# Supplementary material for: TeaMiD: a comprehensive database of simple sequence repeat markers of tea
Source: Database (Oxford). 2020 Mar 11;2020:baaa013. doi: 10.1093/database/baaa013 (PMC7065459; doi:10.1093/database/baaa013)
Supplement: Supp_baaa013 [file supp_baaa013.zip]

Archive with 15 entries (15 files):
- Supplementary Table S1.xlsx
- Supplementary Table S2.xlsx
- Supplementary Table S3.xlsx
- Supplementary Table S4.xlsx
- Supplementary Table S6.xlsx
- Supplementary_Table_S10.xlsx
- Supplementary_Table_S8.xlsx
- Supplementary_Table_S9.xlsx
- Supplimentray Fig 1.docx
- Supplimentray Fig 2.docx
- Supplimentray-Table-S12.doc
- Supplimentray-Table-S13.doc
- Supplimentray-Table-S5.doc
- Supplimentray_Table_S7.xlsx
- Supplimentray_Table__S11.xlsx
