# Supplementary material for: TeaMiD: a comprehensive database of simple sequence repeat markers of tea
Source: Database (Oxford). 2020 Mar 11;2020:baaa013. doi: 10.1093/database/baaa013 (PMC7065459; doi:10.1093/database/baaa013)
Supplement: Supp_baaa013 [file supp_baaa013.zip › Supplementary Table S1.xlsx]

## Sheet: S1a
Table S1a. List of sources utilized for SSR identification and database construction of Camellia species.
Sl. no.	Data Set	Data Source	Reference	Numeric reference
1	Nuclear genome	C. sinensis cv assmica (CSA)	Xia et al. (2017)	40
		C. sinensis vs. sinensis (CSS)	Wei et al. (2017)	41
		C. assamica (CA; TV-1)	Mondal et al. (2019)	42
2	Assembled transcripts (TSA)	170 RNA-seq experiments dounloaded from SRA database and assembled, detailed method available in the reference	Varshney et al. (2019)	43
3	SSR published in literatures	Sequences of Tea SSR primers available in the literatures	Freeman et al. (2004), Sharma et al. (2009), Bhardwaj et al. (2013), Mukhopadhyay et al. (2016), Fang et al. (2012), Kato et al. (2008), Ujihara et al. (2009), Bali et al. (2013), Ma et al. (2010), Bhardwaj et al. (2014), Sharma et al. (2011), Hung et al. (2008).	36,38,39,44-49
4	Organelle genome	Mitochondria genome sequence	Rawal et al. (2019)	50
		Chloroplast genome sequences	Rawal et al. (2019), Yang et al. (2013), Huang et al. (2014), Li et al. (2019).	51-53
5	Non-redundant Nucleotide sequences	Nucleotide, EST and GSS sequences present in NCBI-nucleotide datbase of CSS and CSA databse till March 2019	https://www.ncbi.nlm.nih.gov/nuccore/
6	Wild Camellia sps.	Transcriptomic data of 17 wild Camellia	Xia et al. (2019)	55

## Sheet: S1b
Table S1b. List of primers used for validation of nuclear genome SSRs identified in Camellia species.
Name	Primer	Sequence	Length	Anneling Temp	Product size	LG group	Fraction of LG	SSR length (in nucleotides)
TKM-1202	ssr-3581_FP	GAGAGAGTGAATCCAAAAATGC	22	55.7	165	LG01	11.0393	≥50
TKM-1203	ssr-3581_RP	CACAAATAAAAAGTCGGGGC	20	55.54	165	LG01	11.0393	≥50
TKM-1204	ssr-8194_FP	CTTCTTTTTCTCTTCAAGCCC	21	55.04	169	LG01	25.2134	≥50
TKM-1205	ssr-8194_RP	CACTTTCCATCATCTAGATCCC	22	55.75	169	LG01	25.2134	≥50
TKM-1206	CPSSR_10361_FP	AATAGGAGGCAGCACATGGG	20	59.816	110	LG01	40.0856	≥20
TKM-1207	CPSSR_10361_RP	TGCTAGACTGACTTGCCAACA	21	59.584	110	LG01	40.0856	≥20
TKM-1208	ssr-18556_FP	TAACCATTACTCACACATAGGG	22	54.98	159	LG01	55.2088	≥50
TKM-1209	ssr-18556_RP	GTTTTTGACAAATCCCTAGACC	22	55.27	159	LG01	55.2088	≥50
TKM-1210	ssr-23670_FP	ATGAAGGTGATAGGTAAGAAGC	22	55.33	136	LG01	70.3049	≥50
TKM-1211	ssr-23670_RP	CAACTCATTTCAAAGGGTCG	20	54.91	136	LG01	70.3049	≥50
TKM-1212	ssr-31028_FP	GTTGATGCGATCATTGTTGG	20	55.72	155	LG01	91.7369	≥50
TKM-1213	ssr-31028_RP	AACTCTTCGACATCTCCTCC	20	56.37	155	LG01	91.7369	≥50
TKM-1214	CPSSR_10776_FP	TCAAAACTGTCAGCACAAGCA	21	58.909	178	LG02	10.2792	≥20
TKM-1215	CPSSR_10776_RP	TTCATTGGTCTCCGAAGCCA	20	59.31	178	LG02	10.2792	≥20
TKM-1216	ssr-37758_FP	TTCTCTCCTCTTCAGAAATCC	21	54.37	150	LG02	25.7257	≥50
TKM-1217	ssr-37758_RP	GCATGTTATACAAATGCTCG	20	53.16	150	LG02	25.7257	≥50
TKM-1218	ssr-40245_FP	CACAAAAGACTAAGTTGAGCC	21	55.09	193	LG02	41.0364	≥50
TKM-1219	ssr-40245_RP	AATCAATGAATGCGTGAACG	20	55.37	193	LG02	41.0364	≥50
TKM-1220	ssr-42840_FP	TCAAGTCAGAATAGTATTGGGG	22	54.97	177	LG02	57.2806	≥50
TKM-1221	ssr-42840_RP	CGTTACAATAAGATACCGTTGG	22	55.05	177	LG02	57.2806	≥50
TKM-1222	ssr-45197_FP	CACACCAAATTTTCCAGAAACC	22	56.6	183	LG02	72.2626	≥50
TKM-1223	ssr-45197_RP	CCACGTTATATAACATGCAAGC	22	55.95	183	LG02	72.2626	≥50
TKM-1224	CPSSR_10761_FP	CAAAAGCGAGGCTGTGTGTT	20	59.618	145	LG02	90.8099	≥20
TKM-1225	CPSSR_10761_RP	TGGAGGAGGATGAGGAGGAG	20	59.44	145	LG02	90.8099	≥20
TKM-1226	CPSSR_7079_FP	GTGTGGAGATATCCTTGCCTCA	22	59.564	131	LG03	10.2681	≥20
TKM-1227	CPSSR_7079_RP	CTCGGCGAGGGCTTTATTCT	20	59.895	131	LG03	10.2681	≥20
TKM-1228	ssr-54704_FP	GATCAAGAACAGAGAGTCAGC	21	56.1	147	LG03	24.2111	≥50
TKM-1229	ssr-54704_RP	TGAAACAGGACTAATTAGAGGG	22	54.9	147	LG03	24.2111	≥50
TKM-1230	CPSSR_1611_FP	ACGTAATTATTCGGCTCCCACA	22	59.831	192	LG03	40.8492	≥20
TKM-1231	CPSSR_1611_RP	GCAACATTGTGCGCCATAGA	20	59.549	192	LG03	40.8492	≥20
TKM-1232	ssr-61139_FP	GGTTTGGTTTAGAGTGTTTAGG	22	54.94	181	LG03	55.6329	≥50
TKM-1233	ssr-61139_RP	CATCCCCTCTTTCTTTCAAGG	21	56.21	181	LG03	55.6329	≥50
TKM-1234	CPSSR_7524_FP	AGGCTGGGGTTTTGAAAATGA	21	58.312	153	LG03	70.1551	≥20
TKM-1235	CPSSR_7524_RP	AGCACCTCTCTCTCTCTCTCC	21	59.787	153	LG03	70.1551	≥20
TKM-1236	ssr-67758_FP	CTATTACAAATCTAGGAAGCGC	22	54.82	176	LG03	90.3786	≥50
TKM-1237	ssr-67758_RP	CTAGGTATTTGCATACTGATGG	22	54.15	176	LG03	90.3786	≥50
TKM-1238	ssr-71140_FP	GTCACAACAAAATACACACC	20	53.02	181	LG04	10.332	≥50
TKM-1239	ssr-71140_RP	GAACAGGATAATCTGGAAATGG	22	54.58	181	LG04	10.332	≥50
TKM-1240	ssr-72730_FP	TACCTCCTCCACTAGTGACC	20	57.18	148	LG04	22.4171	≥50
TKM-1241	ssr-72730_RP	CGAAGAAGAAGAAGCAGTAGG	21	56.11	148	LG04	22.4171	≥50
TKM-1242	CPSSR_21313_FP	GGCATTGCATCTTCAGCCAT	20	59.249	150	LG04	41.2645	≥20
TKM-1243	CPSSR_21313_RP	GTTTGGAAGCTCAAAATTGC	20	54.294	150	LG04	41.2645	≥20
TKM-1244	ssr-77445_FP	AAGGAGGTTGAAAACTTTCTGG	22	56.72	150	LG04	55.8987	≥50
TKM-1245	ssr-77445_RP	CTAATGTTCTGTTTGTTTCGGC	22	56.53	150	LG04	55.8987	≥50
TKM-1246	ssr-79567_FP	AACATCCCAGATTTTGACCG	20	56.02	200	LG04	70.0118	≥50
TKM-1247	ssr-79567_RP	GATCATTTATTCGAACAACCCG	22	55.88	200	LG04	70.0118	≥50
TKM-1248	ssr-82601_FP	TTTTGTTGACAAAGGGTTCTCC	22	57.27	113	LG04	91.6633	≥50
TKM-1249	ssr-82601_RP	CAAAGGTTGATCCAACAATGG	21	55.65	113	LG04	91.6633	≥50
TKM-1250	ssr-85020_FP	GTAAATGGGGTAGGATTAAGGG	22	55.63	193	LG05	10.3773	≥50
TKM-1251	ssr-85020_RP	CCATCCCTTTGCCTATATAACC	22	56.05	193	LG05	10.3773	≥50
TKM-1252	ssr-86830_FP	GTCTCATTACATACTGTCTGG	21	53.2	181	LG05	28.5097	≥50
TKM-1253	ssr-86830_RP	CGTACATTCCTTTCATAACC	20	51.7	181	LG05	28.5097	≥50
TKM-1254	CPSSR_5081_FP	CACGAGTCGAGCCTGAAGAA	20	59.759	150	LG05	40.543	≥20
TKM-1255	CPSSR_5081_RP	ATTCCCAGTCTGACCCACCT	20	60.179	150	LG05	40.543	≥20
TKM-1256	ssr-89997_FP	TTATACTTCTTGTGCCTCACC	21	55.32	195	LG05	56.7636	≥50
TKM-1257	ssr-89997_RP	GCTACAAAGATCATGAAGAGC	21	54.76	195	LG05	56.7636	≥50
TKM-1258	ssr-91663_FP	GCATACACACATAGAAAGAACG	22	55.58	172	LG05	71.7177	≥50
TKM-1259	ssr-91663_RP	TAAGATCACTCACAATCGTCG	21	55.58	172	LG05	71.7177	≥50
TKM-1260	ssr-93638_FP	GTTCCTTAGTCGATCTTCCC	20	54.98	161	LG05	90.8376	≥50
TKM-1261	ssr-93638_RP	TAACCTCAAGAACCCTTTATCC	22	55.15	161	LG05	90.8376	≥50
TKM-1262	CPSSR_9700_FP	TGTTATGCATCGAAGTTTGC	20	54.991	183	LG06	9.99656	≥20
TKM-1263	CPSSR_9700_RP	ACGTGTTGTTTCGGCATTGA	20	58.982	183	LG06	9.99656	≥20
TKM-1264	ssr-97999_FP	TGAGCAATTGTGAGATGAGC	20	56.13	200	LG06	42.6423	≥50
TKM-1265	ssr-97999_RP	TTTTTAGATTGGCACCTAGGC	21	56.21	200	LG06	42.6423	≥50
TKM-1266	ssr-99223_FP	CTCACAGTACAGAAATTGATGC	22	55.47	173	LG06	57.3018	≥50
TKM-1267	ssr-99223_RP	AAACTGTTTGAAGATGGAAGCC	22	57.41	173	LG06	57.3018	≥50
TKM-1268	ssr-100367_FP	TATATGTTAAAAACGGGAGGGG	22	55.58	198	LG06	70.7139	≥50
TKM-1269	ssr-100367_RP	AATGGTTTAGAATGAACCTGGG	22	56.3	198	LG06	70.7139	≥50
TKM-1270	ssr-101982_FP	TCTAGTGAGTGCTTGATTTAGG	22	55.3	179	LG06	90.2931	≥50
TKM-1271	ssr-101982_RP	ATTGCTTTAATAGAAGGGAGGG	22	55.54	179	LG06	90.2931	≥50
TKM-1272	CPSSR_7135_FP	CCTCAGCTGAAAGGTAAGAGGA	22	59.165	176	LG07	9.5287	≥20
TKM-1273	CPSSR_7135_RP	CCTTCCCCATTTTCGAGGGT	20	59.668	176	LG07	9.5287	≥20
TKM-1274	ssr-104275_FP	GACTCACAGGGTATGTAACG	20	55.32	198	LG07	26.742	≥50
TKM-1275	ssr-104275_RP	CATTACACACTGCATATGAACC	22	55.52	198	LG07	26.742	≥50
TKM-1276	ssr-104709_FP	TAGGGTTTCCAATTGAGAACC	21	55.47	157	LG07	34.5393	≥50
TKM-1277	ssr-104709_RP	TAGAGAGAGAGTGTGTGTAGG	21	55.3	157	LG07	34.5393	≥50
TKM-1278	CPSSR_4569_FP	GAATCTCGGCAAGGAGAGCT	20	59.536	200	LG07	72.3188	≥20
TKM-1279	CPSSR_4569_RP	TTTTCGAGATAGCGACCATT	20	54.887	200	LG07	72.3188	≥20
TKM-1280	CPSSR_6004_FP	TGGTGTGCCAGTGACAGAAAT	21	60.134	190	LG07	91.6092	≥20
TKM-1281	CPSSR_6004_RP	TCCTAGGAAGGCTTGACCCA	20	59.882	190	LG07	91.6092	≥20
TKM-1282	ssr-109258_FP	CTTTAGGGAATTTTCACATGCC	22	55.93	192	LG08	10.88	≥50
TKM-1283	ssr-109258_RP	GTGTTATATTTGAGCCAATGGG	22	55.46	192	LG08	10.88	≥50
TKM-1284	ssr-110329_FP	CATATCATCACCTTCAACTCG	21	54.21	190	LG08	24.4951	≥50
TKM-1285	ssr-110329_RP	CAGATTGAAGCTTAGTCATGC	21	55.03	190	LG08	24.4951	≥50
TKM-1286	CPSSR_11546_FP	TTTCGCCCACAATAGCACGA	20	60.321	182	LG08	40.1263	≥20
TKM-1287	CPSSR_11546_RP	CAACTTTACCAAACGGGGTCA	21	58.7	182	LG08	40.1263	≥20
TKM-1288	ssr-112465_FP	GTGGTGTCAGTGTAATTTATCC	22	54.84	143	LG08	51.2207	≥50
TKM-1289	ssr-112465_RP	ATTGTTGAACAGCAGGTATGG	21	56.5	143	LG08	51.2207	≥50
TKM-1290	CPSSR_1592_FP	GCTGAGTGGGGTGGTCAATT	20	60.251	190	LG08	90.961	≥20
TKM-1291	CPSSR_1592_RP	CAGTGCCAGACCAACCTTCA	20	60.179	190	LG08	90.961	≥20
TKM-1292	CPSSR_5190_FP	TCAAAACCACATGAGGGCAA	20	57.921	196	LG09	15.307	≥20
TKM-1293	CPSSR_5190_RP	CGGTTTCGTTCCTTCCTCCT	20	59.679	196	LG09	15.307	≥20
TKM-1294	CPSSR_6418_FP	TGTACAACCCTAGATCTGGAGA	22	57.397	169	LG09	27.4204	≥20
TKM-1295	CPSSR_6418_RP	AAGTTGACAGGCAGATCGGT	20	59.313	169	LG09	27.4204	≥20
TKM-1296	ssr-117659_FP	GACAGACAAAGACATAGATGCG	22	57.23	166	LG09	41.7788	≥50
TKM-1297	ssr-117659_RP	GTCTCAGCCCTTGAATCACC	20	58.26	166	LG09	41.7788	≥50
TKM-1298	ssr-118625_FP	GCTAGCTATATCAAACCTTAGC	22	54.25	158	LG09	69.9695	≥50
TKM-1299	ssr-118625_RP	GCCTTCTTTACAGACAAAGC	20	54.9	158	LG09	69.9695	≥50
TKM-1300	ssr-119279_FP	GTAGCAACTTACATTCATGG	20	51.97	185	LG09	90.5118	≥50
TKM-1301	ssr-119279_RP	GATCACGGAGTCATATTATGG	21	53.42	185	LG09	90.5118	≥50
TKM-1302	ssr-120389_FP	GAGAACAACTCAAAATCCTAGC	22	55.12	195	LG10	11.8573	≥50
TKM-1303	ssr-120389_RP	TTATGATCAAGAAACCCTCTCC	22	55.24	195	LG10	11.8573	≥50
TKM-1304	ssr-121067_FP	TATAAGGCTTCTTATGTGCTCC	22	55.41	191	LG10	23.3165	≥50
TKM-1305	ssr-121067_RP	CCCTAATTCTCTAGCAAATTCC	22	54.31	191	LG10	23.3165	≥50
TKM-1306	ssr-122070_FP	GGTAATGTGTAGTTTACGCC	20	54.15	197	LG10	41.1367	≥50
TKM-1307	ssr-122070_RP	AATGAGACCATGTACATTGG	20	52.94	197	LG10	41.1367	≥50
TKM-1308	ssr-123163_FP	TATAAATACACACACACGCACG	22	57.17	161	LG10	58.811	≥50
TKM-1309	ssr-123163_RP	GGTAGAGAAAAGAGTGAAAGTTGG	24	57.45	161	LG10	58.811	≥50
TKM-1310	ssr-125154_FP	GTTGCTCTAAGGTTTGTTTTGG	22	56.36	186	LG10	90.7657	≥50
TKM-1311	ssr-125154_RP	CAGAGATAAAGTGAAGTTTGCC	22	55.38	186	LG10	90.7657	≥50
TKM-1312	ssr-125972_FP	AGAAAGTACACCAAGAAGTCC	21	55.17	195	LG11	7.1886	≥50
TKM-1313	ssr-125972_RP	AATTCTCTCTCTCTCAGAAACC	22	54.94	195	LG11	7.1886	≥50
TKM-1314	CPSSR_4648_FP	ATGGGTACAAAGGGGACGAC	20	59.383	179	LG11	27.0745	≥20
TKM-1315	CPSSR_4648_RP	AGGAAGGCAGAGAGAGCTGA	20	59.959	179	LG11	27.0745	≥20
TKM-1316	CPSSR_3992_FP	GATCTTTCTTGTGTCTTGGA	20	52.844	178	LG11	41.6293	≥20
TKM-1317	CPSSR_3992_RP	AAGGGTTGGTTTGGGGTTT	19	57.258	178	LG11	41.6293	≥20
TKM-1318	ssr-127781_FP	CACTCTAAAGAATCTCACTTCAAGC	25	57.94	122	LG11	54.5322	≥50
TKM-1319	ssr-127781_RP	CTCAAGGTATGTCTCTCTCTCC	22	56.82	122	LG11	54.5322	≥50
TKM-1320	CPSSR_6999_FP	AACCCTGGCAACTGACAACA	20	60.034	154	LG11	90.0399	≥20
TKM-1321	CPSSR_6999_RP	AGCTACCGTAAAGACACCCA	20	58.364	154	LG11	90.0399	≥20
TKM-1322	ssr-129840_FP	TCCCACAATGTGTATATACC	20	51.72	169	LG12	10.08	≥50
TKM-1323	ssr-129840_RP	CTCTCTCCTTCTTTAACTCC	20	52.06	169	LG12	10.08	≥50
TKM-1324	ssr-130319_FP	TTCCACTATATAGCTCGAAACC	22	55.18	190	LG12	25.7152	≥50
TKM-1325	ssr-130319_RP	GGATTAATGGTGGATTTTGAGG	22	55.1	190	LG12	25.7152	≥50
TKM-1326	ssr-131577_FP	GTGAACAATGGTAGTGTAAAGG	22	55.04	180	LG12	59.623	≥50
TKM-1327	ssr-131577_RP	TCCTCTTGACTTTTTCTATGCC	22	56.08	180	LG12	59.623	≥50
TKM-1328	ssr-131956_FP	ACTGGAGGTGTTTCACTAGG	20	56.48	193	LG12	68.7287	≥50
TKM-1329	ssr-131956_RP	TCTTTTATAAGAAGGGAGACCC	22	54.6	193	LG12	68.7287	≥50
TKM-1330	ssr-132822_FP	ACCCTTGTAGAAACTAATCGG	21	55.04	200	LG12	95.6216	≥50
TKM-1331	ssr-132822_RP	TTTATCATATTTTCCACCGCCC	22	56.81	200	LG12	95.6216	≥50
TKM-1332	CPSSR_2747_FP	AAGCCTTACTCTCCACACAA	20	56.381	175	LG13	10.3024	≥20
TKM-1333	CPSSR_2747_RP	GGTTTGTCCTTGTTATTGCCCTT	23	59.676	175	LG13	10.3024	≥20
TKM-1334	ssr-133882_FP	TAATAGGGCTTGACCATTTCC	21	55.33	159	LG13	22.3635	≥50
TKM-1335	ssr-133882_RP	TGTCCCAAATAACAAACACC	20	53.98	159	LG13	22.3635	≥50
TKM-1336	ssr-134610_FP	CAATCACAAGATCTAATGGTCC	22	54.61	193	LG13	41.5845	≥50
TKM-1337	ssr-134610_RP	ACAACCCCTAAATGTTTTGG	20	53.92	193	LG13	41.5845	≥50
TKM-1338	CPSSR_8085_FP	TGGGGCCCACTTATGTATGT	20	58.398	131	LG13	71.2484	≥20
TKM-1339	CPSSR_8085_RP	TGATAACCAAGTGTCTGGTCCA	22	59.024	131	LG13	71.2484	≥20
TKM-1340	ssr-136438_FP	GAAATAACCACCTAGATTCTGC	22	54.62	174	LG13	89.7634	≥50
TKM-1341	ssr-136438_RP	CATTGCCTTACAAAGTATGTGC	22	56.31	174	LG13	89.7634	≥50
TKM-1342	ssr-136871_FP	GTATAGGTTGCACGAAATATGC	22	55.69	198	LG14	2.12995	≥50
TKM-1343	ssr-136871_RP	TAGCTACTAACTATTTAGCCGC	22	55.28	198	LG14	2.12995	≥50
TKM-1344	CPSSR_2408_FP	TCAATCACATGCAACCAGTGT	21	58.415	145	LG14	25.6662	≥20
TKM-1345	CPSSR_2408_RP	GCCCTCTTCCCAAACTCCTC	20	60.035	145	LG14	25.6662	≥20
TKM-1346	ssr-137854_FP	CACTAAACCGAAACCGACCG	20	59.21	198	LG14	37.8299	≥50
TKM-1347	ssr-137854_RP	ACCATACTTAAGTTTCTCTTCTCCC	25	58.05	198	LG14	37.8299	≥50
TKM-1348	ssr-138236_FP	ATTGTTTGGGAGGAGAAATTGG	22	56.84	129	LG14	51.9005	≥50
TKM-1349	ssr-138236_RP	GCACACTCTTTTAGTTTTCCC	21	55.34	129	LG14	51.9005	≥50
TKM-1350	ssr-138593_FP	GAAAATCTTGAGATGGTCTACC	22	54.28	170	LG14	65.1661	≥50
TKM-1351	ssr-138593_RP	CAGATCTTTTCTCTCTAAGACC	22	53.43	170	LG14	65.1661	≥50
TKM-1352	ssr-139148_FP	GAAGTTAATTAGGTGACTGCG	21	54.72	187	LG14	86.879	≥50
TKM-1353	ssr-139148_RP	TGATGGCATAGAGTAAAAGTCC	22	55.61	187	LG14	86.879	≥50
TKM-1354	CPSSR_3190_FP	AGGCCCTCAAACACACACAA	20	60.034	115	LG15	10.1344	≥20
TKM-1355	CPSSR_3190_RP	GGGTCAGCAAAACCAGACCT	20	60.179	115	LG15	10.1344	≥20
TKM-1356	ssr-139960_FP	GAGAGGTTAGACAATTTTGAGC	22	55.12	173	LG15	21.8745	≥50
TKM-1357	ssr-139960_RP	CTTGAACCTCATCTCCAAGG	20	55.44	173	LG15	21.8745	≥50
TKM-1358	CPSSR_1526_FP	AGGTGTCTTGAAGCAAAGAGC	21	58.775	165	LG15	40.7869	≥20
TKM-1359	CPSSR_1526_RP	TGGCTTCATACCTACCTTTTGCT	23	59.99	165	LG15	40.7869	≥20
TKM-1360	ssr-140945_FP	ATCAATATGCCAAGGGTTCG	20	55.87	166	LG15	62.3728	≥50
TKM-1361	ssr-140945_RP	GGCTCTAATTAAGCTTATGTGC	22	55.32	166	LG15	62.3728	≥50
TKM-1362	ssr-141222_FP	CTAAAATTGCGATCTCCACG	20	54.91	152	LG15	73.1999	≥50
TKM-1363	ssr-141222_RP	CAAACCTTATCGACCTAAACC	21	54.31	152	LG15	73.1999	≥50
TKM-1364	ssr-141525_FP	ATATAGAAAGACTTTGGGGGC	21	55.03	190	LG15	85.9014	≥50
TKM-1365	ssr-141525_RP	TTCTTTGGAATGACATAGGC	20	53.25	190	LG15	85.9014	≥50
