# Supplementary material for: TeaMiD: a comprehensive database of simple sequence repeat markers of tea
Source: Database (Oxford). 2020 Mar 11;2020:baaa013. doi: 10.1093/database/baaa013 (PMC7065459; doi:10.1093/database/baaa013)
Supplement: Supp_baaa013 [file supp_baaa013.zip › Supplementary Table S2.xlsx]

## Sheet: S2a
Table S2a: Distribution of SSR repeats in genomic sequences of Camellia species
		CSA (Xia et al., 2017)	CSS (Wei et al., 2018)	CA (TV-1)
Repeat type	Motif	Count	Count	Count
Dinucleotide	AC	3114	3547	3448
	AG	22037	24391	23966
	AT	22921	47877	30237
	CA	2165	2383	2504
	CG	4	3	6
	CT	15451	16889	17224
	GA	14918	17246	16783
	GC	9	11	8
	GT	1290	1423	1455
	TA	11412	22112	14908
	TC	21497	23620	23747
	TG	3959	4479	4403
Trinucleotide	AAC	414	561	468
	AAG	1346	1643	1511
	AAT	2528	4980	3330
	ACA	251	303	275
	ACC	262	419	307
	ACG	7	15	9
	ACT	71	55	79
	AGA	824	1054	898
	AGC	30	32	35
	AGG	155	186	173
	AGT	39	41	46
	ATA	812	1663	1139
	ATC	253	258	266
	ATG	197	241	205
	ATT	1351	2815	1699
	CAA	309	401	340
	CAC	296	456	349
	CAG	27	37	31
	CAT	227	289	249
	CCA	297	541	370
	CCG	11	18	11
	CCT	191	296	270
	CGA	10	13	10
	CGC	9	15	13
	CGG	8	5	11
	CGT	10	8	8
	CTA	45	38	44
	CTC	174	212	184
	CTG	37	38	32
	CTT	688	911	771
	GAA	1006	1181	1105
	GAC	28	23	30
	GAG	208	255	241
	GAT	265	278	292
	GCA	28	18	31
	GCC	8	12	7
	GCG	8	6	10
	GCT	26	27	27
	GGA	177	275	251
	GGC	15	24	13
	GGT	257	478	323
	GTA	45	59	50
	GTC	36	26	35
	GTG	295	371	332
	GTT	187	263	223
	TAA	620	1342	817
	TAC	67	44	65
	TAG	55	70	55
	TAT	739	1577	920
	TCA	347	452	359
	TCC	164	216	184
	TCG	16	19	16
	TCT	1078	1363	1217
	TGA	378	438	397
	TGC	32	44	36
	TGG	389	511	451
	TGT	189	236	218
	TTA	1821	3592	2404
	TTC	1411	1739	1528
	TTG	578	740	622
Tetranucleotide	AAAC	593	807	640
	AAAG	276	406	297
	AAAT	3691	6359	4042
	AACA	59	90	63
	AACC	9	15	12
	AACG	2	0	2
	AACT	23	27	26
	AAGA	115	217	123
	AAGC	7	6	5
	AAGG	5	7	6
	AAGT	18	20	19
	AATA	840	1446	959
	AATC	36	40	31
	AATG	33	34	31
	AATT	192	386	191
	ACAA	83	136	98
	ACAG	17	17	15
	ACAT	55	86	69
	ACCA	6	7	8
	ACCC	0	2	2
	ACCG	0	0	1
	ACCT	4	4	5
	ACGA	0	3	0
	ACGC	1	0	3
	ACGG	1	0	0
	ACTA	5	5	4
	ACTC	15	14	16
	ACTG	2	6	2
	ACTT	27	32	36
	AGAA	73	107	86
	AGAC	149	149	163
	AGAT	78	100	85
	AGCA	3	1	5
	AGCC	2	0	2
	AGCG	1	0	1
	AGCT	1	1	1
	AGGA	8	14	4
	AGGC	0	3	1
	AGGG	5	16	11
	AGGT	7	4	4
	AGTA	2	2	0
	AGTC	0	2	0
	AGTG	23	20	17
	AGTT	9	12	7
	ATAA	561	966	593
	ATAC	166	223	171
	ATAG	190	516	235
	ATCA	9	25	14
	ATCC	6	5	7
	ATCG	7	6	5
	ATCT	71	201	102
	ATGA	16	25	16
	ATGC	17	7	13
	ATGG	9	10	10
	ATGT	58	67	51
	ATTA	21	65	27
	ATTC	24	19	26
	ATTG	22	26	26
	ATTT	1393	2530	1562
	CAAA	93	123	106
	CAAC	16	21	15
	CAAG	1	2	1
	CAAT	20	18	19
	CACC	0	23	1
	CACG	18	14	23
	CACT	20	23	23
	CAGA	6	7	5
	CAGC	1	0	1
	CAGG	0	1	0
	CAGT	1	0	2
	CATA	53	83	59
	CATC	10	10	17
	CATG	26	26	27
	CATT	27	39	26
	CCAA	6	14	8
	CCAC	0	6	2
	CCAG	1	0	2
	CCAT	7	12	9
	CCCA	0	1	11
	CCCG	0	0	1
	CCCT	5	21	12
	CCGA	2	2	1
	CCGT	3	6	1
	CCTA	1	3	1
	CCTC	15	30	23
	CCTG	0	1	1
	CCTT	6	4	5
	CGAA	1	1	0
	CGAC	2	2	1
	CGAG	3	3	4
	CGAT	2	6	0
	CGCA	0	1	1
	CGCT	2	2	2
	CGGA	3	3	2
	CGGG	0	0	1
	CGGT	0	2	1
	CGTC	1	0	0
	CGTG	3	2	5
	CTAA	25	18	31
	CTAC	0	4	0
	CTAG	0	1	1
	CTAT	36	90	32
	CTCA	33	45	29
	CTCC	24	42	32
	CTCG	2	6	3
	CTGA	1	0	1
	CTGC	1	0	0
	CTGG	1	4	1
	CTGT	9	6	3
	CTTA	0	1	0
	CTTC	12	10	20
	CTTG	1	2	0
	CTTT	83	123	87
	GAAA	74	105	85
	GAAC	1	3	2
	GAAG	12	15	10
	GAAT	9	20	11
	GACA	5	5	5
	GACC	2	0	3
	GACG	1	0	1
	GACT	3	0	1
	GAGC	7	4	5
	GAGG	30	62	38
	GAGT	26	34	40
	GATA	26	73	31
	GATC	5	4	8
	GATG	8	7	9
	GATT	12	11	9
	GCAA	0	6	4
	GCAC	5	3	5
	GCAG	2	2	1
	GCAT	7	7	6
	GCCA	1	1	1
	GCCC	0	1	0
	GCCT	5	1	3
	GCGG	0	0	2
	GCGT	8	8	11
	GCTA	0	1	0
	GCTC	2	3	2
	GCTG	0	1	0
	GCTT	4	2	3
	GGAA	4	10	5
	GGAC	1	3	1
	GGAG	19	23	23
	GGAT	9	7	10
	GGCC	1	3	3
	GGCT	0	2	0
	GGGA	3	22	11
	GGGT	0	4	3
	GGTA	1	2	2
	GGTC	2	0	1
	GGTG	1	31	6
	GGTT	8	6	6
	GTAA	4	4	3
	GTAG	2	0	1
	GTAT	47	62	54
	GTCA	3	1	3
	GTCC	2	0	1
	GTCG	1	0	0
	GTCT	18	9	14
	GTGA	21	27	20
	GTGC	20	10	24
	GTGG	0	6	4
	GTTA	36	35	32
	GTTC	2	1	3
	GTTG	2	6	2
	GTTT	160	234	165
	TAAA	487	758	548
	TAAC	28	18	30
	TAAG	7	12	9
	TAAT	65	117	83
	TACA	49	61	47
	TACC	0	2	1
	TACT	0	2	0
	TAGA	24	57	26
	TAGC	0	2	0
	TAGG	1	3	0
	TAGT	9	9	8
	TATC	186	395	217
	TATG	178	226	197
	TATT	559	1060	616
	TCAA	6	8	7
	TCAC	18	27	17
	TCAG	4	2	3
	TCAT	20	154	19
	TCCA	8	13	8
	TCCC	14	23	15
	TCCG	1	1	0
	TCCT	9	5	7
	TCGA	7	9	6
	TCGC	1	2	1
	TCGG	1	1	4
	TCGT	2	0	1
	TCTA	69	91	69
	TCTG	99	114	108
	TCTT	94	120	120
	TGAA	16	21	28
	TGAC	0	7	0
	TGAG	36	32	35
	TGAT	20	22	20
	TGCA	11	10	9
	TGCC	1	1	2
	TGCG	2	2	1
	TGCT	3	2	3
	TGGA	6	8	3
	TGGC	3	3	3
	TGGG	1	2	4
	TGGT	5	6	4
	TGTA	72	97	83
	TGTC	47	61	33
	TGTT	101	191	115
	TTAA	73	118	62
	TTAC	0	1	1
	TTAG	16	18	15
	TTAT	1057	2006	1180
	TTCA	14	19	19
	TTCC	13	10	16
	TTCG	2	0	2
	TTCT	110	143	113
	TTGA	13	13	14
	TTGC	11	14	17
	TTGG	19	12	20
	TTGT	90	123	94
	TTTA	2426	4044	2659
	TTTC	264	429	293
	TTTG	467	675	511
Pentanucleotide	AAAAC	253	374	259
	AAAAG	281	355	295
	AAAAT	347	600	412
	AAACA	35	40	44
	AAACC	112	133	112
	AAACT	5	2	4
	AAAGA	51	75	54
	AAAGC	3	2	4
	AAAGG	5	5	6
	AAAGT	1	0	2
	AAATA	57	127	65
	AAATC	10	18	12
	AAATG	7	7	5
	AAATT	11	17	11
	AACAA	24	23	30
	AACAC	9	7	8
	AACAG	15	13	25
	AACAT	1	0	1
	AACCA	55	54	67
	AACCC	27	38	28
	AACCG	4	6	6
	AACCT	1	1	1
	AACGT	7	10	8
	AACTC	6	2	6
	AACTG	1	0	1
	AACTT	1	1	1
	AAGAA	33	53	34
	AAGAC	0	2	1
	AAGAG	11	17	15
	AAGAT	1	2	2
	AAGCA	3	4	4
	AAGCC	3	2	3
	AAGCT	1	2	3
	AAGGA	6	3	3
	AAGGC	0	1	1
	AAGGG	3	1	4
	AAGGT	0	2	0
	AAGTA	0	1	0
	AAGTG	0	1	0
	AATAA	54	91	64
	AATAC	2	0	1
	AATAG	2	3	3
	AATAT	7	25	7
	AATCA	2	5	2
	AATCC	1	2	1
	AATCG	0	1	1
	AATCT	0	1	0
	AATGA	2	4	4
	AATGC	4	0	1
	AATGG	1	0	1
	AATTA	1	6	0
	AATTC	1	3	1
	AATTG	0	1	1
	AATTT	6	15	5
	ACAAA	32	33	29
	ACAAC	3	2	4
	ACAAG	10	5	8
	ACAAT	1	4	1
	ACACA	9	9	9
	ACACC	8	0	7
	ACACG	2	1	2
	ACACT	0	2	0
	ACAGA	16	21	23
	ACAGC	0	1	0
	ACAGT	4	5	4
	ACATA	1	0	1
	ACATC	1	2	0
	ACATG	1	1	1
	ACCAA	37	40	36
	ACCAC	3	4	3
	ACCAG	1	0	2
	ACCAT	1	1	1
	ACCCA	5	13	8
	ACCCC	1	3	2
	ACCCG	1	0	2
	ACCCT	0	0	1
	ACCGA	3	8	6
	ACCGG	0	1	0
	ACCGT	0	1	0
	ACCTC	0	1	1
	ACGAA	0	0	1
	ACGAC	1	0	0
	ACGAG	0	0	1
	ACGCC	1	0	1
	ACGGG	0	2	0
	ACGTG	1	0	0
	ACGTT	11	8	9
	ACTAA	0	4	1
	ACTAG	0	3	1
	ACTCA	2	3	3
	ACTCC	0	1	0
	ACTCG	1	1	1
	ACTCT	0	1	0
	ACTGA	1	0	0
	ACTGC	0	1	0
	ACTGG	1	0	0
	ACTGT	0	2	0
	ACTTC	0	2	1
	ACTTT	0	1	0
	AGAAA	88	89	90
	AGAAC	2	3	1
	AGAAG	22	42	18
	AGAAT	0	2	0
	AGACA	2	3	2
	AGACC	0	1	0
	AGACG	1	1	0
	AGAGA	18	18	25
	AGAGC	2	0	3
	AGAGG	8	7	6
	AGAGT	1	1	1
	AGATC	1	3	2
	AGATG	1	3	2
	AGCAA	1	2	2
	AGCAG	0	1	0
	AGCAT	1	1	1
	AGCCA	3	4	1
	AGCCC	6	5	6
	AGCCG	4	5	5
	AGCCT	1	1	0
	AGCTA	6	3	5
	AGGAA	3	2	3
	AGGAG	4	5	5
	AGGCA	1	0	1
	AGGCC	0	1	0
	AGGCG	9	11	7
	AGGCT	1	0	1
	AGGGA	2	3	1
	AGGGG	2	2	0
	AGGGT	0	1	0
	AGGTG	1	1	2
	AGTAG	0	1	0
	AGTCA	0	1	0
	AGTCC	0	0	1
	AGTCG	1	0	1
	AGTGA	1	0	1
	AGTGC	0	0	2
	AGTGG	0	1	0
	AGTGT	0	0	1
	AGTTC	1	0	1
	AGTTG	2	2	2
	AGTTT	1	2	1
	ATAAA	62	85	65
	ATAAC	0	1	0
	ATAAT	4	11	2
	ATACA	0	2	1
	ATACC	0	1	0
	ATAGA	2	5	2
	ATAGC	1	0	0
	ATAGG	2	1	2
	ATATA	5	18	10
	ATATC	0	1	0
	ATATG	5	6	3
	ATATT	12	42	12
	ATCAA	2	1	1
	ATCAC	3	4	4
	ATCAG	2	0	1
	ATCAT	2	3	3
	ATCCA	1	2	0
	ATCCC	2	1	0
	ATCCG	2	0	1
	ATCCT	2	0	2
	ATCGA	1	1	1
	ATCGC	1	0	2
	ATCGG	2	0	2
	ATCTA	0	1	0
	ATCTC	2	1	1
	ATCTG	0	3	0
	ATCTT	1	0	1
	ATGAA	1	0	1
	ATGAG	5	3	5
	ATGAT	5	3	4
	ATGCA	2	1	1
	ATGCC	1	0	0
	ATGCG	9	4	4
	ATGCT	1	0	0
	ATGGA	1	2	1
	ATGGC	0	2	0
	ATGGG	3	4	3
	ATGGT	2	0	2
	ATGTA	0	2	1
	ATGTG	0	3	1
	ATGTT	0	1	0
	ATTAA	2	8	3
	ATTAC	0	2	0
	ATTAG	3	0	3
	ATTAT	7	19	14
	ATTCA	5	4	4
	ATTCC	1	2	1
	ATTCG	5	1	1
	ATTCT	0	5	0
	ATTGA	1	5	0
	ATTGC	0	2	0
	ATTGG	3	3	2
	ATTGT	2	2	2
	ATTTA	6	21	6
	ATTTC	1	3	3
	ATTTG	6	5	8
	ATTTT	149	269	167
	CAAAA	48	61	63
	CAAAC	58	53	58
	CAAAG	4	9	3
	CAAAT	3	3	3
	CAACA	7	7	5
	CAACC	12	17	10
	CAACT	7	10	6
	CAAGA	1	3	2
	CAAGC	5	5	8
	CAAGG	0	1	0
	CAAGT	1	0	1
	CAATA	1	2	2
	CAATC	2	5	4
	CAATG	3	0	3
	CAATT	1	3	1
	CACAA	1	2	3
	CACAC	7	6	6
	CACAG	1	0	1
	CACAT	5	4	5
	CACCA	7	5	6
	CACCC	1	0	1
	CACCG	1	0	0
	CACCT	1	2	4
	CACGA	1	0	1
	CACGG	1	0	1
	CACTA	0	1	0
	CACTC	3	0	3
	CACTG	0	1	0
	CAGAA	1	1	0
	CAGAC	0	0	3
	CAGAG	1	2	1
	CAGAT	0	1	0
	CAGCC	1	1	2
	CAGTA	2	1	5
	CAGTG	0	0	2
	CATAA	1	1	2
	CATAC	1	3	1
	CATAG	0	1	0
	CATAT	2	6	1
	CATCC	4	2	4
	CATCG	3	6	3
	CATCT	1	4	1
	CATGA	1	0	0
	CATGC	8	3	7
	CATGG	1	1	1
	CATGT	0	1	0
	CATTA	0	1	0
	CATTC	0	2	0
	CATTG	2	1	2
	CATTT	1	1	0
	CCAAA	27	35	29
	CCAAC	14	34	19
	CCAAG	5	1	5
	CCAAT	1	5	2
	CCACA	4	9	5
	CCACC	0	3	1
	CCACT	0	1	0
	CCAGA	1	1	0
	CCATA	0	2	1
	CCATC	4	6	4
	CCATG	1	3	1
	CCATT	1	2	1
	CCCAA	21	26	20
	CCCAC	1	1	3
	CCCAG	1	1	1
	CCCAT	3	1	2
	CCCCA	0	2	2
	CCCCG	0	6	1
	CCCCT	1	4	4
	CCCGA	1	4	2
	CCCGG	1	1	0
	CCCGT	0	0	1
	CCCTA	1	2	2
	CCCTC	2	7	5
	CCCTG	1	0	1
	CCCTT	5	3	5
	CCGAA	3	0	2
	CCGAG	2	1	2
	CCGCC	0	0	1
	CCGCT	0	1	0
	CCGTA	0	1	0
	CCTAA	3	0	0
	CCTAG	3	1	4
	CCTAT	0	1	2
	CCTCA	7	3	2
	CCTCC	0	3	3
	CCTCG	3	4	3
	CCTCT	5	6	6
	CCTGC	1	0	0
	CCTTC	4	2	3
	CCTTG	0	1	0
	CCTTT	2	4	4
	CGAAA	0	1	0
	CGAAC	7	9	5
	CGAAT	3	5	5
	CGACA	6	9	8
	CGACC	0	5	0
	CGAGC	22	34	30
	CGAGG	3	1	2
	CGAGT	0	2	0
	CGATG	5	2	2
	CGATT	8	5	8
	CGCAT	3	1	3
	CGCCA	0	1	0
	CGCCC	0	0	1
	CGCCT	4	4	8
	CGGCC	2	1	0
	CGGCT	0	1	3
	CGGGC	1	1	4
	CGGGG	3	10	3
	CGGGT	3	1	2
	CGGTC	0	1	0
	CGGTT	3	3	4
	CGTAT	6	0	6
	CGTCC	0	0	1
	CGTGC	1	0	0
	CGTGG	1	0	1
	CGTGT	7	7	5
	CGTTT	1	2	0
	CTAAA	1	0	1
	CTAAC	1	3	1
	CTAAG	3	3	1
	CTAAT	0	0	2
	CTACC	2	1	1
	CTAGC	0	1	0
	CTAGG	3	3	4
	CTATA	0	3	0
	CTATC	1	2	1
	CTATG	0	1	1
	CTATT	3	0	2
	CTCAA	2	1	3
	CTCAC	1	7	5
	CTCAT	1	1	3
	CTCCA	2	2	2
	CTCCC	2	1	5
	CTCCG	0	1	0
	CTCCT	8	7	9
	CTCGA	0	1	0
	CTCGC	1	2	1
	CTCGG	0	5	2
	CTCGT	1	0	1
	CTCTC	12	18	11
	CTCTG	3	1	2
	CTCTT	10	8	12
	CTGAC	1	1	2
	CTGAG	0	1	0
	CTGCA	0	1	0
	CTGCT	0	1	0
	CTGGG	1	0	2
	CTGGT	1	0	1
	CTGTA	1	1	1
	CTGTG	0	1	0
	CTGTT	0	0	1
	CTTAG	2	2	1
	CTTAT	1	0	1
	CTTCA	7	5	5
	CTTCC	0	1	1
	CTTCT	12	12	8
	CTTGC	2	1	2
	CTTGG	0	1	0
	CTTGT	2	8	4
	CTTTA	1	0	0
	CTTTC	6	6	6
	CTTTG	2	0	2
	CTTTT	62	102	65
	GAAAA	76	73	80
	GAAAC	3	1	3
	GAAAG	8	13	8
	GAAAT	6	1	5
	GAACA	3	4	6
	GAACC	8	6	5
	GAACT	1	0	1
	GAAGA	5	13	4
	GAAGG	4	3	3
	GAATC	0	3	0
	GAATG	1	3	1
	GAATT	2	3	2
	GACAA	0	0	1
	GACAC	9	3	8
	GACCA	1	0	2
	GACCC	1	5	2
	GACGA	0	1	0
	GACTA	1	1	0
	GACTG	1	0	0
	GACTT	0	6	0
	GAGAA	2	13	4
	GAGAC	1	0	0
	GAGAG	11	17	9
	GAGAT	1	7	2
	GAGCA	0	1	0
	GAGCC	7	7	7
	GAGCG	1	0	1
	GAGGA	7	7	5
	GAGGC	1	7	3
	GAGGG	2	6	7
	GAGGT	2	3	1
	GAGTA	0	1	0
	GAGTC	0	0	1
	GAGTG	1	0	1
	GAGTT	2	2	2
	GATAA	0	1	0
	GATAC	1	7	1
	GATAT	1	3	1
	GATCA	1	2	1
	GATCC	0	1	0
	GATCT	1	3	2
	GATGA	2	5	1
	GATGC	8	11	11
	GATGG	5	1	5
	GATGT	0	1	1
	GATTA	3	4	3
	GATTC	2	1	1
	GATTG	0	4	1
	GATTT	1	4	2
	GCAAA	0	3	0
	GCAAG	0	0	1
	GCACC	1	1	1
	GCACG	0	2	0
	GCACT	0	1	0
	GCAGG	1	1	1
	GCATA	0	1	0
	GCATC	18	11	21
	GCATG	4	5	6
	GCATT	0	0	1
	GCCAA	1	0	2
	GCCAC	0	1	0
	GCCAT	2	0	2
	GCCCA	1	1	2
	GCCCC	3	5	5
	GCCCG	0	1	1
	GCCGA	0	1	0
	GCCGT	1	0	0
	GCCTC	5	1	5
	GCCTT	0	0	1
	GCGAG	10	3	7
	GCGAT	0	1	0
	GCGTT	1	0	1
	GCTAA	4	0	3
	GCTCA	1	0	0
	GCTCG	16	27	21
	GCTGA	0	0	1
	GCTGG	1	0	1
	GCTGT	0	1	0
	GCTTA	1	0	0
	GCTTG	10	7	9
	GCTTT	5	5	5
	GGAAA	2	4	3
	GGAAG	1	2	2
	GGACG	0	1	0
	GGACT	0	1	2
	GGAGA	4	9	4
	GGAGC	1	0	1
	GGAGG	0	7	1
	GGAGT	0	1	0
	GGATA	2	1	1
	GGATG	2	2	3
	GGATT	3	4	3
	GGCAA	0	1	2
	GGCAC	0	0	1
	GGCAG	1	2	1
	GGCAT	2	2	0
	GGCCA	0	1	0
	GGCCC	4	3	2
	GGCCG	0	1	0
	GGCGA	1	0	4
	GGCTC	4	8	6
	GGCTG	0	1	1
	GGCTT	5	5	3
	GGGAA	1	0	1
	GGGAC	1	0	0
	GGGAG	0	2	0
	GGGAT	2	1	0
	GGGCA	1	1	0
	GGGCC	3	2	4
	GGGCG	0	1	2
	GGGCT	1	0	2
	GGGGA	0	2	1
	GGGGC	0	1	0
	GGGGT	1	1	3
	GGGTC	0	2	1
	GGGTG	0	0	2
	GGGTT	13	23	17
	GGTCA	0	1	0
	GGTCC	2	0	0
	GGTCG	2	0	1
	GGTGA	1	1	0
	GGTGC	0	1	0
	GGTGG	2	1	3
	GGTGT	2	4	2
	GGTTC	6	2	4
	GGTTG	10	16	11
	GGTTT	31	44	31
	GTAAA	0	1	0
	GTAAG	0	1	0
	GTAAT	1	0	1
	GTACA	0	0	1
	GTAGA	2	5	3
	GTATC	0	0	2
	GTATG	0	2	1
	GTATT	0	1	2
	GTCAC	1	0	1
	GTCAG	0	1	0
	GTCAT	0	1	0
	GTCGG	0	0	1
	GTCGT	0	1	0
	GTCTA	1	0	1
	GTCTG	2	2	1
	GTCTT	2	0	2
	GTGAA	0	5	1
	GTGAC	0	0	1
	GTGAG	3	4	4
	GTGAT	1	0	0
	GTGCG	0	1	0
	GTGCT	2	1	2
	GTGGA	4	4	4
	GTGGC	1	0	0
	GTGGG	1	4	1
	GTGGT	6	9	9
	GTGTA	0	0	1
	GTGTC	2	5	2
	GTGTG	3	6	5
	GTGTT	2	3	3
	GTTAC	0	1	0
	GTTAG	0	1	0
	GTTAT	0	2	0
	GTTCA	1	1	0
	GTTCG	3	3	3
	GTTCT	8	7	9
	GTTGA	15	10	12
	GTTGC	1	0	1
	GTTGG	19	11	21
	GTTGT	4	6	7
	GTTTA	2	1	2
	GTTTC	1	0	0
	GTTTG	48	49	50
	GTTTT	51	93	54
	TAAAA	59	100	57
	TAAAC	2	7	2
	TAAAG	0	0	1
	TAAAT	5	8	4
	TAACA	2	3	1
	TAACC	1	0	0
	TAACG	0	1	0
	TAAGC	6	1	10
	TAATA	10	25	8
	TAATT	3	3	3
	TACAA	1	0	0
	TACAC	2	0	0
	TACAT	1	0	1
	TACCA	0	1	1
	TACGA	1	0	1
	TACGT	0	1	0
	TACTA	1	0	1
	TACTG	1	9	2
	TAGAG	0	1	0
	TAGCA	0	1	0
	TAGCT	5	0	6
	TAGGA	0	0	1
	TAGGG	0	2	1
	TAGTA	0	1	0
	TAGTC	0	3	0
	TAGTT	1	1	1
	TATAA	0	10	2
	TATAC	0	1	0
	TATAG	1	0	3
	TATAT	11	20	15
	TATCA	2	4	2
	TATCC	1	1	1
	TATCG	0	1	0
	TATCT	0	1	0
	TATGC	0	0	2
	TATGG	1	2	1
	TATGT	2	2	1
	TATTA	0	8	2
	TATTC	0	2	0
	TATTG	0	4	2
	TATTT	61	86	68
	TCAAA	3	4	5
	TCAAC	6	2	5
	TCAAT	1	4	0
	TCACA	0	2	1
	TCACC	2	4	1
	TCATA	3	1	4
	TCATC	2	1	2
	TCATT	2	11	0
	TCCAA	1	4	1
	TCCAC	0	2	0
	TCCAG	0	1	0
	TCCCA	2	3	4
	TCCCC	2	0	4
	TCCCT	2	3	3
	TCCTC	3	1	3
	TCCTT	1	0	1
	TCGAA	0	1	0
	TCGAC	0	1	0
	TCGAT	0	1	0
	TCGCA	1	0	1
	TCGCC	3	3	2
	TCGGC	2	2	2
	TCGGG	1	0	1
	TCGGT	13	12	9
	TCGTG	5	1	4
	TCTAA	0	1	0
	TCTAC	3	1	3
	TCTAT	2	1	3
	TCTCA	3	2	1
	TCTCC	4	9	3
	TCTCG	0	1	0
	TCTCT	10	27	16
	TCTGC	0	1	0
	TCTGG	2	2	7
	TCTGT	15	26	16
	TCTTC	14	18	18
	TCTTT	41	72	49
	TGAAA	2	4	2
	TGAAC	1	0	0
	TGAAG	0	2	0
	TGAAT	1	2	1
	TGACA	1	1	1
	TGAGA	0	2	0
	TGAGC	1	0	0
	TGAGG	5	4	5
	TGAGT	0	3	2
	TGATA	2	2	2
	TGATC	1	2	0
	TGATG	1	1	0
	TGATT	6	8	6
	TGCAT	2	0	2
	TGCCA	2	0	1
	TGCCG	0	1	0
	TGCGA	1	0	0
	TGCTA	0	1	0
	TGCTC	1	0	2
	TGCTT	0	1	2
	TGGAA	0	0	1
	TGGAG	1	0	0
	TGGAT	5	2	3
	TGGCA	6	2	5
	TGGCC	0	1	0
	TGGCT	2	1	1
	TGGGA	3	5	2
	TGGGC	1	4	2
	TGGGG	0	4	1
	TGGGT	7	11	4
	TGGTA	1	1	0
	TGGTC	1	0	0
	TGGTG	5	5	6
	TGGTT	20	17	17
	TGTAG	1	1	2
	TGTAT	3	2	5
	TGTCA	1	1	0
	TGTCG	4	3	4
	TGTCT	0	1	2
	TGTGA	0	1	1
	TGTGC	0	1	0
	TGTGG	6	2	5
	TGTGT	5	4	7
	TGTTA	1	4	1
	TGTTC	6	8	7
	TGTTG	5	4	7
	TGTTT	21	40	32
	TTAAA	4	1	4
	TTAAT	5	9	7
	TTACT	0	1	0
	TTAGA	0	1	0
	TTAGC	10	11	16
	TTAGT	1	4	2
	TTATA	1	7	4
	TTATG	3	2	3
	TTATT	55	133	71
	TTCAA	2	9	1
	TTCAC	2	2	1
	TTCAT	3	2	2
	TTCCC	3	6	2
	TTCCT	3	3	5
	TTCGA	0	0	1
	TTCGG	3	12	5
	TTCTA	0	1	0
	TTCTC	11	14	12
	TTCTG	4	5	3
	TTCTT	65	99	78
	TTGAA	2	1	1
	TTGAG	3	5	4
	TTGAT	1	4	3
	TTGCA	4	2	5
	TTGCC	0	1	0
	TTGCT	0	2	0
	TTGGA	0	6	2
	TTGGC	4	6	4
	TTGGG	30	41	42
	TTGGT	171	149	199
	TTGTA	1	1	0
	TTGTC	5	2	4
	TTGTG	5	5	7
	TTGTT	29	42	38
	TTTAA	1	6	3
	TTTAC	0	1	0
	TTTAG	4	0	1
	TTTAT	88	187	114
	TTTCA	1	3	1
	TTTCC	9	12	10
	TTTCG	1	0	1
	TTTCT	89	130	97
	TTTGA	6	8	3
	TTTGC	5	6	9
	TTTGG	51	54	50
	TTTGT	50	73	43
	TTTTA	181	317	214
	TTTTC	223	266	234
	TTTTG	252	314	261
Hexanucleotide	AAAAAC	116	149	124
	AAAAAG	107	118	100
	AAAAAT	81	160	110
	AAAACA	42	53	36
	AAAACC	5	9	6
	AAAACG	0	0	2
	AAAACT	1	1	1
	AAAAGA	38	89	62
	AAAAGC	5	7	6
	AAAAGG	1	1	4
	AAAATA	18	44	26
	AAAATC	6	16	12
	AAAATG	3	4	1
	AAAATT	6	20	9
	AAACAA	12	25	24
	AAACAC	6	11	5
	AAACAG	0	0	1
	AAACAT	3	1	0
	AAACCA	6	10	6
	AAACCC	6	5	3
	AAACCG	0	1	0
	AAACCT	1	2	0
	AAACGA	0	1	0
	AAACGG	1	0	0
	AAACTA	1	0	1
	AAACTC	1	1	2
	AAACTG	0	1	1
	AAAGAA	10	14	9
	AAAGAC	0	1	1
	AAAGAG	6	7	6
	AAAGAT	0	1	1
	AAAGCA	1	6	1
	AAAGCC	2	0	5
	AAAGGA	4	3	1
	AAAGGC	1	1	0
	AAAGGG	1	2	1
	AAAGTG	3	1	1
	AAAGTT	1	0	1
	AAATAA	7	25	10
	AAATAC	1	3	2
	AAATAG	1	0	1
	AAATAT	1	3	2
	AAATCA	7	8	7
	AAATCC	5	4	5
	AAATCG	1	0	0
	AAATCT	2	2	0
	AAATGA	1	1	1
	AAATGC	1	1	3
	AAATGG	0	1	0
	AAATGT	0	2	0
	AAATTA	0	10	2
	AAATTC	7	4	3
	AAATTG	0	1	1
	AAATTT	0	2	0
	AACAAA	15	18	22
	AACAAG	0	3	3
	AACAAT	1	4	2
	AACACA	1	2	0
	AACACC	2	2	3
	AACAGC	0	2	0
	AACAGT	3	3	2
	AACATA	1	0	1
	AACATC	0	1	2
	AACATG	2	1	2
	AACATT	1	1	1
	AACCAA	2	2	1
	AACCAC	1	1	2
	AACCAG	0	1	0
	AACCAT	1	1	1
	AACCCA	4	7	4
	AACCCC	0	1	1
	AACCCG	1	2	1
	AACCCT	24	35	30
	AACCGA	0	0	1
	AACCTG	1	0	1
	AACCTT	1	1	1
	AACGCC	0	1	0
	AACTCA	0	1	0
	AACTCC	0	0	1
	AACTCG	0	1	0
	AACTCT	0	1	1
	AACTGA	1	1	1
	AACTGG	1	1	2
	AACTTC	1	1	2
	AACTTT	0	0	1
	AAGAAA	9	24	13
	AAGAAC	4	7	4
	AAGAAT	1	0	0
	AAGACA	0	0	1
	AAGACG	0	0	1
	AAGAGA	8	5	6
	AAGAGC	0	0	2
	AAGAGG	1	3	2
	AAGAGT	0	1	0
	AAGATA	0	1	0
	AAGATC	1	0	0
	AAGATG	2	9	4
	AAGCAA	0	1	0
	AAGCAG	1	0	0
	AAGCCA	1	0	3
	AAGCCC	5	5	4
	AAGCCG	1	2	1
	AAGCCT	0	1	0
	AAGCTC	4	3	3
	AAGGAA	2	0	3
	AAGGAC	1	0	1
	AAGGAG	1	2	1
	AAGGAT	0	1	0
	AAGGCT	1	0	0
	AAGGGA	1	0	0
	AAGGGC	0	1	0
	AAGGGG	0	1	0
	AAGGGT	1	0	0
	AAGGTG	3	1	2
	AAGTAC	0	0	1
	AAGTAG	0	1	0
	AAGTCC	0	2	1
	AAGTCG	0	1	0
	AAGTGA	1	1	0
	AAGTGG	0	1	1
	AAGTTA	0	0	1
	AAGTTC	1	0	1
	AATAAA	9	30	13
	AATAAC	4	4	1
	AATAAG	2	4	0
	AATACA	1	1	0
	AATACC	1	0	1
	AATACT	0	2	0
	AATAGA	2	0	2
	AATAGC	0	1	0
	AATAGG	0	2	0
	AATATG	5	6	3
	AATATT	0	1	0
	AATCAA	3	1	6
	AATCAC	10	7	8
	AATCAG	3	3	2
	AATCCA	2	4	2
	AATCCC	1	2	2
	AATCCT	1	2	1
	AATCGC	1	0	1
	AATCTA	0	0	1
	AATCTC	5	1	3
	AATGAA	0	0	1
	AATGAG	1	0	2
	AATGCA	13	3	13
	AATGGC	0	1	0
	AATGGG	2	2	0
	AATGGT	2	1	1
	AATGTA	2	1	2
	AATGTG	1	2	1
	AATGTT	3	8	2
	AATTAA	0	1	1
	AATTAG	0	1	0
	AATTAT	0	5	0
	AATTCA	7	11	10
	AATTCC	0	0	1
	AATTCG	1	0	0
	AATTGC	1	0	0
	AATTTA	0	1	2
	AATTTC	2	1	2
	AATTTG	4	7	7
	AATTTT	3	9	3
	ACAAAA	23	41	29
	ACAAAC	4	2	6
	ACAAAG	2	1	1
	ACAAAT	2	3	2
	ACAACC	2	2	3
	ACAACT	0	1	0
	ACAAGA	2	0	2
	ACAATA	2	0	2
	ACAATC	1	3	1
	ACACAA	1	3	3
	ACACAG	2	3	2
	ACACAT	2	4	2
	ACACCA	1	3	0
	ACACCC	9	12	6
	ACACCG	0	2	0
	ACACCT	1	2	1
	ACACGA	1	0	1
	ACACGC	0	1	0
	ACACGG	2	0	1
	ACACTC	2	1	1
	ACAGAC	0	1	0
	ACAGAG	2	4	6
	ACAGAT	0	2	0
	ACAGCA	1	1	1
	ACAGTA	4	3	9
	ACAGTG	1	1	1
	ACATAA	4	5	7
	ACATAC	1	5	1
	ACATAT	3	2	2
	ACATCC	8	11	10
	ACATCT	1	0	0
	ACATGA	0	1	0
	ACATTA	0	1	0
	ACATTC	2	3	0
	ACCAAA	1	1	0
	ACCAAC	3	4	2
	ACCAAT	1	0	0
	ACCACA	2	2	2
	ACCACG	3	2	3
	ACCACT	5	6	8
	ACCAGA	1	0	0
	ACCAGC	1	0	2
	ACCATC	6	7	8
	ACCATG	1	0	0
	ACCATT	0	0	1
	ACCCAA	2	2	4
	ACCCAC	2	3	3
	ACCCAT	1	1	2
	ACCCCA	0	0	1
	ACCCCG	1	1	1
	ACCCCT	0	0	2
	ACCCGA	0	1	0
	ACCCGC	0	2	2
	ACCCGG	0	1	1
	ACCCGT	0	1	0
	ACCCTA	2	2	2
	ACCCTC	0	1	1
	ACCCTG	1	0	1
	ACCGCA	0	1	0
	ACCGCC	4	7	4
	ACCGCT	1	0	0
	ACCGGA	2	2	2
	ACCGTT	0	1	0
	ACCTAC	1	1	0
	ACCTCA	0	1	0
	ACCTCC	5	3	8
	ACCTCT	1	2	0
	ACCTGA	0	0	1
	ACCTTC	1	1	2
	ACGAAC	2	0	1
	ACGAAG	1	3	1
	ACGACA	0	0	1
	ACGACC	1	2	0
	ACGAGG	0	0	1
	ACGATG	0	2	0
	ACGCAA	1	0	1
	ACGCAC	2	1	0
	ACGGAC	0	4	3
	ACGGAT	2	3	2
	ACGGGC	0	1	0
	ACGGGG	2	4	4
	ACGGGT	4	1	3
	ACGGTG	3	1	1
	ACGTCA	0	1	0
	ACTAAT	0	1	1
	ACTACC	5	4	3
	ACTATC	0	1	0
	ACTCAC	1	2	1
	ACTCAG	1	0	0
	ACTCCA	2	2	2
	ACTCCG	0	1	0
	ACTCCT	0	2	0
	ACTCGC	1	1	0
	ACTCTC	2	5	3
	ACTCTG	0	0	1
	ACTGAC	1	0	1
	ACTGAG	0	1	0
	ACTGCC	2	1	2
	ACTGCT	1	0	0
	ACTGTC	0	0	1
	ACTGTT	5	4	4
	ACTTCA	0	1	0
	ACTTCC	1	1	0
	ACTTCG	0	0	1
	ACTTGC	0	1	0
	ACTTGG	0	1	1
	AGAAAA	11	18	12
	AGAAAG	9	10	12
	AGAAAT	1	0	1
	AGAACA	1	1	1
	AGAACC	1	1	2
	AGAAGC	0	1	0
	AGAAGG	2	3	4
	AGAAGT	0	1	0
	AGAATA	1	0	1
	AGAATC	0	1	1
	AGAATG	1	0	1
	AGAATT	0	1	0
	AGACAA	0	1	0
	AGACAC	4	0	3
	AGACAG	1	2	2
	AGACAT	0	1	0
	AGACGA	0	2	1
	AGACGC	0	2	0
	AGACTG	0	0	1
	AGAGAA	11	14	18
	AGAGAC	12	12	8
	AGAGAT	2	5	1
	AGAGCA	2	0	0
	AGAGCC	0	1	0
	AGAGCG	0	1	0
	AGAGCT	0	1	0
	AGAGGA	3	9	3
	AGAGGC	1	1	2
	AGAGGG	3	8	7
	AGAGGT	3	1	5
	AGAGTG	8	6	9
	AGAGTT	2	3	1
	AGATAA	1	0	0
	AGATAC	0	2	0
	AGATAG	3	3	4
	AGATAT	0	2	0
	AGATGA	8	4	5
	AGATGC	0	1	0
	AGATGG	2	4	2
	AGATGT	0	2	0
	AGATTC	1	0	0
	AGATTG	0	1	0
	AGATTT	0	1	0
	AGCAAA	2	2	2
	AGCAAC	1	4	2
	AGCAAT	0	0	1
	AGCACA	1	1	2
	AGCACC	3	0	1
	AGCAGA	1	1	1
	AGCAGG	2	2	1
	AGCAGT	1	1	1
	AGCATC	2	0	2
	AGCATG	0	1	0
	AGCCAA	7	7	6
	AGCCAC	0	1	0
	AGCCAG	1	0	0
	AGCCAT	1	2	1
	AGCCCA	5	1	7
	AGCCCC	0	1	1
	AGCCCG	0	0	1
	AGCCCT	1	0	1
	AGCCTA	1	0	2
	AGCCTC	2	5	1
	AGCCTG	5	2	2
	AGCGAG	1	0	2
	AGCGGG	5	7	6
	AGCTCA	2	2	1
	AGCTCC	0	1	0
	AGCTGG	0	2	0
	AGCTTG	6	5	3
	AGGAAA	9	3	6
	AGGAAG	8	5	8
	AGGAAT	1	0	1
	AGGACA	0	1	0
	AGGACG	2	4	1
	AGGAGA	3	4	1
	AGGAGC	2	2	2
	AGGAGT	2	0	2
	AGGATA	1	0	1
	AGGATC	0	1	0
	AGGATT	0	1	0
	AGGCAA	1	0	1
	AGGCAG	1	2	1
	AGGCAT	1	0	1
	AGGCCA	2	1	2
	AGGCCC	2	0	2
	AGGCGG	1	0	2
	AGGCTC	0	4	1
	AGGCTG	0	2	0
	AGGGAA	3	0	4
	AGGGAG	5	6	8
	AGGGCA	1	0	1
	AGGGGA	1	1	1
	AGGGTG	1	0	1
	AGGGTT	6	3	6
	AGGTAG	1	1	0
	AGGTCG	1	0	1
	AGGTCT	0	0	1
	AGGTGA	1	0	1
	AGGTGC	1	0	1
	AGGTGG	8	10	12
	AGGTGT	0	1	0
	AGGTTC	0	1	0
	AGGTTG	2	0	1
	AGGTTT	1	0	1
	AGTAAC	2	2	7
	AGTAAT	3	0	1
	AGTACT	1	1	0
	AGTAGC	1	1	1
	AGTATT	0	1	0
	AGTCAA	1	1	1
	AGTCAG	0	1	0
	AGTCGA	0	1	0
	AGTCGG	1	0	1
	AGTCTC	0	1	0
	AGTGAA	0	1	0
	AGTGAG	4	6	4
	AGTGAT	1	0	1
	AGTGGC	2	0	3
	AGTGGG	1	0	0
	AGTGGT	3	3	3
	AGTGTG	1	0	3
	AGTTAT	0	1	0
	AGTTGA	0	1	0
	AGTTGC	0	1	0
	AGTTGG	4	9	5
	AGTTTT	0	1	0
	ATAAAA	21	48	29
	ATAAAT	3	1	1
	ATAACG	0	1	1
	ATAATG	0	1	0
	ATAATT	3	1	4
	ATACAA	0	0	1
	ATACAC	0	1	0
	ATACAG	0	1	0
	ATACAT	5	6	3
	ATACCA	0	1	0
	ATACCC	0	1	0
	ATACGG	1	0	1
	ATACTG	0	1	0
	ATAGAG	1	3	1
	ATAGAT	1	21	4
	ATAGTA	0	2	0
	ATAGTC	1	1	1
	ATAGTG	0	1	0
	ATATAA	2	1	2
	ATATAC	5	13	5
	ATATAG	6	21	5
	ATATCC	1	1	1
	ATATCT	4	18	8
	ATATGA	0	4	1
	ATATGG	0	1	0
	ATATGT	1	3	2
	ATATTC	0	2	0
	ATATTG	0	1	0
	ATATTT	0	4	0
	ATCAAA	0	3	0
	ATCAAC	1	1	0
	ATCAAG	1	1	1
	ATCAAT	0	1	2
	ATCACC	1	2	1
	ATCACT	2	0	2
	ATCAGA	1	1	1
	ATCAGC	1	1	1
	ATCAGG	0	0	1
	ATCAGT	1	0	1
	ATCCAA	4	3	5
	ATCCAC	1	2	1
	ATCCAT	0	1	0
	ATCCCA	0	1	0
	ATCCCT	1	0	1
	ATCCGT	1	1	0
	ATCCTC	1	2	2
	ATCGAG	1	1	0
	ATCGCC	5	1	4
	ATCGGA	0	1	1
	ATCGTC	0	1	0
	ATCTAC	2	0	1
	ATCTAT	2	5	4
	ATCTCA	2	2	1
	ATCTCC	2	1	3
	ATCTCT	0	0	2
	ATCTGA	0	1	2
	ATCTGT	0	1	0
	ATCTTC	11	6	10
	ATGAAA	1	0	1
	ATGAAC	2	1	3
	ATGAAG	1	0	2
	ATGAAT	1	3	2
	ATGACT	1	0	1
	ATGAGA	2	2	3
	ATGAGC	0	1	0
	ATGAGG	0	1	1
	ATGAGT	0	0	1
	ATGATA	0	1	1
	ATGATT	0	2	0
	ATGCAA	5	4	8
	ATGCAC	0	1	1
	ATGCTG	1	2	0
	ATGGAA	1	0	2
	ATGGAG	1	2	2
	ATGGAT	2	2	1
	ATGGCA	3	1	2
	ATGGCG	2	3	3
	ATGGGA	2	6	3
	ATGGGG	0	0	2
	ATGGGT	2	2	1
	ATGGTA	1	0	2
	ATGGTG	6	11	7
	ATGTAG	1	1	1
	ATGTAT	5	4	6
	ATGTCC	1	1	1
	ATGTCG	1	0	0
	ATGTGA	0	2	0
	ATGTGG	6	6	4
	ATGTGT	1	1	0
	ATGTTC	0	2	0
	ATGTTG	3	1	1
	ATTAAA	0	0	1
	ATTAAC	1	2	1
	ATTAAT	0	0	1
	ATTACC	0	1	0
	ATTATA	0	3	0
	ATTATC	1	1	0
	ATTATG	1	0	3
	ATTCAA	2	3	1
	ATTCAC	1	1	1
	ATTCAT	2	11	4
	ATTCCA	1	1	1
	ATTCCG	0	1	0
	ATTCCT	1	1	2
	ATTCTC	2	1	2
	ATTCTG	1	0	0
	ATTGAA	0	1	0
	ATTGAT	2	1	2
	ATTGGA	1	3	1
	ATTGGG	0	3	0
	ATTGGT	1	1	0
	ATTGTG	1	0	2
	ATTGTT	2	1	3
	ATTTAA	0	2	0
	ATTTAT	1	2	0
	ATTTCA	1	1	0
	ATTTCC	0	1	1
	ATTTCG	1	1	0
	ATTTGA	3	3	2
	ATTTGC	1	5	0
	ATTTGG	2	4	2
	ATTTGT	0	1	0
	ATTTTA	0	4	0
	ATTTTC	1	5	1
	ATTTTG	7	8	9
	ATTTTT	40	77	50
	CAAAAA	25	38	21
	CAAAAC	5	7	4
	CAAAAG	1	2	1
	CAAAAT	8	12	8
	CAAACA	2	2	1
	CAAACC	2	9	3
	CAAACT	0	3	0
	CAAAGC	1	1	1
	CAAAGG	0	0	1
	CAAATC	3	4	3
	CAAATG	1	0	1
	CAAATT	5	3	5
	CAACAC	7	7	6
	CAACAG	3	2	4
	CAACAT	1	3	1
	CAACCA	0	2	2
	CAACCC	0	1	0
	CAACCG	1	0	1
	CAACCT	3	3	1
	CAACGC	0	0	1
	CAACGG	1	0	0
	CAACTA	1	0	0
	CAACTC	1	1	1
	CAACTT	0	1	0
	CAAGAA	1	1	2
	CAAGAC	0	1	1
	CAAGAG	3	6	1
	CAAGAT	1	0	1
	CAAGCA	1	0	1
	CAAGCC	9	6	10
	CAAGCT	2	0	1
	CAAGGC	0	0	3
	CAAGGG	1	0	1
	CAAGTC	1	1	3
	CAAGTT	5	1	3
	CAATAA	1	2	2
	CAATAC	3	1	2
	CAATAT	1	0	1
	CAATCA	1	1	0
	CAATCC	1	2	3
	CAATCT	1	1	1
	CAATGA	1	0	1
	CAATGC	1	2	2
	CAATGG	3	1	3
	CAATTC	2	2	1
	CAATTG	0	1	0
	CAATTT	0	1	0
	CACAAA	0	2	0
	CACAAC	1	2	2
	CACAAG	2	2	4
	CACAAT	1	2	0
	CACACC	14	10	15
	CACACG	2	4	2
	CACACT	5	4	3
	CACAGA	1	0	2
	CACAGC	3	1	2
	CACAGT	0	0	2
	CACATA	1	1	0
	CACATC	1	6	1
	CACATG	0	1	0
	CACATT	1	2	4
	CACCAA	4	6	7
	CACCAG	3	2	2
	CACCAT	14	12	14
	CACCCA	4	6	3
	CACCCC	0	1	0
	CACCCG	1	2	1
	CACCCT	2	5	4
	CACCGA	0	1	0
	CACCGC	8	4	5
	CACCGG	0	1	0
	CACCGT	0	2	0
	CACCTC	7	9	6
	CACCTG	0	0	1
	CACCTT	3	1	3
	CACGAG	1	0	1
	CACGCA	3	2	3
	CACGCC	0	1	0
	CACGGA	12	4	10
	CACGGC	0	1	0
	CACGTC	1	0	0
	CACTAA	1	0	0
	CACTAC	4	4	2
	CACTAT	3	3	2
	CACTCA	3	4	2
	CACTCC	2	28	4
	CACTCG	0	0	1
	CACTCT	3	2	1
	CACTGC	0	1	0
	CAGAAC	1	1	2
	CAGAAG	1	0	1
	CAGACA	1	0	2
	CAGACG	0	0	1
	CAGACT	0	3	2
	CAGAGA	3	0	3
	CAGAGG	1	0	0
	CAGAGT	1	0	0
	CAGATG	0	0	1
	CAGATT	0	2	0
	CAGCAA	1	2	1
	CAGCAC	5	2	4
	CAGCAT	0	1	0
	CAGCCT	1	2	0
	CAGCTC	1	0	1
	CAGGAG	1	2	1
	CAGGCT	1	1	1
	CAGTAA	35	22	37
	CAGTAC	2	2	2
	CAGTAG	1	1	2
	CAGTAT	1	0	1
	CAGTCA	4	0	3
	CAGTCT	2	0	2
	CAGTGA	1	2	0
	CAGTGG	0	0	2
	CAGTGT	1	0	1
	CAGTTG	0	1	0
	CATAAA	0	2	0
	CATACA	0	0	2
	CATATA	0	3	2
	CATATT	7	2	4
	CATCAA	6	7	6
	CATCAC	4	13	8
	CATCAG	0	2	0
	CATCCA	3	2	3
	CATCCC	0	2	2
	CATCCG	1	0	1
	CATCCT	0	3	0
	CATCGC	2	2	7
	CATCGG	0	1	0
	CATCGT	1	1	0
	CATCTA	4	2	4
	CATCTC	3	4	5
	CATCTT	10	13	8
	CATGAA	0	1	0
	CATGCA	1	0	1
	CATGTC	0	1	0
	CATGTG	0	1	0
	CATGTT	0	1	0
	CATTAT	0	2	0
	CATTCA	2	1	1
	CATTCC	2	4	2
	CATTCT	2	1	2
	CATTGC	7	2	4
	CATTGG	3	0	1
	CATTGT	0	0	1
	CATTTA	2	0	1
	CATTTC	2	2	1
	CATTTG	0	1	2
	CATTTT	1	3	2
	CCAAAA	2	5	1
	CCAAAC	5	2	3
	CCAAAG	2	1	1
	CCAAAT	4	5	4
	CCAACA	2	2	2
	CCAACC	0	1	0
	CCAACT	4	4	1
	CCAAGA	1	0	1
	CCAAGC	2	3	3
	CCAATA	2	0	1
	CCAATC	1	0	1
	CCAATG	1	2	1
	CCAATT	0	2	1
	CCACAA	3	0	2
	CCACAC	3	4	4
	CCACAG	3	1	4
	CCACAT	2	1	4
	CCACCC	1	1	0
	CCACCG	6	2	7
	CCACCT	10	29	19
	CCACGA	1	1	1
	CCACGT	4	0	5
	CCACTA	3	1	6
	CCACTC	2	8	3
	CCACTG	0	1	2
	CCACTT	0	0	1
	CCAGAA	2	0	2
	CCAGAC	1	0	1
	CCAGCA	1	1	1
	CCAGCC	1	0	3
	CCAGCT	2	0	1
	CCAGGA	0	1	0
	CCAGGC	0	1	0
	CCATAA	0	1	0
	CCATAC	1	0	1
	CCATAT	0	1	2
	CCATCA	7	9	6
	CCATCC	0	0	2
	CCATCG	6	4	7
	CCATCT	6	3	6
	CCATGC	0	1	1
	CCATTA	1	0	1
	CCATTC	0	1	0
	CCATTG	1	0	1
	CCATTT	2	1	0
	CCCAAA	14	9	13
	CCCAAC	2	1	2
	CCCAAG	2	6	4
	CCCAAT	1	4	3
	CCCACA	6	3	9
	CCCACC	0	1	1
	CCCACG	4	2	2
	CCCACT	4	2	2
	CCCAGT	1	0	1
	CCCATA	1	2	1
	CCCATC	1	0	0
	CCCATG	1	0	1
	CCCATT	1	1	1
	CCCCAA	0	1	3
	CCCCAC	0	0	2
	CCCCAG	0	1	0
	CCCCAT	0	3	0
	CCCCCT	0	0	1
	CCCCGA	0	0	1
	CCCCGG	0	4	1
	CCCCGT	0	4	4
	CCCCTT	0	1	1
	CCCGAC	0	1	0
	CCCGAG	0	1	0
	CCCGCA	0	0	2
	CCCGCT	10	7	15
	CCCGGC	0	1	0
	CCCGTA	2	0	1
	CCCGTC	4	6	7
	CCCGTT	2	2	3
	CCCTAA	5	3	9
	CCCTAG	1	0	1
	CCCTAT	0	1	0
	CCCTCA	0	1	0
	CCCTCG	0	1	0
	CCCTCT	4	9	9
	CCCTGT	1	0	1
	CCCTTA	1	0	1
	CCCTTC	0	2	0
	CCCTTT	1	0	1
	CCGAAA	0	1	0
	CCGAAC	0	1	0
	CCGACG	1	1	0
	CCGAGC	1	0	2
	CCGCAA	3	6	7
	CCGCAC	1	0	4
	CCGCCA	5	5	5
	CCGCCT	2	4	1
	CCGCTC	0	1	0
	CCGGAA	0	2	0
	CCGGAG	0	0	1
	CCGGCC	0	1	0
	CCGGCT	1	0	0
	CCGTAC	0	2	2
	CCGTAT	5	2	5
	CCGTCA	0	2	3
	CCGTCC	0	1	0
	CCGTCT	1	0	0
	CCGTGA	0	1	0
	CCGTGC	0	1	0
	CCGTGT	10	4	14
	CCGTTC	2	1	0
	CCGTTG	1	0	1
	CCTAAA	0	0	1
	CCTAAC	5	13	15
	CCTAAG	1	0	0
	CCTAAT	2	0	2
	CCTACT	0	2	0
	CCTATC	0	1	0
	CCTCAA	2	4	1
	CCTCAC	3	2	2
	CCTCAG	1	1	0
	CCTCAT	4	4	5
	CCTCCA	9	20	16
	CCTCCG	5	2	2
	CCTCGC	2	0	2
	CCTCGT	0	1	0
	CCTCTA	5	0	5
	CCTCTC	5	12	10
	CCTCTG	2	2	2
	CCTCTT	16	8	25
	CCTGAA	0	2	0
	CCTGAG	0	2	1
	CCTGAT	0	0	1
	CCTGCA	1	1	0
	CCTGCC	0	0	2
	CCTGCT	0	0	1
	CCTGTC	1	1	0
	CCTTCA	2	0	0
	CCTTCC	1	0	1
	CCTTCT	0	0	1
	CCTTGC	2	0	1
	CCTTTC	5	3	2
	CCTTTG	1	3	2
	CCTTTT	0	1	1
	CGAAAT	0	1	0
	CGAACC	1	0	1
	CGAACT	1	2	0
	CGAAGG	0	1	0
	CGAAGT	2	1	0
	CGACAC	0	1	0
	CGACCG	0	1	0
	CGACCT	2	1	2
	CGACGC	0	1	0
	CGACTT	0	1	0
	CGAGAA	1	0	1
	CGAGCC	0	1	0
	CGAGCT	1	2	0
	CGAGGA	1	0	2
	CGAGGG	4	2	2
	CGAGGT	1	2	1
	CGAGTT	0	1	0
	CGATCA	0	0	1
	CGATGA	2	0	1
	CGATGG	2	6	2
	CGATTT	3	0	2
	CGCAAC	2	0	1
	CGCACA	3	3	3
	CGCACC	3	2	3
	CGCAGC	0	1	0
	CGCCAC	7	4	14
	CGCCAT	2	7	4
	CGCCCT	1	0	2
	CGCCGA	0	1	0
	CGCCTC	0	3	1
	CGCTCC	3	1	3
	CGCTGC	0	0	1
	CGCTTC	0	2	0
	CGGAGG	6	4	7
	CGGATA	2	1	0
	CGGATG	1	0	0
	CGGCAA	1	0	0
	CGGCAC	0	0	1
	CGGCCC	0	2	0
	CGGCGT	0	1	0
	CGGCTA	0	1	0
	CGGGAG	1	3	1
	CGGGGA	3	2	5
	CGGGGC	0	0	1
	CGGGTA	0	0	1
	CGGGTG	4	6	10
	CGGGTT	1	0	0
	CGGTCT	0	1	0
	CGGTGA	0	1	0
	CGGTGG	5	2	8
	CGGTTA	0	1	0
	CGGTTG	0	1	1
	CGTACC	3	2	4
	CGTATC	0	0	3
	CGTCAC	1	0	0
	CGTCAT	0	1	0
	CGTCCC	0	3	0
	CGTCCT	4	2	3
	CGTCGC	0	0	1
	CGTCTA	1	0	1
	CGTCTC	0	0	1
	CGTGGG	2	0	1
	CGTGGT	2	3	5
	CGTGTC	8	8	9
	CGTGTG	2	1	1
	CGTGTT	0	0	1
	CGTTCC	0	0	1
	CTAAAC	0	1	0
	CTAAAT	1	0	0
	CTAACC	10	4	11
	CTAAGC	1	0	0
	CTAAGT	0	0	1
	CTAATA	1	1	0
	CTAATC	1	0	2
	CTACAT	1	0	1
	CTACCA	5	6	5
	CTACCG	1	0	2
	CTACCT	0	1	2
	CTACTG	1	1	1
	CTAGAA	1	0	0
	CTAGAG	1	0	0
	CTAGCA	2	1	2
	CTAGCC	0	2	1
	CTAGGG	0	4	0
	CTATAT	1	4	2
	CTATCA	2	0	2
	CTATCC	1	0	1
	CTATCT	0	1	0
	CTATTA	1	1	1
	CTCAAA	1	0	3
	CTCAAC	0	1	0
	CTCAAG	18	14	14
	CTCAAT	2	1	2
	CTCACA	4	5	5
	CTCACC	3	1	2
	CTCACT	14	7	16
	CTCAGC	2	4	4
	CTCAGG	3	0	1
	CTCATC	1	0	0
	CTCATT	2	1	1
	CTCCAA	5	5	6
	CTCCAC	7	7	7
	CTCCAT	2	6	5
	CTCCCA	4	1	2
	CTCCCC	0	1	1
	CTCCCG	1	1	1
	CTCCCT	6	13	9
	CTCCGA	0	1	0
	CTCCGC	1	1	3
	CTCCTA	2	1	2
	CTCCTT	2	3	2
	CTCGCA	0	0	1
	CTCGCT	1	0	0
	CTCGGG	1	0	1
	CTCGTG	0	2	0
	CTCTAC	0	2	1
	CTCTAT	4	1	4
	CTCTCA	17	20	17
	CTCTCC	21	31	26
	CTCTCG	0	2	0
	CTCTGA	1	0	1
	CTCTGC	2	3	2
	CTCTGT	2	2	1
	CTCTTC	3	2	6
	CTCTTG	3	3	2
	CTCTTT	1	5	0
	CTGACC	1	1	1
	CTGAGG	2	0	1
	CTGAGT	0	1	0
	CTGATG	2	1	5
	CTGATT	1	0	1
	CTGCCA	2	1	0
	CTGCCC	0	1	0
	CTGCCT	1	0	0
	CTGCGA	1	0	0
	CTGCGG	1	0	1
	CTGCTA	0	1	1
	CTGCTC	0	0	1
	CTGGAG	1	0	1
	CTGGCA	0	1	0
	CTGGGT	1	0	0
	CTGGTG	1	1	0
	CTGGTT	0	1	1
	CTGTAC	0	1	0
	CTGTCC	1	0	0
	CTGTCT	1	2	0
	CTGTGA	0	0	1
	CTGTGT	0	1	0
	CTGTTA	3	1	2
	CTGTTG	0	3	0
	CTTAAC	1	0	1
	CTTACC	1	0	1
	CTTAGG	0	1	0
	CTTAGT	1	0	1
	CTTATA	0	0	1
	CTTCAA	0	5	0
	CTTCAC	3	1	3
	CTTCAT	6	3	5
	CTTCCA	0	1	0
	CTTCCC	1	1	1
	CTTCCT	1	2	2
	CTTCGA	5	0	0
	CTTCGC	1	0	1
	CTTCGT	0	3	3
	CTTCTA	4	0	4
	CTTCTC	2	8	2
	CTTCTG	0	2	0
	CTTGAC	0	1	0
	CTTGAG	1	0	1
	CTTGAT	0	1	0
	CTTGCC	1	2	2
	CTTGGA	2	3	5
	CTTGGC	3	2	3
	CTTGGG	5	6	8
	CTTGGT	0	0	1
	CTTGTA	0	1	0
	CTTGTG	0	3	3
	CTTGTT	1	1	1
	CTTTAT	0	1	0
	CTTTCA	0	4	1
	CTTTCC	3	3	6
[truncated: 1,001 more rows]

## Sheet: S2b
Table S2b. Distribution of classified SSR repeat types (considering sequence complementary) in genomic sequences Camellia species.
Motif	CSA (Xia et al., 2017)	CSS (Wei et al., 2018)	CA (TV-1)
AC/GT	10528	11832	11810
AG/CT	73903	82146	81720
AT/AT	34333	69989	45145
CG/CG	13	14	14
AAC/GTT	1928	2504	2146
AAG/CTT	6353	7891	7030
AAT/ATT	7871	15969	10309
ACC/GGT	1796	2776	2132
ACG/CGT	107	104	108
ACT/AGT	322	307	339
AGC/GCT	180	196	192
AGG/CCT	1069	1440	1303
ATC/GAT	1667	1956	1768
CCG/CGG	59	80	65
AAAC/GTTT	1646	2379	1792
AAAG/CTTT	1089	1650	1204
AAAT/ATTT	11014	19169	12159
AACC/GGTT	71	87	75
AACG/CGTT	10	8	10
AACT/AGTT	151	142	153
AAGC/GCTT	30	35	38
AAGG/CCTT	69	75	73
AAGT/ACTT	58	74	68
AATC/GATT	138	163	140
AATG/CATT	159	331	176
AATT/AATT	351	686	363
ACAG/CTGT	350	368	346
ACAT/ATGT	678	905	731
ACCC/GGGT	2	75	33
ACCG/CGGT	10	7	12
ACCT/AGGT	16	22	14
ACGC/GCGT	57	40	73
ACGG/CCGT	13	13	6
ACGT/ACGT	0	0	0
ACTC/GAGT	192	222	197
ACTG/CAGT	14	18	12
AGAT/ATCT	680	1523	797
AGCC/GGCT	9	11	10
AGCG/CGCT	18	20	18
AGCT/AGCT	1	5	2
AGGC/GCCT	9	9	8
AGGG/CCCT	115	239	165
ATCC/GGAT	63	72	73
ATCG/CGAT	21	25	19
ATGC/GCAT	61	50	55
CCCG/CGGG	0	1	4
CCGG/CCGG	1	3	3
AAAAC/GTTTT	795	1093	853
AAAAG/CTTTT	1009	1314	1076
AAAAT/ATTTT	1113	1995	1297
AAACC/GGTTT	610	628	649
AAACG/CGTTT	6	4	5
AAACT/AGTTT	17	21	15
AAAGC/GCTTT	23	34	31
AAAGG/CCTTT	45	52	49
AAAGT/ACTTT	2	5	3
AAATC/GATTT	40	60	45
AAATG/CATTT	26	36	23
AAATT/AATTT	44	94	46
AACAC/GTGTT	50	49	60
AACAG/CTGTT	70	88	91
AACAT/ATGTT	11	16	10
AACCC/GGGTT	158	230	180
AACCG/CGGTT	53	61	49
AACCT/AGGTT	6	5	2
AACGC/GCGTT	2	0	2
AACGG/CCGTT	0	0	0
AACGT/ACGTT	18	21	17
AACTC/GAGTT	45	40	45
AACTG/CAGTT	6	1	3
AACTT/AAGTT	1	1	1
AAGAC/GTCTT	22	24	26
AAGAG/CTCTT	115	182	132
AAGAT/ATCTT	3	4	4
AAGCC/GGCTT	38	32	36
AAGCG/CGCTT	0	0	0
AAGCT/AGCTT	38	22	45
AAGGC/GCCTT	3	6	8
AAGGG/CCCTT	25	24	25
AAGGT/ACCTT	0	3	0
AAGTC/GACTT	1	7	1
AAGTG/CACTT	10	17	9
AATAC/GTATT	11	18	16
AATAG/CTATT	9	19	10
AATAT/ATATT	57	185	76
AATCC/GGATT	17	37	19
AATCG/CGATT	19	19	18
AATCT/AGATT	6	8	8
AATGC/GCATT	17	6	15
AATGG/CCATT	5	11	6
AATGT/ACATT	2	5	3
AATTC/GAATT	16	35	12
ACACC/GGTGT	51	50	54
ACACG/CGTGT	37	30	34
ACACT/AGTGT	3	4	4
ACAGC/GCTGT	3	5	3
ACAGG/CCTGT	0	0	0
ACAGT/ACTGT	8	18	13
ACATC/GATGT	11	18	13
ACATG/CATGT	4	5	2
ACCAG/CTGGT	9	6	16
ACCAT/ATGGT	6	13	8
ACCCC/GGGGT	7	19	19
ACCCG/CGGGT	9	17	12
ACCCT/AGGGT	3	6	5
ACCGC/GCGGT	2	3	1
ACCGG/CCGGT	2	2	0
ACCGT/ACGGT	0	2	0
ACCTC/GAGGT	23	30	25
ACCTG/CAGGT	1	3	2
ACGAG/CTCGT	3	3	2
ACGAT/ATCGT	8	8	10
ACGCC/GGCGT	3	2	2
ACGCG/CGCGT	0	0	0
ACGCT/AGCGT	0	0	0
ACGGC/GCCGT	3	3	2
ACGGG/CCCGT	1	3	2
ACGTC/GACGT	2	0	2
ACTAG/CTAGT	2	7	2
ACTAT/ATAGT	2	5	4
ACTCC/GGAGT	11	12	10
ACTCG/CGAGT	2	5	3
ACTCT/AGAGT	6	11	7
ACTGC/GCAGT	0	4	4
ACTGG/CCAGT	2	2	3
AGAGC/GCTCT	7	7	8
AGAGG/CCTCT	66	86	61
AGATC/GATCT	6	14	6
AGATG/CATCT	18	29	18
AGCAT/ATGCT	3	6	4
AGCCC/GGGCT	13	13	19
AGCCG/CGGCT	57	91	78
AGCCT/AGGCT	8	6	9
AGCGC/GCGCT	0	0	0
AGCGG/CCGCT	2	2	2
AGCTC/GAGCT	2	1	1
AGGAT/ATCCT	8	6	10
AGGCC/GGCCT	0	3	0
AGGCG/CGCCT	40	36	42
AGGGC/GCCCT	5	4	3
AGGGG/CCCCT	11	34	30
ATATC/GATAT	22	29	20
ATCCC/GGGAT	30	26	27
ATCCG/CGGAT	4	1	3
ATCGC/GCGAT	49	36	47
ATGCC/GGCAT	27	18	23
CCCCG/CGGGG	6	23	13
CCCGG/CCGGG	11	10	11
CCGCG/CGCGG	0	0	0
AAAAAC/GTTTTT	441	647	486
AAAAAG/CTTTTT	372	611	415
AAAAAT/ATTTTT	322	674	423
AAAACC/GGTTTT	42	67	41
AAAACG/CGTTTT	4	5	7
AAAACT/AGTTTT	2	6	3
AAAAGC/GCTTTT	16	36	20
AAAAGG/CCTTTT	35	32	39
AAAAGT/ACTTTT	0	0	0
AAAATC/GATTTT	66	84	79
AAAATG/CATTTT	15	25	17
AAAATT/AATTTT	16	69	24
AAACAC/GTGTTT	31	41	32
AAACAG/CTGTTT	2	3	4
AAACAT/ATGTTT	13	18	12
AAACCC/GGGTTT	62	55	59
AAACCG/CGGTTT	2	4	4
AAACCT/AGGTTT	6	9	6
AAACGC/GCGTTT	1	1	1
AAACGG/CCGTTT	3	1	2
AAACGT/ACGTTT	0	0	0
AAACTC/GAGTTT	9	14	15
AAACTG/CAGTTT	1	5	4
AAACTT/AAGTTT	0	0	0
AAAGAC/GTCTTT	7	4	7
AAAGAG/CTCTTT	86	86	96
AAAGAT/ATCTTT	2	3	4
AAAGCC/GGCTTT	28	25	32
AAAGCG/CGCTTT	0	0	0
AAAGCT/AGCTTT	0	0	0
AAAGGC/GCCTTT	7	10	12
AAAGGG/CCCTTT	56	45	60
AAAGGT/ACCTTT	1	2	2
AAAGTC/GACTTT	1	1	1
AAAGTG/CACTTT	7	15	5
AAAGTT/AACTTT	1	0	3
AAATAC/GTATTT	9	11	9
AAATAG/CTATTT	4	4	7
AAATAT/ATATTT	8	17	6
AAATCC/GGATTT	31	45	34
AAATCG/CGATTT	12	8	10
AAATCT/AGATTT	7	10	5
AAATGC/GCATTT	46	39	56
AAATGG/CCATTT	9	11	9
AAATGT/ACATTT	4	3	3
AAATTC/GAATTT	47	53	49
AAATTG/CAATTT	6	8	7
AAATTT/AAATTT	1	7	3
AACAAG/CTTGTT	21	26	18
AACAAT/ATTGTT	20	22	19
AACACC/GGTGTT	33	40	37
AACACG/CGTGTT	3	1	5
AACACT/AGTGTT	3	2	3
AACAGC/GCTGTT	14	20	20
AACAGG/CCTGTT	2	2	1
AACAGT/ACTGTT	128	130	138
AACATC/GATGTT	23	30	25
AACATG/CATGTT	6	11	9
AACATT/AATGTT	5	14	4
AACCAC/GTGGTT	19	22	21
AACCAG/CTGGTT	10	12	11
AACCAT/ATGGTT	5	8	5
AACCCC/GGGGTT	3	13	9
AACCCG/CGGGTT	6	5	5
AACCCT/AGGGTT	110	112	135
AACCGC/GCGGTT	10	17	18
AACCGG/CCGGTT	6	4	6
AACCGT/ACGGTT	0	1	0
AACCTC/GAGGTT	12	16	8
AACCTG/CAGGTT	3	5	4
AACCTT/AAGGTT	3	2	3
AACGAC/GTCGTT	1	1	1
AACGAG/CTCGTT	2	0	1
AACGAT/ATCGTT	0	1	1
AACGCC/GGCGTT	4	6	5
AACGCG/CGCGTT	0	0	0
AACGCT/AGCGTT	0	0	0
AACGGC/GCCGTT	4	0	2
AACGGG/CCCGTT	8	8	8
AACGGT/ACCGTT	0	1	0
AACGTC/GACGTT	1	1	1
AACGTG/CACGTT	0	1	0
AACGTT/AACGTT	0	0	0
AACTAC/GTAGTT	1	2	0
AACTAG/CTAGTT	2	2	2
AACTAT/ATAGTT	0	2	0
AACTCC/GGAGTT	23	30	29
AACTCG/CGAGTT	6	6	7
AACTCT/AGAGTT	4	5	4
AACTGC/GCAGTT	3	3	0
AACTGG/CCAGTT	3	2	2
AACTGT/ACAGTT	0	0	0
AACTTC/GAAGTT	15	24	16
AACTTG/CAAGTT	11	14	14
AAGAAT/ATTCTT	4	5	2
AAGACC/GGTCTT	8	2	9
AAGACG/CGTCTT	12	22	14
AAGACT/AGTCTT	1	0	1
AAGAGC/GCTCTT	9	16	6
AAGAGG/CCTCTT	67	72	89
AAGAGT/ACTCTT	1	2	1
AAGATC/GATCTT	3	4	3
AAGATG/CATCTT	75	67	68
AAGATT/AATCTT	0	0	1
AAGCAC/GTGCTT	10	13	19
AAGCAG/CTGCTT	8	11	6
AAGCAT/ATGCTT	0	0	0
AAGCCC/GGGCTT	62	63	69
AAGCCG/CGGCTT	2	2	3
AAGCCT/AGGCTT	4	3	3
AAGCGC/GCGCTT	0	0	0
AAGCGG/CCGCTT	0	3	0
AAGCGT/ACGCTT	0	0	0
AAGCTC/GAGCTT	54	36	42
AAGCTG/CAGCTT	0	0	0
AAGCTT/AAGCTT	0	0	0
AAGGAC/GTCCTT	1	2	2
AAGGAG/CTCCTT	30	44	33
AAGGAT/ATCCTT	1	1	2
AAGGCC/GGCCTT	18	9	33
AAGGCG/CGCCTT	5	8	4
AAGGCT/AGCCTT	1	0	0
AAGGGC/GCCCTT	10	6	11
AAGGGG/CCCCTT	4	11	10
AAGGGT/ACCCTT	3	1	4
AAGGTC/GACCTT	1	1	2
AAGGTG/CACCTT	20	17	15
AAGTAC/GTACTT	0	1	1
AAGTAG/CTACTT	8	10	6
AAGTAT/ATACTT	0	1	1
AAGTCC/GGACTT	11	13	19
AAGTCG/CGACTT	10	8	4
AAGTCT/AGACTT	0	2	3
AAGTGC/GCACTT	1	1	1
AAGTGG/CCACTT	7	5	5
AAGTGT/ACACTT	0	1	0
AATACC/GGTATT	9	5	6
AATACG/CGTATT	0	0	0
AATACT/AGTATT	2	10	2
AATAGC/GCTATT	1	2	2
AATAGG/CCTATT	4	5	3
AATAGT/ACTATT	4	6	3
AATATC/GATATT	4	7	6
AATATG/CATATT	28	40	32
AATATT/AATATT	0	1	1
AATCAC/GTGATT	22	30	20
AATCAG/CTGATT	9	13	9
AATCAT/ATGATT	9	9	10
AATCCC/GGGATT	14	18	20
AATCCG/CGGATT	1	0	1
AATCCT/AGGATT	4	10	6
AATCGC/GCGATT	1	0	1
AATCGG/CCGATT	0	3	2
AATCGT/ACGATT	1	0	0
AATCTC/GAGATT	18	15	15
AATCTG/CAGATT	2	5	3
AATGAC/GTCATT	2	3	5
AATGAG/CTCATT	19	16	22
AATGAT/ATCATT	3	8	2
AATGCC/GGCATT	5	5	4
AATGCG/CGCATT	0	0	0
AATGCT/AGCATT	1	1	0
AATGGC/GCCATT	17	11	14
AATGGG/CCCATT	9	18	10
AATGGT/ACCATT	5	3	5
AATGTC/GACATT	2	3	1
AATGTG/CACATT	13	17	14
AATTAC/GTAATT	1	0	2
AATTAG/CTAATT	0	2	0
ATAATT/AATTAT	5	10	5
AATTCC/GGAATT	13	19	12
CGAATT/AATTCG	1	0	0
GCAATT/AATTGC	1	2	0
ACACAG/CTGTGT	16	9	19
ACACAT/ATGTGT	8	20	9
ACACCC/GGGTGT	65	71	72
ACACCG/CGGTGT	0	4	0
ACACCT/AGGTGT	5	4	3
ACACGC/GCGTGT	20	17	22
ACACGG/CCGTGT	45	41	63
ACACGT/ACGTGT	2	0	0
ACACTC/GAGTGT	28	32	26
ACACTG/CAGTGT	3	4	3
ACAGAG/CTCTGT	38	42	29
ACAGAT/ATCTGT	1	8	3
ACAGCC/GGCTGT	10	9	15
ACAGCG/CGCTGT	0	0	0
ACAGCT/AGCTGT	1	0	1
ACAGGC/GCCTGT	0	1	0
ACAGGG/CCCTGT	3	1	1
ACAGGT/ACCTGT	2	1	1
ACAGTC/GACTGT	6	1	10
ACAGTG/CACTGT	2	4	5
ACATAG/CTATGT	0	2	0
ACATAT/ATATGT	31	58	31
ACATCC/GGATGT	40	45	46
ACATCG/CGATGT	4	0	0
ACATCT/AGATGT	12	9	9
ACATGC/GCATGT	7	9	6
ACATGG/CCATGT	8	8	5
ACATGT/ACATGT	0	0	0
ACCACG/CGTGGT	9	12	12
ACCACT/AGTGGT	43	54	41
ACCAGC/GCTGGT	23	17	19
ACCAGG/CCTGGT	0	2	0
ACCAGT/ACTGGT	2	3	2
ACCATC/GATGGT	79	100	92
ACCATG/CATGGT	1	0	1
ACCCAG/CTGGGT	3	0	3
ACCCAT/ATGGGT	8	13	10
ACCCCC/GGGGGT	1	4	6
ACCCCG/CGGGGT	3	4	4
ACCCCT/AGGGGT	1	0	3
ACCCGC/GCGGGT	16	20	29
ACCCGG/CCGGGT	1	1	3
ACCCGT/ACGGGT	17	9	22
ACCCTC/GAGGGT	18	21	19
ACCCTG/CAGGGT	3	3	4
ACCGAG/CTCGGT	0	1	0
ACCGAT/ATCGGT	1	0	1
ACCGCC/GGCGGT	66	67	95
ACCGCG/CGCGGT	0	2	0
ACCGCT/AGCGGT	3	1	5
ACCGGC/GCCGGT	2	2	3
ACCGGG/CCCGGT	0	0	0
ACCGGT/ACCGGT	0	1	0
ACCGTC/GACGGT	12	9	10
ACCGTG/CACGGT	0	1	0
ACCTAG/CTAGGT	1	0	2
ACCTAT/ATAGGT	0	0	0
ACCTCC/GGAGGT	94	144	136
ACCTCG/CGAGGT	7	5	7
ACCTCT/AGAGGT	12	10	17
ACCTGC/GCAGGT	5	1	5
ACCTGG/CCAGGT	0	0	0
ACGACT/AGTCGT	1	0	1
ACGAGC/GCTCGT	1	2	2
ACGAGG/CCTCGT	10	12	11
ACGAGT/ACTCGT	0	0	0
ACGATC/GATCGT	1	0	2
ACGATG/CATCGT	16	12	13
ACGCAG/CTGCGT	2	4	2
ACGCAT/ATGCGT	0	0	0
ACGCCC/GGGCGT	8	7	8
ACGCCG/CGGCGT	5	5	3
ACGCCT/AGGCGT	1	1	1
ACGCGC/GCGCGT	0	0	0
ACGCGG/CCGCGT	1	1	0
ACGCGT/ACGCGT	0	0	0
ACGCTC/GAGCGT	0	0	0
ACGCTG/CAGCGT	0	0	0
ACGGAG/CTCCGT	5	4	3
ACGGAT/ATCCGT	23	12	16
ACGGCC/GGCCGT	0	1	0
ACGGCG/CGCCGT	2	5	3
ACGGCT/AGCCGT	1	3	1
ACGGGC/GCCCGT	1	3	0
ACGGGG/CCCCGT	18	34	27
ACGTAG/CTACGT	1	0	2
ATACGT/ACGTAT	0	0	0
ACGTCC/GGACGT	17	5	13
CGACGT/ACGTCG	0	0	0
GCACGT/ACGTGC	0	0	0
ACTAGC/GCTAGT	2	3	2
ACTAGG/CCTAGT	0	0	0
ACTAGT/ACTAGT	1	1	0
ACTATC/GATAGT	9	7	9
ACTATG/CATAGT	5	5	7
ACTCAG/CTGAGT	4	9	7
ACTCAT/ATGAGT	0	0	1
ACTCCC/GGGAGT	27	56	26
ACTCCG/CGGAGT	3	2	4
ACTCCT/AGGAGT	6	7	9
ACTCGC/GCGAGT	1	1	3
ACTCGG/CCGAGT	0	1	0
ACTCTC/GAGAGT	74	96	93
ACTCTG/CAGAGT	2	1	2
ACTGAG/CTCAGT	6	7	6
ACTGAT/ATCAGT	2	4	3
ACTGCC/GGCAGT	14	10	22
ACTGCG/CGCAGT	1	2	0
ACTGCT/AGCAGT	12	9	11
ACTGGC/GCCAGT	0	1	0
ACTGGG/CCCAGT	2	0	2
AGAGAT/ATCTCT	23	27	28
AGAGCC/GGCTCT	2	3	4
AGAGCG/CGCTCT	3	5	6
AGAGCT/AGCTCT	2	2	1
AGAGGC/GCCTCT	19	13	19
AGAGGG/CCCTCT	93	152	126
AGATAT/ATATCT	24	116	46
AGATCC/GGATCT	0	0	0
AGATCG/CGATCT	4	3	7
AGATCT/AGATCT	0	0	0
AGATGC/GCATCT	4	2	4
AGATGG/CCATCT	36	53	42
AGCAGG/CCTGCT	12	9	16
AGCATC/GATGCT	16	9	12
AGCATG/CATGCT	4	5	3
AGCCAT/ATGGCT	2	8	2
AGCCCC/GGGGCT	1	3	4
AGCCCG/CGGGCT	2	5	7
AGCCCT/AGGGCT	3	7	7
AGCCGC/GCGGCT	2	2	2
AGCCGG/CCGGCT	1	1	2
AGCCTC/GAGGCT	19	22	18
AGCCTG/CAGGCT	18	16	16
AGCGAT/ATCGCT	0	0	0
AGCGCC/GGCGCT	0	0	0
AGCGCG/CGCGCT	0	0	0
AGCGCT/AGCGCT	0	0	0
AGCGGC/GCCGCT	1	0	1
AGCGGG/CCCGCT	27	25	33
ATAGCT/AGCTAT	0	0	0
AGCTCC/GGAGCT	6	10	7
CGAGCT/AGCTCG	3	2	1
GCAGCT/AGCTGC	0	0	0
AGGATC/GATCCT	0	1	2
AGGATG/CATCCT	17	22	20
AGGCAT/ATGCCT	2	1	2
AGGCCC/GGGCCT	3	2	5
AGGCCG/CGGCCT	1	0	0
AGGCCT/AGGCCT	0	0	0
AGGCGC/GCGCCT	1	0	1
AGGCGG/CCGCCT	26	29	27
AGGGAT/ATCCCT	2	4	4
AGGGCC/GGCCCT	1	0	1
AGGGCG/CGCCCT	14	6	15
AGGGGC/GCCCCT	1	2	4
AGGGGG/CCCCCT	0	1	2
ATATCC/GGATAT	5	9	7
CGATAT/ATATCG	0	0	0
GCATAT/ATATGC	0	0	0
CATGAT/ATCATG	0	0	0
ATCCCC/GGGGAT	6	12	14
ATCCCG/CGGGAT	0	0	0
ATCCGC/GCGGAT	2	1	1
CCGGAT/ATCCGG	0	0	0
ATCGCC/GGCGAT	43	46	66
CGCGAT/ATCGCG	1	0	1
ATCGGC/GCCGAT	1	5	3
ATGCCC/GGGCAT	3	1	2
GCGCAT/ATGCGC	0	0	0
GGCCAT/ATGGCC	0	0	0
CCCCCG/CGGGGG	0	1	1
CCCCGG/CCGGGG	1	10	4
CCCGCG/CGCGGG	0	0	0
CCCGGG/CCCGGG	0	0	0
CCGCGG/CCGCGG	0	0	0
CGCCGG/CCGGCG	0	0	0
