# Supplementary material for: TeaMiD: a comprehensive database of simple sequence repeat markers of tea
Source: Database (Oxford). 2020 Mar 11;2020:baaa013. doi: 10.1093/database/baaa013 (PMC7065459; doi:10.1093/database/baaa013)
Supplement: Supp_baaa013 [file supp_baaa013.zip › Supplementary Table S3.xlsx]

## Sheet: S3
Table S3: Potentially polymorphic SSR identified in the nuclear genome of three Camellia species identified by CandiSSR tool
Sl	SSRID	Type	Ref (CA;TV-1)	CSS	CSA	Std_dev	MissingRate	Transferability (Similarity)	Upstream_100bp	Downstream_100bp	CPSSRID	Forward primer1 (5'->3')	Tm (centigrade)	Size (bp)	Average identity (%)	Average coverage (%)	Reverse primer1 (5'->3')	Tm (centigrade)	Size (bp)	Average identity (%)	Average coverage (%)	Product1 size (bp)	Start	End	Forward primer2 (5'->3')	Tm (centigrade)	Size (bp)	Average identity (%)	Average coverage (%)	Reverse primer2 (5'->3')	Tm (centigrade)	Size (bp)	Average identity (%)	Average coverage (%)	Product2 size (bp)	Start	End	Forward primer3 (5'->3')	Tm (centigrade)	Size (bp)	Average identity (%)	Average coverage (%)	Reverse primer3 (5'->3')	Tm (centigrade)	Size (bp)	Average identity (%)	Average coverage (%)	Product3 size (bp)	Start
1	CPSSR_1	AAAAAC	11|LG03:155959787-155960052|+	12|Sc0000065:123077-123148|+	N/A	0.5	0.33	0.97	ACTGATCAACATGGACAAGTTAAAGAAATATTACCCCTGAGAGGCTCGCTAGGCCGAAAACCCGATAGAGCGACCTAGGTAAAAGTTAGAGCTCAAAAAA	AAAAAGAAATAAAGAAAAACTGAGCTCGCAAGGTTGAAAACCCTAAAGGGCGGCCTTGGAAAAAGTTAGAGTGCAAAAGGAGAGAGTTAATACTCGAGTG	CPSSR_1|AAAAAC	CCGAAAACCCGATAGAGCGA	59.898	20	100	100	TCAACCTTGCGAGCTCAGTT	59.893	20	100	100	150	153	302	CCGAAAACCCGATAGAGCGA	59.898	20	100	100	TTCAACCTTGCGAGCTCAGT	59.893	20	100	100	151	153	303	GCTAGGCCGAAAACCCGATA	59.895	20	100	100	TCAACCTTGCGAGCTCAGTT	59.893	20	100	100	156	147
2	CPSSR_2	AAAAAC	5|LG11:17511660-17511889|+	5|Sc0001500:192058-192087|+	4|Scaffold2002:883640-883663|-	0.47	0	1	TATAGGCTATACCTAATATAAACTTATCAAAAAGTATATTCAGTTCACAAATTCAATCTCCAATGCACAAATAATCTCTACTTTTTTTGTTTTCAAAAAA	AAGAAAAAGAAAAAGAAGAAGAAGAATAAACATGGGGCGGATCAGAGTGAAGTGCATCAAAACAGTGACATGCGTAAAAATCAGAAAGAGAGAGAGATTG	CPSSR_2|AAAAAC	TCAGATTTGTTGCTATAGGC	53.069	20	100	100	CTGATCCGCCCCATGTTTAT	57.723	20	100	100	188	87	274	CAGATTTGTTGCTATAGGCT	53.05	20	100	100	CTGATCCGCCCCATGTTTAT	57.723	20	100	100	187	88	274	TCAGATTTGTTGCTATAGGC	53.069	20	100	100	ATGCACTTCACTCTGATCCG	57.694	20	100	100	200	87
3	CPSSR_3	AAAAAC	5|LG11:41812665-41812894|+	6|Sc0004302:129411-129446|+	N/A	0.5	0.33	0.96	TTTTTCAATTTTTTTTTCATTTTTTATATTTGTCTATTCAAGAATAATGTAAATATATAATTTTTTTTTATAAACAATTAAAAAAAGGTCACAAAAGACA	AAAGACCACTAAAAAAACCTATATCCAAACAACACCTACTAATTTGAAGAAAAAGTTGGTTGAGATTTGCCAAAATAGCATTTGACTATTGGAGCACCAT	CPSSR_3|AAAAAC	Primers not available	na	na	na	na	na	na	na	na	na	na	na	na	na	na	na	na	na	na	na	na	na	na	na	na	na	na	na	na	na	na	na	na	na	na	na	na	na
4	CPSSR_4	AAAAAC	5|LG01:104610740-104610969|+	N/A	4|Scaffold371:1110410-1110433|+	0.5	0.33	0.99	CTTTCTCCAAGAAAGACAATCCTAATATTGCATCCTTTGCCAGCAGTGGTAACCATAATGATCACATCTTATCCTCAAGAGTTCAAGAATGCCTCCAGCA	AAAAAAATTTGGTGGCATTGGATCAAATATACATTCACAATCCACATTACAAACTTCAACACTTTGAATGATACTGCAGTTCAAGAAAAAAGCAAATATC	CPSSR_4|AAAAAC	TTGCCAGCAGTGGTAACCAT	59.888	20	100	100	TTTGATCCAATGCCACCAAA	56.093	20	95	100	121	136	256	TTGCCAGCAGTGGTAACCAT	59.888	20	100	100	TGATCCAATGCCACCAAATT	55.857	20	95	100	119	136	254	TTGCCAGCAGTGGTAACCAT	59.888	20	100	100	TTGATCCAATGCCACCAAAT	55.857	20	95	100	120	136
5	CPSSR_5	AAAAAC	5|LG01:212957751-212957980|+	8|Sc0000060:1527462-1527509|+	N/A	1.5	0.33	0.92	TTCAAGCCTAAAACTTCAATACACCAATTAAAAAAAAAATTATAACAATTTATTCATTATTGAACGGAGAATCCCCTCCCCCCTCCACTCTAAAAGACAA	AAAAAAAAAAACAAAAAAAAAAAAAAGAACAAAGAAAAAGTAAACAAATTGGAAGCCCTAGATATTAATAAATTGAAGGTGAAACATGATTCGTAGATGA	CPSSR_5|AAAAAC	CCCCTCCACTCTAAAAGACA	56.157	20	100	100	AGTCACTCACATTCTCATCTACGA	59.056	24	100	100	165	179	343	CCCCTCCACTCTAAAAGACAA	56.93	21	100	100	AGTCACTCACATTCTCATCTACGA	59.056	24	100	100	165	179	343	CCCCTCCACTCTAAAAGACA	56.157	20	100	100	GTCACTCACATTCTCATCTACGA	57.763	23	100	100	164	179
6	CPSSR_6	AAAAAC	5|LG01:220056244-220056473|+	5|Sc0000087:495280-495309|+	4|Scaffold2369:964540-964563|-	0.47	0	0.99	ACCTAAAAAAACTAAGTTGATCAGAGATCAGATATCATTAACCATTTCGTCGAATTGCATTTGTATCTAAATTTGATTTGAAGTAGAAAAACCAAAAACA	AAAAAAACAAAACTAAATACAAATAGGATTCGACGAAAAGGTTATTGTTATCCGATCAATTTAATTTTTTGCAAGCATATTCTACTTGATATATCCTAAA	CPSSR_6|AAAAAC	AACCATTTCGTCGAATTGCA	56.638	20	100	100	AACCTTTTCGTCGAATCCTA	54.421	20	100	100	134	139	272	AACCATTTCGTCGAATTGCA	56.638	20	100	100	TAACCTTTTCGTCGAATCCT	54.421	20	97.5	100	135	139	273	ACCATTTCGTCGAATTGCAT	56.411	20	100	100	AACCTTTTCGTCGAATCCTA	54.421	20	100	100	133	140
7	CPSSR_7	AAAAAC	5|LG01:256056197-256056426|+	5|Sc0000949:383055-383084|+	4|Scaffold773:1092638-1092661|-	0.47	0	0.99	ATTTGCATGTTAGGTTCAATTATGCACTATAATTGTTTTTTTTCTTACATGTTTGACAAGAAATTTTCTGTGAAGTACAATAACTAAACTAACAAAAAAA	ATAGCCTGTCAATTGTAGCTTTAATTATATGTTTTTGCCATTGTAGTACGGGTATAATTTGTGAGTATAGCATGGGTATAATTTGTCTGTTTTGGGGCAT	CPSSR_7|AAAAAC	TTCCTTCGAAGCACAATCCA	57.44	20	100	100	AAAGCTACAATTGACAGGCT	55.24	20	100	90	182	70	251	TCCTTCGAAGCACAATCCATTG	59.251	22	100	100	AAAGCTACAATTGACAGGCT	55.24	20	100	90	181	71	251	TCCTTCGAAGCACAATCCAT	57.213	20	100	100	AAAGCTACAATTGACAGGCT	55.24	20	100	90	181	71
8	CPSSR_8	AAAAAC	5|LG01:40890242-40890471|+	4|Sc0000621:193382-193405|+	N/A	0.5	0.33	0.96	GGGTGGCAAGTTTGAGGGCGGTTTTCCGGCTAGTGCGGAGGCTAGTTTGGATGCTTTTAGGGATTTTATTAGCCAAAAATCACCTTGAATATTATACCAA	AAAAATGTTGAATGGTTTTTTTTATAGGAGTAATTATAGCGTTTTCCCTCTTGTAATTGGACTATTACTTTCATAATTTGTGTGACAGGCTTCTTTTGCA	CPSSR_8|AAAAAC	GTGCGGAGGCTAGTTTGGAT	60.108	20	95	100	GCAAAAGAAGCCTGTCACACA	59.595	21	100	100	197	132	328	GTGCGGAGGCTAGTTTGGAT	60.108	20	95	100	TGCAAAAGAAGCCTGTCACAC	59.595	21	100	100	198	132	329	TGCGGAGGCTAGTTTGGATG	60.108	20	95	100	GCAAAAGAAGCCTGTCACACA	59.595	21	100	100	196	133
9	CPSSR_9	AAAAAC	5|LG02:189456227-189456456|+	4|Sc0000939:176857-176880|+	4|Scaffold1482:384113-384136|+	0.47	0	0.97	AGATCCGCCATTACTTCACATGTAACATATATATTAGCCATTTCACAAAGTGAAAGTCCTATTTTGAGACAACCAACAAGCAATAACTGGAGATTGATGA	AGGCCCAAAACACAACGATCATAAAAATTCTGTAACCCACACTGGGCTCATCTAGAAAAAAAAAAATTATATATATACATGAGTTACAAGCCAAGTTTGG	CPSSR_9|AAAAAC	TCCGCCATTACTTCACATGT	57.22	20	100	100	TCTAGATGAGCCCAGTGTGG	58.511	20	95	100	183	103	285	AGATCCGCCATTACTTCACATGT	60.118	23	100	100	TCTAGATGAGCCCAGTGTGG	58.511	20	95	100	186	100	285	TCCGCCATTACTTCACATGT	57.22	20	100	100	TTCTAGATGAGCCCAGTGTGG	59.166	21	95.2	100	184	103
10	CPSSR_10	AAAAAC	5|LG02:26595670-26595899|+	2|Sc0000569:144459-144470|+	5|Scaffold211:1030280-1030309|-	1.41	0	0.84	GATTCTCTTATTATGTTTTGCTGTTTTTTCATTTATTGAGAAAACCATGTAACAATGCCACAACTACCTAATAGTTTTCCCCAACACTATGATGATAAAA	AAAAAAACAAATGTAAAATATTTATGTAGCTTAATGTAAGGTTAATTATACCACCTAACTATTTTATTAATTATTTATAAATTCATACATTTTCACTCCA	CPSSR_10|AAAAAC	Primers not available	na	na	na	na	na	na	na	na	na	na	na	na	na	na	na	na	na	na	na	na	na	na	na	na	na	na	na	na	na	na	na	na	na	na	na	na	na
11	CPSSR_11	AAAAAC	5|LG02:43318561-43318790|+	N/A	4|Scaffold2579:1233589-1233612|-	0.5	0.33	0.96	CCTCTTATGAAATAAAATCTCACAATATTGTCCACATAGTTGTCAAAATAATGAATACTTCAGAATTCAAAACAACAAAAAAACAAAACAAAGAGAAACA	AAATGAAGAGCAAAGATAAGGTTAAAGTAATAAAAGATATGGCACTTTCTTATCCAAGATCGAAAAAAATTTCGCATGTTAGAGCAACTCAAATGCTATT	CPSSR_11|AAAAAC	Primers not available	na	na	na	na	na	na	na	na	na	na	na	na	na	na	na	na	na	na	na	na	na	na	na	na	na	na	na	na	na	na	na	na	na	na	na	na	na
12	CPSSR_12	AAAAAC	5|LG03:153526342-153526571|+	4|Sc0000085:860953-860976|+	N/A	0.5	0.33	0.96	GATGATATGTGTGGTGTTAGTGTAGTGAGGGATGAACCCTCTGCTTGTTGTTTTGCTTTTGTGAACTCCTGTTTATTACTTTCCTTTGAATCAAAAAAAA	AAAAAAACAAAACTTCACAACTTGTCTCTATCATCAACCTATAAGATTTGTCTCTGTCATCAACATATAGGAAAACCATGAATAAATACCAAAAAATATA	CPSSR_12|AAAAAC	ACCTGAAGTCGCACCTTTGA	59.532	20	100	100	GGTTGATGATAGAGACAAGTTGTG	57.586	24	100	100	194	75	268	CCACCTGAAGTCGCACCTTT	60.535	20	100	100	GGTTGATGATAGAGACAAGTTGTG	57.586	24	100	100	196	73	268	CACCTGAAGTCGCACCTTTG	59.412	20	100	100	GGTTGATGATAGAGACAAGTTGTG	57.586	24	100	100	195	74
13	CPSSR_13	AAAAAC	5|LG03:210889224-210889453|+	3|Sc0000083:576787-576804|+	N/A	1	0.33	0.92	TTAAAATAAAACACCCCTGCCTCAATAATGACCTAGATTACAACTGCCAAATTTGAGTATGATTTCATGTTTTTATTTATAATTAGTTTATTAAAAAAAA	AAAAAAATTTGTTAGGCAAACTATTCNCTGAAAATTACTTTGAAGGAATTTATTTATTTATTTGTTATTGTTTTCTNTATAAACACCTATTTTTTTGAAA	CPSSR_13|AAAAAC	Primers not available	na	na	na	na	na	na	na	na	na	na	na	na	na	na	na	na	na	na	na	na	na	na	na	na	na	na	na	na	na	na	na	na	na	na	na	na	na
14	CPSSR_14	AAAAAC	5|LG04:86919513-86919742|+	4|Sc0002600:222868-222891|+	N/A	0.5	0.33	0.97	TGTCCGAATGTTCACAAAGCCAGAAATGCATGACAAACAACACATATTGTATATGTTATTCCAACAACGTGCAAAATTTAACAACACATTACCCACAAAA	CAACAACATAACAAAATTAGCCATACAAATTATACCAGCAATACAACCATGCAGCCAGTCACCTTTCCAGGCGTGCGATGGAACTCCTTCACTAATCTCA	CPSSR_14|AAAAAC	GTCCGAATGTTCACAAAGCCA	59.393	21	100	100	TGACTGGCTGCATGGTTGTA	59.6	20	100	100	190	101	290	TGTCCGAATGTTCACAAAGCC	59.393	21	100	100	TGACTGGCTGCATGGTTGTA	59.6	20	100	100	191	100	290	GTCCGAATGTTCACAAAGCCA	59.393	21	100	100	GAAAGGTGACTGGCTGCATG	59.475	20	100	100	196	101
15	CPSSR_15	AAAAAC	5|LG05:122941410-122941639|+	4|Sc0003550:129465-129488|+	N/A	0.5	0.33	0.96	TTTTTGGTGGCTCTGCCATTGTATAGTTGGTTAGTTCTTGGGGTGTGCCTCTTGAATCTTATATTTCTTTTGTCGTTTATATATGACTTATTAACCCAAA	TATTAAAATGTAATTGAAAAATTACAACTAAACACCAACAATTTAATTCTTTTAAACTGTGTTATGATTATGAACTTGAATATATATTTGAAAAGGAAAA	CPSSR_15|AAAAAC	Primers not available	na	na	na	na	na	na	na	na	na	na	na	na	na	na	na	na	na	na	na	na	na	na	na	na	na	na	na	na	na	na	na	na	na	na	na	na	na
16	CPSSR_16	AAAAAC	5|LG08:28415402-28415631|+	N/A	4|Scaffold172:400051-400074|-	0.5	0.33	0.94	TGCATCACTATAGGTCAAGTACATCCCAACTAGGTTGGCACCTACTAGCCTACCAATCATTTGCATTATACTCCACCTCAATAATCTAATACAAAAAAAA	CAAGAAAAAAACGAAATGAAATGAAATAGTAAAAAATAAATTGTTGATCAATCATCGGAGGATATAGACATTTCAGTCACGTTGCCCGATGATATGTCAT	CPSSR_16|AAAAAC	TGGCACCTACTAGCCTACCA	59.663	20	100	85	CGGGCAACGTGACTGAAATG	60.11	20	N/A	N/A	183	135	317	TGGCACCTACTAGCCTACCA	59.663	20	100	85	TCGGGCAACGTGACTGAAAT	60.25	20	N/A	N/A	184	135	318	TGGCACCTACTAGCCTACCA	59.663	20	100	85	ATCGGGCAACGTGACTGAAA	60.25	20	90	100	185	135
17	CPSSR_17	AAAAAC	5|LG09:36170270-36170499|+	5|xfSc0000050:279046-279075|+	4|Scaffold520:1806716-1806739|-	0.47	0	0.99	AATAAAAGATAGTTCTAAGAGTTAATTAGAAGAAGAAGAAGAAAAAAACTTAAAATCCGAAGAGTCAAAGTGAGAAAAAGAAAATTAAAAACCAAAAAAA	AAAACAAAACATGAAAACGTAAACTGTACTCTTTTTATTTTGTTTTGTTTTTGCGCGGTGGTTATGGGATAATGAAATGCACTTCTTTCTACTCCTAGTT	CPSSR_17|AAAAAC	TCCGAAGAGTCAAAGTGAGA	55.847	20	100	100	CCATAACCACCGCGCAAAA	59.418	19	100	57.89	142	155	296	TCCGAAGAGTCAAAGTGAGAA	56.626	21	100	100	CCATAACCACCGCGCAAAA	59.418	19	100	57.89	142	155	296	ATCCGAAGAGTCAAAGTGAGA	56.405	21	100	100	CCATAACCACCGCGCAAAA	59.418	19	100	57.89	143	154
18	CPSSR_18	AAAAAC	6|LG01:42544516-42544751|+	6|Sc0000531:376675-376710|+	5|Scaffold1471:1251643-1251672|-	0.47	0	0.99	CTATGGTAGGAAGAAAAATTTTACTACTTTTGCTACTGAACATAATGCAACAACATCTTTATTTGATCCCAGCCTCAATATTCAATCTGATCATAGCCAA	AAAACAAAACAAAACCAAAAAAATTGAATTTAAATGAACTTCTAAAAAGTAAGAGATTTTTACGGATCTAAATCTCCAACCTTAATATTCAAGTAGATTG	CPSSR_18|AAAAAC	TCCCAGCCTCAATATTCAATCTGA	59.587	24	100	100	CACCAACTCATCTCCAACGC	59.201	20	95	100	190	166	355	TGATCCCAGCCTCAATATTCA	56.475	21	100	100	CACCAACTCATCTCCAACGC	59.201	20	95	100	193	163	355	CCCAGCCTCAATATTCAATCTGA	58.278	23	100	100	CACCAACTCATCTCCAACGC	59.201	20	95	100	189	167
19	CPSSR_19	AAAAAC	7|LG15:8544152-8544393|+	6|Sc0002044:119282-119317|+	N/A	0.5	0.33	0.97	CTTTTTGATCTTTCCTAAAATATAGGTTATTTTTGGCAGATTTTCTCAAAATTAATTTTTACAAACAGTTGGTCAAAAAAATTTCATTATTACTTTAAAA	AAAATAAGCTTGTAGATTCTTAGACTCATAGAATCACTAATTTCCTAAATCATGGAGATAACTTCTGCGAGGAATTACGAAATATTTAATCATTTGTGTA	CPSSR_19|AAAAAC	Primers not available	na	na	na	na	na	na	na	na	na	na	na	na	na	na	na	na	na	na	na	na	na	na	na	na	na	na	na	na	na	na	na	na	na	na	na	na	na
20	CPSSR_20	AAAAAC	7|LG01:87130742-87130983|+	7|Sc0000134:196431-196472|+	5|Scaffold65:166350-166379|+	0.94	0	0.97	AACTTATCAATATCTATAACCATATAAAAAGCAGCGAAACATACTGCGCCTAACGCTTGAGCTACCAAAACTATCCTCCTCTTCACATAAAAGTTGAAAA	CAACCGAGGACTCTTATTTCCCTGTATCTCCTGTTTCTCTCTCTCATTCCGCTACCACCACACGTTACCACCACCCAAAACCACTACCACTCCATTAACA	CPSSR_20|AAAAAC	GCCTAACGCTTGAGCTACCA	60.108	20	100	100	TGGTAACGTGTGGTGGTAGC	59.966	20	100	100	165	147	311	GCCTAACGCTTGAGCTACCA	60.108	20	100	100	GTGTGGTGGTAGCGGAATGA	60.037	20	100	100	158	147	304	AGCGAAACATACTGCGCCTA	59.825	20	100	80	TGGTAACGTGTGGTGGTAGC	59.966	20	100	100	180	132
21	CPSSR_21	AAAAAC	7|LG02:185605224-185605465|+	7|Sc0000254:555508-555549|+	6|Scaffold3537:1898852-1898887|-	0.47	0	0.99	TAGTCTTCATCCACTCAAAAATTAAAAAACAAATACTACTAGTAAAACTAACAAAAATATAAAAACACCAACCACTAGTACATCCATAAAAATAAAAATA	AAAACAAAACAAAGTAAAACAAAAAACACAAAAATGAAACAAATGGAAAGTAGTAGTACACCCATAAAAACCAAAAACCACATAGATTTGTAATGTATCC	CPSSR_21|AAAAAC	ACACCAACCACTAGTACATCCA	58.755	22	100	90.91	TGACGAGTTTGGATGAAAGATTGG	59.544	24	100	100	200	164	363	ACACCAACCACTAGTACATCCA	58.755	22	100	90.91	GACGAGTTTGGATGAAAGATTGGA	59.305	24	100	100	199	164	362	ACACCAACCACTAGTACATCCA	58.755	22	100	90.91	GACGAGTTTGGATGAAAGATTGG	58.025	23	100	100	199	164
22	CPSSR_22	AAAAAG	5|LG10:68398073-68398302|+	N/A	4|Scaffold11767:32999-33022|-	0.5	0.33	0.99	AACGGAATGAAATAAAAGATGTAAATAAATATCTAAATCATACATGGAAATTATTATTTATGTAACATAAGTCAGATAATAATTACAAATAAACATGAAA	AAAAGAAGCATGATATTCACATCAAATTTGGATCCTGATTAATGGGGTAAAACTATTCTTCCTTAACTTTCTTCACCTGAAAGAGTTTTAACAATTGTAA	CPSSR_22|AAAAAG	Primers not available	na	na	na	na	na	na	na	na	na	na	na	na	na	na	na	na	na	na	na	na	na	na	na	na	na	na	na	na	na	na	na	na	na	na	na	na	na
23	CPSSR_23	AAAAAG	5|LG01:232379679-232379908|+	5|Sc0000926:279687-279716|+	4|Scaffold41:891631-891654|-	0.47	0	0.99	GGTATAATACCCCCCCTCAAACTTACATAGGTTTGAAAATATAAATCTACATGAGTTTGAAGCAGAGGGAAAGACAGAGTGGAGTAGAAGCACAAAAAAA	AAAAAAAGATTGCGAATAAAAAATATATATGATAGAGATATTTGGGGTAAGAATAAACTGATGGACAAAGGAAGAGATTACCATAAAGCGATATTGACAG	CPSSR_23|AAAAAG	GACAGAGTGGAGTAGAAGCACA	59.441	22	100	100	CCGCCGGACTTCAACCTATT	60.108	20	100	100	194	172	365	ACAGAGTGGAGTAGAAGCACA	58.401	21	100	100	CCGCCGGACTTCAACCTATT	60.108	20	100	100	193	173	365	AGACAGAGTGGAGTAGAAGCAC	59.177	22	100	100	CCGCCGGACTTCAACCTATT	60.108	20	100	100	195	171
24	CPSSR_24	AAAAAG	5|LG01:257876129-257876358|+	5|Sc0000229:1007808-1007837|+	4|Scaffold141:2169627-2169650|-	0.47	0	0.99	TTTTAGTGAAAACTTATAAATTTTGAGTCCGTTTAGATGGACTTAGAAAGTAAAATTTTGCCTCAGAATTGCAAAAGTTAATTGGAGATGAAGGAAAAAA	AAAACAAAGGCTAAAATTAGGAAAGGGTGTTTTTAGAATAGGGCTCTAAAATTGCTCTTAAATTCAAATCATTATGGATAAATTTAGAAGTATGGTTTAA	CPSSR_24|AAAAAG	TGCCTCAGAATTGCAAAAGT	56.133	20	100	100	ACACCCTTTCCTAATTTTAGCC	56.305	22	100	97.73	102	158	259	TGCCTCAGAATTGCAAAAGT	56.133	20	100	100	CACCCTTTCCTAATTTTAGCCT	56.028	22	100	100	101	158	258	TGCCTCAGAATTGCAAAAGT	56.133	20	100	100	AGAGCAATTTTAGAGCCCTA	53.705	20	100	100	130	158
25	CPSSR_25	AAAAAG	5|LG01:316497458-316497687|+	5|Sc0000298:939635-939664|+	4|Scaffold2518:345122-345145|-	0.47	0	1	TATACACATAGCATCATGTATATCAATATAATTAATTGATCTCTTCTATATGTCTTGATAGTTTGGTGAAAATAACATCGTTTCATGCATTATAAAGCAA	AACTGAATCGCAAATTTCTGATTCAACATGTTTCGAATCTTTTTTGTTGAAACTTATATTGAATCGTATGAATCAAATCGTGAATCGTACGAATCTAACA	CPSSR_25|AAAAAG	Primers not available	na	na	na	na	na	na	na	na	na	na	na	na	na	na	na	na	na	na	na	na	na	na	na	na	na	na	na	na	na	na	na	na	na	na	na	na	na
26	CPSSR_26	AAAAAG	5|LG03:221863825-221864054|+	5|Sc0001331:203745-203774|+	4|Scaffold4091:432090-432113|-	0.47	0	1	CAAGGTCTCAGGTTTGAAACCACTTACGTACAAATAATTTCTTAGCGGTGGGATTGGTCCCTCGAATTAGTCGGTCTTGTGTGCTAGAAACCAAGTTATC	AAAAAAGGAAAGCATTCATAACGTGACTCAATGTGTATTATAGCAAATTATTTATTAGAAGTTCATCATCACATCGTCAACCTAGAGGATTTGTAACACT	CPSSR_26|AAAAAG	AGTCGGTCTTGTGTGCTAGA	58.383	20	97.5	100	CCGACATTGCCATGATCACG	59.694	20	100	100	197	168	364	CGGTCTTGTGTGCTAGAAACC	59.201	21	100	95.24	CCGACATTGCCATGATCACG	59.694	20	100	100	194	171	364	AGTCGGTCTTGTGTGCTAGAA	59.039	21	97.6	100	CCGACATTGCCATGATCACG	59.694	20	100	100	197	168
27	CPSSR_27	AAAAAG	5|LG04:135253729-135253958|+	5|Sc0002435:119709-119738|+	4|Scaffold1049:845902-845925|-	0.47	0	1	AAAAAATAAAAAAAAAAACAATAGTGATTTAGACCTTTTAAACTTTAACCCTCACCACTCCACACACACGTGGCGGGTAGTGATTGAAGGAAGAGAAAAA	TGACCAATCAAAAAAGAAAGAGGATCAAAACGGGGTGGGGGAAAGGGGATCCCAATCTTTATTCAAAAAAAAAATAGTGAGGTAAAAGATAAATATATGA	CPSSR_27|AAAAAG	CGTGGCGGGTAGTGATTGAA	60.391	20	100	100	CCACCCCGTTTTGATCCTCT	59.672	20	100	100	100	168	267	CCTCACCACTCCACACACAC	60.533	20	100	100	CCACCCCGTTTTGATCCTCT	59.672	20	100	100	119	149	267	AGCTCTGATGAGTTGACGCA	59.395	20	95	100	CCACCCCGTTTTGATCCTCT	59.672	20	100	100	193	75
28	CPSSR_28	AAAAAG	5|LG04:152963771-152964000|+	5|xfSc0001315:60434-60463|-	4|Scaffold658:602069-602092|+	0.47	0	1	AAGAAACGGACCTATCTACCTCTTTTATTGATGTAATAATTCATGACTCATACCTAATGAGGCACCAAGTTTACAGGCTTAAAACAAATAAAATACCAAA	AGTAGTGCTGCTGGATGAAAGTAAAAAATAATGAAGGATGTCAACATGGAAACACATGACATTTAGAGGTGGATTAATGCATAGTTCATTGACACATGAA	CPSSR_28|AAAAAG	AGGCACCAAGTTTACAGGCT	59.521	20	100	100	TGCACAAACTTTGGTCAATGTG	58.48	22	97.75	100	200	159	358	AGGCACCAAGTTTACAGGCT	59.521	20	100	100	GCACAAACTTTGGTCAATGTGA	58.22	22	100	90.91	199	159	357	AGGCACCAAGTTTACAGGCT	59.521	20	100	100	GCACAAACTTTGGTCAATGTGAG	59.202	23	100	91.3	199	159
29	CPSSR_29	AAAAAG	5|LG04:183263117-183263346|+	3|Sc0000074:484550-484567|+	4|Scaffold7882:1108086-1108109|-	0.82	0	0.98	ATTAGTTGCTACTTCAAACAAAACAAAGTTAAAAGATCTTTTGATGCACTTCTCTGGTGTCTTTATGGTATTGTATCAATAAAAATTTTATTTTTTGATA	GAAAAGGAAAAGAAAAAAAAAGAAGAAAGACATCTTTTGAAATGATCAAGAAGATGGTTTATAAATTAGCGTGAGACACGAGGTTTTGCTGTTCTATGAA	CPSSR_29|AAAAAG	TGATGCACTTCTCTGGTGTCT	59.026	21	100	100	ACAGCAAAACCTCGTGTCTCA	60.135	21	100	100	181	141	321	TGATGCACTTCTCTGGTGTCT	59.026	21	100	100	CAGCAAAACCTCGTGTCTCAC	59.738	21	100	100	180	141	320	TGATGCACTTCTCTGGTGTCTT	59.63	22	100	100	ACAGCAAAACCTCGTGTCTCA	60.135	21	100	100	181	141
30	CPSSR_30	AAAAAG	5|LG05:18501317-18501546|+	4|Sc0000362:505173-505196|+	N/A	0.5	0.33	0.97	TATTCTTTCAACTTCAGAAATCATCAAGTAATTTATTTCTAACACCCTTTACCCATGAGTCATTGTTTTGTTCTTTTTTGCATCCTGTTTTAGACAATCA	AAAGAATTATATAATTTTTTAGACAAGCTGTTCTTTTTTTAGTATTGATATGAAAACTTTGATTTGAATGTTGGATGTTTAACTATAAATTTTTTTTAAA	CPSSR_30|AAAAAG	GCATCCTGTTTTAGACAATC	52.254	20	100	100	CGGGTGGGGTATGTCAATT	57.105	19	100	100	174	179	352	GCATCCTGTTTTAGACAATC	52.254	20	100	100	GGGTGGGGTATGTCAATTTT	55.568	20	100	100	173	179	351	GCATCCTGTTTTAGACAATC	52.254	20	100	100	TACGGGTGGGGTATGTCA	56.78	18	100	100	176	179
31	CPSSR_31	AAAAAG	5|LG08:14203629-14203858|+	5|Sc0000223:584345-584374|+	4|Scaffold295:4537945-4537968|-	0.47	0	0.98	AACACAACTTGTAACATGTAAGTTCAATGTTGGAGTAAAAATTTGTTTGCTAAAGCTATTTTCTTTGTTTTAACTATAATATTTTTTCACCCACAAGAAC	GAAAGTAGTTATATTTTAATAAAAACAGATCACTAGCCCTTTGATGCTATTGCCTGCACATGTCCTTGATGATGTCTATTGCTAGGCCTATGGGTCAATG	CPSSR_31|AAAAAG	CCTTGACCTAAAACACAACTTG	55.763	22	100	100	GCAGGCAATAGCATCAAAGGG	59.932	21	100	100	198	89	286	GCTCTAACCTTGACCTAAAACACA	58.939	24	100	100	AGCATCAAAGGGCTAGTGATCT	59.223	22	100	100	196	82	277	GCTCTAACCTTGACCTAAAACACA	58.939	24	100	100	GCATCAAAGGGCTAGTGATCTG	59.123	22	100	100	195	82
32	CPSSR_32	AAAAAG	5|LG08:56919657-56919886|+	5|xfSc0005579:4776-4805|-	4|Scaffold4864:436549-436572|-	0.47	0	0.95	AAGTTGTTTATGAATAATTAACTGGAAACAATGCAACAAGAAATCTTTTGAAAAGGGCCACCAAAAAAGACACAATCTGCTAAAGGACAGCCAAAAATGA	GAGGCTTACTTCCATTAAGGGATTGTTTTTACATTTTTTGGATCATCTCATCAAACCAAGAGACAAACATAGGAAATTTGGAGTATAGCGTTACAGGGTC	CPSSR_32|AAAAAG	ACAATCTGCTAAAGGACAGCCA	59.96	22	100	90.91	ATTTGGGACCCTGTAACGCT	59.303	20	97.5	100	165	171	335	TCTTTTGAAAAGGGCCACCA	57.833	20	100	100	ATTTGGGACCCTGTAACGCT	59.303	20	97.5	100	193	143	335	TCTTTTGAAAAGGGCCACCAA	58.528	21	100	100	ATTTGGGACCCTGTAACGCT	59.303	20	97.5	100	193	143
33	CPSSR_33	AAAAAG	5|LG08:86762273-86762502|+	5|Sc0000286:187673-187702|+	4|Scaffold471:1917752-1917775|-	0.47	0	1	AATACCTGAAATTGTCAATTAGGATGATTATTTCAAATGCCAGCAAAGGAAGGAAGACAAACTTCAAGTTTACAGCAGCAAAACCGTTGACTGTACACAA	AAAAAAGAAAAAAGAACACATTAAAAAGGTCTACAAACTTGACCAATTACTACTACACATTAGAAACAGATTTCTTATAGGAGGAAATGACACTTTTATC	CPSSR_33|AAAAAG	ATGCCAGCAAAGGAAGGAAG	58.446	20	100	100	TGGTCAAGTTTGTAGACCTT	54.106	20	100	100	139	136	274	ATGCCAGCAAAGGAAGGAAG	58.446	20	100	100	TTGGTCAAGTTTGTAGACCT	54.106	20	100	100	140	136	275	TACAGCAGCAAAACCGTTGA	58.33	20	100	100	TGGTCAAGTTTGTAGACCTT	54.106	20	100	100	105	170
34	CPSSR_34	AAAAAG	6|LG15:13462091-13462326|+	5|Sc0001192:414619-414648|+	N/A	0.5	0.33	0.96	TTATTATTTAAACACAAGAATAATGCTTGTGACCCCCTTTTGGGGGTCACCCCCTCACCCCCTTTTGCCACGTGGCAGGGGTGATTGGAGGAGCAGGAAA	AAAAGGTAACCAATGAGAGAGAGAGGGGGTCAAAGGGAGTGGGGAAAAAGGGGATGAATCATTACTCTTAAACACAAATAGAGGGCATTAGAAGTTTATG	CPSSR_34|AAAAAG	GGTGATTGGAGGAGCAGGAA	59.379	20	100	100	TTTCCCCACTCCCTTTGACC	59.519	20	100	85	104	179	282	GGTGATTGGAGGAGCAGGAAA	59.995	21	100	100	TTTCCCCACTCCCTTTGACC	59.519	20	100	85	104	179	282	AGGGGTGATTGGAGGAGCA	60.23	19	100	100	TTTCCCCACTCCCTTTGACC	59.519	20	100	85	107	176
35	CPSSR_35	AAAAAG	6|LG01:326198963-326199198|+	6|Sc0000528:212523-212558|+	5|Scaffold706:294916-294945|-	0.47	0	1	TTGATTTATTTTATTCTTAACTTACAGATAATCACTTAAAATTGCAAATCTTCCTATGTATTACACTAACTACTAACCACTGAATTACGTCCAAAAAGAA	AAACAAATTCAATAGTCAAACAAACGATCAACTCACAGATTGGAAATCTACAAATCGAAAGTAAACCTTAAGGGAACTCAGTGTAATTTCAAAAAAGTAA	CPSSR_35|AAAAAG	ACTAACCACTGAATTACGTCCA	57.123	22	100	100	TCCAATCTGTGAGTTGATCGT	57.039	21	100	90.48	109	171	279	ACCACTGAATTACGTCCAAA	54.903	20	100	100	TCCAATCTGTGAGTTGATCGT	57.039	21	100	90.48	105	175	279	AACCACTGAATTACGTCCAA	54.903	20	100	100	TCCAATCTGTGAGTTGATCGT	57.039	21	100	90.48	106	174
36	CPSSR_36	AAAAAG	7|LG03:158485950-158486191|+	7|Sc0000489:281280-281321|+	5|Scaffold5473:67155-67184|-	0.94	0	1	TAGTGCGCGTGTTTGTTAGTGGATCATTACCACAGGTCTGTAAGCTATTTGTCAAGGTGGACATAATAATATCTCAAAAACAGGAAAGAAATGTTGGATA	AAAAACATGTTGGATAAAATATTACAAACCAATAAAGAATTATTTTAATTAGTTAGAATGTGGAAAAAGTATAAAAAAATAAAAATAAAAATAAAAATTA	CPSSR_36|AAAAAG	Primers not available	na	na	na	na	na	na	na	na	na	na	na	na	na	na	na	na	na	na	na	na	na	na	na	na	na	na	na	na	na	na	na	na	na	na	na	na	na
37	CPSSR_37	AAAAAT	5|LG10:40451687-40451916|+	5|Sc0001020:518729-518758|+	4|Scaffold2877:241838-241861|-	0.47	0	0.99	CTCTCTGTTCCTTTGTAATTTCGGAGAAATATATCACCTGTACCTCTTGTAATCGATGAAGGCAAACAGAACAGTGTACTGGATTTCATCAATCTTTAAA	ATATTAATTTAAAAATATGTAAATTAAATTAATTAATTACTTTTTGTTATGGTTTTTAGGCTTTTTAACTATATATTAGCGTGTTGCCAAACAGGCCTAA	CPSSR_37|AAAAAT	CGATGAAGGCAAACAGAACAGT	59.45	22	95.5	100	CCCCATATTAGGCCTGTTTGG	58.403	21	100	100	184	153	336	TGAAGGCAAACAGAACAGTGT	58.278	21	100	90.48	CCCCATATTAGGCCTGTTTGG	58.403	21	100	100	181	156	336	TCGATGAAGGCAAACAGAACAG	59.192	22	95.5	100	CCCCATATTAGGCCTGTTTGG	58.403	21	100	100	185	152
38	CPSSR_38	AAAAAT	5|LG01:215125106-215125335|+	5|Sc0000641:662965-662994|+	4|Scaffold2688:196292-196315|+	0.47	0	0.99	CCAAAATCCCATTATTGGGTGAAAGGACCTCAAATTGCTAGGCGCGATGAGTCTGGCTTGACAAGAGAAGTTCACTGGTCACCAAAAGGCACTTGTAACA	GAAGGAAACAATGCTATTGACCAATGGGAAACATTATTGTCTTATCTCATCAGCCTTATTCTTTTCCAAGTTCAGGTCCCTGGTGCTTATGTCACCTTAT	CPSSR_38|AAAAAT	AATTGCTAGGCGCGATGAGT	60.179	20	95	100	CACCAGGGACCTGAACTTGG	60.251	20	100	100	183	132	314	TCACTGGTCACCAAAAGGCA	59.743	20	100	100	CACCAGGGACCTGAACTTGG	60.251	20	100	100	144	171	314	ACTGGTCACCAAAAGGCACT	59.741	20	100	95	CACCAGGGACCTGAACTTGG	60.251	20	100	100	142	173
39	CPSSR_39	AAAAAT	5|LG01:362292739-362292968|+	N/A	4|Scaffold2445:1464878-1464901|+	0.5	0.33	0.96	TAGTATTACTAAATTTTTTATTTTTTTGTATTTGGTGAATTTAAAAAAAAAATCACAAAATATTATATATTTCTAAGTATATCTAGATTTGGTTTATCGA	AAAAAATTGCTTAAAATATTAAAAAAATTAGTAAAAAAAAACACGAAAAATAAAAAAAACTTAATTTTTTATGTGAATTAAACCAAAGAAGATGATTGTT	CPSSR_39|AAAAAT	Primers not available	na	na	na	na	na	na	na	na	na	na	na	na	na	na	na	na	na	na	na	na	na	na	na	na	na	na	na	na	na	na	na	na	na	na	na	na	na
40	CPSSR_40	AAAAAT	5|LG08:79493623-79493852|+	5|Sc0003838:6348-6377|-	4|Scaffold859:846264-846287|-	0.47	0	0.99	GAGTTGGGTAATGCTATGGTAAGGGTGTGTACTATGTAAGTTATAATATTTGTGAGTTTGATTTTCATAAATGTTATAATTTAATCTTATAGGAGTCATA	TAACCAAACACCACATAAGATATTAACCAAAGAGCTCTTAGATCATAATCAAAATAATATCATAATTAATATTATAATGAGTCATAATTAATAGCACAAT	CPSSR_40|AAAAAT	ATGCTATGGTAAGGGTGTGT	56.203	20	100	100	TGATCTAAGAGCTCTTTGGT	53.363	20	100	100	165	110	274	TGCTATGGTAAGGGTGTGTAC	57.101	21	100	100	TGATCTAAGAGCTCTTTGGT	53.363	20	100	100	164	111	274	AATGCTATGGTAAGGGTGTGT	56.979	21	100	100	TGATCTAAGAGCTCTTTGGT	53.363	20	100	100	166	109
41	CPSSR_41	AAAAAT	6|LG01:166448961-166449196|+	N/A	5|Scaffold1598:561771-561800|+	0.5	0.33	0.99	AAGAGCATCACAATGAGCTAAATCATCCCAACTAGGTTGGCACCAAAAAGCCCATCCTATCATTTGTTAGCACCCCCAGAGTTGGTGAGAAACCAACGAA	AAAAACAGACCAAAACACCACAGCAACAACACCACAACTGAGCAATCAGACCCACTGAACCATTACTCCTGCTAGACACCATACCAATGCTGATGTTAGC	CPSSR_41|AAAAAT	GCAAGAGCATCACAATGAGCT	59.256	21	100	100	GTGGTGTTGTTGCTGTGGTG	60.179	20	100	100	173	98	270	CCCCAGAGTTGGTGAGAAAC	58.102	20	95	100	ACTCTGTTGGTCTGCTCAGC	59.965	20	100	100	181	173	353	CCCCAGAGTTGGTGAGAAAC	58.102	20	95	100	CTCTGTTGGTCTGCTCAGCT	59.679	20	100	100	180	173
42	CPSSR_42	AAAAAT	7|LG01:129616251-129616492|+	5|Sc0000556:669762-669791|+	N/A	1	0.33	0.94	GATCTCACAACAATCAACATGGACAAGCTAAAAGGTACTACCCTTGAAGGCTTGCTGGGCCGAAAACCCAAAAGGGTGACCCAAGCAAAAGTTAGAGCAG	AAAAGAAAACTAAAAAAATGAAAAATGAAAAATGAAAAATGAAAAAATAGAAAATAAAAAATGAAAAAAAAAAGAAGCTCGCAAGGTCGAAAACCCAAAA	CPSSR_42|AAAAAT	CCGAAAACCCAAAAGGGTGAC	59.932	21	95.2	100	TCGACCTTGCGAGCTTCTTT	59.966	20	100	100	173	159	331	CCGAAAACCCAAAAGGGTGAC	59.932	21	95.2	100	TTCGACCTTGCGAGCTTCTT	59.966	20	100	100	174	159	332	CCGAAAACCCAAAAGGGTGAC	59.932	21	95.2	100	TTTCGACCTTGCGAGCTTCT	59.966	20	100	100	175	159
43	CPSSR_43	AAAAC	5|LG10:40806423-40806647|+	N/A	3|Scaffold73:132455-132469|+	1	0.33	1	TTCTTCAATCTTTCTTTCACTTTTTGTTTTAAGAATCTTTAACTTCTTTTATCTTTGCAATTTTTTTATTCAGGGGTCATTTGGGAACATACAAAAAAAA	AAAAACAAAAGTCAATTTTAACCCATTTTAAGTCACATCACCTCTCATGTAAAAAGTCAAAAAAACTAAAAAAATTAAAAAGTTAACTTTTAACCATCTT	CPSSR_43|AAAAC	TCAGGGGTCATTTGGGAACA	58.846	20	100	100	ACCTGCTAGATGTGCTAATGGA	58.959	22	100	100	195	169	363	TTCAGGGGTCATTTGGGAACA	59.499	21	100	100	ACCTGCTAGATGTGCTAATGGA	58.959	22	100	100	196	168	363	TCAGGGGTCATTTGGGAACA	58.846	20	100	100	AACCTGCTAGATGTGCTAATGGA	59.544	23	100	100	196	169
44	CPSSR_44	AAAAC	5|LG10:53230793-53231017|+	4|Sc0003436:178306-178325|+	4|Scaffold4098:370197-370216|-	0.47	0	0.98	ATCTTGCGGTAGATATACATAGTGACAAAAAAATTGGAACAGAAGATCTGATTCGATATCTATTAGGATTATTTGTATTTTTTCAAACCAAAAAAGGGAA	AAAGCAAAGCAAAGCAAAATAAAATGTTATGAATGATTTTGTGTGTGCAGGTCTTAAGAGATGTGGGAAGAGCTGCAGGCTTCGTTGGTTGAATTACCTA	CPSSR_44|AAAAC	TGTCTCTCTGATTTTGATCTTGCG	59.371	24	97.9	100	AGACCTGCACACACAAAATCA	58.346	21	100	100	195	84	278	TGTCTCTCTGATTTTGATCTTGCG	59.371	24	97.9	100	AAGACCTGCACACACAAAATCA	58.977	22	100	100	196	84	279	CTTGCGGTAGATATACATAGTGAC	56.586	24	97.9	100	TGCAGCTCTTCCCACATCTC	59.749	20	97.5	100	200	102
45	CPSSR_45	AAAAC	5|LG14:15618788-15619012|+	7|Sc0000462:569699-569733|+	7|Scaffold1440:1433629-1433663|+	0.94	0	0.99	TAACATTAGTGAAATATATAGATTATAATAACAACAATGCTACAGACCACTAAATTCCTGCCACTAACACCATCACTAATGATGTGGAAAGCAAAAAAAA	TAAGACACAAAATACATATGGCAGTGGGTGGGACCCACTGCCACATCATTAGAGCAACTACTAATTAGTGGTCTGCATCATTTTTCTTATAATAATTCTC	CPSSR_45|AAAAC	TCCTGCCACTAACACCATCAC	59.997	21	100	100	GTCCCACCCACTGCCATATG	60.466	20	100	55	104	155	258	CCTGCCACTAACACCATCACT	59.996	21	100	100	GTCCCACCCACTGCCATATG	60.466	20	100	55	103	156	258	TCCTGCCACTAACACCATCA	58.643	20	100	100	GTCCCACCCACTGCCATATG	60.466	20	100	55	104	155
46	CPSSR_46	AAAAC	5|LG14:22984401-22984625|+	N/A	2|Scaffold749:2174773-2174782|+	1.5	0.33	0.9	GGAAGGCCAAGGATTTTAGTTGATTGACCCTTTTAGTTGTAATCTAATTTTACTAATAAAAACTAATATCGTACAATCTTGGCCAAAAAAATAAAAATAA	AAAAAATCTACTATATAAATAAAAGAATTTGGGACCCTATTTCATTCCAAAAATTGGGGAGTAAGGGAGAGACCTCTCTTGTCTCTCCTCATATCATAGC	CPSSR_46|AAAAC	GGGAAGGCCAAGGATTTTAGT	57.898	21	95.2	100	GGTCTCTCCCTTACTCCCCAA	60.274	21	100	100	200	99	298	GGGAAGGCCAAGGATTTTAGTTG	59.804	23	95.7	100	GGTCTCTCCCTTACTCCCCAA	60.274	21	100	100	200	99	298	CCTTAGGGTGTGGTGAAGGG	59.672	20	100	100	TGGAATGAAATAGGGTCCCA	55.778	20	100	100	192	82
47	CPSSR_47	AAAAC	5|LG15:25551206-25551430|+	2|Sc0000033:1123218-1123227|+	5|Scaffold1066:84721-84745|-	1.41	0	0.82	TATATAAATATAAAATGAAAAGGACAATATCGTAATTTCACTCATGCAATAGACCCCCCTCTCTGCTCTGCTAGTTGTCAGTTGGTCACTGTTCGATAAA	TGAACCACAGATTGTCAATGGTCAGTATTCGAAAGAAAAGAAAAATAAATAAAAAGAGCAACTTCTGGAACTAAGGCTTTATATAAGTCCGCATCTTCAT	CPSSR_47|AAAAC	CCCCTCTCTGCTCTGCTAGT	60.397	20	97.5	100	AGCCTTAGTTCCAGAAGTTGCT	59.626	22	100	93.18	148	155	302	CCCCTCTCTGCTCTGCTAGT	60.397	20	97.5	100	GCCTTAGTTCCAGAAGTTGCTC	59.255	22	100	95.45	147	155	301	CCCCTCTCTGCTCTGCTAGT	60.397	20	97.5	100	GCCTTAGTTCCAGAAGTTGCT	58.216	21	100	95.24	147	155
48	CPSSR_48	AAAAC	5|LG01:144960343-144960567|+	3|Sc0001541:352958-352972|+	3|Scaffold3329:1474214-1474228|+	0.94	0	0.97	CTCTTCCCAAAGGGTAGTTAATGCATGCCAAATGTCATGTGTGATTACCATATAACACGACAACACAACTGGAAATTAAAACNAAAAAAAACAAAAACAA	AAACAAACAAAAAAGAACAAAATGAACCATAGATGCCGTAACATTAAAATTTTTAAACTTGGATAGATTGACGTTATAGATACTTTCATGGCCTCATAAT	CPSSR_48|AAAAC	CCCCTCCTCCCTTCTCTCTT	59.658	20	100	100	TGTTACGGCATCTATGGTTCA	57.103	21	95.2	100	183	85	267	TCCCCTCCTCCCTTCTCTCT	60.556	20	100	100	TGTTACGGCATCTATGGTTCA	57.103	21	95.2	100	184	84	267	ACTCCCCTCCTCCCTTCTCT	60.858	20	100	100	TGTTACGGCATCTATGGTTCA	57.103	21	95.2	100	186	82
49	CPSSR_49	AAAAC	5|LG01:202241167-202241391|+	4|Sc0003777:143052-143071|+	2|Scaffold12186:62965-62974|+	1.25	0	0.95	CACTTGTACGGGAAGGCCTATCTCTCTCTAACCTTGTGAAGACGGTATGCATTGTTTTTTTAAAAAATAAAAATATATATATAAAACAAGAACAAAAACT	AAATATACATGCCCCTTGATAGGGGTGCAATTTAGACGGGGCTCAACCTGAGTAATTTGTGTCTAACTTGAGTTTTTTTAGGGCTTGGGCAATAGTATTT	CPSSR_49|AAAAC	TAGCACTTGTACGGGAAGGC	59.752	20	100	100	CAGGTTGAGCCCCGTCTAAA	59.676	20	97.2	95	178	97	274	TAGCACTTGTACGGGAAGGC	59.752	20	100	100	TGAGCCCCGTCTAAATTGCA	59.673	20	100	90	173	97	269	TAGCACTTGTACGGGAAGGC	59.752	20	100	100	TCAGGTTGAGCCCCGTCTAA	60.543	20	100	100	179	97
50	CPSSR_50	AAAAC	5|LG01:404082263-404082487|+	4|Sc0000120:1034416-1034435|-	4|Scaffold1092:481094-481113|+	0.47	0	0.98	AAAAAAAAATTCTAAATTAAAATCCAAAAAACTAAGAATCAAGGCAGTCACAGAGAATAGAACATAATCCATTTAACAACACCCCCACCCCCAAGAAAAA	TCTTGTCCAAAAAAATAAAAAAAAAGACGGCCCAATGCACGAGAGGGCATGATACAGGCAGTCCTATTCCATTTCAGTTTCCAAGACTTAAATCCGTGCT	CPSSR_50|AAAAC	AGAATCAAGGCAGTCACAGAGA	59.098	22	100	81.82	GTATCATGCCCTCTCGTGCA	59.895	20	100	100	146	134	279	AGAATCAAGGCAGTCACAGAGA	59.098	22	100	81.82	ATCATGCCCTCTCGTGCATT	59.818	20	100	100	144	134	277	AGAATCAAGGCAGTCACAGAGA	59.098	22	100	81.82	GCCTGTATCATGCCCTCTCG	60.32	20	100	100	150	134
51	CPSSR_51	AAAAC	5|LG01:424643910-424644134|+	N/A	6|Scaffold2087:378780-378809|+	0.5	0.33	0.94	TCGGTAGCAGTTTCTTCTTTGGTCTCTTCTTCAGCAACAATCCAGCCTCTTCTTGCTTTGGTGTAGGCATCTTTTTGAAGCTAACAAAAAAAAAAAAAAA	CGACACACATAGAAGACCAAACCCATCTTTGGCATGCTCTTACTTTTGTTTTGATGAGATGGCTAAAATACCATTGCTGCAGCAAGCTCACNCTCGCTAG	CPSSR_51|AAAAC	TCAGCAACAATCCAGCCTCT	59.305	20	100	100	TCTAGCGAGNGTGAGCTTGCTG	59.649	22	100	54.55	196	130	325	CCAGCCTCTTCTTGCTTTGG	59.113	20	100	100	TCTAGCGAGNGTGAGCTTGCTG	59.649	22	100	54.55	185	141	325	TCAGCAACAATCCAGCCTCT	59.305	20	100	100	TCTAGCGAGNGTGAGCTTGCT	58.373	21	100	52.38	196	130
52	CPSSR_52	AAAAC	5|LG01:71024448-71024672|+	6|Sc0001230:140131-140160|+	N/A	0.5	0.33	0.97	TGTAGTTCCATGAAAAAAAAAATAAAAGATAAAATATTTGCTCAAAACCCTAAACTAGCTCCGGAAATAAAGGTCGGGAACAGATCTTAAGAAGAAAAAA	AAAAAAAAAAACCTCTACATTGAGGCTTGAGATTAAAATGATTACAAAAGGTAAGTAGAAAAAAGTATAAGAGAAGAAAATAAATGGAGGGAGAGAAAAT	CPSSR_52|AAAAC	TCCGGAAATAAAGGTCGGGAA	59.092	21	100	100	ACTCATTTTCTCTCCCTCCA	55.439	20	100	100	170	159	328	CCGGAAATAAAGGTCGGGAAC	58.988	21	100	100	ACTCATTTTCTCTCCCTCCA	55.439	20	100	100	169	160	328	CTCCGGAAATAAAGGTCGGGAA	60.093	22	100	100	ACTCATTTTCTCTCCCTCCA	55.439	20	100	100	171	158
53	CPSSR_53	AAAAC	5|LG02:112635135-112635359|+	N/A	4|Scaffold2960:1036073-1036092|-	0.5	0.33	0.98	AACTGTAAGATTATATAGTTTCAATAAGAAATTTTCAACAACCTTCTTAGCATTCCACAAAAATAAAACCAACCAAATCCACAAAAAAAAAAAAAACAAA	AGTTACAAAACAACTTCAATAACTAAAGAACACATCAAAAAAGAAAAAGAATGCACTCAACTTTATTCATTACTTCAATAATACCAAGTATCACATTTTA	CPSSR_53|AAAAC	Primers not available	na	na	na	na	na	na	na	na	na	na	na	na	na	na	na	na	na	na	na	na	na	na	na	na	na	na	na	na	na	na	na	na	na	na	na	na	na
54	CPSSR_54	AAAAC	5|LG02:127431091-127431315|+	4|Sc0003410:16169-16188|-	N/A	0.5	0.33	0.99	TTAATTTTCAACACAAGTTAACGTTTGGAGTAAATTATGGAAAAACAAAAAACATGAAAGGTCAAAGTTAAAATTAAAAAAAAAAAACAAAAACAAAAAT	CCTTAAACGGCCAAAGTGATAAAATGACCATATATAAAAGAAAAGTGTAATTTAACATTTTTTTTCCCCTTTCATCTCTCTTCTCTCTGCTAAAGTTGAA	CPSSR_54|AAAAC	CAACACAAGTTAACGTTTGGAG	56.409	22	N/A	N/A	GGTCATTTTATCACTTTGGCCGTT	60.322	24	100	100	146	108	253	CACAAGTTAACGTTTGGAGT	54.095	20	N/A	N/A	AGAGAAGAGAGATGAAAGGGGAA	58.307	23	100	100	200	111	310	CACAAGTTAACGTTTGGAGT	54.095	20	N/A	N/A	AGAGAAGAGAGATGAAAGGGGAAA	58.903	24	100	100	200	111
55	CPSSR_55	AAAAC	5|LG02:151329462-151329686|+	4|Sc0000493:836262-836281|+	N/A	0.5	0.33	0.97	CAGAATCACAAACATAAAAACAACAGTATGCCAAACACAAGTCATAATTTTATTCATTCACAAACTTGTACATAAGTTTATTACAGCAATTCAAAAAAAA	ACAAAACAATCAAAATTCTAAGTCCAAATTTTCTCCACATCACTCACTCCTCTTCACTTGAGACGAGATCTTCTTCTTCAATGCCCTCGTCCAGGGGGGT	CPSSR_55|AAAAC	GTCACCATTCTCGCTCATTGC	59.937	21	95.2	100	AGAGGAGTGAGTGATGTGGAGA	59.958	22	100	100	198	80	277	CACCATTCTCGCTCATTGCAG	59.936	21	95.2	100	AGAGGAGTGAGTGATGTGGAGA	59.958	22	100	100	196	82	277	ACCATTCTCGCTCATTGCAGA	60.066	21	N/A	N/A	AGAGGAGTGAGTGATGTGGAGA	59.958	22	100	100	195	83
56	CPSSR_56	AAAAC	5|LG02:41997712-41997936|+	5|xfSc0000012:31711-31735|+	2|Scaffold3556:711887-711896|+	1.41	0	0.95	CCAAAAAATGATGCAATTAGCAATACAAGGTGCTCTTCCAACTCCTATTTGTAGACTTTTTTCTTGTTCTTATTCATAGGAATCTGGACAATAACGACAA	AAGTTTCCAGCCTGGACCTCTTAATGTCCTCCAAGCCCACATCAAACTGACCAGCCTTCAACTTTACTTCATTTGACACTTCAGCATATCCTGTGATCAC	CPSSR_56|AAAAC	CAAGGTGCTCTTCCAACTCCT	59.927	21	100	100	TTGATGTGGGCTTGGAGGAC	59.962	20	100	100	145	125	269	ACAAGGTGCTCTTCCAACTCC	60.203	21	100	100	TTGATGTGGGCTTGGAGGAC	59.962	20	100	100	146	124	269	CAAGGTGCTCTTCCAACTCCT	59.927	21	100	100	GATGTGGGCTTGGAGGACAT	59.743	20	100	100	143	125
57	CPSSR_57	AAAAC	5|LG03:194592960-194593184|+	4|Sc0000646:293096-293115|+	5|Scaffold943:176257-176281|+	0.47	0	0.96	TGTATATCCAGATAGGGTTTCGAGGTAACTCATATTTTCAGGAATAATTATTTTTAAAAAATAATGTGACAGAATTGTGCTTCTTTCATTAAAAAAAAAA	AAAAACAAAAACCTTGAAAATGCCTCTTAATTAATATCAAAATTGTGATTTATACATGATTCTATATAAAAAAAATTAATAGAAAAGTGATATCAATTCA	CPSSR_57|AAAAC	Primers not available	na	na	na	na	na	na	na	na	na	na	na	na	na	na	na	na	na	na	na	na	na	na	na	na	na	na	na	na	na	na	na	na	na	na	na	na	na
58	CPSSR_58	AAAAC	5|LG04:13559423-13559647|+	6|Sc0000295:692683-692712|+	N/A	0.5	0.33	0.96	CTAAACGATCCTAACTAAATTGGCACCAGAAGACAAGCCCCGATATGCAAAGCACATAGTGAGAAACCAACAATAAAGAAACCAAAATGAAAAAAAAAAA	AAAAAGCCCAAGCCATAACATGGGAAGCACCTGCAAGCGTCCACATCATGACTATCATTATCAATCAACAAACAAAAGCAGCAGCAAAACAGAGCAGCCT	CPSSR_58|AAAAC	CAAGCCCCGATATGCAAAGC	59.969	20	100	100	GCTCTGTTTTGCTGCTGCTT	59.968	20	100	100	187	133	319	CAAGCCCCGATATGCAAAGC	59.969	20	100	100	GTCATGATGTGGACGCTTGC	59.902	20	95	100	144	133	276	CAAGCCCCGATATGCAAAGC	59.969	20	100	100	CATGATGTGGACGCTTGCAG	59.902	20	95	100	142	133
59	CPSSR_59	AAAAC	5|LG04:66645217-66645441|+	5|xpSc0053249:75832-75856|+	4|Scaffold2990:146919-146938|+	0.47	0	0.99	CTGAGGATGTGACTGATTAGTAATAGATACTGGTTGTGAAACATCAGCTATGGAGCCAGCTGTCCAACGGGGTTGCTTTCGTTTCATAGTCATCTGGAAA	AAAAAAGTATTTGAACACTTGTTACTTGGATGCAAGGATGTACAAATAAGTATGAAATTATGTATGCAAACTTATGTGCTACAAACTTAAGTATGAAATT	CPSSR_59|AAAAC	AACGGGGTTGCTTTCGTTTC	59.617	20	100	100	GGCACTACAACCTTGCATCC	59.189	20	100	97.5	200	165	364	CGGGGTTGCTTTCGTTTCAT	59.404	20	100	100	GGCACTACAACCTTGCATCC	59.189	20	100	97.5	198	167	364	ACGGGGTTGCTTTCGTTTCA	60.749	20	100	100	GGCACTACAACCTTGCATCC	59.189	20	100	97.5	199	166
60	CPSSR_60	AAAAC	5|LG05:111898909-111899133|+	5|xpSc0053267:347638-347662|+	6|Scaffold6545:397993-398022|+	0.47	0	0.98	AAAAAAAAAAATCCATTCACAACCAACTCGTTTTCATTCCACAAACTTGTCATTTCTTCATGTCGAGGATCTACCCCGATCACAGTTCTCAATTCAAAAA	ACAACAAAACCAACTCAAACAAATTACCTCCCTCACACAGGAGGGATTTTTCTTTTCCCTTCTCTACTCTTCTGCCGCCGGTCTCTTCTTCTTGCCTCCG	CPSSR_60|AAAAC	TGTCGAGGATCTACCCCGAT	59.523	20	95	100	AATCCCTCCTGTGTGAGGGA	59.881	20	100	100	113	160	272	TCGAGGATCTACCCCGATCA	59.231	20	95	100	AATCCCTCCTGTGTGAGGGA	59.881	20	100	100	111	162	272	TGTCGAGGATCTACCCCGAT	59.523	20	95	100	CCTAGGACGGAGGCAAGAAG	59.538	20	100	100	172	160
61	CPSSR_61	AAAAC	5|LG05:143359577-143359801|+	5|xfSc0000312:194436-194460|+	3|Scaffold619:225381-225395|-	0.94	0	0.97	TAATTTTTTTAAAAGAATGACAAACAAGACCTAAAATTTTAATGATTATTCGATGTACCCATAAGTAAGCTAAGACATCTAATTAAAGACAACCAAAAAA	AATAACAATAACAAAAATTATACTTCCTTTGTCTCAAAATAAGGTTTGATTTCCTTCTAGTTCGTGATCAGATTGGAAGGTGTTATTGGGCCCGTGAGAG	CPSSR_61|AAAAC	TCGATGTACCCATAAGTAAGCT	56.443	22	90.9	100	TCTCACGGGCCCAATAACAC	60.036	20	100	100	175	149	323	TCGATGTACCCATAAGTAAGCT	56.443	22	90.9	100	GGGCCCAATAACACCTTCCA	59.96	20	100	100	169	149	317	TCGATGTACCCATAAGTAAGCT	56.443	22	90.9	100	CTCTCACGGGCCCAATAACA	59.748	20	100	100	176	149
62	CPSSR_62	AAAAC	5|LG06:60502599-60502823|+	5|Sc0001744:429245-429269|+	3|Scaffold622:301653-301667|+	0.94	0	0.96	CAACAGTCTGGTCCATTGAGCCGTGAATGACTGATACGGATAAAACACAAAGCCATTGCATTGTATAAACTTAGCTATTTACATTAAGTTCACAAAAAAA	AAAAGCAAAAGCCTCAACTCGGAGGCACATCCTCGAAGGCTTCTCAAAAGGGTAGACTCCGAAGCAAACTTTATAGTTGATCTCCAAGTTGCTCACCTAC	CPSSR_62|AAAAC	CTGGTCCATTGAGCCGTGAA	60.322	20	97.5	100	AGAAGCCTTCGAGGATGTGC	60.108	20	100	100	162	107	268	CTGGTCCATTGAGCCGTGAA	60.322	20	97.5	100	TCCGAGTTGAGGCTTTTGCT	59.891	20	100	100	141	107	247	TGGTCCATTGAGCCGTGAAT	59.672	20	97.5	100	AGAAGCCTTCGAGGATGTGC	60.108	20	100	100	161	108
63	CPSSR_63	AAAAC	5|LG06:61610002-61610226|+	5|Sc0000497:187602-187626|+	4|Scaffold6937:154407-154426|-	0.47	0	0.97	AGAGAGAGAGACTAACTTTTGACCTTTTGACATTTTTTCTCATGGAAAATACAAATTCATTGAACCAAACCAACAAAGCACATGCACTTAATCAGGAAAA	AAAAACAAAAACAAAAACAGAAACAAATATACAAAAAAAAAATTACAAAATAAAACAAAAACCAACAATGCTTGTATAAAATTACAATAATATAATGTCT	CPSSR_63|AAAAC	ACCAACAAAGCACATGCACT	58.886	20	100	100	CGTGGCACGACGCTAAAATT	59.835	20	95	100	189	168	356	ACCAACAAAGCACATGCACTT	59.518	21	100	100	CGTGGCACGACGCTAAAATT	59.835	20	95	100	189	168	356	AACCAACAAAGCACATGCACT	59.518	21	100	100	CGTGGCACGACGCTAAAATT	59.835	20	95	100	190	167
64	CPSSR_64	AAAAC	5|LG06:67945110-67945334|+	5|Sc0000328:35321-35345|+	4|Scaffold10148:650695-650714|-	0.47	0	0.98	TGATTAAAAAAAAATACCTTACAAGGTTCCTTGATGTTGTCTTTTGAGGAAATAAAAAATGGGTACTAGTAGCTTAGCTTAGCTGCAAAAAAAAAAAAAA	AAAAAAAAAACAAAAGAAATTCAAAGGGGTTAGTACAATGAGAGAGTGAGATTCAACGAGAAGGAGAGAGAGAGGGAAAGGGAGAGAGAGAGGGATTGAG	CPSSR_64|AAAAC	TGGGTACTAGTAGCTTAGCTTAGC	59.174	24	100	100	GCTCGCTCTCACTCTCACTT	59.474	20	100	95	200	159	358	ACAAGGTTCCTTGATGTTGTCT	57.83	22	100	100	CCCTCTCTCTCTCCTTCTCGT	59.788	21	100	100	181	120	300	ACAAGGTTCCTTGATGTTGTCT	57.83	22	100	100	TCCCTTTCCCTCTCTCTCTCC	59.71	21	100	100	188	120
65	CPSSR_65	AAAAC	5|LG06:95321067-95321291|+	2|xpSc0053374:181048-181057|+	2|Scaffold1164:1616590-1616599|-	1.41	0	0.64	ATGATCATGTTTTCTTTTTCTTTTCTTCTCTTTTACCTATTGCGGCAGTCATGCAACCATGATGTAGTTAGCCATGGTCATTGATGTGGAGAAGAATAAT	AAAGAGAATAATAAAGTCGTTTCAAACATTTTGCAATAATAGACATGTTATGTGTAAGACAAGTGAAAATTTATTATGTATTTATTAACAAATTTCTATT	CPSSR_65|AAAAC	CCATGGTCATTGATGTGGAGA	57.714	21	100	100	TCTACTCGTGCATCTTAAAC	52.817	20	94.4	90	188	171	358	CCATGGTCATTGATGTGGAGA	57.714	21	100	100	CTACTCGTGCATCTTAAACT	52.799	20	94.7	95	187	171	357	CCATGGTCATTGATGTGGAG	56.174	20	100	100	TCTACTCGTGCATCTTAAAC	52.817	20	94.4	90	188	171
66	CPSSR_66	AAAAC	5|LG07:60927548-60927772|+	3|Sc0001686:266908-266922|-	4|Scaffold2205:367123-367142|-	0.82	0	0.95	CAACAACAACAATAACAGAACTAGTACTTTTATTAACAACTTGCACCATTATACACTTCATTACAGAAATTACATTTACTTCATTACAAAAAAAAAAAAA	AAAAAAGCAGGAAGAACACCCAGGCCTTAATCCCCTTCGCTGGACGCAAGATCTTCCTCTTCCACCCCCTCATCCAAGGGAGTTTGGGCGACGTCGTCCT	CPSSR_66|AAAAC	CAACTTGCACCATTATACAC	52.565	20	100	100	TGGGTGTTCTTCCTGCTTTT	57.547	20	100	100	111	136	246	CAACTTGCACCATTATACAC	52.565	20	100	100	TTAAGGCCTGGGTGTTCTTC	57.421	20	100	100	119	136	254	CAACTTGCACCATTATACAC	52.565	20	100	100	GGAAGAGGAAGATCTTGCGT	57.318	20	100	100	152	136
67	CPSSR_67	AAAAC	5|LG08:33212730-33212954|+	5|xpSc0053361:225318-225342|+	4|Scaffold8812:224726-224745|+	0.47	0	0.99	GGGAGGTTAGGAGATTTAAGAGGTGAGGGAAGCTAAGGGAGAGATCTGAAGAGAGAAGGAAAGGAGGAGAGAAAATATCAGGAAAAAAAAATATAAAATA	AAAAATTATGAAAACAATGAAGCAATCTTGTAGCATCGGACGACATGGATCTTGTAGCAACGGCGAAGCAATGATCAATGTATTCGAGTGTTAGGGAAAA	CPSSR_67|AAAAC	AGGTGAGGGAAGCTAAGGGA	59.582	20	100	100	GATCCATGTCGTCCGATGCT	59.967	20	100	100	156	120	275	AGGTGAGGGAAGCTAAGGGA	59.582	20	100	100	AGATCCATGTCGTCCGATGC	59.967	20	100	100	157	120	276	AGGTGAGGGAAGCTAAGGGA	59.582	20	100	100	CCATGTCGTCCGATGCTACA	59.898	20	100	100	153	120
68	CPSSR_68	AAAAC	5|LG08:42850510-42850734|+	5|Sc0000008:1980428-1980452|+	4|Scaffold1455:207339-207358|-	0.47	0	0.99	TGTTGATTTTCTTACTTTGATTTTGAATTTAATTAGTAAGATGAACAATAAACAATGGTGAGCAATGACCTAATTGTTGGGGTTTTAGTCATCACAACCA	AAAAAAAAACGAATTGAACTTCCAAAAAATACAATAAAGTAACGAAAGCATGGATCAAAAAATCAATGCATTAATATATAATAATGTAAATATAGTACAT	CPSSR_68|AAAAC	TGGGGTTTTAGTCATCACAACCA	60.117	23	100	100	TGGCTTTAGAGATTTGGCATGTC	59.304	23	100	100	199	177	375	TGGGGTTTTAGTCATCACAACCA	60.117	23	100	100	TGGCTTTAGAGATTTGGCATGT	58.299	22	100	100	199	177	375	TGGGGTTTTAGTCATCACAACCA	60.117	23	100	100	GGCTTTAGAGATTTGGCATGTCT	59.05	23	100	100	198	177
69	CPSSR_69	AAAAC	6|LG13:40689250-40689479|+	6|Sc0000775:64574-64603|+	5|Scaffold2024:210203-210227|+	0.47	0	0.99	CACTATAGAGGCTCACAAAAATCATGTGTGAGCACTTCCAACAAAGTAAAAACAGGTCAACAAGAGGACAACCCAAATAGAAAAAAATAAAATAAAATAA	AACAGCAATAAACAAACTTGAGCATAACAGCTCCCTCTGTTATCAGCAACAGAAGAGCAGTCCAACTCTACCCAAACATGAGCATAACCACAAATGCAAA	CPSSR_69|AAAAC	GGTCAACAAGAGGACAACCCA	60.134	21	100	88.1	TGGACTGCTCTTCTGTTGCT	59.239	20	100	100	140	154	293	AGGTCAACAAGAGGACAACCC	59.857	21	100	85.71	TGGACTGCTCTTCTGTTGCT	59.239	20	100	100	141	153	293	GGTCAACAAGAGGACAACCCA	60.134	21	100	88.1	TTGGACTGCTCTTCTGTTGCT	59.858	21	100	100	141	154
70	CPSSR_70	AAAAC	6|LG14:15622658-15622887|+	7|Sc0000462:569699-569733|+	7|Scaffold1440:1433629-1433663|+	0.47	0	0.98	ACATTAGTGAAATATATAGATTATAATAACAACAATGCTACAGACCACTAAATTCCTGCCACTAACACCATCACTAATGATGTGGAAAGCAAAAAAAAAA	TAAGACACAAAATACATGTGGCAGTGGGTGGGACCCACTGCCACATCATTAGAGCAACCACTAATTAGTGGTCTGCATCATTTTTCTTATAATAATTCTC	CPSSR_70|AAAAC	TCCTGCCACTAACACCATCAC	59.997	21	100	100	CCACCCACTGCCACATGTAT	60.034	20	100	80	108	153	260	CCTGCCACTAACACCATCACT	59.996	21	100	100	CCACCCACTGCCACATGTAT	60.034	20	100	80	107	154	260	TCCTGCCACTAACACCATCA	58.643	20	100	100	CCACCCACTGCCACATGTAT	60.034	20	100	80	108	153
71	CPSSR_71	AAAAC	6|LG01:245572920-245573149|+	6|Sc0000006:2176408-2176437|+	3|Scaffold7413:1090356-1090370|-	1.41	0	0.97	GATTGTCCAACACAATACATATTGTGTATATATGTAACAAGATAACATTTTATTTTTCTAAAACTGAAAAACAAACTATTTCATAAATAACAAAATAAAA	TACAAAATGACAAATTACATATAATGGATGAATCTCTACTTATTAAAAAATTGTATCGTAATACAAAACAAGTACACCAACGCATCAACTAATAAAATGT	CPSSR_71|AAAAC	Primers not available	na	na	na	na	na	na	na	na	na	na	na	na	na	na	na	na	na	na	na	na	na	na	na	na	na	na	na	na	na	na	na	na	na	na	na	na	na
72	CPSSR_72	AAAAC	6|LG01:255903556-255903785|+	5|Sc0000949:228633-228657|+	N/A	0.5	0.33	0.94	GAAAAAACCGTTACATACTGAAAGGATTACTTTAGCCTCTATACATCCTAGAGTAAATCTTTTTCAACTTGATGATAGACAGGCATGTGTATAGGGCACA	AAAATTTGGACACGGGATATCAGCTAGTTACCAAAAATAAACCACAGGACAATTTCATATTTCAAAAAAGCTTTGGGGTAGCAGACATGAACTATGTCTT	CPSSR_72|AAAAC	ATGAGCCTGAGAACCTGGGA	60.253	20	N/A	N/A	AGCTGATATCCCGTGTCCAA	58.504	20	100	100	190	65	254	TGAGCCTGAGAACCTGGGAA	60.474	20	N/A	N/A	AGCTGATATCCCGTGTCCAA	58.504	20	100	100	189	66	254	ATGAGCCTGAGAACCTGGGA	60.253	20	N/A	N/A	AGCTGATATCCCGTGTCCAAA	59.163	21	100	100	190	65
73	CPSSR_73	AAAAC	6|LG01:439166130-439166359|+	6|Sc0001789:94990-95019|+	5|Scaffold2398:597503-597527|-	0.47	0	0.98	AATTGTTGAGCTGTCGCGTGGTTATGTTTGGCACCAAGAGCCTGTTGAAGAATTATTTATAAATACGTGAGTTTGTGTTGAGAATGGAAGTAAGGGAAAA	AACAAATGAAAGATATGGTCGACCAAGTGAGCTCCTGCGAATAGTGAAGTAAAAAAATTAGGAATCAATATTGAGATGAGTTATATTATATTTTAAATTA	CPSSR_73|AAAAC	TTGAGCTGTCGCGTGGTTAT	60.038	20	100	100	GAGCTCACTTGGTCGACCAT	59.752	20	97.5	92.5	159	105	263	TTGAGCTGTCGCGTGGTTAT	60.038	20	100	100	CAGGAGCTCACTTGGTCGAC	60.389	20	100	92.5	162	105	266	TTGAGCTGTCGCGTGGTTAT	60.038	20	100	100	ATTCGCAGGAGCTCACTTGG	60.392	20	100	100	167	105
74	CPSSR_74	AAAAC	6|LG02:164229587-164229816|+	6|Sc0004825:75116-75145|-	5|Scaffold1214:294833-294857|+	0.47	0	1	AGCCAAAACTAAACCCTAACATGCACACAGGTGTGAAATAGAGCACAATCACCAAGTACACACAAGAAAAAAAAATGAAATAAAACATAAATAAGACCCA	AAAAAACAAAGGAACAAAAAACAAAAGAAACCTTAGAGGTGAAACACACACCCGAAGCATCACAATGAGGAAGAGAGAAAAATGTACCAAAAACCGAAGA	CPSSR_74|AAAAC	ACCCTAACATGCACACAGGT	59.229	20	100	100	GCTTCGGGTGTGTGTTTCAC	59.971	20	100	100	176	112	287	ACCCTAACATGCACACAGGT	59.229	20	100	100	TGATGCTTCGGGTGTGTGTT	60.179	20	100	85	180	112	291	ACCCTAACATGCACACAGGT	59.229	20	100	100	TTGTGATGCTTCGGGTGTGT	60.179	20	95	100	183	112
75	CPSSR_75	AAAAC	6|LG03:117322622-117322851|+	3|Sc0001679:225298-225312|+	N/A	1.5	0.33	0.93	TATACCACGTAATTGTTAATGTATCATTTTGTATATAATTTTTAACAGAAGTTAGCTTTGATAGTAAACTGAGAAAAACTTAAGACATGAAAAAAAAAAA	ACTTTAAAGACCAAAGTGAGAAAGTAACCAAACATAAAGGAAGAAAGTGTCATTTATCCTACAATCATAGCTAAAGAAAAAAATGCTTAATTTAGGGGTG	CPSSR_75|AAAAC	Primers not available	na	na	na	na	na	na	na	na	na	na	na	na	na	na	na	na	na	na	na	na	na	na	na	na	na	na	na	na	na	na	na	na	na	na	na	na	na
76	CPSSR_76	AAAAC	6|LG04:129716140-129716369|+	6|Sc0002111:221471-221500|+	4|Scaffold5951:276789-276808|-	0.94	0	0.98	TTTGGCCTGACATCCAATTTTTTTATGCTAATTTGTTTTACCCATAAATCATCAAAAGTTCCAAACCAAAACGACATGGCTTTGAGCTTGCCACAAAAAA	AAAAAACAAAAACAAAAGTGCAATGTAAAAGTGATTATAGGGCATACAATCTCTTTTAAAATAATGGTTGAGAATAAAGAAGTTCTTTATTTTTGGTGCA	CPSSR_76|AAAAC	Primers not available	na	na	na	na	na	na	na	na	na	na	na	na	na	na	na	na	na	na	na	na	na	na	na	na	na	na	na	na	na	na	na	na	na	na	na	na	na
77	CPSSR_77	AAAAC	6|LG04:70218737-70218966|+	5|Sc0000664:142628-142652|+	N/A	0.5	0.33	0.99	CAAAACTCATTGAAATTCAATCATTTTTAGATTCAAGTTCAAGAAAAATGTTTTCATGCTCAAGTGTTGTGCCATTCACGTCATGATGTGCAAAAAAAAA	AAAAACAAAAATTGAAACTTCTTTATTGAATTTTAGGAAGAAGCCCCTGATTACAACTTTCAAAACAAGAAAATTTTAAAATCAACAAAAGATAAATCTA	CPSSR_77|AAAAC	CATGCTCAAGTGTTGTGCCA	59.33	20	100	85	TGTAATCAGGGGCTTCTTCCT	58.438	21	95.2	100	131	154	284	CATGCTCAAGTGTTGTGCCA	59.33	20	100	85	TTGTAATCAGGGGCTTCTTCCT	59.08	22	95.5	100	132	154	285	CATGCTCAAGTGTTGTGCCA	59.33	20	100	85	GTTGTAATCAGGGGCTTCTTCC	58.983	22	95.5	100	133	154
78	CPSSR_78	AAAAC	6|LG07:21989993-21990222|+	4|Sc0001058:512848-512867|+	5|Scaffold1344:1450538-1450562|+	0.82	0	1	TGCATCTCTCCACAACCATTAAAATCCTCCTTGAGGACCTCTTTTATAGCCTGCAGGCCATTTACATGACAAAAATGTAAGGTATTCTTTCATAATATCT	AAAAATCTCCATTTCGAGTTCCAGTTCAGCATGATTATTTTTCTGGCCCAGAAGAACAATAAAATTACAAAACAAATTAACACATACCTGGACTGTGTTA	CPSSR_78|AAAAC	CCTGCAGGCCATTTACATGAC	59.593	21	100	100	TCATGCTGAACTGGAACTCGA	59.382	21	100	100	115	149	263	CCTGCAGGCCATTTACATGA	58.234	20	100	100	TCATGCTGAACTGGAACTCGA	59.382	21	100	100	115	149	263	CCTGCAGGCCATTTACATGAC	59.593	21	100	100	TCATGCTGAACTGGAACTCGAA	59.963	22	100	100	115	149
79	CPSSR_79	AAAAC	6|LG08:101245806-101246035|+	6|Sc0000386:712883-712912|+	5|Scaffold2155:2496742-2496766|-	0.47	0	0.99	CATGTAGTAAAATCGCATTTCAATATTATACAGTTTCAATAAGAAATTTTCAACAACTTTCTCAGCATTCCATAAAAATAAAACCAACCAAATCCACAAA	AAAAACAAAACAACTTCAATAACTAAAGAACACATCAAAAAAGAAAAAACAATGCAATCAACTTTATTCATTACTTCTATAATACCAAGTATCACATTGT	CPSSR_79|AAAAC	Primers not available	na	na	na	na	na	na	na	na	na	na	na	na	na	na	na	na	na	na	na	na	na	na	na	na	na	na	na	na	na	na	na	na	na	na	na	na	na
80	CPSSR_80	AAAAC	7|LG03:28648674-28648908|+	7|Sc0001415:173533-173567|+	3|Scaffold1440:5733-5747|+	1.89	0	0.92	CTCCACCATTTGTCGACTTGGTTATGATCTTCTGATTTGGGGCTATACAGTCTTAGGATTAATTCCGTATGTATCTGGTGGTGACCATTTCCGGAAAAAA	AAAAAAATGTTTTGAAAAGTTTTAATTCAATTTTTGTTTTTTCTTCTCAAAACTGTATTGTTTACAACACAAAAGGAAACTTTTCAATACTCACTTTAAT	CPSSR_80|AAAAC	GGTGGTGACCATTTCCGGAA	60.251	20	100	97.5	TGGTTTGGAGAATGTACTTGTG	56.554	22	95.5	100	194	176	369	GGTGGTGACCATTTCCGGAA	60.251	20	100	97.5	GGTTTGGAGAATGTACTTGTGA	56.289	22	95.5	100	193	176	368	GTGGTGACCATTTCCGGAAA	58.388	20	100	100	TGGTTTGGAGAATGTACTTGTG	56.554	22	95.5	100	193	177
81	CPSSR_81	AAAACA	5|LG02:127087796-127088025|+	5|xfSc0000081:267266-267295|+	7|Scaffold2240:17879-17920|+	0.94	0	0.96	GAAGAGAGCTTCGAGTTGTTCTTCGGTTGATTCGGCTTGTAAAACAGAGAAATCGAAAATCAAGTTCAGAAACCCTAGAAAAAAAAAATCAAAACAAAAC	GTACTTGGAAGATTGGGGGGGCTAGAACTTGAAGTTTCGCACCATTAGGGTAGAAGAAATTGAGGCCACAGTCGCAGTAATTGACGAGGAAGAAACAAAG	CPSSR_81|AAAACA	AGCTTCGAGTTGTTCTTCGGT	59.931	21	100	100	GCGACTGTGGCCTCAATTTC	59.831	20	100	100	199	106	304	CTTCGGTTGATTCGGCTTGT	58.843	20	100	90	GCGACTGTGGCCTCAATTTC	59.831	20	100	100	185	120	304	TCTTCGGTTGATTCGGCTTGT	60.271	21	100	90.48	GCGACTGTGGCCTCAATTTC	59.831	20	100	100	186	119
82	CPSSR_82	AAAACA	5|LG03:209228561-209228790|+	2|Sc0002462:156853-156864|+	N/A	1.5	0.33	0.76	AGAGAATACCAAAAATCAATTCACTCAAAACACCGAGAAGACGATCGAAACCGTGAAATCGAAAATAGGTAAAGAGATCGGAAATGCGATCGATTAGAAC	AAAAAATATTGAAGGTAAAATGCTTACCAGAGAATCAACGCAGAGCTGATTCGAAGTTTTTCTTCGTCTTCTCAGAAAGAGAAAAAAGAAAGTGATATGT	CPSSR_82|AAAACA	ACCGAGAAGACGATCGAAACC	60.135	21	100	100	TCGAATCAGCTCTGCGTTGA	59.756	20	100	100	153	131	283	ACCGAGAAGACGATCGAAACC	60.135	21	100	100	ACTTCGAATCAGCTCTGCGT	59.755	20	100	100	156	131	286	ACACCGAGAAGACGATCGAA	58.837	20	100	100	TCGAATCAGCTCTGCGTTGA	59.756	20	100	100	155	129
83	CPSSR_83	AAAACA	5|LG04:43139115-43139344|+	6|Sc0000577:770260-770295|+	N/A	0.5	0.33	0.95	GTGCCATTCATGCCATCCGAATTTGCAGAACAAACTCGTTTTATTAATACCAATGATCAACCCCGATCAAAGTTGTACAAAAAAGGGTAAAAAAAAAAAC	AAAATAAAAACAAAAACAAAAAGAGAAAACGAAAAAGGAAAAACATAGGAGGTAACTTTTTTTTTTTTATATACTTTCTGACAGTAGTCCAGCGGTAGAG	CPSSR_83|AAAACA	ACCAATGATCAACCCCGATC	57.652	20	N/A	N/A	ACCGCTGGACTACTGTCAGA	60.251	20	N/A	N/A	178	148	325	TCAACCCCGATCAAAGTTGT	57.35	20	100	60	ACCGCTGGACTACTGTCAGA	60.251	20	N/A	N/A	170	156	325	ACCAATGATCAACCCCGATC	57.652	20	N/A	N/A	CCGCTGGACTACTGTCAGAA	59.111	20	N/A	N/A	177	148
84	CPSSR_84	AAAACA	5|LG06:39276702-39276931|+	4|Sc0000046:1221892-1221915|+	N/A	0.5	0.33	1	CCCTCTGCACATAATAAAAACATCATTTGACAAATTTCAATAACAAACCAATAATTCATGCAATCAAAAGGACAACACAGCCCCACACACACACACACAC	AAAAAAACAGAGAGAGGAAGAAGTTGCGATTTTAACTCCAAATTCAGAAAATAGAATAGGTCAGTTAAGATAATTAAGAACATTACCAACATACAACAAG	CPSSR_84|AAAACA	TCTCTTCAAACCCTCTGCACA	59.232	21	100	100	CGCAACTTCTTCCTCTCTCTGT	60.029	22	100	100	168	90	257	CCCACACACACACACACACA	60.958	20	100	100	AGTGCCTTGTTGTATGTTGGT	58.056	21	100	100	154	181	334	TCTCTTCAAACCCTCTGCACA	59.232	21	100	100	TCGCAACTTCTTCCTCTCTCTG	59.77	22	100	100	169	90
85	CPSSR_85	AAAACA	6|LG03:178903221-178903456|+	N/A	5|Scaffold21357:321845-321874|+	0.5	0.33	1	CAAGAGCACCTGCCTTGTATCCACATTTACATCCCTCAATGAGATGAGGAACATATATTGGCTTCATTGCTCGTTTTGAATGCAATCAACAACATAGCTC	AAAATTTCTATATAGGAACAAAAAGTCCAGGATTCAGAAGCAGAAATGGATACCAATTTTACCTTTTTAGATCCCACCAGTTTTCAGAACAGGTCCATCT	CPSSR_85|AAAACA	AGCACCTGCCTTGTATCCAC	60.035	20	100	100	TCTGCTTCTGAATCCTGGACT	58.455	21	100	100	176	104	279	ACCATTTGGGAGCAAGAGCA	59.887	20	100	100	TCTGCTTCTGAATCCTGGACT	58.455	21	100	100	192	88	279	GAGCACCTGCCTTGTATCCA	59.747	20	100	100	TCTGCTTCTGAATCCTGGACT	58.455	21	100	100	177	103
86	CPSSR_86	AAAACA	6|LG05:133590967-133591202|+	4|Sc0000414:36826-36849|+	N/A	1	0.33	0.94	ATTTGAAATAGAGGATTTGGTTAGAAATTTTATATAAAATTATTGGATATCGAGTATTAATTACTCTTTTGAAATGTTGGGTTGGATGAAAAACAAAAAC	AAAAAAGCAAGTTTTAGAAGTTGACCTTAAAATGTGGAATATCAATTATTCTAATATTAAATTTTGTATTCATATTGTTATTTTTAATTATTGCTTTAGA	CPSSR_86|AAAACA	TGAAATGTTGGGTTGGATGA	55.122	20	100	100	TGTCATTCTCCACCGATAGCT	58.611	21	100	100	200	169	368	TGAAATGTTGGGTTGGATGA	55.122	20	100	100	TGTCATTCTCCACCGATAGC	57.109	20	100	100	200	169	368	TGAAATGTTGGGTTGGATGA	55.122	20	100	100	GTCATTCTCCACCGATAGCT	56.811	20	100	100	199	169
87	CPSSR_87	AAAACA	6|LG08:2564840-2565075|+	4|Sc0001363:289506-289529|-	N/A	1	0.33	0.94	AACAATGACAGTGATGAAAACAAACCCTAGAAGTAGAGATCAATCACAACATTGACAGTTACAGAAGCAGACATCTGAGTGACACTACTCTGATCCACAC	AAAAACTGCAGATCAGACAATTTTAGGAGAAATGTGCAAGTAATAAGTAAAACCTCAAAACCCTAGAAATGAATCGCTGAGAGAGAGCAAGGAGCGTAAC	CPSSR_87|AAAACA	AGCAGACATCTGAGTGACACT	58.754	21	100	100	CGCTCCTTGCTCTCTCTCAG	59.899	20	100	100	167	165	331	AGCAGACATCTGAGTGACACT	58.754	21	100	100	GCTCCTTGCTCTCTCTCAGC	60.179	20	100	100	166	165	330	AGCAGACATCTGAGTGACACT	58.754	21	100	100	TCCTTGCTCTCTCTCAGCGA	60.323	20	100	100	164	165
88	CPSSR_88	AAAACC	5|LG13:51231700-51231929|+	5|Sc0000547:617405-617434|+	3|Scaffold3591:61793-61810|-	0.94	0	0.98	TCCAGACATATTAGGACTGCATAATCATTTTTAACAGATAAAACAATGTTAACATTCAATCACATATTACATTTTGTCACGATTAAACTAAAAAGATAAA	AATACTTGGGATTACAACCAAACACAAAAGCTTAAGTTCAAGAGTAAAACATCCAAGAATAACACACATTAAAACAAAGAATAAAATGATGTAGCATTTC	CPSSR_88|AAAACC	TGGCTGACATTTTCCAGACA	57.345	20	100	100	GCTTTTGTGTTTGGTTGTAATCCC	59.49	24	100	100	173	88	260	TGGCTGACATTTTCCAGACA	57.345	20	100	100	TGTGTTTGGTTGTAATCCCAAG	57.072	22	100	100	168	88	255	TGGCTGACATTTTCCAGACA	57.345	20	100	100	GTGTTTGGTTGTAATCCCAAGT	57.07	22	100	100	167	88
89	CPSSR_89	AAAACC	5|LG02:52342376-52342605|+	3|Sc0000025:127515-127532|-	2|Scaffold2078:1893401-1893412|+	1.25	0	0.93	GTGCTGCTCAAAGTCAAAGCTGAAAGGAGTCATACAAATAGGTTCATCACTGATGTCATGTAGTGATGTCAAGTAGGGATGTGCGAGTGCACCCTTCACA	AAAGCCAAAGCCACAGGAATGGATTAAAATAATTTATGGATCCGAAACAGAAATTGAGAAGTGAAAACTGGGTGACAGGAGAATGAAAATGCATGAACTT	CPSSR_89|AAAACC	GCGTGCTGCTCAAAGTCAAA	59.971	20	100	100	TCCATTCCTGTGGCTTTGGC	60.9	20	100	100	155	98	252	GCGTGCTGCTCAAAGTCAAA	59.971	20	100	100	CCATTCCTGTGGCTTTGGCT	60.902	20	100	100	154	98	251	GCGTGCTGCTCAAAGTCAAA	59.971	20	100	100	CATTCCTGTGGCTTTGGCTT	59.029	20	100	97.5	153	98
90	CPSSR_90	AAAAG	5|LG10:47452620-47452844|+	4|Sc0000403:662235-662254|+	4|Scaffold7647:78811-78830|-	0.47	0	0.96	CAAATTGGATTTTGATCTCATCCCTATGTTTAACATTGCCAGAGATATGATATTTACTGTTAGCTTTGGCCTCCCTGAATTTGCATTTTCTTAGCCTAGC	AAAAAGCAGGGGGATTAGAAAGGAATTTTGCAACTCACATGTGAGTTAAATCTCTCAGAAATGTAGCATCACTCTGCAAAATTTTAATCCAAATCAAAAA	CPSSR_90|AAAAG	TGGCCTCCCTGAATTTGCAT	59.958	20	100	100	TGCAGAGTGATGCTACATTTCTG	59.063	23	100	100	137	166	302	TTGGCCTCCCTGAATTTGCA	60.179	20	100	100	TGCAGAGTGATGCTACATTTCTG	59.063	23	100	100	138	165	302	TGGCCTCCCTGAATTTGCAT	59.958	20	100	100	GCAGAGTGATGCTACATTTCTGA	58.813	23	100	100	136	166
91	CPSSR_91	AAAAG	5|LG10:73478946-73479170|+	N/A	4|Scaffold172:1322048-1322067|+	0.5	0.33	0.99	GGGTCCCATCTACTCATCACCCTAACAAAGGTCTCTTAATTTTTTTTATTTGCTTTTTATGATAAAAATTTTATTTAATAATTTATTGATCTCGTCAAAA	GGGCATCAGAAATCAAAACTCGTTAGAAACCTAGTCATTCTCTATTATTTCTGGTTTCAACACTCAAACCAAATGAAAGATCAATAATTGAATGGTTGCT	CPSSR_91|AAAAG	TCGGGCTCGACGCATTTAN	60.154	19	94.4	94.74	ACGAGTTTTGATTTCTGATGCC	57.574	22	100	100	179	69	247	GGGTCCCATCTACTCATCACC	59.305	21	100	100	ACGAGTTTTGATTTCTGATGCC	57.574	22	100	100	148	100	247	TCGGGCTCGACGCATTTAN	60.154	19	94.4	94.74	CGAGTTTTGATTTCTGATGCC	55.866	21	100	100	178	69
92	CPSSR_92	AAAAG	5|LG12:42734889-42735113|+	4|Sc0001940:329944-329963|+	N/A	0.5	0.33	0.96	TTGACTCTCTCTGTCACTTCTCTCCTCTCCTCTCATTTTCTCTTCTCTTTTGTCTTCTTCTTTTTCTTCTTCTTCTGCTTCTGCGAGTTATGGAAAAGGA	ATGCCAAAACAATGTCGTTTTGGAATTTCGGGCCACTTGAGCCTCTGATATTTCGAGTTACATAGCAGGACTGATTTTGTTATAGTTGAGTAGATGTGTA	CPSSR_92|AAAAG	TCTTCTTCTGCTTCTGCGAGT	59.384	21	90.5	100	GCTCAAGTGGCCCGAAATTC	59.829	20	95	100	100	167	266	TCTTCTTCTGCTTCTGCGAGTT	59.964	22	90.9	100	GCTCAAGTGGCCCGAAATTC	59.829	20	95	100	100	167	266	TTCTTCTTCTGCTTCTGCGAGT	59.964	22	90.9	100	GCTCAAGTGGCCCGAAATTC	59.829	20	95	100	101	166
93	CPSSR_93	AAAAG	5|LG14:26120590-26120814|+	5|Sc0000003:2443500-2443524|+	4|Scaffold1073:75403-75422|-	0.47	0	0.97	AAAGGATTAAGATGCGATTGCTTGAATGGAACCTTGGTAGTGTTTTTACTATGACTGTTGATAATGCGAATTCTAACAACACAATCATAAAATTCTTGAA	ATTGGAAAGGCATTGTTTGGGGTCATGAGTTCCCACATATGCATTATTGTGCACATATTTTGAATCTCATTGTTGAAGAGCGCTTGAAAGAAGTGGATAC	CPSSR_93|AAAAG	TGCGATTGCTTGAATGGAACC	59.798	21	100	100	GTGGGAACTCATGACCCCAA	59.596	20	100	100	149	112	260	GCGATTGCTTGAATGGAACCT	59.526	21	100	100	GTGGGAACTCATGACCCCAA	59.596	20	100	100	148	113	260	TGCGATTGCTTGAATGGAACC	59.798	21	100	100	GACCCCAAACAATGCCTTTCC	59.998	21	100	100	137	112
94	CPSSR_94	AAAAG	5|LG14:9788809-9789033|+	3|Sc0003118:76727-76741|+	N/A	1	0.33	1	CAAAATTGTGTGCATCTCATGCGTTGGAATTGCTCTTTAGCTGTCTTCAAAATATAGTTTAGAAATGTTATCTACCAAGAATGTTTCGCAAAAAAAATTA	AAAAAAGCTCAGAAAGTGAGGTGTAATTCTAAGTTTGTGATGTAGGTCACGCTCAAGAATGAATCTTTTTCTTTTTGCTCAGTAAACAAATATAATAAAA	CPSSR_94|AAAAG	TCTCATGCGTTGGAATTGCTC	59.261	21	100	100	TCTTGAGCGTGACCTACATCAC	60.095	22	100	100	169	114	282	CTCATGCGTTGGAATTGCTCT	59.258	21	100	100	TCTTGAGCGTGACCTACATCAC	60.095	22	100	100	168	115	282	TCTCATGCGTTGGAATTGCTC	59.261	21	100	100	TCTTGAGCGTGACCTACATCA	58.832	21	100	100	169	114
95	CPSSR_95	AAAAG	5|LG15:28766633-28766857|+	5|Sc0003219:7663-7687|+	4|Scaffold2985:202312-202331|+	0.47	0	0.99	TTTGAAAGTTGGAAAATAACTTTTTGGTGTATTAAAATATGTTTTCATTTTTTTTTTTTTAGTTCATCAAACAAATTTAGATGTGTTGCTTGAAAAAGAA	AAAGAAAATACAACCAAATAGTTTAGAATTCCACAATGATTTGTCACATTGGTAACTTCGCTCTCAAGCTACAAAAATAAAAATAAAAAACTAAACACAA	CPSSR_95|AAAAG	Primers not available	na	na	na	na	na	na	na	na	na	na	na	na	na	na	na	na	na	na	na	na	na	na	na	na	na	na	na	na	na	na	na	na	na	na	na	na	na
96	CPSSR_96	AAAAG	5|LG01:107403996-107404220|+	3|Sc0000491:853256-853270|-	5|Scaffold612:1238339-1238363|-	0.94	0	0.96	ACCAAAAACACCAAAAAAGAAATAAAAAGTTTTTGACTCTGCCACTTATGATTTGAGATCAAAACACAGTAGTAACAAAACACCACAAACACCATACGAA	GTCCAAGTCCAAGAGGCAACTAGCATAAAAAGAAGATACCAACTCCAAATGTCTCAAGCTCAAAGGGAAAAAGACCTATGAAATTTCAAAGGAAGAGAGC	CPSSR_96|AAAAG	GCAGCAGCAACAAAACACCA	60.46	20	95	100	AGTTGCCTCTTGGACTTGGA	58.86	20	100	100	162	84	245	GCAGCAGCAACAAAACACCA	60.46	20	95	100	TGCTAGTTGCCTCTTGGACT	58.648	20	100	100	166	84	249	GCAGCAGCAACAAAACACCA	60.46	20	95	100	TGCTAGTTGCCTCTTGGACTT	59.3	21	100	100	166	84
97	CPSSR_97	AAAAG	5|LG01:124653327-124653551|+	3|Sc0000170:508501-508515|+	N/A	1	0.33	0.93	GGCTGAAAACCCGGAAGGGCGACCCAGGCAAAAGTTAGAGCAAAGAAAAGAACAAAAATAAAAAAGAAAATGAAGAAAATAAAAAAAAATGAAAATGAAA	AAAACAAAGAAAGAAAAGAAAATAAGAAAGAAATGAAAAGGAATGAAAAGAATTGAAAAGAAAAGAAGAACAAAGCTCGCAAGGTTGAAAACCCGGAAGG	CPSSR_97|AAAAG	GCGACCCAGGCAAAAGTTAG	59.478	20	100	60	TCAACCTTGCGAGCTTTGTTC	59.666	21	N/A	N/A	195	118	312	GCGACCCAGGCAAAAGTTAG	59.478	20	100	60	CAACCTTGCGAGCTTTGTTCT	59.665	21	N/A	N/A	194	118	311	GCGACCCAGGCAAAAGTTAG	59.478	20	100	60	TCAACCTTGCGAGCTTTGTT	58.611	20	N/A	N/A	195	118
98	CPSSR_98	AAAAG	5|LG01:133878208-133878432|+	N/A	6|Scaffold1802:1655840-1655869|-	0.5	0.33	0.98	AACTTTTTTATAAAAAATAAAGTGTTGACCCAATGGGAGTGGGTGGAAGCAGATTTGCTTCTGCCAGGAGAATATTTTTTTTGTTGTGTTTAGAATTAAA	AAAAAAGATTTTTTTTAAAGTATTGGGAAAGGAGAAATAACAAAACTAGAAGTTTATTTATTTAGATATATATTTTTATAAATTTAAGATTGAAACACAG	CPSSR_98|AAAAG	Primers not available	na	na	na	na	na	na	na	na	na	na	na	na	na	na	na	na	na	na	na	na	na	na	na	na	na	na	na	na	na	na	na	na	na	na	na	na	na
99	CPSSR_99	AAAAG	5|LG01:134486462-134486686|+	N/A	6|Scaffold2616:229096-229125|-	0.5	0.33	0.99	TAAATTTCAAACAATAAAACCAAACATGGCCTATAAATTTTTTTTTTTGTTAAATCAAGAAAAATACACTAAAAAACAAAAAACTAGTCCCGACAAAGAA	AAAAAAGAGCTGGGCCAGGGTTTTGAATATTGATTTATGGAACAATAAAAGAAGTCCTAAAAAGAAAAGTAAAAGGTAAAGGCCGAAATGATTATTATCA	CPSSR_99|AAAAG	AACTAGTCCCGACAAAGAAA	54.229	20	100	80	TGTGCCACTCTTTTGCTCTT	57.943	20	N/A	N/A	164	181	344	AACTAGTCCCGACAAAGAAA	54.229	20	100	80	TTGTGCCACTCTTTTGCTCT	57.943	20	N/A	N/A	165	181	345	AAACTAGTCCCGACAAAGAA	54.229	20	100	85	TGTGCCACTCTTTTGCTCTT	57.943	20	N/A	N/A	165	180
100	CPSSR_100	AAAAG	5|LG01:224843625-224843849|+	5|xfSc0000099:224078-224102|+	4|Scaffold2220:298490-298509|+	0.47	0	0.99	CCCACCTTCCATAAGGAGCTCCTCTTGGATGCCAAGCTTCCCTTCCCTAATAAAACAGAGAACAAGAAACCCACCACACAAAAAAATAAATAAATAAATA	AAAAAAGAAAAGAAAGAAAGAAAGAAATCAAAATATATCACACACAACTCAACAATCCCTAGAAATTTAAAACAAAGGGATACCCTTAAAAGGAGATGAT	CPSSR_100|AAAAG	CTTCGTTTCCCCACCTTCCA	59.89	20	100	80	GGGATTGTTGAGTTGTGTGTGA	59.051	22	100	100	193	91	283	CTTCGTTTCCCCACCTTCCA	59.89	20	100	80	AGGGATTGTTGAGTTGTGTGTG	59.048	22	100	100	194	91	284	GAGCTCCTCTTGGATGCCAA	59.746	20	100	100	GGGATTGTTGAGTTGTGTGTGA	59.051	22	100	100	169	115
101	CPSSR_101	AAAAG	5|LG01:30222265-30222489|+	5|Sc0000097:868763-868787|+	6|Scaffold1492:3234403-3234432|+	0.47	0	0.99	CAGAAGATCTCATCTGGGGGTCTCTTAAAAAATACTATGTTCAACTTTGCATACTCATAGTAAGTTCTACTCCACATCTCTAACCTCCTAGTAAAAGAAA	AATAATAGGGATATCTTGTGGAATCACTTATGCCCACATCAATTTCTTTTCATTTGAAGATTCTATTTTATTTATTAACCCTTTCAACTGAAGACCTTTC	CPSSR_101|AAAAG	ACTCCACATCTCTAACCTCCT	57.233	21	95.2	100	TGGTTGCGATGATGTCCTTCA	59.997	21	100	100	187	168	354	ACTCCACATCTCTAACCTCCTAGT	59.769	24	95.8	100	TGGTTGCGATGATGTCCTTCA	59.997	21	100	100	187	168	354	TCTACTCCACATCTCTAACCTCCT	59.521	24	95.8	100	TGGTTGCGATGATGTCCTTCA	59.997	21	100	100	190	165
102	CPSSR_102	AAAAG	5|LG01:41970072-41970296|+	5|xfSc0000224:10554-10578|+	4|Scaffold4579:339439-339458|-	0.47	0	0.99	CTATGAAAATATTATATGTCATTTATCTTATAAAATCTTAATATCAGAGATCTTAAAAAAAAAAATCCCCAAATTAATGTATTTGGAAAATGTTAAAAAA	AAAGTAGTTGTAAAGCAATAGAAAACTTTTTTTTTTAGAACTTACCGATCAGTCTTTTTAATTAAACTTATTTACATATAGGTCATGACTGATAAATTTA	CPSSR_102|AAAAG	GGACCCCAACTGCTATGAAA	57.493	20	100	100	AAGACTGATCGGTAAGTTCT	53.421	20	95	100	193	88	280	GAGGGACCCCAACTGCTAT	58.379	19	100	100	AAGACTGATCGGTAAGTTCT	53.421	20	95	100	196	85	280	GGACCCCAACTGCTATGAAAA	58.197	21	100	100	AAGACTGATCGGTAAGTTCT	53.421	20	95	100	193	88
103	CPSSR_103	AAAAG	5|LG01:53600778-53601002|+	2|Sc0001862:74811-74820|+	2|Scaffold1050:278645-278654|-	1.41	0	0.65	AGTCTTCTGGTGTATGGAACCAATTTGTAAGTAATCTTGTATTCCAAATAAAAAAGTCATGTCCACTCGTCAACTTTTGTGTATACTGTGTTGGCCACAA	GTGACAAAGAATTTGTATTCTGAATTGTAGCCATAGAAAATATTGTCCATAAATGGAATCTTAAGAAGCTGAAAAATCAAATTGATGATTAAAGCAGGAA	CPSSR_103|AAAAG	GTCCACTCGTCAACTTTTGTGT	59.324	22	100	100	GCTGCTGCTATGACTCTCTCT	59.317	21	100	100	200	160	359	TCCACTCGTCAACTTTTGTGT	58.019	21	100	100	GCTGCTGCTATGACTCTCTCT	59.317	21	100	100	199	161	359	GTCCACTCGTCAACTTTTGTGT	59.324	22	100	100	GCTGCTGCTATGACTCTCTC	57.861	20	100	100	200	160
104	CPSSR_104	AAAAG	5|LG01:87135256-87135480|+	5|Sc0000134:201250-201274|+	6|Scaffold65:170767-170796|+	0.47	0	0.99	CACAGGGAAAAAAAAAAACTGATTCAATTCGAATTTGAATTCAGACAGAGAGAAGAGGAGGAGGAAGAAGAATAAGAAGGAAAAAAGAAGAACATGGAAA	GAAAATTTGAATTCGAATACGATTACGAGAAGAAGAAGTCTAAGAAGCACAGACACGGATATGGATGCGGACACGGGACAACGATTTTAAAAAAATGGGG	CPSSR_104|AAAAG	GACAGAGAGAAGAGGAGGAGGA	59.759	22	100	100	GTCCGCATCCATATCCGTGT	59.966	20	100	92.5	154	143	296	GACAGAGAGAAGAGGAGGAGGA	59.759	22	100	100	GTGTCCGCATCCATATCCGT	59.966	20	97.5	100	156	143	298	GACAGAGAGAAGAGGAGGAGGA	59.759	22	100	100	TCTGCGTCGTGTTAGTGTCC	60.04	20	100	100	200	143
105	CPSSR_105	AAAAG	5|LG02:116614826-116615050|+	5|Sc0000207:362486-362510|+	6|Scaffold8760:148363-148392|-	0.47	0	0.97	AGAGTTCCGAGCTGTAGTGACCCCAATATCGAACGGAACGGGAGCTCGTTCCTCCCGGGGCGTTCGGGGACGTCTACAGGAAGGAGAAAAAAAAAGAAAA	AAATTGCTCAAGGAATCCTAGAGGACTTTAAGGCCTTCTCAAGATGAATCCTTGAGATGGCAAAGTGTTCATGCAACAGAAATAGGGTCTTGCCTAGGTT	CPSSR_105|AAAAG	GGGGACGTCTACAGGAAGGA	60.324	20	100	100	TGTTGCATGAACACTTTGCCA	59.52	21	100	100	138	165	302	CGAGCTGTAGTGACCCCAAT	59.463	20	N/A	N/A	TGTTGCATGAACACTTTGCCA	59.52	21	100	100	196	107	302	GGGGACGTCTACAGGAAGGA	60.324	20	100	100	TGTTGCATGAACACTTTGCCAT	59.897	22	100	100	138	165
106	CPSSR_106	AAAAG	5|LG02:128095053-128095277|+	6|Sc0000258:160284-160313|+	3|Scaffold3114:1738052-1738066|-	1.25	0	0.97	GAAAAAAATATTTATGACAAATTTCCCTTTTTTTTTTTAATAAGGTAAAATTTATTCAAGAAACAAAGTATAATACAAGCCCAAAGACAAGCCAAAAAAA	AGAGCTAAATTCTACTGCTCAAGATTCTCAATCGAAGGTTCCAAGCTTGACAACATCCCTATTAGAAGGAGAACTATGCACCCCAGCCCATGAACAAATT	CPSSR_106|AAAAG	ACAAGCCCAAAGACAAGCCA	60.397	20	100	100	GCTGGGGTGCATAGTTCTCC	60.465	20	100	100	138	174	311	ACAAGCCCAAAGACAAGCCA	60.397	20	100	100	GGCTGGGGTGCATAGTTCTC	60.465	20	100	100	139	174	312	CAAGCCCAAAGACAAGCCAA	59.248	20	100	100	GCTGGGGTGCATAGTTCTCC	60.465	20	100	100	137	175
107	CPSSR_107	AAAAG	5|LG02:23285733-23285957|+	5|Sc0000962:395885-395909|+	6|Scaffold1411:1468318-1468347|+	0.47	0	0.95	CACTTTTACCCTTTGAGAGGCTCGCTGGGCCGAAAACCCGGAAGGGCGACCCAGGCAAAAGTTAGAGCAAGAGAAAAATACAAAAAAAAAGAAGAAGCAA	AAAGAAAAGAAAAATGCGGAGAAGAAAAGAAAAAGAAATGAACAAAAAAGGAGAAAATAAAAAGAAGCTCGCAAGGTCGAAGACCCGCATTGGGCGCCTT	CPSSR_107|AAAAG	GCGACCCAGGCAAAAGTTAG	59.478	20	100	90	TCGACCTTGCGAGCTTCTTT	59.966	20	100	100	160	145	304	GCGACCCAGGCAAAAGTTAG	59.478	20	100	90	TTCGACCTTGCGAGCTTCTT	59.966	20	100	100	161	145	305	TACCCTTTGAGAGGCTCGCT	60.615	20	100	100	TCGACCTTGCGAGCTTCTTT	59.966	20	100	100	199	106
108	CPSSR_108	AAAAG	5|LG03:140858244-140858468|+	N/A	4|Scaffold1435:1358083-1358102|+	0.5	0.33	0.99	ATTATGTGTCAACAAAAAGAGAGTATATGTGTGTATGTGTTGAAGAGTCTAAGTGAGACTTATTTGGGTTCATATAACAAGGACAAGTGTCCCACTAAGT	AAGAACGAAGGAAATCAAAATGAAGGGGATATAAGTGTACTGGAAGCAGCCAAAGGAAAGGAGAAACCGAGAGAGAGAGAGAGAGAGTCAGCACATTGCT	CPSSR_108|AAAAG	ACGTGTGCATTATGTGTCAACA	59.125	22	100	100	TTCCTTTGGCTGCTTCCAGT	59.814	20	100	100	191	92	282	CACGTGTGCATTATGTGTCAAC	58.774	22	100	100	TTCCTTTGGCTGCTTCCAGT	59.814	20	100	100	192	91	282	CACGTGTGCATTATGTGTCA	56.751	20	100	100	TTCCTTTGGCTGCTTCCAGT	59.814	20	100	100	192	91
109	CPSSR_109	AAAAG	5|LG03:150149659-150149883|+	5|Sc0002263:78438-78462|+	3|Scaffold1364:1089763-1089777|+	0.94	0	1	TGCCATGATAATCGAATCCCCCAGGATTAACTTGCTATTCAATACAGTGGCAAGAGAAAAAAAGGAAAGAAAACAAAAACAAATGAATACAACAAAAAAA	AAGGTTGGGACATGAATAAACAACCATGATACCCATTTGTCTCGGTTGCTTAGAGCAGAGCTATGATATGAGTGACCAACAGTCACATAAGAAGCAGATA	CPSSR_109|AAAAG	AGTAAGGAAGCCTGCCATGA	58.711	20	100	100	AGCAACCGAGACAAATGGGT	59.89	20	100	100	187	88	274	TGAAAGTAAGGAAGCCTGCCA	59.576	21	100	100	AGCAACCGAGACAAATGGGT	59.89	20	100	100	191	84	274	AAGTAAGGAAGCCTGCCATGA	59.365	21	100	100	AGCAACCGAGACAAATGGGT	59.89	20	100	100	188	87
110	CPSSR_110	AAAAG	5|LG03:198414012-198414236|+	N/A	4|Scaffold3595:1902862-1902881|+	0.5	0.33	0.96	TATTTAAGTTAGTAAGCAGAGCAGGTTTTGTCTATCCACAATGTTCAATGTTTGAATTAAGAATTTGAGTAAGATTTGTGAAGCGAAAAGAAAAAGCGAA	CTTATATTTATTCACTTTTCCCATTTTTTTTTGTTATTTTCTTTCACAAATTCTTCTTCGAAAACCTTGATCCGAACACCATCACAAAGACTCATAATGC	CPSSR_110|AAAAG	AAGCAGAGCAGGTTTTGTCT	57.645	20	100	75	TGATGGTGTTCGGATCAAGGT	59.372	21	100	100	196	113	308	GCAGAGCAGGTTTTGTCTATCC	59.32	22	95.5	100	TGATGGTGTTCGGATCAAGGT	59.372	21	100	100	194	115	308	AAGCAGAGCAGGTTTTGTCT	57.645	20	100	75	GTGATGGTGTTCGGATCAAGG	58.99	21	100	100	197	113
111	CPSSR_111	AAAAG	5|LG03:198691582-198691806|+	6|Sc0000376:386254-386283|+	N/A	0.5	0.33	0.99	CCAAGGACTTGAACAGTAATTTCCTCCTGTGTTAGCGGAGTTGCTCCAGGCTGTGAAGATTCCTCACGAAGTTGGTCCATCTTTTCCTGTTTGTGTTAAA	AAAAAAAAAAAGGATCAACAGTTATCCTATTTTACAAGTACACTAACTAGACGGCTTTGGACCAACCCCGAAACCTCTCAAATACCCTGAACGCTTCCCA	CPSSR_111|AAAAG	GTTGCTCCAGGCTGTGAAGA	60.25	20	95	100	AGTCCTTGGGAAGCGTTCAG	59.965	20	100	100	192	139	330	GAGTTGCTCCAGGCTGTGAA	60.25	20	95	100	AGTCCTTGGGAAGCGTTCAG	59.965	20	100	100	194	137	330	AGTTGCTCCAGGCTGTGAAG	60.251	20	95	100	AGTCCTTGGGAAGCGTTCAG	59.965	20	100	100	193	138
112	CPSSR_112	AAAAG	5|LG03:29725364-29725588|+	5|Sc0002519:192256-192280|+	6|Scaffold820:230201-230230|+	0.47	0	1	ATAAACAAAGAATGATCTGCATAAAATAGAAACCATAATACAGGATACTTAACAAGGATCTTTGGATAATAAATAGTTAAAAATTTGCCAAATCATTACA	GTTAAAACTTTGCCTCCAAAGCATAATAGAAGAGTTTGGCATCCTTATGCTTACATTTGGGTTTATTGGAGCAAGGGAGGTCCTTCTTGAAGCACCAGTC	CPSSR_112|AAAAG	AGGTTATTTTGCCTCCTCCACA	59.621	22	100	86.36	TGCTTTGGAGGCAAAGTTTT	56.631	20	100	100	174	74	247	AGGTTATTTTGCCTCCTCCACA	59.621	22	100	86.36	ATGCTTTGGAGGCAAAGTTT	56.399	20	100	100	175	74	248	TTTGCCTCCTCCACAATTGA	57.326	20	95	100	TGCTTTGGAGGCAAAGTTTT	56.631	20	100	100	167	81
113	CPSSR_113	AAAAG	5|LG03:35096369-35096593|+	5|Sc0000364:909323-909347|+	6|Scaffold1182:3910769-3910798|-	0.47	0	1	CTTGTAGTGGGAGAAATCTTCAGATCAAAAGTTGGAAGAAAATCATCAGGCAAGTTAAGCTTTTTAAGAAAAATAAATAAACATTAAAATTTAGAAACAA	AAAATTAAGGAGAATCAGAGGCATGAAAAAGCAAGTCAAAGCACTCAAGTTGGTCAAATCAAAGTCTGATCATCAAAGGCTTGCCACAAAAACACAACAA	CPSSR_113|AAAAG	TGAGTCAGAGGTGCACTTGT	58.877	20	100	100	ACTTGAGTGCTTTGACTTGCT	58.352	21	100	100	190	85	274	TGAGTCAGAGGTGCACTTGT	58.877	20	100	100	TGACCAACTTGAGTGCTTTGAC	59.317	22	100	100	196	85	280	ACGAAATGAGTCAGAGGTGCA	59.656	21	100	100	ACTTGAGTGCTTTGACTTGCT	58.352	21	100	100	196	79
114	CPSSR_114	AAAAG	5|LG03:65840597-65840821|+	N/A	6|Scaffold4645:38295-38324|+	0.5	0.33	0.95	TATGGTGGTATGGACAACTCTCCTCTCTCTCTCCAACTCTAAGCAACATAAATGGTTTGAGCATATATGCAATCTAAATAGAACAAAAAAAAAAAAAAAA	AAAAAAAAAAAAGAGTGAAATGTTAAAAGGGTAAAAGGTAACTAGTTCAATTGCCAATATTCATTTTTAACAGATTCCATGCACATTCCCAAAAACAAAT	CPSSR_114|AAAAG	ACTCTCCTCTCTCTCTCCAACT	59.08	22	100	100	TGGGAATGTGCATGGAATCTGT	60.292	22	95.5	100	200	116	315	ACTCTCCTCTCTCTCTCCAACT	59.08	22	100	100	TGGGAATGTGCATGGAATCTG	58.619	21	95.2	100	200	116	315	ACTCTCCTCTCTCTCTCCAACT	59.08	22	100	100	GGGAATGTGCATGGAATCTGT	58.618	21	95.2	100	199	116
115	CPSSR_115	AAAAG	5|LG03:74084922-74085146|+	5|xpSc0055074:26079-26103|-	4|Scaffold423:3149395-3149414|+	0.47	0	0.99	TAATAATGATAAATCATCAAAGAGGGCAACTTGTCCTCTTCTTGTTTTCTTTTTATTTATTAATAAATTTACTTTTGTTGCTAATCAAAACAAGAAAGAA	ATTCTCTGTTCGTTTCTTAAGGAAAATCCCCAAAGATTTTGATTGACACCCAAAGGGTGGCAAATATGGGTAGTTTTTTCATTCTTCTTCAGGTCCTTCT	CPSSR_115|AAAAG	GGGCAACTTGTCCTCTTCTTG	59.117	21	100	100	ACCCATATTTGCCACCCTTTG	58.813	21	100	100	173	123	295	GGGCAACTTGTCCTCTTCTTG	59.117	21	100	100	ACTACCCATATTTGCCACCCT	58.786	21	100	100	176	123	298	TCAAAGAGGGCAACTTGTCC	58.019	20	100	100	ACCCATATTTGCCACCCTTTG	58.813	21	100	100	180	116
116	CPSSR_116	AAAAG	5|LG04:154549992-154550216|+	N/A	4|Scaffold141:2224757-2224776|+	0.5	0.33	0.98	GGGAAGATATCGAGAGACGGATGGATGATTTCTTTCGAGCTACGAAGAAAAGAAAAATGGAGCTGTTTTCATTGCCAAGCGGAGAGGGGAGATGAGATGA	TAGCGAGAGGAGAGAGAAATTTCTAATTTCGAGCCTTTCGAGCCCTTTAATTTTCGAGCTACGGACCAATTTTGATTACAAAAATCATGACTGGACATCT	CPSSR_116|AAAAG	GCGGAGAGGGGAGATGAGAT	60.542	20	95	100	TCAAAATTGGTCCGTAGCTCGA	60.029	22	95.5	100	122	178	299	TTCATTGCCAAGCGGAGAGG	60.678	20	100	90	TCAAAATTGGTCCGTAGCTCGA	60.029	22	95.5	100	133	167	299	AAGCGGAGAGGGGAGATGAG	60.759	20	N/A	N/A	TCAAAATTGGTCCGTAGCTCGA	60.029	22	95.5	100	124	176
117	CPSSR_117	AAAAG	5|LG04:68936754-68936978|+	4|Sc0000976:177264-177283|+	4|Scaffold3036:1016545-1016564|+	0.47	0	0.97	TAAAATTGAAGAAGATCGTTTAGATTGTCTAATGAGTCTTATCTTCCCAAACAACTTTCTACGTGCTACATAAATTACACACATAAAATAGAACAAAATA	AAAAAGAAAGGTTTCCTACAGAGCCTCGTAAAACACTTACTAAAAAAATTACATACTTTTTGCAAGGTCCTTCTCCTTAGCTAGTGCCATCCTCTTAAGT	CPSSR_117|AAAAG	TGCCAATCCTCAAATGCTCTCA	60.291	22	97.75	100	ACGAGGCTCTGTAGGAAACC	59.104	20	100	100	195	59	253	GCCAATCCTCAAATGCTCTCA	58.628	21	97.6	100	ACGAGGCTCTGTAGGAAACC	59.104	20	100	100	194	60	253	TGCCAATCCTCAAATGCTCTC	58.628	21	97.6	100	ACGAGGCTCTGTAGGAAACC	59.104	20	100	100	195	59
118	CPSSR_118	AAAAG	5|LG04:94103307-94103531|+	5|xpSc0053407:120348-120372|+	4|Scaffold1472:757809-757828|-	0.47	0	0.98	TTTGGTTAGCTTGCTTCTGTTCCTTATTCAAGACCTTATTTGCATAGCCCAAGATCTTAAGGCTCTATTTGGGTCTTAGATTTGTGGAAAGGTAAAAAAA	TGAATGAAGTAAAAGCAAATATTTATTTTTTAATTTTCCCTTCCTTTTTCTTTCCTCACAAATTTGGGATCCAAACATATAATAAGAAGCATGCCCATGA	CPSSR_118|AAAAG	AGCCCAAGATCTTAAGGCTCT	58.513	21	97.6	100	TGGTCATGGGCATGCTTCTT	59.96	20	100	100	183	145	327	AGCCCAAGATCTTAAGGCTCT	58.513	21	97.6	100	TTGGTCATGGGCATGCTTCT	59.96	20	100	100	184	145	328	GCATAGCCCAAGATCTTAAGGC	59.183	22	97.75	100	TGGTCATGGGCATGCTTCTT	59.96	20	100	100	187	141
119	CPSSR_119	AAAAG	5|LG05:142570423-142570647|+	5|Sc0001861:418903-418927|+	6|Scaffold776:110031-110060|+	0.47	0	0.97	TTACACTTTTACCCTTTGAGAGGCTCGCTGGGCCGAAAACCCGGAAGGGCGACCCAGGCAAAAGTTAGAGCAAGAGAAAAATACAAAAAAAAGAAGCAAA	AAAAAAATGCGGAAAAGAAAAGAAAAAGAAATGAACAAAAAAGGAGAAAATAAAAGAAGCTCGCAAGGTCGAAGACCCGCATTGGGCGCCTTGGCAAAAG	CPSSR_119|AAAAG	GCGACCCAGGCAAAAGTTAG	59.478	20	100	100	TCGACCTTGCGAGCTTCTTT	59.966	20	100	100	149	148	296	GCGACCCAGGCAAAAGTTAG	59.478	20	100	100	TTCGACCTTGCGAGCTTCTT	59.966	20	100	100	150	148	297	TACCCTTTGAGAGGCTCGCT	60.615	20	100	100	TCGACCTTGCGAGCTTCTTT	59.966	20	100	100	188	109
120	CPSSR_120	AAAAG	5|LG06:70612425-70612649|+	5|Sc0005457:80436-80460|-	6|Scaffold872:403738-403767|+	0.47	0	1	TATCCTATGTTTTTTTTGAACACAATCACATATCATAAATTATGCCATTGCAATACGGTCCCGAAACTCACAAAACAGAAAAGAAAAAAAATGTACCTAA	GTGGTTCCGGCCCAAACATCTAGTCCTGTCGATAAAGCTAATGGTGTGTGCGTGCTTTGTTGGATCATAGCTGCCATGAACTTTGAGCTGGATGGATTTG	CPSSR_120|AAAAG	ACGGTCCCGAAACTCACAAA	59.821	20	100	100	ATCCAACAAAGCACGCACAC	59.969	20	100	100	136	154	289	TGCAATACGGTCCCGAAACT	59.678	20	100	100	ATCCAACAAAGCACGCACAC	59.969	20	100	100	142	148	289	ACGGTCCCGAAACTCACAAA	59.821	20	100	100	CAAAGCACGCACACACCATT	60.249	20	100	100	130	154
121	CPSSR_121	AAAAG	5|LG07:73552497-73552721|+	5|Sc0001783:368975-368999|+	4|Scaffold1241:684277-684296|+	0.47	0	0.99	TCGTGGTCTAATCCTGTTTCAAAGCAGTGGAGAAGTCTGCTTGTTCGAAAAATGTTTTCCATTAACTTTCGTTTTGCTATATGATTTTGGGGGGGAAAAA	AATGCTTATTTATTTTTAGGAAATAGATTGGCTAAGTTCTAAAAGTATCCATCTATTAAGTGGTTTTGAATTGTATGTATGCACAAGTTAGTAAACTTCT	CPSSR_121|AAAAG	Primers not available	na	na	na	na	na	na	na	na	na	na	na	na	na	na	na	na	na	na	na	na	na	na	na	na	na	na	na	na	na	na	na	na	na	na	na	na	na
122	CPSSR_122	AAAAG	5|LG08:39723720-39723944|+	5|Sc0000953:293879-293903|+	4|Scaffold2938:939585-939604|+	0.47	0	1	GTAATTCTGCAACGCCCTGTTCTGCAACTGTAACAATAATTCCAGACAACAACAAAACTCTTACCATCAACAAAAGAGAAAAAATGAATAGCATGACAAA	GATAACAGTAGAAAGAAGCGATCACTGTTACATATCAAACAATAACATCGTTTACCATTATCTAAAAAAGACCATTGCCTCTTTGGTCCATATGGGTTTT	CPSSR_122|AAAAG	CGCCCTGTTCTGCAACTGTA	60.603	20	100	100	ACCAAAGAGGCAATGGTCTT	57.317	20	100	100	200	112	311	GCCCTGTTCTGCAACTGTAAC	59.733	21	100	100	GACCAAAGAGGCAATGGTCT	57.793	20	100	100	200	113	312	CGCCCTGTTCTGCAACTGTA	60.603	20	100	100	ACCAAAGAGGCAATGGTCTTT	58.037	21	100	100	200	112
123	CPSSR_123	AAAAG	5|LG08:42120639-42120863|+	5|Sc0000008:1234624-1234648|+	4|Scaffold1291:628320-628339|-	0.47	0	0.99	GTCTAACCCTGATCATTGTTTTACAAAAACAAAGCAAAAGAAAAAGTCTTCAAAAATAAAATACGAGGGTCTATCTGAAGCTAGTTTTTAATTACAAAGC	AAAAATCAACCCATCCTCGCTCTCTTCCTCCTCGGCTACGGAGGAGGTGAGTCACTGTCATCACTAGGGCTGCTGGACGACATGTTGACCTTGTCCCCCT	CPSSR_123|AAAAG	ACGAGGGTCTATCTGAAGCT	57.554	20	100	95	CCAGCAGCCCTAGTGATGAC	60.179	20	100	95	139	162	300	ACGAGGGTCTATCTGAAGCT	57.554	20	100	95	GTCCAGCAGCCCTAGTGATG	60.179	20	100	97.5	141	162	302	ACGAGGGTCTATCTGAAGCT	57.554	20	100	95	TCCAGCAGCCCTAGTGATGA	60.326	20	100	97.5	140	162
124	CPSSR_124	AAAAG	5|LG08:47026120-47026344|+	5|Sc0001167:458049-458073|+	3|Scaffold3462:1397542-1397556|-	0.94	0	0.94	TTTGTCCCTCTTGAATACGCAACACAAATTCACCAAGAAATGCAGACATTAAGTAAGGTTATCAATAGTAAGAATCTTCTCATAAGACANCATTCCACAA	AAAAAAGACTACCTTCGAGGGGGCACAAGGCTAATTACCTTTCCACATAAACAACACCTCCCAACATCCCCCGATAAAGCTCCATAAAAGGATTTCCTCT	CPSSR_124|AAAAG	TCCCTCTTGAATACGCAACACA	59.962	22	100	100	GGGATGTTGGGAGGTGTTGT	59.888	20	100	100	191	104	294	TGTCCCTCTTGAATACGCAACA	59.962	22	100	100	GGGATGTTGGGAGGTGTTGT	59.888	20	100	100	193	102	294	GTCCCTCTTGAATACGCAACAC	59.584	22	100	100	GGGATGTTGGGAGGTGTTGT	59.888	20	100	100	192	103
125	CPSSR_125	AAAAG	5|LG08:93962447-93962671|+	5|Sc0001815:134955-134979|+	2|Scaffold3176:281928-281937|-	1.41	0	0.95	TGATGGTGGACTTATGAATATTTGTTTTTAGATTTTTAAAGTAGTTAATTGTTCAATTTGATATAGTTCTCTTTCTATAAATAATTTGTTATCAGTCAAT	AAAACATAAAAATTCTTGTTACAAATTGTAATTTTGTTTGACCTTTTCAACTTTTACTTTTAAATTGATCATGGTTTCAATTACTACAACAGTTTGCTAC	CPSSR_125|AAAAG	Primers not available	na	na	na	na	na	na	na	na	na	na	na	na	na	na	na	na	na	na	na	na	na	na	na	na	na	na	na	na	na	na	na	na	na	na	na	na	na
126	CPSSR_126	AAAAG	6|LG15:26347630-26347859|+	7|Sc0000371:83854-83888|+	6|Scaffold409:363569-363598|-	0.47	0	0.96	TCTATTTCCCTCATCAAATCCTCCCATGAAGCACATCCTTACAAGATCAAGAAACTATTAACTAATAAAATTATGAAATTTATCTTCTTTTACTNTTTAA	AAAAAGTGCCAACTAATAGCATAAAAATATGACATGCATGCATAATTTGTGGGTGGTGATGACATATATATTTAGGGAAATTCATTTAGTTAACATTCAT	CPSSR_126|AAAAG	TCCTCCCATGAAGCACATCC	59.452	20	95	100	ACCACCCACAAATTATGCATGC	60.094	22	100	100	169	118	286	TCCTCCCATGAAGCACATCC	59.452	20	95	100	CCACCCACAAATTATGCATGCA	60.094	22	100	100	168	118	285	CCTCCCATGAAGCACATCCT	59.45	20	95	100	ACCACCCACAAATTATGCATGC	60.094	22	100	100	168	119
127	CPSSR_127	AAAAG	6|LG01:339912034-339912263|+	5|xpSc0053362:70882-70906|-	N/A	0.5	0.33	0.97	TCAGAACCATTTGACATGGACCAAGCTACACTTTTACCCTTGAGAGGCTCGCTGGGCCGAAAACCCGAAAGGGCGACCCAGGCAAAAGTTAGAGCGAAAA	AACAGAAGAGAAGAGAAAAATGCAAAAAAAAATGAAGAAAATGCAAAAAATGAAAAAAAAAAAAAAAAGAAGAAAAAAAGAAGAAAAGAAATGAAAAAGA	CPSSR_127|AAAAG	GCGACCCAGGCAAAAGTTAG	59.478	20	95	100	ACCTTACGAGCTATGTTCTTCA	56.932	22	100	100	182	172	353	GCGACCCAGGCAAAAGTTAG	59.478	20	95	100	TCAACCTTACGAGCTATGTTCT	56.932	22	100	100	185	172	356	GCGACCCAGGCAAAAGTTAG	59.478	20	95	100	CAACCTTACGAGCTATGTTCTTCA	58.831	24	100	100	184	172
128	CPSSR_128	AAAAG	6|LG01:84425169-84425398|+	6|Sc0000551:86321-86350|+	7|Scaffold475:1105364-1105398|-	0.47	0	1	GAAAAACTAAGCCAGAGCATTGGCAACTGCCTGAAATGGGGCACACAACATACTTCCATACCAATTCACTCCTACCTATTACCTTCATTGTGCTCCACTC	AAAACTAAAAGTAAGAGTCGTTACTCCGCACTTTACCTGAAGGTGGCATTGATTATCATTTGGTCCAGTAGGTAAGCGGGGATAAAGGGTGATCAACAAA	CPSSR_128|AAAAG	CCTGAAATGGGGCACACAAC	59.682	20	100	100	ATCCCCGCTTACCTACTGGA	59.736	20	100	100	184	129	312	CCTGAAATGGGGCACACAAC	59.682	20	100	100	TCCCCGCTTACCTACTGGAC	60.685	20	100	100	183	129	311	CCTGAAATGGGGCACACAAC	59.682	20	100	100	ACCCTTTATCCCCGCTTACC	59.158	20	100	100	191	129
129	CPSSR_129	AAAAG	6|LG01:94077915-94078144|+	6|Sc0001773:319021-319050|+	3|Scaffold23048:3877-3891|-	1.41	0	0.96	TTAAATAACCTTGTAACCCGTCCAAACCTGTCCGAGTCACACCCCTAGCATGTCCAATTCTTCTCCTTTAATTGCCAAAAAAAACAAATAATAATACAAA	TCATTGGGTTGAGAAAAGGTGTTCTCACCCAATAAATACAAAAGAAGTTTTGGTTAATAGTTGGAGATATGCTTGAACATAATTAGAAAGATGATGGCGG	CPSSR_129|AAAAG	GTCACACCCCTAGCATGTCC	60.108	20	100	100	ACACCCGCCATCATCTTTCT	59.379	20	100	100	199	135	333	CACACCCCTAGCATGTCCAA	59.672	20	100	100	ACACCCGCCATCATCTTTCT	59.379	20	100	100	197	137	333	GTCACACCCCTAGCATGTCC	60.108	20	100	100	AACACCCGCCATCATCTTTCT	59.995	21	100	100	200	135
130	CPSSR_130	AAAAG	6|LG02:101930610-101930839|+	4|xpSc0054476:12093-12112|+	3|Scaffold280:945203-945217|-	1.25	0	0.92	CTTGTTACACTTTTACCCTTTGAGAGGCTCGCTGGGCCGAAAACCCGGAAGGGCGACCCAGGCAAAAGTTAGAGCAAGAGAAAAATACAAAAAATACAAA	AAAAAAAAATGCGAAAAAGAAAAGAAAAAGAAATGAACAAAAGAAAATAAAAAGAAGCTCGCAAGGTCGAAAACCCGCATCGGGCACCTTGGCAAAAGTT	CPSSR_130|AAAAG	GCGACCCAGGCAAAAGTTAG	59.478	20	100	100	TCGACCTTGCGAGCTTCTTT	59.966	20	100	90	148	152	299	GCGACCCAGGCAAAAGTTAG	59.478	20	100	100	TTCGACCTTGCGAGCTTCTT	59.966	20	100	92.5	149	152	300	GCGACCCAGGCAAAAGTTAG	59.478	20	100	100	TTTCGACCTTGCGAGCTTCT	59.966	20	100	95	150	152
131	CPSSR_131	AAAAG	6|LG03:109713849-109714078|+	3|Sc0002899:281685-281699|+	3|Scaffold5400:610563-610577|-	1.41	0	0.95	ATCTCCTACAGACTTCCTGACTTGTTGACGTCCACTAGAGGCATTTGGAAGCTATATAACCAACACCAATACCATTTTATTAAATATGATACATAGAAAT	AAAAACAAACAAATTGCCCAAGTTATTCAGTTAGTCATTTTTACTCCACCTGTATACCACTTAGGCCACCTTGGGACCTTATGAAGTCCATCCAAGCTCT	CPSSR_131|AAAAG	GTTGACGTCCACTAGAGGCA	59.398	20	100	100	TAAGGTCCCAAGGTGGCCTA	59.88	20	100	95	188	123	310	GTTGACGTCCACTAGAGGCA	59.398	20	100	100	GTCCCAAGGTGGCCTAAGTG	60.323	20	97.5	100	184	123	306	ACGTCCACTAGAGGCATTTGG	60.066	21	100	100	TAAGGTCCCAAGGTGGCCTA	59.88	20	100	95	184	127
132	CPSSR_132	AAAAG	6|LG03:3684394-3684623|+	6|xpSc0053233:140641-140670|+	5|Scaffold8018:177696-177720|-	0.47	0	0.96	TACCCTTTGAGAGGCTCGCTGGGCCGAAAACCCGGAAGGGCGACCCAGGCAAAAGTTAGAGCAAGAGAAAAATACAAAAAAGCAAAAAATANAATACAAA	AAAAAAAAATGCGAAAAAGAAAAGAAAAAGAAATGAACAAAAGAAAATGAAAAGAAGCTCGCAAGGTCGAAAACCCGCATCGGGCACCTTGGCAAAGTTA	CPSSR_132|AAAAG	GCGACCCAGGCAAAAGTTAG	59.478	20	97.5	100	TCGACCTTGCGAGCTTCTTT	59.966	20	100	100	161	139	299	GCGACCCAGGCAAAAGTTAG	59.478	20	97.5	100	TTCGACCTTGCGAGCTTCTT	59.966	20	100	100	162	139	300	GCGACCCAGGCAAAAGTTAG	59.478	20	97.5	100	TTTCGACCTTGCGAGCTTCT	59.966	20	100	100	163	139
133	CPSSR_133	AAAAG	7|LG15:26364451-26364685|+	7|Sc0000371:83854-83888|+	6|Scaffold409:363569-363598|-	0.47	0	0.98	TTTTCTATTTCCCTCATCAAATCCTCCCATGAAACACATCCTTACAAGATCAAGAAACTATTAACTAATAAAATTATGAAATTTATCTTCTTTTATTTAA	GTGCCAACTAATAGCATAAAAATATGACATGCATGCATAATTTGTGGGTGGTGATGACATATATATTTAGGGAAATTCATTTAGTTAACATTCATTGAAT	CPSSR_133|AAAAG	TCCTCCCATGAAACACATCCT	58.722	21	100	100	ACCACCCACAAATTATGCATGC	60.094	22	100	100	166	121	286	TCCTCCCATGAAACACATCCT	58.722	21	100	100	CCACCCACAAATTATGCATGCA	60.094	22	100	100	165	121	285	TCCCTCATCAAATCCTCCCA	57.715	20	100	95	ACCACCCACAAATTATGCATGC	60.094	22	100	100	178	109
134	CPSSR_134	AAAAG	7|LG01:226316848-226317082|+	7|Sc0000402:622072-622106|+	6|Scaffold281:1265914-1265943|+	0.47	0	0.99	CCAAGTTTGCCATCATCCATTAATTAAGAAAATAGAAATTAGAAGTTCTTAAATTACAATTCCAAAACAAAGTTAAAGTTTGGTTAAAAAAAGAAATGAA	CTAGAGAAAACTAGATAACTCAGGAAAGAGGTTCATGAGCTCAATAAGATACTACAACCTGAAAATACGCACCCCGATAATAATACTCACAAATAATGAA	CPSSR_134|AAAAG	TGTTGCTACCAAGTTTGCCA	58.231	20	100	97.5	AGCTCATGAACCTCTTTCCTGA	59.091	22	97.35	93.18	184	92	275	TGTTGCTACCAAGTTTGCCA	58.231	20	100	97.5	TGAGCTCATGAACCTCTTTCCT	59.091	22	97.6	97.73	186	92	277	TGTTGCTACCAAGTTTGCCA	58.231	20	100	97.5	GAGCTCATGAACCTCTTTCCTGA	60.056	23	97.5	93.48	185	92
135	CPSSR_135	AAAAG	7|LG03:109693795-109694029|+	N/A	8|Scaffold66:1907824-1907863|+	0.5	0.33	0.99	ATCTCCTACAGACTTCCTGACTTGTTGACGTCCACTAGAGGCATTTGGAAGCTATATAACCAACACCAATACCATTTTATTAAATATGATACATAGAAAT	AAAAACAAACAAATTGCCCAAGTTATTCAGTTAGTCATTTTTACTCCACCTGTATACCACTTGGGCAGCCTTGGGACCCTATGAAGTCCATCCAAGCTCT	CPSSR_135|AAAAG	GTTGACGTCCACTAGAGGCA	59.398	20	100	100	GGCTGCCCAAGTGGTATACA	59.745	20	100	60	182	123	304	GTTGACGTCCACTAGAGGCA	59.398	20	100	100	CAAGGCTGCCCAAGTGGTAT	60.324	20	N/A	N/A	185	123	307	GTTGACGTCCACTAGAGGCA	59.398	20	100	100	AGGCTGCCCAAGTGGTATAC	59.453	20	100	55	183	123
136	CPSSR_136	AAAAG	8|LG03:239718435-239718674|+	2|Sc0000233:500191-500200|+	N/A	3	0.33	0.75	CAAGATCTCAAACCATTTGGCATGGACCAGCTACACTTTTACCCTTGAGAGGCTCATTGGGCCGAAAACCCAAAAGGGCGAACCAGGCAAAAGTTAGAGC	AAAAATGCAAAAAATGAAGAAAAAGAAATGAAAAAATAAAAAGATAAAAAAAAAGAGATGAAAAGAATTGAAAAGAAAAGAAGAACATAGCTCGCAAGGT	CPSSR_136|AAAAG	AAAACCCAAAAGGGCGAACC	59.533	20	100	85	AGACCGCCTTTTCTGGGTTT	59.815	20	100	85	199	164	362	AAAACCCAAAAGGGCGAACC	59.533	20	100	85	AAGACCGCCTTTTCTGGGTT	59.815	20	100	80	200	164	363	AAACCCAAAAGGGCGAACCA	60.688	20	100	80	AGACCGCCTTTTCTGGGTTT	59.815	20	100	85	198	165
137	CPSSR_137	AAAAGA	5|LG01:9590545-9590774|+	3|Sc0001582:462771-462788|+	N/A	1	0.33	0.94	AGGCTACCTCAGAGTCACCAACCAGGCCATCCTTATTATATCCATGCTTCTCTGGTTCGGTTTCCATACTCTTGAGCGTGTCAGCCACCAATGATTGTGC	AAGAGAAGAAGACAAAATATGCAAAAGAAAGAAAGAAAAAAAAAATGTGCAAAAGAAAGAAAGAAAAAAAAGGAAAAGATTCATTGATTGAGGGGGAGCC	CPSSR_137|AAAAGA	CAGCCACCAATGATTGTGCA	59.396	20	100	100	GGGGTATTTGGTGAGTAAAGGC	58.978	22	100	100	174	181	354	TCAGCCACCAATGATTGTGC	59.11	20	100	100	GGGGTATTTGGTGAGTAAAGGC	58.978	22	100	100	175	180	354	CAGCCACCAATGATTGTGCA	59.396	20	100	100	AGGGGTATTTGGTGAGTAAAGGC	60.309	23	100	100	175	181
138	CPSSR_138	AAAAGA	5|LG01:9620867-9621096|+	N/A	6|Scaffold322:1697997-1698032|-	0.5	0.33	0.97	AGGCTACCTCAGAGTCACCAACCAGGCCATCCTTATTATATCCATGCTTCTCTGGTTCGGTTTCCATACTCTTGAGCGTGTCAGCCGCCAATGAGTGTGC	AAAGNAAGAGAAGAAGACAAAATATGCAAAAGAAAGAAAAAAAGGTGCAAAAGAAAGAAAGAAAAAAAAAAGGAAAAGATTCATTGATTGAGGGGGAGCC	CPSSR_138|AAAAGA	TCAGCCGCCAATGAGTGTG	60.672	19	N/A	N/A	GGGGTATTTGGTGAGTAAAGGC	58.978	22	100	100	175	180	354	TGTCAGCCGCCAATGAGTG	60.672	19	N/A	N/A	GGGGTATTTGGTGAGTAAAGGC	58.978	22	100	100	177	178	354	GTCAGCCGCCAATGAGTGT	60.672	19	N/A	N/A	GGGGTATTTGGTGAGTAAAGGC	58.978	22	100	100	176	179
139	CPSSR_139	AAAAGA	5|LG02:139667129-139667358|+	6|Sc0000900:223522-223557|+	N/A	0.5	0.33	0.94	AGGCTACCTCAGAGTCACCAACCAGGCCATCCTTATTATATCCATGCTTCTCTGGTTCGGTTTCCATACTCTTGAGCGTGTCAGCCGCCAATGATTGTGC	AGAGAAGAAGAAAAAAATATGCAAAAGAAAGAAAAAATGTGCAAAAGAAAGAAAGAAAAAAAAAGAAAAGATTCATTGATTGAGGGGGAGCCTCCGCCTT	CPSSR_139|AAAAGA	GTCAGCCGCCAATGATTGTG	60.179	20	94.1	85	GGGGTATTTGGTGAGTAAAGGC	58.978	22	95.5	100	168	179	346	GTGTCAGCCGCCAATGATTG	60.179	20	94.1	85	GGGGTATTTGGTGAGTAAAGGC	58.978	22	95.5	100	170	177	346	GTCAGCCGCCAATGATTGTG	60.179	20	94.1	85	AGGGGTATTTGGTGAGTAAAGGC	60.309	23	95.7	100	169	179
140	CPSSR_140	AAAAGA	5|LG02:204030405-204030634|+	4|Sc0001452:147708-147731|+	4|Scaffold16808:29626-29649|+	0.47	0	0.97	AGGCTACATTAGAGTCACCAACCAGGCCATCCTTATTATATCTATGCTTCTGTGGTTCGGTTTCCATACTCTTGAGCGTGCCAGCCGCCAATGAGTGTGC	AAAAGGAAAAAATGGGCAAAAGAAATAAAAGAAAAAAATGTGCAAAAGAAAAAAAAAAAAGGGATTCATTGATTGAGGGGGAGTCTCCGGTTTTACTCAC	CPSSR_140|AAAAGA	CCATACTCTTGAGCGTGCCA	60.108	20	100	100	TGGTGAGTAAAACCGGAGACTC	59.702	22	100	100	169	163	331	CCATACTCTTGAGCGTGCCA	60.108	20	100	100	TGGTGAGTAAAACCGGAGACT	58.677	21	100	100	169	163	331	CCATACTCTTGAGCGTGCCA	60.108	20	100	100	GGTGAGTAAAACCGGAGACTCC	60.354	22	100	100	168	163
141	CPSSR_141	AAAAGA	5|LG03:54377901-54378130|+	N/A	4|Scaffold820:2781840-2781863|-	0.5	0.33	0.95	AGGCTACCTCAGAGTCACCAACCAGGCCATCCTTATTATATCCATGCTTGTCTGGTTCGGTTTCCATACTCTTGAGCGTGTCAGCCGCCAATGAGTGTGC	AAGAGAAGAAGAAAAAATGTGCAAAAGAAAGAAAGAAAAAAAAGAAAAGATTCATTGATTGAGGGGGGCCTCCGCCTTTACTCACCAAATACCCCTTGAT	CPSSR_141|AAAAGA	TCCATGCTTGTCTGGTTCGG	60.322	20	N/A	N/A	GGGGTATTTGGTGAGTAAAGGC	58.978	22	100	100	185	140	324	GCTTGTCTGGTTCGGTTTCC	59.408	20	95	100	GGGGTATTTGGTGAGTAAAGGC	58.978	22	100	100	180	145	324	CCATGCTTGTCTGGTTCGGT	60.606	20	95	100	GGGGTATTTGGTGAGTAAAGGC	58.978	22	100	100	184	141
142	CPSSR_142	AAAAGA	5|LG04:154261711-154261940|+	4|Sc0001582:492922-492945|+	5|Scaffold463:1415899-1415928|-	0.47	0	0.95	AGGCTACCTCAGAGTCACCAACCAGGCCATCCTTATTATATCCATGCTTCTCTGGTTCGGTTTCCATACTCTTGAGCATGTCAGCCACCAATGATTGTGC	AAGAGAAGAAGACAAAATATGCAAAAGAAAGAAAAAAATGTGCAAAAGAAAGAAAGAAAAAAAAAGGAAAAGATTCATTGATTGAGGGGGAGCCTCCGCC	CPSSR_142|AAAAGA	AGCATGTCAGCCACCAATGA	59.961	20	95	100	GGGGTATTTGGTGAGTAAAGGC	58.978	22	100	93.18	175	174	348	TGAGCATGTCAGCCACCAAT	59.961	20	100	82.5	GGGGTATTTGGTGAGTAAAGGC	58.978	22	100	93.18	177	172	348	TTGAGCATGTCAGCCACCAA	60.179	20	100	85	GGGGTATTTGGTGAGTAAAGGC	58.978	22	100	93.18	178	171
143	CPSSR_143	AAAAGA	5|LG05:101021649-101021878|+	2|Sc0000429:60201-60212|+	7|Scaffold24317:3838-3879|+	2.05	0	0.81	AGGCTACCTCAGAGTCACCAACCAGGCCATCCTTATTATATCCATGCTTCTCTGGTTCGGTTTCCATACTCTTGAGCGTGTCAGCCGCCAATGAGTGTGC	AAAGAAAAAGAAAGAGAAAAAGAAAAAATATGCCAAAGAAAGAAACAATGTGCAAAAAAAAAAGAAAGAAAAAAAAGAAAGAAGATTCATTGATTGAGGG	CPSSR_143|AAAAGA	CCATGCTTCTCTGGTTCGGT	60.036	20	100	100	GCACATTGTTTCTTTCTTTGGC	57.543	22	95.1	93.18	142	141	282	TCCATGCTTCTCTGGTTCGG	59.75	20	100	100	GCACATTGTTTCTTTCTTTGGC	57.543	22	95.1	93.18	143	140	282	TCCAGCCATGAGGAAAAGGC	60.324	20	100	100	GCACATTGTTTCTTTCTTTGGC	57.543	22	95.1	93.18	199	84
144	CPSSR_144	AAAAGA	5|LG07:50634352-50634581|+	4|Sc0004662:46442-46465|+	4|Scaffold716:3866-3889|-	0.47	0	0.96	AGGCTACCTCAGAGTCACCAACCAGGCCATCCTTATTATATCCATGCTTCTCTGGTTCGGTTTCCATACTCTTGAGCGTGTCAGCCGCCAATGAGTGTGC	AAAAAATGTGCAAAAGAAAGAAAAGAAAAAAATGTGAAAAAAAAAAAGATTCATTGATTGAGGGGGAGCCTCCACTTTTACTCAACAAAGACCCCTTGAT	CPSSR_144|AAAAGA	CCATGCTTCTCTGGTTCGGT	60.036	20	100	85	CACGACGAATCAAGGGGTCT	59.753	20	100	60	197	141	337	TCCATGCTTCTCTGGTTCGG	59.75	20	100	90	CACGACGAATCAAGGGGTCT	59.753	20	100	60	198	140	337	CCATGCTTCTCTGGTTCGGT	60.036	20	100	85	ACGACGAATCAAGGGGTCTT	59.026	20	100	60	196	141
145	CPSSR_145	AAAAGA	5|LG08:41306329-41306558|+	3|Sc0000008:390417-390434|+	3|Scaffold3500:571703-571720|+	0.94	0	0.98	AAAAATTCCTCAACTCTCCATGGCGTGCAGGTCATTTTAGGTTCAGTCACATTTTCATTTGTTAGGCAATGCCAAATCATAGATTTTCTTCAATTTCTCG	AAATAAAAATACAAAATCCAAGACAAAGGAACCCTACTTCAAAAGATCATATATAGCATATACATGGCTGTTGTAGGAGTTCTAATATTTAGTTACTTTA	CPSSR_145|AAAAGA	CATGGCGTGCAGGTCATTTT	59.756	20	100	100	AGAACTCCTACAACAGCCATGT	59.36	22	100	100	195	118	312	GGCGTGCAGGTCATTTTAGG	59.548	20	100	100	AGAACTCCTACAACAGCCATGT	59.36	22	100	100	192	121	312	CATGGCGTGCAGGTCATTTT	59.756	20	100	100	GAACTCCTACAACAGCCATGT	57.941	21	100	100	194	118
146	CPSSR_146	AAAAGA	8|LG03:131512203-131512450|+	N/A	6|Scaffold144:388474-388509|+	1	0.33	0.91	AGACTACCTCAGAGTCACCAACCAGGCCATCCTGATTATATCCATGCTTCTCTGGTTCGGTTTCCATACTTTTGAGCGTGTCAGCCACCAATGATTGTGC	AAAAATATGCAAAAGAAAAAAAAATGTGCAAAAGAAAGAAAGAAAAAAAAGGATTCATTGATTGAGGGGGAGCCTCCGCCTTTACTCACCAAATACCCGT	CPSSR_146|AAAAGA	ACTTTTGAGCGTGTCAGCCA	60.464	20	100	100	CGGGTATTTGGTGAGTAAAGGC	59.319	22	100	95.45	180	167	346	CAGCCACCAATGATTGTGCA	59.396	20	95	100	CGGGTATTTGGTGAGTAAAGGC	59.319	22	100	95.45	166	181	346	ACTTTTGAGCGTGTCAGCCA	60.464	20	100	100	ACCACTAGGAATCAACGGGTA	58.176	21	95.2	100	195	167
147	CPSSR_147	AAAAGC	5|LG01:238993507-238993736|+	6|Sc0000154:196903-196938|+	4|Scaffold5806:201040-201063|-	0.82	0	0.96	GTAATATGCATGAAAATAAAACTTAAAGTAAATTAATAAATAAAGAGAGGGATTCCTATTAACCTAAAAGTGCTCAAACATTCATAAAACATCCAAAACT	AAAGGCAAATGCAAATTAAACATCATCCTTACATGCCAACACCAAAAAAAGAATGAGAGCAGAGAGAAGAAACGTGAGAGAGTGAGAAAGCGAGAGAGAA	CPSSR_147|AAAAGC	AGAGAGGGATTCCTATTAACCT	55.1	22	100	95.45	CGCTTTCTCACTCTCTCACGT	60.069	21	100	100	179	143	321	AGAGAGGGATTCCTATTAACCT	55.1	22	100	95.45	TCGCTTTCTCACTCTCTCACG	59.802	21	100	100	180	143	322	AGAGAGGGATTCCTATTAACCT	55.1	22	100	95.45	CGCTTTCTCACTCTCTCACG	58.388	20	100	100	179	143
148	CPSSR_148	AAAAGG	5|LG01:51620343-51620572|+	4|Sc0001089:145992-146015|+	N/A	0.5	0.33	0.97	CTGGATATGTATGCTTGCAAGTATAGGATACGCATCAAAATAGTACCAAAAAAATGTAGTACTTTATCATATTAAGCATAGTGAGTAATGTAACAAAGCC	AAATAAGAGCTTTCCTATTTTTTCAATGTCAAGCCCACACACTACACAACAACACATGAAAGAAGCTTCCTCTAAAGCAACTTATAATGTATAATGTCAT	CPSSR_148|AAAAGG	TGCTTGCAAGTATAGGATACGCA	60.181	23	100	82.61	TGTAGTGTGTGGGCTTGACA	59.166	20	100	100	165	111	275	TGCTTGCAAGTATAGGATACGCA	60.181	23	100	82.61	TGTGTAGTGTGTGGGCTTGA	59.166	20	100	100	167	111	277	TGCTGGATATGTATGCTTGCA	57.788	21	100	100	TGTAGTGTGTGGGCTTGACA	59.166	20	100	100	178	98
149	CPSSR_149	AAAAT	5|LG10:104060-104284|+	N/A	3|Scaffold1629:1799969-1799983|-	1	0.33	0.94	NCCGAATTTTGGCAAGAGCGCGTGAGGCCCAAAATGGACCGGGCCGGGCCAGATTTACACCTCTACCGTTTGGCAACAACTTCTCCTAAATAAATATAAA	AAATAAAAAGGTAAGATTAAGGATATCAAATTTTCTACTAAATAAATAATTAAATATCTCAAATAAGTGTTGTGTAGTAGATCCTACACTTTGATTATTC	CPSSR_149|AAAAT	ACACCTCTACCGTTTGGCAA	59.529	20	100	100	TGTAGGATCTACTACACAACAC	54.711	22	N/A	N/A	157	156	312	CGGGCCAGATTTACACCTCT	59.458	20	100	100	TGTAGGATCTACTACACAACAC	54.711	22	N/A	N/A	169	144	312	CACCTCTACCGTTTGGCAAC	59.128	20	100	100	TGTAGGATCTACTACACAACAC	54.711	22	N/A	N/A	156	157
150	CPSSR_150	AAAAT	5|LG10:12053620-12053844|+	4|Sc0002136:288052-288071|+	4|Scaffold1001:1637975-1637994|+	0.47	0	0.99	TTGAGCTCTAGCGACCTTCCACGTCTCCCAAAATCTCAGACCTACAAAAGTACTAGATGCCTCAAAAGACCGCTCAAGCAAACAATCCACCGCCCGAGCG	TCCAGAGTATTACATCATTGGTACTCCATTTTCTTTTATTATGTCAATCTCCAATTTAATTTTTTATTTAAACTAATTTTGATTGATTGCATTTTACAAA	CPSSR_150|AAAAT	Primers not available	na	na	na	na	na	na	na	na	na	na	na	na	na	na	na	na	na	na	na	na	na	na	na	na	na	na	na	na	na	na	na	na	na	na	na	na	na
151	CPSSR_151	AAAAT	5|LG11:5909413-5909637|+	5|Sc0001341:61549-61573|+	4|Scaffold1185:1137235-1137254|-	0.47	0	0.97	TGCTTGAATGCACTTAGTGCTGGTAATGTGAATGTCCGAATTGATCAAAGTTATCTTATAGTTTATTCTACATTCCCCCCCCCCTCCCCCACACACAAAA	AAATAAATAGTGAGTGAATCCATCATAGTTTATTCTACATTCCCCCCAAATAGTGAATGATACATGCCTTGGATATTTGGTAAGGTTAACAAAAATATAG	CPSSR_151|AAAAT	TGCTGGTAATGTGAATGTCCGA	60.028	22	97.5	84.09	TCCAAGGCATGTATCATTCACT	57.491	22	100	100	181	117	297	TGCTGGTAATGTGAATGTCCGA	60.028	22	97.5	84.09	ACCTTACCAAATATCCAAGGCA	57.399	22	100	90.91	194	117	310	TGCTGGTAATGTGAATGTCCGA	60.028	22	97.5	84.09	CCTTACCAAATATCCAAGGCATGT	59.105	24	100	95.83	193	117
152	CPSSR_152	AAAAT	5|LG13:12792415-12792639|+	2|Sc0004215:15867-15876|-	N/A	1.5	0.33	0.91	TTTATGTCCATGTCAGATACCTGTGCGTTATCCATACTCATCAAATACTTTCCAACAGGTGTTAGATATACTTCCAAATATATCTTATTATTTTTATAAA	TAGACCCATACATATGTGCCTCATAGCACCCAGCATTCGTAATAAAATCAAGACAACCCAACCAACACAAACAGTAGACCATTAGAGCAAATAATGGAAG	CPSSR_152|AAAAT	CCATGTCAGATACCTGTGCGT	60.135	21	N/A	N/A	ACGAATGCTGGGTGCTATGA	59.459	20	100	90	158	107	264	CCATGTCAGATACCTGTGCGT	60.135	21	N/A	N/A	CGAATGCTGGGTGCTATGAG	58.776	20	100	95	157	107	263	CCATGTCAGATACCTGTGCGT	60.135	21	N/A	N/A	ACGAATGCTGGGTGCTATGAG	60.474	21	100	90.48	158	107
153	CPSSR_153	AAAAT	5|LG15:27932890-27933114|+	5|Sc0000620:189556-189580|-	4|Scaffold10956:73789-73808|+	0.47	0	0.97	AAAAAGTATGGCTCCAAAATACTACACTAATCCATGTAAAAAGCCCAATGCCTGAGAATATTCATCGATAATTTCATTACTTGTCAACTGAAATATATAA	TTTAGCAAGCCTCATTTCAAATGTAAAAATACCAAATCTGTAAGAGCCAAGAAAGATTGGAATCAGAATTCTGAGAGAACCCTACACAGAGAAAAGAGAG	CPSSR_153|AAAAT	AAAAGCCCAATGCCTGAGAA	57.986	20	100	100	CCCTCTCTTTTCTCTGTGTAGGG	59.803	23	100	86.96	189	138	326	AAAAGCCCAATGCCTGAGAA	57.986	20	100	100	TCTCTGTGTAGGGTTCTCTCAGA	59.669	23	100	100	179	138	316	AAAGCCCAATGCCTGAGAAT	57.757	20	100	100	CCCTCTCTTTTCTCTGTGTAGGG	59.803	23	100	86.96	188	139
154	CPSSR_154	AAAAT	5|LG01:107433059-107433283|+	4|Sc0000491:824231-824250|-	5|Scaffold5362:28876-28900|-	0.47	0	0.98	AAAAAAAAAAGACATTCATAAAAATTTGTACAGATTGTGAAATTTTTTCTAAAAATTTATACGATGCAAACAACATCAACCAAAATAGAAATATACCCAA	AAAAAATTGATAAAAGTAGAATTGAAGTCATTGCCATTATTTGCTGGGACAAGTTGATTTGGGCATCTTTACAATGAGAACAGGGCACTTTGCCTTCTGG	CPSSR_154|AAAAT	ACGATGCAAACAACATCAACCA	59.64	22	100	100	GCAATCATTGTGCCCAGAAGG	60.135	21	100	100	178	160	337	ACGATGCAAACAACATCAACCA	59.64	22	100	100	GCAAAGTGCCCTGTTCTCAT	58.749	20	100	100	158	160	317	ACGATGCAAACAACATCAACCA	59.64	22	100	100	TGAGCAATCATTGTGCCCAGA	60.272	21	100	100	181	160
155	CPSSR_155	AAAAT	5|LG01:133775776-133776000|+	5|Sc0000208:655480-655504|-	3|Scaffold12:654423-654437|-	0.94	0	0.99	ATTCATGAGTAAAGGGTGTTGGAAATAAATTACTTGATGATTTTGAAGTTGAAAGAATAATAATAAAGGCTATAACAAATTCTAGTAGCTGCACACAAAA	CACCTCGCTGTACCTGTGTCATACCCATGACATACCCAAACGTATTTTCCGTACCCAACATGTATTCGGCATACCCGTACTATCGTATCGGTACACGCAC	CPSSR_155|AAAAT	TCATGAGTAAAGGGTGTTGGA	56.561	21	100	100	TGACACAGGTACAGCGAGGT	60.826	20	100	100	144	102	245	CAAATTCTAGTAGCTGCACACA	56.723	22	95.5	100	GGTGCGTGTACCGATACGAT	59.97	20	97.5	100	151	175	325	ACAAATTCTAGTAGCTGCACAC	56.721	22	95.5	100	GGTGCGTGTACCGATACGAT	59.97	20	97.5	100	152	174
156	CPSSR_156	AAAAT	5|LG01:135465343-135465567|+	3|Sc0000113:17989-18003|+	3|Scaffold3801:617685-617699|+	0.94	0	0.95	TTTGTTTTGATGATAGTTGTGAGTGTGGGCATAATGCTCCGGATCCCCTTTCTCCCCCAACCCCCCCACCCCTCCACACACGTGGGGGTTGGTGAATGAA	CTGGACTAATGGGGTGCTACTGGGGGTCGTGGGGTGACCCCACCCCCACTGGGGGTCTCAATCACGGTTCGTGAGTGTGGAGATTGTTAAATTATTTTTA	CPSSR_156|AAAAT	AATGCTCCGGATCCCCTTTC	59.816	20	97.5	100	ATCTCCACACTCACGAACCG	59.756	20	100	85	177	132	308	AATGCTCCGGATCCCCTTTC	59.816	20	97.5	100	CCCCAGTAGCACCCCATTAG	59.526	20	N/A	N/A	118	132	249	GGCATAATGCTCCGGATCCC	60.678	20	100	90	ATCTCCACACTCACGAACCG	59.756	20	100	85	182	127
157	CPSSR_157	AAAAT	5|LG01:168631870-168632094|+	N/A	2|Scaffold2952:119479-119488|+	1.5	0.33	0.95	TATATAATAAAAATAATATATATATTTTAATTTTCTTAAATAATTATTCACAATATTTTGAATTTAATAGTATGTATATTTTTATACCGAAAATTTATTC	ATTTTTGACTTTATATTATTACTTAATATTAATTTCTGAACCTTATGATATTTTATTATATTTTTCTCTATATTTTTTTGTAATCAAATTACACTAGAAC	CPSSR_157|AAAAT	Primers not available	na	na	na	na	na	na	na	na	na	na	na	na	na	na	na	na	na	na	na	na	na	na	na	na	na	na	na	na	na	na	na	na	na	na	na	na	na
158	CPSSR_158	AAAAT	5|LG01:17496368-17496592|+	3|Sc0000359:573441-573455|+	3|Scaffold432:2261841-2261855|-	0.94	0	0.96	ACTCCAAAACTCGTTTATAAATCAACCAACACCCATCTCTCAAAAACCCAAAAAACACACTCGTCCTCCTCCATTTCCCGATCATCTCTCTCTAGCCAAA	ATTGATAGGAGAAAGAAAGATGAAGGAATTGTGGACATCTTTGGCATCAGTAATGGGAGTTTGGGCCTTCTGCCAAAGCCTCCTCCACACAGTCCTCCCA	CPSSR_158|AAAAT	ACACACTCGTCCTCCTCCAT	60.252	20	95	100	CAGAAGGCCCAAACTCCCAT	59.96	20	100	100	143	154	296	ACACACTCGTCCTCCTCCAT	60.252	20	95	100	ACTGTGTGGAGGAGGCTTTG	59.891	20	100	100	164	154	317	CTCGTCCTCCTCCATTTCCC	59.534	20	95	100	CAGAAGGCCCAAACTCCCAT	59.96	20	100	100	138	159
159	CPSSR_159	AAAAT	5|LG01:178237026-178237250|+	N/A	4|Scaffold3472:1210664-1210683|+	0.5	0.33	1	GATAAATTTTTTTGACAAGGGGGTATTCTTAATTTTCTAAATAATAGGGGACAATCTGTATTTTAATCAAACCTCAGATGGTGTATTTGTAATTTATTCA	AAATAATTTAATTTATATTTATATTTATTTATTTTTTAAAATAAAATTTTATAGATGTTTTATTTTAAATTTTTGTTCATATTTTATTTAATTTCATTAT	CPSSR_159|AAAAT	Primers not available	na	na	na	na	na	na	na	na	na	na	na	na	na	na	na	na	na	na	na	na	na	na	na	na	na	na	na	na	na	na	na	na	na	na	na	na	na
160	CPSSR_160	AAAAT	5|LG01:211482919-211483143|+	5|xfSc0003849:11405-11429|+	4|Scaffold1832:1264425-1264444|-	0.47	0	0.99	ATTATCCTGATATTGTGTGTATGTCCTATAGTTTGATTCCATACTTGTATTTGGATTGGGAATTAGAAAATGTATGCTATTGGCACATTACTGGTCCAAA	AAATTAAAAAATAACTATTGGCACATTACTAAATTTATTTTATTTTTTGCCTTTATGTTTTATGAATGAGGAAATATCATTTTGTCTCCCTAAACTATCA	CPSSR_160|AAAAT	TGGCACATTACTGGTCCAAA	57.334	20	100	97.5	TGAGTGATAGTTTAGGGAGACA	55.667	22	100	100	149	180	328	TTGGCACATTACTGGTCCAA	57.334	20	100	100	TGAGTGATAGTTTAGGGAGACA	55.667	22	100	100	150	179	328	ATTGGCACATTACTGGTCCA	57.103	20	100	100	TGAGTGATAGTTTAGGGAGACA	55.667	22	100	100	151	178
161	CPSSR_161	AAAAT	5|LG01:233131242-233131466|+	5|Sc0000257:354500-354524|+	4|Scaffold4267:256123-256142|+	0.47	0	1	CCACATTTGACACATCCAATTGGACCCCTACTCCCTCCATGTTTGCAAAAAAAAATCGAAAATAGGGCCCCTTTGTTTGTGAGAAAAAATTATAATAAAC	AAATGAAATTTATGTAGTGAAACATGGTTAATGCTACATTATACACCCCGTCAAAAATGGTGTATCATATAGAAATTATATGATACTCAGTGTATTGATA	CPSSR_161|AAAAT	GACCCCTACTCCCTCCATGT	60.031	20	100	100	TGACGGGGTGTATAATGTAGCA	58.968	22	100	100	156	122	277	ACCCCTACTCCCTCCATGTT	59.578	20	100	100	TGACGGGGTGTATAATGTAGCA	58.968	22	100	100	155	123	277	GACCCCTACTCCCTCCATGT	60.031	20	100	100	TTGACGGGGTGTATAATGTAGCA	59.548	23	100	100	157	122
162	CPSSR_162	AAAAT	5|LG01:250896283-250896507|+	N/A	7|Scaffold177:1589321-1589355|-	1	0.33	0.93	CCAAGTCAGTAACTGTTACAACATCTTATGATAAGCCTCTAATAATAAAATCAAATAACATTTTATATTATACAACTCTATGATATAAAGGCGTAAAAAA	AAAAAATAAAAAAAAGTGATATATAACAGTAATCTTTTGGTTTATTGAAGAAGCCTAATTGGATGATGCAGATAGCCGTGAAAAGGCTGAAGGCAATGAG	CPSSR_162|AAAAT	TGACCAAGTCAGTAACTGTT	54.146	20	100	65	TCTGCATCATCCAATTAGGCT	57.129	21	100	100	200	97	296	TGACCAAGTCAGTAACTGTT	54.146	20	100	65	TCTGCATCATCCAATTAGGCTTC	58.86	23	100	100	200	97	296	TGACCAAGTCAGTAACTGTT	54.146	20	100	65	CTGCATCATCCAATTAGGCTTCT	58.857	23	100	100	199	97
163	CPSSR_163	AAAAT	5|LG01:27612958-27613182|+	5|Sc0000855:8086-8110|+	3|Scaffold143:131023-131037|-	0.94	0	0.97	TTTATATTATTTAATATATAAATAATAAATATTAAACTAGTAGAGCTATAAAATATTTGAACTCATTTATTAAAAATTTAATGAATTTACACTTGACGCA	AGCATAACCAACAAAGTTTGAAAAAGTTGTTATCAAGTCCAACTCAAACGTATCTATGTATGATCGGTTCTGATCATTCACCGCCCTAACCACGAGGCAG	CPSSR_163|AAAAT	Primers not available	na	na	na	na	na	na	na	na	na	na	na	na	na	na	na	na	na	na	na	na	na	na	na	na	na	na	na	na	na	na	na	na	na	na	na	na	na
164	CPSSR_164	AAAAT	5|LG01:291087820-291088044|+	5|Sc0000815:347194-347218|+	3|Scaffold3140:47583-47597|-	0.94	0	0.98	TTTCAAAGTTTAAAACACATACTCACTCTCTCTCTCTCTCTCCCCCTCAAAACACGCTTTGCTACCCCAAGAAGAAGAGGCCAAATCTATAAAGGCCAAC	AAAACAAAATAAAGAATTCTTACGAATGGTTCAGTTTAATTTATAGCAAATTTTTTATGTTAAATTTTGGATACTAAAACTTATAACGTTATAATTTAGA	CPSSR_164|AAAAT	Primers not available	na	na	na	na	na	na	na	na	na	na	na	na	na	na	na	na	na	na	na	na	na	na	na	na	na	na	na	na	na	na	na	na	na	na	na	na	na
165	CPSSR_165	AAAAT	5|LG01:331562721-331562945|+	4|Sc0001805:8496-8515|+	N/A	0.5	0.33	0.96	GGGAATAATCTGTTATATTTTGAGATCATAACCTAATGTGATGGCAAGTGTTGTCTGTTCACAACATTGTCATGGTTTACGGGAATCAATCTCTCTACAA	AAAAATAGGGGTGAACCTACCTACTACCTTTCACAACTGCAAATCCTATAAGTGGGAACCTTGTGCGATGAGTACGAGTTTCTTGTTGTATAGAAATTTT	CPSSR_165|AAAAT	GGCAAGTGTTGTCTGTTCACA	59.257	21	100	100	ATCGCACAAGGTTCCCACTT	59.89	20	100	80	152	142	293	TGGCAAGTGTTGTCTGTTCAC	59.257	21	100	100	ATCGCACAAGGTTCCCACTT	59.89	20	100	80	153	141	293	TGTGATGGCAAGTGTTGTCTG	59.051	21	100	100	ATCGCACAAGGTTCCCACTT	59.89	20	100	80	158	136
166	CPSSR_166	AAAAT	5|LG01:369351902-369352126|+	N/A	4|Scaffold2769:261387-261406|-	0.5	0.33	0.99	CAGTTGTGCCCAAGGCACAATGGGTACACCCCATATTTTGATTGTATTTGGTGTTTAATAGTATCATATCATTTAACATTATCTATATACGTTCTTTAAA	TATCTATATGATTTCTCAATTAGTAAGTATAAAAAAAAGTTTGCAAATGAGATAACACTAGCCCACATTCACTAGATAGTTGAGAGGAAAAAAATAAGAA	CPSSR_166|AAAAT	CAAGGCACAATGGGTACACC	59.112	20	100	100	AGTGAATGTGGGCTAGTGTT	56.747	20	100	100	188	110	297	CCAAGGCACAATGGGTACAC	59.112	20	100	100	AGTGAATGTGGGCTAGTGTT	56.747	20	100	100	189	109	297	CAAGGCACAATGGGTACACC	59.112	20	100	100	TCTAGTGAATGTGGGCTAGTGT	58.559	22	100	100	191	110
167	CPSSR_167	AAAAT	5|LG01:37843749-37843973|+	5|Sc0003311:111407-111431|+	3|Scaffold1758:346138-346152|-	0.94	0	0.96	TGGCAATTAAGTACAGACATAATGCAAAGCAAGGGAAAATTTCATTGATAAACTGAATACAGATAAGGTAGCACTTTATACATGAAGATCACCCTGAGTA	ACATTGAAAATCCTTGGCGAAAACAACCAGAATGTCGTCCTAATCAATCCTCGGAATCCTAGGGGTCAGACTCCAGCGGCTCGATGTCCACTTGCTCATA	CPSSR_167|AAAAT	ACAGACATAATGCAAAGCAAGGG	59.806	23	100	100	CTGGAGTCTGACCCCTAGGA	59.368	20	100	100	189	112	300	CAGACATAATGCAAAGCAAGGGA	59.555	23	100	100	CTGGAGTCTGACCCCTAGGA	59.368	20	100	100	188	113	300	ACAGACATAATGCAAAGCAAGGG	59.806	23	100	100	TCTGACCCCTAGGATTCCGA	59.069	20	100	100	183	112
168	CPSSR_168	AAAAT	5|LG01:382775739-382775963|+	5|Sc0000963:151452-151476|+	4|Scaffold295:283796-283815|-	0.47	0	0.99	GTATTTGTCACGCACATCCTTTCACAAAGTTTTGAAAAATAATACATTCAAAATTACAACCCCAAAAGCCGAATACATCATATGTAATAACTTTTTTGAA	ACACGCACGGAGATGCCACACTTCTTTTTTTTATCCAAAATGAATAATAAAAATAACAATACAATCGACAATATAAAATACTACTGTTACGTACATTTAG	CPSSR_168|AAAAT	TCCTCGTATTTGTCACGCACA	60	21	95.2	100	AAGAAGTGTGGCATCTCCGT	59.313	20	100	100	156	95	250	TGTCCTCGTATTTGTCACGCA	60	21	100	80.95	AAGAAGTGTGGCATCTCCGT	59.313	20	100	100	158	93	250	GTCACGCACATCCTTTCACA	58.774	20	94.55	92.5	AAGAAGTGTGGCATCTCCGT	59.313	20	100	100	145	106
169	CPSSR_169	AAAAT	5|LG01:402953646-402953870|+	3|xfSc0000001:52388-52402|+	N/A	1	0.33	0.95	GGAACAAAGGTATAATAATTATTCCCCAAATAAAAATGAAATTGATTAAAAAAAGTGTAATTTAACAATTTATTTCTCAACCTAGTGTTTATAGGTTTTA	AACCTAGCATTTGTTGCTGAAGTTATTCATCCACCTTGTTTATGTTTTTAATGTGGGGACAACATTTTCTTAGTTTGACTGTTTTAAATTGTAGATATGC	CPSSR_169|AAAAT	CAGTACCTCTGGGAACAAAGGT	59.628	22	100	100	ACAAGGTGGATGAATAACTTCAGC	59.298	24	100	100	175	89	263	TCAGTACCTCTGGGAACAAAGG	59.362	22	100	100	ACAAGGTGGATGAATAACTTCAGC	59.298	24	100	100	176	88	263	AGTACCTCTGGGAACAAAGGT	58.297	21	100	100	ACAAGGTGGATGAATAACTTCAGC	59.298	24	100	100	174	90
170	CPSSR_170	AAAAT	5|LG01:409436825-409437049|+	5|Sc0002549:287917-287941|+	3|Scaffold219:1106712-1106726|-	0.94	0	0.95	ATTCAATTAAGTACATGAATAACACAAAACAAGGGAAAATTTCATTGATAAACTGAATATAGACAAAGTATCACTTTATACATGAAGATCACCCTGAGCA	ACATTAAAAATCCTAGGCAAAAACAACCAGTGTGTCGTCCTAAATCAATCCTCAGGGTCCTCGGGGTCAGACTCCAGCGGCTTGATGTCCACTTGCTCAT	CPSSR_170|AAAAT	ACATGAAGATCACCCTGAGCA	59.089	21	100	95.24	AATGTGACATCGGCAATGCC	59.543	20	100	100	174	179	352	ACATGAAGATCACCCTGAGCA	59.089	21	100	95.24	TGCTGCAAATGTGACATCGG	59.477	20	97.05	92.5	181	179	359	ACATGAAGATCACCCTGAGCA	59.089	21	100	95.24	CCGAGGACCCTGAGGATTGA	60.688	20	100	92.5	110	179
171	CPSSR_171	AAAAT	5|LG01:420913117-420913341|+	5|Sc0003256:62385-62409|+	6|Scaffold212:196941-196970|+	0.47	0	0.99	ATAAGAATGGCATTTTCTCAATTGTTATGTGCAGAATGGTAATAACGGATACACCCCGTGGGCTGCACAAATTAAGAACCCCCCTCCCCCCTCCCCAAAA	AAAAATAAATAAAAATGGGGCATATTATCGACTTTTTTTGGTCCAAATGAAGCGGGTTTTGCTTTTTGGGCTAAAAAGGCTGAAAAACTGAGCTTATGGC	CPSSR_171|AAAAT	CCGTGGGCTGCACAAATTAA	59.399	20	100	100	ACCCGCTTCATTTGGACCAA	60.179	20	100	100	127	155	281	CCGTGGGCTGCACAAATTAA	59.399	20	100	100	AACCCGCTTCATTTGGACCA	60.179	20	100	100	128	155	282	CCCGTGGGCTGCACAAATTA	61.247	20	100	100	ACCCGCTTCATTTGGACCAA	60.179	20	100	100	128	154
172	CPSSR_172	AAAAT	5|LG01:444001052-444001276|+	5|Sc0000611:711390-711414|+	6|Scaffold360:665228-665257|+	0.47	0	0.98	AGAAGCAAGAAAAGGTCTTTGGAAAAAAATGTGAAACTTTTTTCTGTCAAAATGATTTTGCATGGAAACATACGGAGCAAGACAGTGGTAGTTATGCAAA	GAAATTAGACATTGAAAGAATGAATAAAATGACATTGAAGATGTTCTAAACATGCAATCTAAGATTACTACCAAACAAGCTTTAGCTTCAGCAATGGCAT	CPSSR_172|AAAAT	CGGAGCAAGACAGTGGTAGT	59.396	20	100	100	CTCTCATGCCATTGCTGAAGC	59.934	21	97.6	100	158	172	329	ACGGAGCAAGACAGTGGTAG	59.396	20	100	100	CTCTCATGCCATTGCTGAAGC	59.934	21	97.6	100	159	171	329	CGGAGCAAGACAGTGGTAGT	59.396	20	100	100	TCTCATGCCATTGCTGAAGC	58.899	20	97.5	100	157	172
173	CPSSR_173	AAAAT	5|LG01:444020687-444020911|+	5|Sc0000611:711390-711414|+	6|Scaffold360:665228-665257|+	0.47	0	0.98	AGAAGCAAGAAAAGGTCTATGGAAAAAAATGTGAAACTTTTTTCTGTCAAAATGATTTTGCATGGAAACATACGGAGCAAGACAGTGGTAGTTATGCAAA	GAAATTAGACATTGAAAGAATGAATAAAATGACATTGAAGATGTTCTAAACATGCAATCTAAGATTACTACCAAACAAGCTTTAGCTTCAGCAATGGCAT	CPSSR_173|AAAAT	CGGAGCAAGACAGTGGTAGT	59.396	20	100	100	CTCTCATGCCATTGCTGAAGC	59.934	21	97.6	100	158	172	329	ACGGAGCAAGACAGTGGTAG	59.396	20	100	100	CTCTCATGCCATTGCTGAAGC	59.934	21	97.6	100	159	171	329	CGGAGCAAGACAGTGGTAGT	59.396	20	100	100	TCTCATGCCATTGCTGAAGC	58.899	20	97.5	100	157	172
174	CPSSR_174	AAAAT	5|LG01:78911535-78911759|+	3|Sc0000558:5608-5622|+	5|Scaffold2169:205814-205838|-	0.94	0	0.97	AGTGAAGTTAAGAGATACTAATTAACAGCCTCAATGATGTATAATTCGGCCTTAATCACATCCCCCAATTTATAACTTGCTAGTCCTCAAGCAAGTAATA	CTACATATTCATATATGCCCAACAATTAACCACACTACTGCACCTAACAATCAACTTATGCGCCACTATAGTGTGATATTAAGACATAATGAGTCATTAA	CPSSR_174|AAAAT	TTCGGCCTTAATCACATCCC	57.658	20	100	92.5	ATGCTTGTCCACTGTGCCTT	60.179	20	95	100	200	144	343	TTCGGCCTTAATCACATCCC	57.658	20	100	92.5	TGCTTGTCCACTGTGCCTTT	60.396	20	97.5	70	199	144	342	ATTCGGCCTTAATCACATCCC	58.136	21	100	90.48	TGCTTGTCCACTGTGCCTTT	60.396	20	97.5	70	200	143
175	CPSSR_175	AAAAT	5|LG01:78915515-78915739|+	3|Sc0000558:5608-5622|+	5|Scaffold2169:205814-205838|-	0.94	0	0.95	AGTTAAGAGATCCTAATTAACGGCCTCAATGATGTACNATATAATTCGGCCTTAATCACATCCCCCAATTTATAACTTGCTAGTCCTCAAGCAAGTAATA	CTACATATTCATATATGCCCAACAATTAACCACACTACTGCACCTAACAATCAACTTATGCGCCAGTATAGTGTGATATTAAGACATAATGAGTCATTAA	CPSSR_175|AAAAT	TTCGGCCTTAATCACATCCC	57.658	20	100	92.5	TGTTAGGTGCAGTAGTGTGGT	58.956	21	100	100	130	144	273	TTCGGCCTTAATCACATCCC	57.658	20	100	92.5	ACTGGCGCATAAGTTGATTGT	58.564	21	100	95.24	148	144	291	TTCGGCCTTAATCACATCCC	57.658	20	100	92.5	TGTTAGGTGCAGTAGTGTGGTT	59.563	22	100	100	130	144
176	CPSSR_176	AAAAT	5|LG02:105348751-105348975|+	4|Sc0003146:73417-73436|+	4|Scaffold610:1994923-1994942|-	0.47	0	0.98	ATCAACACACCAGAGTCCATCGCACAATACATTTCGGCCAATCGGCCAACTGTTTGCTCGCAAAGAGAAAATTACACAAAACCTTTTCAATCTCTTAAGG	AAAACCAAGATATTTGGACCTCATTCAAATTAAACCTCTTTTTTTTTTCTTTTTTTTTTATACAAAACAAAAACATCTCAATTAGGATAAAAACATGTGC	CPSSR_176|AAAAT	CAATCGGCCAACTGTTTGCT	59.685	20	100	100	TGGGAGGTTGGCACATGTTT	60.106	20	100	100	197	138	334	CAATCGGCCAACTGTTTGCT	59.685	20	100	100	TTGGGAGGTTGGCACATGTT	60.106	20	100	100	198	138	335	GCCAACTGTTTGCTCGCAAA	60.527	20	100	100	CATTTGCGTTGGGAGGTTGG	60.038	20	100	100	200	144
177	CPSSR_177	AAAAT	5|LG02:115028531-115028755|+	5|Sc0001203:219959-219983|+	2|Scaffold5346:273180-273189|-	1.41	0	0.95	TAACTTATTATTATCTTAGGAGTCATCTTGAACTACCAAAGAAGGTAATAACTCTTAATTTAAAAAATGGTCAAATGGTCAACAAGTCCACGGTCAAAAA	CAAGATTATAAATGAGGGGATAAGGGTGGACCGCGTCAATGTCAGTAGCTTATTACCCAAGACTGTTTGTCCTATAAATAGAGGAGATTTGCGTGTTAAG	CPSSR_177|AAAAT	GGTCAACAAGTCCACGGTCA	60.179	20	100	100	CACTCGCCGTTCTCCTTTCT	60.038	20	97.5	100	196	176	371	GGTCAACAAGTCCACGGTCA	60.179	20	100	100	TCACTCGCCGTTCTCCTTTC	60.039	20	97.5	100	197	176	372	GGTCAACAAGTCCACGGTCA	60.179	20	100	100	CGTCGCCTTAACACGCAAAT	59.835	20	100	100	155	176
178	CPSSR_178	AAAAT	5|LG02:137630870-137631094|+	5|Sc0004297:76410-76434|+	4|Scaffold1851:1459555-1459574|-	0.47	0	0.99	CTAAAGAACCCTAAAAAAGGTGCTTCACAAAGGACCACGGATACAAAGCTGGAACATATTCTTCATTCAAAGATTCAAATTTTGAAAAGAAAAAAACAAA	TTAAGAACTTTTAGGCCTTCCACACCCCCCCAAAAACCGGCCAGAAAGGAATTTCTCTCTCTCGAATCATTGCATCGAATCCAATCATCATCTAAACAAT	CPSSR_178|AAAAT	GCTTCACAAAGGACCACGGA	60.534	20	100	100	GGGGTGTGGAAGGCCTAAAA	59.886	20	100	100	132	121	252	ACCACGGATACAAAGCTGGA	59.019	20	100	100	GGGGTGTGGAAGGCCTAAAA	59.886	20	100	100	120	133	252	AGGACCACGGATACAAAGCTG	60.066	21	100	100	GGGGTGTGGAAGGCCTAAAA	59.886	20	100	100	123	130
179	CPSSR_179	AAAAT	5|LG02:162089322-162089546|+	4|Sc0001611:123863-123882|+	4|Scaffold5902:542127-542146|+	0.47	0	1	TCTTTCTTTTATGCAAATCTAACATGGTATCAGAGCTTCATCTTCCTCCTTGAAGATTCTTCTCTTGTTCCTTGTTTCATTCGTTCTTCCATGTACACAA	AAATCCAAAAATAAAAAATAAAAAATTCCTTCATGGTCAAAATTTGATGGGTTTTCACTTTGGATTTTTATTTTAATTTTTTGATGAGTGTTTGAGTGTT	CPSSR_179|AAAAT	TCAGAGCTTCATCTTCCTCCT	57.887	21	100	100	TCCAAAGTGAAAACCCATCA	55.05	20	97.5	100	160	129	288	CAGAGCTTCATCTTCCTCCTTGA	59.803	23	100	100	TCCAAAGTGAAAACCCATCA	55.05	20	97.5	100	159	130	288	TCAGAGCTTCATCTTCCTCCTTG	59.803	23	100	100	TCCAAAGTGAAAACCCATCA	55.05	20	97.5	100	160	129
180	CPSSR_180	AAAAT	5|LG02:26011700-26011924|+	N/A	6|Scaffold868:573014-573043|+	0.5	0.33	0.97	ATTTTTTTAGATATATATACATATATATTAACATATAATTACAAACCAAAAAAAAAAAACAGTTTTATATATACATATATATTAACATATAATTACAAAC	CTTANCATATATATTTATATATATAAACGTATTAAAAAATAAAAATAGAAATCTAAATCTAACTCAGTCAAGAGCACTGAGCTGAGCANAGAAAAAGAGA	CPSSR_180|AAAAT	Primers not available	na	na	na	na	na	na	na	na	na	na	na	na	na	na	na	na	na	na	na	na	na	na	na	na	na	na	na	na	na	na	na	na	na	na	na	na	na
181	CPSSR_181	AAAAT	5|LG02:59762930-59763154|+	4|Sc0002030:204655-204674|+	N/A	0.5	0.33	0.97	AAAAGGAAAGGAAAGGAAAAGAAAGAAGGGACAAGGAAGAGGGAAGGGGGCAGCCCCACATGGGTTGCCTGCCCAAGAATTGGTTTTTCTCAAAAAAAAC	AGAATTTTTGTAATAATACCTCAAAATTTTATAATATACATGATGTAAGTACATGATGTAAGCATTGAGAACATGTGATTATATGAGATATGAATTGTTG	CPSSR_181|AAAAT	GTTGCCTGCCCAAGAATTG	57.48	19	100	100	CACATGTTCTCAATGCTTAC	52.594	20	100	100	139	163	301	AAGAAGGGACAAGGAAGAGG	56.441	20	100	100	CACATGTTCTCAATGCTTAC	52.594	20	100	100	180	122	301	AAAGAAGGGACAAGGAAGAGG	57.202	21	100	100	CACATGTTCTCAATGCTTAC	52.594	20	100	100	181	121
182	CPSSR_182	AAAAT	5|LG02:77858458-77858682|+	3|Sc0000283:427924-427938|+	4|Scaffold1839:1380420-1380439|-	0.82	0	0.94	TAATAATTTGAAAACAAAAAAACAAAAACAATAGCAAACCATTCAAAATTTCAGTCAGCAATCAAAGAATATAACATATTCAAATCCACAACCCAACATA	TCAAAAACATTAACATTAACATACACTACTAATCAAAAACATTAAAAAAATAAAAACCCTATACACTTATGATAAATATGACAATGTTTATCTATTGTGA	CPSSR_182|AAAAT	TTCAAATCCACAACCCAACA	55.655	20	100	100	AGGCCTATCCATGAAATTGCTCA	60.117	23	95.7	100	192	178	369	TTCAAATCCACAACCCAACA	55.655	20	100	100	AGAGGCCTATCCATGAAATTGCT	59.86	23	95.7	100	194	178	371	TTCAAATCCACAACCCAACA	55.655	20	100	100	GGCCTATCCATGAAATTGCTCA	58.775	22	95.5	100	191	178
183	CPSSR_183	AAAAT	5|LG02:83027819-83028043|+	4|Sc0000021:916691-916710|+	4|Scaffold2153:247728-247747|+	0.47	0	0.98	TATGAGTGTTCTCTGTGAGTGAAAGTAGTTAATTGGGAAGTTACTCTATCTTGGAAATGGAGTCTTTTCCTTTCAGATATTAGAAATACCTAGAGGAACA	TACTTACTGGCAAAGCAACTCGCAGTCAACTATGCTGTCAGGGCCAGGCCGATGAGCTTTTCCATTTGAACGGAACTGACGAAAAGATCTTGGATTTAGT	CPSSR_183|AAAAT	CGGGATGTTACACTTTCCACCA	60.551	22	97.75	100	TTGACTGCGAGTTGCTTTGC	59.971	20	100	100	179	75	253	CGGGATGTTACACTTTCCACCA	60.551	22	97.75	100	TGGCCCTGACAGCATAGTTG	60.035	20	100	100	196	75	270	CGGGATGTTACACTTTCCACCA	60.551	22	97.75	100	GGCCCTGACAGCATAGTTGA	59.747	20	100	100	195	75
184	CPSSR_184	AAAAT	5|LG02:94146306-94146530|+	5|Sc0001059:490128-490152|+	4|Scaffold4327:258902-258921|-	0.47	0	0.99	AAGCTTTTCCGATTCAATTAAAAGAAAGTTTATTTTCTCTTTTTGCTTTCACAAGAGTGATTGCAGAAACAATTGCCACAGTCAAAATTACTATCTTTAA	GAGAAAACCAAAATGTGCTTCAGAGTCAAGTTGTAACGTTAGCAAGAAATTTAGAAAATCCATAAAAAATAAAACAAATAAATAAATTGAAAAACCTGAG	CPSSR_184|AAAAT	TGCAGAAACAATTGCCACAGT	59.244	21	100	90.48	CGTTACAACTTGACTCTGAAGCA	59.198	23	97.75	97.83	102	161	262	TGCAGAAACAATTGCCACAGT	59.244	21	100	90.48	ACGTTACAACTTGACTCTGAAGC	59.197	23	97.6	95.65	103	161	263	TTGCAGAAACAATTGCCACAGT	59.832	22	100	90.91	CGTTACAACTTGACTCTGAAGCA	59.198	23	97.75	97.83	103	160
185	CPSSR_185	AAAAT	5|LG03:10090361-10090585|+	2|Sc0001010:26404-26413|+	2|Scaffold3114:588508-588517|-	1.41	0	0.95	AAGAAGCACTTTCCCTGGAGAGCATTATTATAGACTTTTTAATTTTTAATTAGTAGGCTTTGTTTGGTATTCTGTTGGCTTTGCGGCCAACTGCCCTGCA	ACTTCTCATCAATGCCAAATAAAAACATGCAACTTATGTTGAGTTTGTTGAGGGGAGGGTGGTTTGGGGGCTTTGTCCCCAAGGTGAATTGCACCAAGGG	CPSSR_185|AAAAT	GCACTTTCCCTGGAGAGCAT	60.035	20	100	100	CACCCTCCCCTCAACAAACT	59.521	20	100	100	181	105	285	AAGCACTTTCCCTGGAGAGC	59.963	20	100	100	CACCCTCCCCTCAACAAACT	59.521	20	100	100	183	103	285	GCACTTTCCCTGGAGAGCAT	60.035	20	100	100	CCACCCTCCCCTCAACAAAC	60.54	20	100	100	182	105
186	CPSSR_186	AAAAT	5|LG03:119542851-119543075|+	5|Sc0001851:421226-421250|+	4|Scaffold1517:188053-188072|-	0.47	0	0.98	TTTTACACAATAAATAACCTAGAATGTAATATGCTGAATGTTCGTGGCATGACCATCAACATGAGTTTTCTTTCAAAGTAACTAATTGATTTATCAATAA	AAATAAATAAAAAAACAACCACAACAGGACCTAATTGTCATTTATATTCAACAGAACATACTTACATGGTGTGATAAGTCAGCATCCATGATCACAACAA	CPSSR_186|AAAAT	TGCTGAATGTTCGTGGCATG	59.477	20	100	100	AGGTCCTGTTGTGGTTGTTT	57.475	20	100	100	126	131	256	TGCTGAATGTTCGTGGCATG	59.477	20	100	100	TGGATGCTGACTTATCACACCA	59.429	22	100	100	182	131	312	GCTGAATGTTCGTGGCATGA	59.196	20	100	100	AGGTCCTGTTGTGGTTGTTT	57.475	20	100	100	125	132
187	CPSSR_187	AAAAT	5|LG03:128103050-128103274|+	5|Sc0002067:155469-155493|+	4|Scaffold3601:596114-596133|+	0.47	0	0.99	ATATATTATATATATATATATACCATGTTCACTAATAGCTCCCCTCAAACTCAAGGTGGTGGCAAAAAGACCAACTGGAGTTTGGAAAGAGAAGCTAGAG	AGAAATAATAATGCTGGAAGACAGGTTATGGTCGAGCCGGACTGTTGTAAGGGCTAATGTTGGAAAATAATTTATGGTTGTGTCGGACTGTTGTAGAAGA	CPSSR_187|AAAAT	TCAAACTCAAGGTGGTGGCA	59.743	20	100	100	TTACAACAGTCCGGCTCGAC	60.039	20	100	60	131	144	274	GCTCCCCTCAAACTCAAGGT	59.598	20	100	90	TTACAACAGTCCGGCTCGAC	60.039	20	100	60	138	137	274	TCAAACTCAAGGTGGTGGCA	59.743	20	100	100	CTTACAACAGTCCGGCTCGA	59.757	20	96.9	70	132	144
188	CPSSR_188	AAAAT	5|LG03:227623759-227623983|+	N/A	4|Scaffold3571:142544-142563|+	0.5	0.33	0.96	GAGAGTAAAATTATAAACCAAATCTCGAATGGTGGATTAGTAAATAATCAAAACGCAATTTGGACGGTTTAGGTAGTTTCAATGTGTGCTAGTTGATTGA	CAAAATTTTAAACGCGTATCAAGCATTTAATTACATAATACATAATATTAACCTATATAATATTTTTCATATATGTAACACTAATTAGTAATAAATTTCA	CPSSR_188|AAAAT	Primers not available	na	na	na	na	na	na	na	na	na	na	na	na	na	na	na	na	na	na	na	na	na	na	na	na	na	na	na	na	na	na	na	na	na	na	na	na	na
189	CPSSR_189	AAAAT	5|LG03:80249139-80249363|+	5|Sc0001342:423079-423103|+	3|Scaffold5729:859724-859738|-	0.94	0	1	CAAATCAAATCAAAGTCAATAATTCTTCTAGCTCCCATAATAAGCTAGTGGAGATATCTGGACATAGATTAACACTATGTTTGGATATTAAGGAGATTAA	CTTGTTTGGTTAAGTTGGAATCTTGTTTGACTAGACTACTTAATACCAAAATAACTTTTAATACAATCCCGCCCACACAGAGAAAACCCTGGATCGCCAG	CPSSR_189|AAAAT	AGCTAGTGGAGATATCTGGACA	57.539	22	100	100	TGGCGATCCAGGGTTTTCTC	60.035	20	100	100	182	142	323	AGCTCCCATAATAAGCTAGTGGA	58.506	23	100	100	TGGCGATCCAGGGTTTTCTC	60.035	20	100	100	195	129	323	GCTCCCATAATAAGCTAGTGGAGA	59.471	24	100	100	TGGCGATCCAGGGTTTTCTC	60.035	20	100	100	194	130
190	CPSSR_190	AAAAT	5|LG03:9208572-9208796|+	4|xfSc0000003:80798-80817|+	N/A	0.5	0.33	0.96	CGGGGGAGTATATAGAATATTATTAATTGGAGGAGTGATGGAGACCGCCTCCAATCACCACCCCACACACACGTGGCGGGTGGTGATTGGAGGACAAAGG	CCAACCAATGAGAGAGAGAGGGGGTCAAAGGGGGTGGGAAAAAAGGGGGTCTTAGACACTTTTGTATGAATTATAGTTATTACATACAATTGTTTAGGGG	CPSSR_190|AAAAT	CTCCAATCACCACCCCACAC	60.609	20	100	75	CCCCTCTCTCTCTCATTGGTTG	59.83	22	100	100	100	148	247	CTCCAATCACCACCCCACAC	60.609	20	100	75	CCCCTCTCTCTCTCATTGGT	57.827	20	100	100	100	148	247	CTCCAATCACCACCCCACAC	60.609	20	100	75	CCCCTCTCTCTCTCATTGGTT	58.524	21	100	100	100	148
191	CPSSR_191	AAAAT	5|LG03:93660191-93660415|+	4|Sc0003442:208024-208043|-	3|Scaffold13228:106867-106881|+	0.82	0	0.95	CAAAACAGAGCAAAACCATAGGAAATGTACAAGAGTAAAGTGATATGAACAATTATGTTTCCGGAACTAAAAAAAAATTGCTCTATTTTTTCCCAAATTA	AAAAAATTCCAGCATATGATTCACCAAATGCTGGGGAAAACTGGCAGCTCTATTTTTTCCTTTTGTTTGTCTGCTTGGCATTTCGCCTGCATTGCACTAA	CPSSR_191|AAAAT	TGTGTGATTGTGTTGGTTGCT	58.901	21	100	100	TGCCAGTTTTCCCCAGCATT	60.472	20	100	85	195	76	270	GGTTGCTTCACAAAACAGAGCA	60.159	22	100	100	TGCCAGTTTTCCCCAGCATT	60.472	20	100	85	181	90	270	TGGTTGCTTCACAAAACAGAGC	60.159	22	100	100	TGCCAGTTTTCCCCAGCATT	60.472	20	100	85	182	89
192	CPSSR_192	AAAAT	5|LG04:115510313-115510537|+	N/A	3|Scaffold4354:863631-863645|-	1	0.33	0.94	ACAAAAAAAACAACATAAGATTGCCATGTGCCAGCCAAACAGTCAACTAAAAAAAGGGTTTGACAAATTTACCCCCTCTCAATGGCAATAGTAGAAGATC	CTTCGGAATAGTAATGATTTTTTTGCGAAAAGTGCTAGGCTTTTTGATATGAATTTTTTTTTTTGATATGTCTTAAATTTAAAATTTGAATTCAAAATTA	CPSSR_192|AAAAT	CATGTGCCAGCCAAACAGTC	60.039	20	N/A	N/A	AGCCTAGCACTTTTCGCAAA	58.395	20	100	90	142	124	265	CATGTGCCAGCCAAACAGTC	60.039	20	N/A	N/A	AAGCCTAGCACTTTTCGCAA	58.395	20	100	95	143	124	266	CATGTGCCAGCCAAACAGTC	60.039	20	N/A	N/A	AAAGCCTAGCACTTTTCGCA	58.395	20	100	100	144	124
193	CPSSR_193	AAAAT	5|LG04:132825736-132825960|+	5|Sc0000657:469213-469237|+	3|Scaffold11162:426841-426855|+	0.94	0	0.94	CCCGAGGAGCAAGGAAATGACTTATGCGTGCACATGAATTTCTCTCTTGAGAATGCCTCTGCACTGTTTTGCACCTCAGCCTTTACTCTGCTCTGTAAAA	TGGTACTGCCTAGCTGAAAAAGGTGGCCGGCAGGCTAGAAATGGTGGTCGGCCGCCCACTAATGGTGGCCTGCTATACAAAAAAGGTGGCCTGCCGGCCA	CPSSR_193|AAAAT	ACTGTTTTGCACCTCAGCCT	60.107	20	100	100	CCGACCACCATTTCTAGCCT	59.458	20	100	95	114	162	275	ACTGTTTTGCACCTCAGCCT	60.107	20	100	100	CTGTTGCAGCAGGAGAAACC	59.405	20	100	100	192	162	353	CCCGAGGAGCAAGGAAATGA	59.747	20	100	100	CCGACCACCATTTCTAGCCT	59.458	20	100	95	176	100
194	CPSSR_194	AAAAT	5|LG04:135254007-135254231|+	6|Sc0002435:119982-120011|+	N/A	0.5	0.33	0.98	TCTAACTCATTTTTCAAAAGATAGTTTGCATGGAAACATTCCGTTATGCTAGACCTCTAATTTGGTAGCACAAAACACACCACTAATGAGGTGAAAAAAA	AAAGAACTGACAGTGACAGTAAATGAGGTCCACTATCACATCATTAGTGACGCTTCTAATTAGAGGTCTCAAACATTATCGTGGCAACATTTACGTAGCC	CPSSR_194|AAAAT	TGGTAGCACAAAACACACCAC	59.254	21	100	100	GCTACGTAAATGTTGCCACGA	59.272	21	100	100	162	162	323	GGTAGCACAAAACACACCACT	58.979	21	100	100	GCTACGTAAATGTTGCCACGA	59.272	21	100	100	161	163	323	TGGTAGCACAAAACACACCA	57.87	20	100	100	GCTACGTAAATGTTGCCACGA	59.272	21	100	100	162	162
195	CPSSR_195	AAAAT	5|LG04:27747253-27747477|+	5|Sc0001252:207751-207775|+	4|Scaffold1878:1593369-1593388|-	0.47	0	0.79	ACAGCCAATTGATGACATAAAAATATTAAATTACTTTTCAAACACATGCATCACTTACGAAATATTATTGATAATAGATGTAATAGTTGCTTCTGTTAAA	AAACTCAAAATTAAAATTAAAATTAATAAAAAGAGCAGGCTTGTCTGCAGTCCACTTTGTGGATTAGACGGTGCTGTTAGGCTCGTGAAGCGCATCACAG	CPSSR_195|AAAAT	CAAACACATGCATCACTTACGA	57.597	22	97.75	100	TAGGACCTGTGATGCGCTTC	59.824	20	100	90	193	138	330	TCAAACACATGCATCACTTACG	57.597	22	97.75	100	TAGGACCTGTGATGCGCTTC	59.824	20	100	90	194	137	330	ACACATGCATCACTTACGAA	55.399	20	100	92.5	TAGGACCTGTGATGCGCTTC	59.824	20	100	90	190	141
196	CPSSR_196	AAAAT	5|LG04:41446955-41447179|+	5|Sc0001212:339287-339311|+	4|Scaffold985:1707815-1707834|+	0.47	0	0.99	AAGTTGGATTACAATTTTTGTTACGATTTCAACTCAATGGTGCCTCTTCTGAGCTCCGCTACTTGATATCGCCCATGTAAGACTCTATCCCTTTAAACGG	AATGCACAATGTCTGTCTTTTTCTTCATCTTCTAGCTCGTGGAAAAAAACTCCAAGGTAGGAATAGTTATTCAGTCTTTTAAATAATGCGCCTCTAAAAG	CPSSR_196|AAAAT	CGCCCATGTAAGACTCTATCCC	60.029	22	100	100	TGGACCCATCCCAAAAGACA	58.846	20	100	95	197	169	365	CGCCCATGTAAGACTCTATCCC	60.029	22	100	100	GGACCCATCCCAAAAGACACA	60.203	21	100	97.62	196	169	364	CGCCCATGTAAGACTCTATCCC	60.029	22	100	100	TGGACCCATCCCAAAAGACAC	60.203	21	100	95.24	197	169
197	CPSSR_197	AAAAT	5|LG04:95742842-95743066|+	5|Sc0000168:84966-84990|+	4|Scaffold22736:894-913|-	0.47	0	0.97	GATTTGATGAATCTTGTGGAAGAAAAAAAAATTGCATTAAAATTGGAATTAAAAAAAACACACACACCAACAACTGTGCCAGCAAAGACAACATTACAAA	TAACAGGACATAATTAATAAACAAGCCAGACAGGTCCTATTGCTTCTTGTCGATTACAAATGTTCAGATCTTTCAGATATATATTATATTATATTATATA	CPSSR_197|AAAAT	CCAACAACTGTGCCAGCAAA	59.825	20	100	100	GCAATAGGACCTGTCTGGCT	59.456	20	95	100	102	166	267	CTGTGCCAGCAAAGACAACA	59.26	20	100	100	GCAAGGCGTTGTTTGGATGT	59.968	20	95	100	199	173	371	ACTGTGCCAGCAAAGACAAC	59.259	20	100	100	GCAAGGCGTTGTTTGGATGT	59.968	20	95	100	200	172
198	CPSSR_198	AAAAT	5|LG04:98996237-98996461|+	5|Sc0000795:630798-630822|+	3|Scaffold393:2075041-2075055|+	0.94	0	0.96	AAGTGTATTATATTGATCACTTATCTTTTAATATTTAAAAAATTAAAATATAAAAATATTTAAATATAATATTTTAGTCAATTCGGTGTATTGATATAAA	TGAAATAGATTGTGCACTATGAAAAATAAACGAAAAAAAAAGAAAACTAAAATTTCGATCTATTTCAAATGATCAATTTGATTTTGCCAATTGTTCTCAC	CPSSR_198|AAAAT	Primers not available	na	na	na	na	na	na	na	na	na	na	na	na	na	na	na	na	na	na	na	na	na	na	na	na	na	na	na	na	na	na	na	na	na	na	na	na	na
199	CPSSR_199	AAAAT	5|LG05:111464591-111464815|+	4|Sc0000779:612841-612860|+	4|Scaffold2924:73761-73780|-	0.47	0	0.98	ATGGGGCCTATTACGGATTAGAGCTCTCTAGAGATCATAAATTGGAGCTCCCAAATTTTTTTCTTGAGAATTGACCTACCATATTTTATTGCCTCACAAA	AATAAACAAACAAGCAAACATATTCTATGCCTACATGAGTTCCTTATGAAAAACGTCTTTGTATAGAAGAAAGTCCAGCCACGCAGAAAAGTGACAAATT	CPSSR_199|AAAAT	AGAGATCATAAATTGGAGCTCCCA	59.338	24	95.8	100	TGTCACTTTTCTGCGTGGCT	60.464	20	100	100	192	129	320	AGAGATCATAAATTGGAGCTCCCA	59.338	24	95.8	100	TTTCTGCGTGGCTGGACTTT	60.465	20	100	100	185	129	313	AGAGATCATAAATTGGAGCTCCCA	59.338	24	95.8	100	TTTTCTGCGTGGCTGGACTT	60.465	20	100	100	186	129
200	CPSSR_200	AAAAT	5|LG05:124611748-124611972|+	4|xpSc0055081:18766-18785|-	5|Scaffold1094:120260-120284|+	0.47	0	0.98	TTAATATTAGTTATCTTAAAAATAAATTTCCCTTCTTTTTTTTTGTTTTTTCTTTTTTATCACTACATTTTATTCCAATCTTTTCCCAGTCCCCTCTTAA	ATTTAAAAAAATGACTATTTGAAAAATGGTCAGAATTGAGTATATGCTTTGATACCAGCTGATGCAGAGAAGCGTATCGAAAAGAAAAGCAAACAATAAG	CPSSR_200|AAAAT	TCTTTTCCCAGTCCCCTCTT	57.866	20	100	100	GCTTCTCTGCATCAGCTGGT	60.393	20	N/A	N/A	120	178	297	CAATCTTTTCCCAGTCCCCTCT	59.69	22	100	100	GCTTCTCTGCATCAGCTGGT	60.393	20	N/A	N/A	123	175	297	ATCTTTTCCCAGTCCCCTCT	57.632	20	100	100	GCTTCTCTGCATCAGCTGGT	60.393	20	N/A	N/A	121	177
201	CPSSR_201	AAAAT	5|LG05:13639164-13639388|+	N/A	3|Scaffold717:326025-326039|-	1	0.33	0.95	AAATCACTAAATCAAAAATAAACCCCCCCAAAAAATAAAAATATAGAACATCATGAGTAATTAGTTTTTGTGATAGCTAAATAGAAATGTTATTTACGCA	TAAAAAAATTAAAAGAAGTTTTGAAAGTTTAAATTTATGATGTATCTAACTTATCTTGGGGTCTTTGTGAATTATGTAGGGATGTGATGCATCATTACTT	CPSSR_201|AAAAT	Primers not available	na	na	na	na	na	na	na	na	na	na	na	na	na	na	na	na	na	na	na	na	na	na	na	na	na	na	na	na	na	na	na	na	na	na	na	na	na
202	CPSSR_202	AAAAT	5|LG05:56929422-56929646|+	2|Sc0001006:381811-381820|+	N/A	1.5	0.33	0.75	AGCTGTGAATCTTTTCTGCCAATTATAATGCTCGGCCATGCGCTGGCCAAAGGAACCGCTAAGGCCATTGTCTGCAAATGCAAGACATATCAAACCAAGA	TAAGAAATTAAGAAAATAAGTCATAAGTAATTGGATAGTTGTGATTGTTTAATAATAATCAATCAAATCAAATTTGTAACGCTTGGAGAAATGAAGCACA	CPSSR_202|AAAAT	AGGCCATTGTCTGCAAATGC	59.752	20	100	100	TGTGCTTCATTTCTCCAAGCG	59.463	21	100	100	164	161	324	AGGCCATTGTCTGCAAATGC	59.752	20	100	100	GTGCTTCATTTCTCCAAGCGT	59.463	21	100	100	163	161	323	AACCGCTAAGGCCATTGTCT	59.672	20	100	100	TGTGCTTCATTTCTCCAAGCG	59.463	21	100	100	172	153
203	CPSSR_203	AAAAT	5|LG05:86881471-86881695|+	5|Sc0001226:536592-536616|+	4|Scaffold194:1121142-1121161|-	0.47	0	0.99	CAGAAGTTGAGTTGGGTCCGGGGTATGGGAGAGAGAGAGAGATACAGATACCTCGGAGGATTTTTTTGTCATTTATTGATCCGAATTGTTAGTAAGTTTA	AAAAACTAGAGTTGTAACTCAATGATGCGATCATATGAGTGTTTTAGGATCTATACTTTTCTAATTTTATTTTTGAAGTGGATTTGTAAATATCAGATTT	CPSSR_203|AAAAT	CGGGGTATGGGAGAGAGAGA	59.521	20	97.5	100	GATCGCATCATTGAGTTACAAC	55.899	22	100	90.91	139	118	256	TTGAGTTGGGTCCGGGGTAT	60.548	20	97.5	100	GATCGCATCATTGAGTTACAAC	55.899	22	100	90.91	151	106	256	TGAGTTGGGTCCGGGGTAT	59.919	19	97.35	100	GATCGCATCATTGAGTTACAAC	55.899	22	100	90.91	150	107
204	CPSSR_204	AAAAT	5|LG05:89213959-89214183|+	N/A	4|Scaffold478:1118593-1118612|+	0.5	0.33	0.98	AATTTTACAATATCGTGATGATCTTCTAAAATTTATTGAGAAATAATATTCACACTCTGTTTTGGCCTTTGACAACTCTCCAAATGAAAGATAAGAAGAC	AAAAAAGGAGTATGAAAGGTTGGAAGTGAATTGTGAAATATCAATTTATCATTAATTTCATTATGCAAAGCACTCGTGGTGACAGAATTAGGTAAGGAAT	CPSSR_204|AAAAT	TGGCCTTTGACAACTCTCCA	59.157	20	100	80	TCTGTCACCACGAGTGCTTT	59.536	20	100	100	149	162	310	TGGCCTTTGACAACTCTCCA	59.157	20	100	80	TTCTGTCACCACGAGTGCTT	59.536	20	100	100	150	162	311	TGGCCTTTGACAACTCTCCA	59.157	20	100	80	TCACCACGAGTGCTTTGCAT	60.535	20	100	100	145	162
205	CPSSR_205	AAAAT	5|LG06:3255091-3255315|+	5|Sc0002260:158028-158052|+	3|Scaffold1910:3314450-3314464|-	0.94	0	0.98	ACCTACAACGTTTTTCGCAAATGAAGAGAAAGTTATGGCTATTGATATTCAACTTTTCATTTATGTTGCGTTTAGTTAGGGAATTTAGAAAGAAATTTTA	AAAAAGGGAAATGTGTGTGAAATTAAGTAAAATGTAGGTATATTTACCTACTTTTTTATTTTTTCTTTCCAAATCACTTTCCAAATTCCTTAACCAAACA	CPSSR_205|AAAAT	TGTTGCGTTTAGTTAGGGAA	54.917	20	97.5	100	TGTGCTCTAACGATGTGTTTGG	59.194	22	100	100	177	163	339	TGTTGCGTTTAGTTAGGGAA	54.917	20	97.5	100	GTGCTCTAACGATGTGTTTGGT	59.194	22	100	100	176	163	338	ATGTTGCGTTTAGTTAGGGA	54.679	20	97.5	100	TGTGCTCTAACGATGTGTTTGG	59.194	22	100	100	178	162
206	CPSSR_206	AAAAT	5|LG06:61173515-61173739|+	4|Sc0001456:449521-449540|+	4|Scaffold950:1566541-1566560|+	0.47	0	0.99	CATTTGCCTAAGTGTGCCTATCAATAAGTGTAATAGATAGTCAATGCCTTATTAGTTAAGATACAGGTGAAAGATGAACAAATATCAACATACTTCAACA	AAAACATACTTGTGAGGCCATGAAATATCCCCTCACAAGAATTGTTGGTGAGATTCAACAAAGATAGCTCCATGAACCTGCAAGAAATAAATATGGTTGA	CPSSR_206|AAAAT	GCATCAACCATCACGATGTCA	58.991	21	100	100	AGGGGATATTTCATGGCCTCAC	59.891	22	100	100	200	58	257	GCATCAACCATCACGATGTCA	58.991	21	100	100	GGGGATATTTCATGGCCTCACA	60.158	22	100	100	199	58	256	TGCATCAACCATCACGATGTC	58.991	21	100	100	GGGGATATTTCATGGCCTCACA	60.158	22	100	100	200	57
207	CPSSR_207	AAAAT	5|LG06:69881576-69881800|+	N/A	4|Scaffold27770:4203-4222|-	0.5	0.33	0.99	TAGTAAAAGACATAACACGATTATTAGAGAAAAATTAATGCGGAAAATTCTTATCCAAGTCTTTTAAGCCTTTTTTGCTTGGAAAAATATCCTTGTGCAA	AATAAATAAAAATAAAAATCCTTATCCAAAGTCAGCAAAATATTAATGCTCTACACATCTATACTTTTCCGTGAATGCAAATGACTCAGTCAGCTATTGG	CPSSR_207|AAAAT	GCGGAAAATTCTTATCCAAGTC	55.786	22	100	100	CCATGGGCCAATAGCTGACT	59.816	20	100	100	193	139	331	CCAAACACCGCCTTAGTGAC	59.128	20	N/A	N/A	TTGCTGACTTTGGATAAGGA	54.25	20	100	100	194	69	262	GTTCCCAAACACCGCCTTAG	59.121	20	N/A	N/A	TTGCTGACTTTGGATAAGGA	54.25	20	100	100	198	65
208	CPSSR_208	AAAAT	5|LG06:79519459-79519683|+	5|Sc0000132:1031727-1031751|+	2|Scaffold17047:545796-545805|+	1.41	0	0.93	TGGCAATTAAGTACAGACATAATGCAAAGCAAGGGAAAATTTCATTGATAAACTGAATACAGATAAGGCATCACTTTATACATGAAGATCACCCGGAGTA	ACATTGAAAATCCTTGGCAAAAATAACCAGTATGTCGTCCTAATCAATCCTCGGGGTCCTCGGGGTTAGACTCCAGCGGCTCGATGTCCACTTGCTTGTA	CPSSR_208|AAAAT	ACATGAAGATCACCCGGAGT	58.427	20	97.5	100	CTGGAGTCTAACCCCGAGGA	60.033	20	N/A	N/A	122	179	300	ACATGAAGATCACCCGGAGT	58.427	20	97.5	100	TCAAAGCCTTCGCAGCTACA	59.965	20	96.15	75	193	179	371	ACATGAAGATCACCCGGAGT	58.427	20	97.5	100	TGGAGTCTAACCCCGAGGAC	60.324	20	95	100	121	179
209	CPSSR_209	AAAAT	5|LG07:33552196-33552420|+	4|Sc0001456:449521-449540|+	4|Scaffold950:1566541-1566560|+	0.47	0	1	CATTTGCCTAAGTGTGCCTATCAATAAGTGTAATAGATAGTCAATGCCTTATTAGTTAAGATACAGGTGAAAGATGAACAAATATCAACATACTTCAACA	AAAACATACTTGTGAGGCCATGAAATATCCCCTCACATGGATTGTTGGTGAGATTCAACAAAGATGGATCCATGAACCGGCAAGAGATAAATATGGTTGA	CPSSR_209|AAAAT	GCATCAACCATCACGATGTCA	58.991	21	100	100	AGGGGATATTTCATGGCCTCAC	59.891	22	100	100	200	58	257	GCATCAACCATCACGATGTCA	58.991	21	100	100	GGGGATATTTCATGGCCTCACA	60.158	22	100	100	199	58	256	TGCATCAACCATCACGATGTC	58.991	21	100	100	GGGGATATTTCATGGCCTCACA	60.158	22	100	100	200	57
210	CPSSR_210	AAAAT	5|LG07:42439588-42439812|+	5|Sc0003174:126654-126678|+	4|Scaffold2325:980819-980838|-	0.47	0	0.99	TAATTTTTTTTTCACCATTTTCCTTTCTAAATCCCTATCTAAATTGATGATCCAAATACAACGTAAAAAAAATAAAATAAAAATAGCTATGCTAAAATTC	AAGAAGTATGGATTACACATATTAATCCCTCACTTGAAATTTTTAATCCTTGAACCCCTAAACTTTCAAATTTTCCATTATGCATGAGAGTACTATTAAA	CPSSR_210|AAAAT	Primers not available	na	na	na	na	na	na	na	na	na	na	na	na	na	na	na	na	na	na	na	na	na	na	na	na	na	na	na	na	na	na	na	na	na	na	na	na	na
211	CPSSR_211	AAAAT	5|LG08:1057468-1057692|+	5|Sc0001361:495045-495069|+	6|Scaffold60:745742-745771|-	0.47	0	1	AAAAACAAAGTTAGTTGAAATTAACCCACTTTTAATTAGATAAGTTTATAATTTTATTCTTAAAAACATGAGGCATATTGTTCATGTGTGCATTTTCGAA	TCGTCAATGATGTTTCCAATTAAATTAAATTAAGACAAAATTATAAATTCATCATCAAAATCAAATCAATTAAAATTAGGATGAGCAAAAATACACCAGA	CPSSR_211|AAAAT	Primers not available	na	na	na	na	na	na	na	na	na	na	na	na	na	na	na	na	na	na	na	na	na	na	na	na	na	na	na	na	na	na	na	na	na	na	na	na	na
212	CPSSR_212	AAAAT	5|LG08:23220316-23220540|+	6|Sc0000682:732717-732746|+	N/A	0.5	0.33	0.94	AGTAAAGTTAAGAGATCCTAATTAACAGTCTCGATGTTGCACAATTCGGCCTTAATCACATCCCTCAACTTACAACTTGCTAGTCTTCAAGTAAGCATTA	GAAATTAAACAAAATCTATCNATCTATTTCCTCTTTTGTGAGAAAACGGTTGCATTTAGCATATGCAACAAGCCTTTAAACCATAAAGTTACCCTAAGTG	CPSSR_212|AAAAT	ATGTTGCACAATTCGGCCTT	59.032	20	100	100	ACTCGTCCACTTAGGGTAACT	57.833	21	95.2	100	199	133	331	CGGCCTTAATCACATCCCTCA	59.859	21	100	100	ACCTTGAGACTTTACTCGTCCAC	59.994	23	100	100	199	146	344	GATGTTGCACAATTCGGCCTT	60.068	21	100	100	ACTCGTCCACTTAGGGTAACT	57.833	21	95.2	100	200	132
213	CPSSR_213	AAAAT	5|LG08:28100682-28100906|+	5|Sc0001603:489790-489814|+	3|Scaffold1816:3347358-3347372|+	0.94	0	0.96	AACCTTTTGAACTGTTCGGGTGAGTTAAACCTGTTAGGGACCTGTTTAGGTGAAGAAAAAATTCTGGACCAATTTATTTTGAATTTTGAAACCAAAATTA	ACAAAAAATTTTGGCCCAAAAAGATAAGTATTGGTCCAGACAAGCCTAACCTCACACCACACATCTACGCCCAAGCCCAGCCCGACCGACCGGACGGCGG	CPSSR_213|AAAAT	TGTTCGGGTGAGTTAAACCTGT	59.829	22	97.75	100	CTTGGGCGTAGATGTGTGGT	60.036	20	100	100	188	112	299	TGTTCGGGTGAGTTAAACCTGT	59.829	22	97.75	100	GGCGTAGATGTGTGGTGTGA	60.038	20	100	100	184	112	295	TGTTCGGGTGAGTTAAACCTGT	59.829	22	97.75	100	TGTGTGGTGTGAGGTTAGGC	59.892	20	100	100	176	112
214	CPSSR_214	AAAAT	5|LG08:39997602-39997826|+	N/A	3|Scaffold378:1098108-1098122|-	1	0.33	1	TTATGTATTTTTGTGATAAATGTTGTGTAATTTTTTGGTAGAGTTACGACGATTTGTAATTCAAAAATGAAGTGGCTCATTTTGTGGTGATATTACAAAA	TCCAAACATTTTCTAACAAAAAATATGTAATATTACCAAAAAAAAACTAAATGCGTAATTTCATTTTTGAACCATAAATTTTTGTAACTCTATCAGAAAA	CPSSR_214|AAAAT	Primers not available	na	na	na	na	na	na	na	na	na	na	na	na	na	na	na	na	na	na	na	na	na	na	na	na	na	na	na	na	na	na	na	na	na	na	na	na	na
215	CPSSR_215	AAAAT	5|LG08:62270935-62271159|+	2|Sc0001386:369378-369387|+	N/A	1.5	0.33	0.91	CATCAACTAGAGTTTGTTTAATTAATGTCGAAGTATGTGCCCAAAATAGTTATGCAGATATACTAAAAACTTAGATCAAATTAACTGTGTTCCCGTTAAA	TTTACTGCCTGTTCAGACTAAATAAATGTTTTTAGTGCTTTCTATGTTTTAAGTTGTTTTTTTTTTTTTGGGTTTGGNAACATTTCTTATCTAGAAGTTT	CPSSR_215|AAAAT	TGTCGAAGTATGTGCCCAAA	57.447	20	100	100	ATTTAGTCTGAACAGGCAGT	54.27	20	100	100	123	125	247	ATGTCGAAGTATGTGCCCAA	57.22	20	100	100	ATTTAGTCTGAACAGGCAGT	54.27	20	100	100	124	124	247	TGTCGAAGTATGTGCCCAAAA	58.148	21	100	100	ATTTAGTCTGAACAGGCAGT	54.27	20	100	100	123	125
216	CPSSR_216	AAAAT	6|LG10:73120310-73120539|+	N/A	3|Scaffold7407:338615-338629|+	1.5	0.33	0.79	TAACTTCCATTGCTTAATATATAAACGGAAAATAAGCCTCAACATTGACATTATCATCAAATCTCCAACATTTGTATTCATTAAACTCAAGAGATTAACA	ATTCCACATGCATTAACAAAAATAAAATAAAATATTCCACATGCGGTTATACATTCAACATTCGTAGAATATAAATCTATAGCATGTAGCACAATAAGTC	CPSSR_216|AAAAT	ACGGAAAATAAGCCTCAACA	55.265	20	100	100	TGTTGAATGTATAACCGCATGTGG	59.904	24	95.8	100	166	124	289	ACGGAAAATAAGCCTCAACA	55.265	20	100	100	TGAATGTATAACCGCATGTGGA	57.856	22	95.5	100	163	124	286	ACGGAAAATAAGCCTCAACA	55.265	20	100	100	GTTGAATGTATAACCGCATGTGGA	59.666	24	95.8	100	165	124
217	CPSSR_217	AAAAT	6|LG13:40009706-40009935|+	6|Sc0001352:15182-15211|+	5|Scaffold2311:494365-494389|-	0.47	0	1	AATATTGACACATATGAACTATAAATTTCAATTTCAGCAAAATTTTTAAATCATGCTCCTCAATAGCCATTGAGAAAGACAATGTGCATTATCATGTCTC	ATTTAATTAATGATGTAGTAGAAATTGTAGAATGAGCAATAAATCCATTAGGATTTTTTTAACATCCTTAGTCTTATTCATCAGTTCATAGTATCTGCTA	CPSSR_217|AAAAT	TCATGCTCCTCAATAGCCATTGA	59.863	23	100	100	AGGGCCAATATTGAGTGTAGCA	59.49	22	100	100	197	150	346	TGCTCCTCAATAGCCATTGA	56.598	20	100	100	AGGGCCAATATTGAGTGTAGCA	59.49	22	100	100	194	153	346	CATGCTCCTCAATAGCCATTGA	58.517	22	100	100	AGGGCCAATATTGAGTGTAGCA	59.49	22	100	100	196	151
218	CPSSR_218	AAAAT	6|LG01:166783947-166784176|+	6|Sc0000731:666802-666831|+	5|Scaffold480:2453292-2453316|+	0.47	0	1	TTTCTCTACTAATTTATTTAATTAGTCCTTGTATTTCATATTTTCGTTTGTCAATTTTCTTTCATGCTAACTTAGTCTAAGTTAATTTAGGGTAGTATAA	GAAAAATGAAAAAAAAATTACTTAAAAAAAATATATTTGAAATAAAAGTAATCCAGTGGTGTGATGACAATTAGGTTTTGAGAGATTTGTATATGCATGC	CPSSR_218|AAAAT	Primers not available	na	na	na	na	na	na	na	na	na	na	na	na	na	na	na	na	na	na	na	na	na	na	na	na	na	na	na	na	na	na	na	na	na	na	na	na	na
219	CPSSR_219	AAAAT	6|LG02:118871974-118872203|+	3|Sc0004356:115942-115956|+	5|Scaffold1225:922740-922764|+	1.25	0	0.94	TTCCACTTTTATATTGTGGGATATATATTTAAAATAAATCTCAACACAATTGATTTTTCAAGTAACTTTTTAAGCGAATAGTATTGCTGATACCAAATTA	AATCTTAATTAGATGATTTGACAGGAATTTGGAGAGGATGGGTGGTCCCGTGGTGGGGGTGATTGGTGACTTGGTTTCTGATGTTTTTTTTCTTTTTGGG	CPSSR_219|AAAAT	TGTGCGGTGTAAATTCCACT	57.736	20	100	82.5	GGACCACCCATCCTCTCCAA	60.914	20	100	100	191	87	277	TGTGCGGTGTAAATTCCACT	57.736	20	100	82.5	GACCACCCATCCTCTCCAAA	59.008	20	100	100	190	87	276	TGATGTGCGGTGTAAATTCCAC	59.514	22	95.45	100	GGACCACCCATCCTCTCCAA	60.914	20	100	100	194	84
220	CPSSR_220	AAAAT	6|LG03:235206614-235206843|+	8|Sc0000408:550495-550534|+	6|Scaffold5800:346340-346369|-	0.94	0	0.96	ATTTATTGTGACTTTATTCCCTTCTGTGCTCTTCAATTATTGTGACTTTGGGGGTGTTTGCAAGAAAAATTTTAGCATTTTTTTGGTTAAAATTCACAAA	AGAATAAAATAATTAATGAGATAAAATGTTACATCAAATCTATAATTATTTTACATCCAACTATAAAAAAATCCAATTATCTTTCGAAACACAAAAAGCC	CPSSR_220|AAAAT	GGGGTGTTTGCAAGAAAA	53.609	18	100	100	TGGCTATGTTTTAGTAGGCT	53.722	20	100	100	196	150	345	GGGGTGTTTGCAAGAAAA	53.609	18	100	100	TTGGCTATGTTTTAGTAGGC	52.97	20	100	100	197	150	346	GGGGTGTTTGCAAGAAAA	53.609	18	100	100	GGCTATGTTTTAGTAGGCTT	52.654	20	100	97.5	195	150
221	CPSSR_221	AAAAT	6|LG06:22537477-22537706|+	5|Sc0000322:725425-725449|+	N/A	0.5	0.33	0.99	CATTTGCAACTGAAAATTAACAAGAGGGTGATGCAAGAAAATGAGGGGAACCACATGGATTGAAAAAGAATAGGAGAGAAGAAAAAGGACTATTTATCCA	AGAGAATGATTACGTCACGTTGAAACCGATGCTATGTTAGTGTTGCATTGGGACCACACACCGATCAACCAATGTAGTGTCAACACATCATCGGTTTTAA	CPSSR_221|AAAAT	TGCTCCTTGTGCTTGTCCTC	60.25	20	100	100	GCATCGGTTTCAACGTGACG	60.45	20	95	100	182	80	261	CTCCTTGTGCTTGTCCTCCA	59.602	20	100	100	GCATCGGTTTCAACGTGACG	60.45	20	95	100	180	82	261	GTGCTCCTTGTGCTTGTCCT	60.536	20	100	100	GCATCGGTTTCAACGTGACG	60.45	20	95	100	183	79
222	CPSSR_222	AAAAT	6|LG08:29285026-29285255|+	6|Sc0000308:823559-823588|+	5|Scaffold2423:970325-970349|-	0.47	0	0.99	CTTGTAATCGATATTAGTTACTATTTTTTTTTTGTTTTGTTAATATTTTGTCCCATATTCAATAAATATGGAGGTGTACAGTAGTACAACTAGCCACACA	AAAAATAAAAAACTTAACGGGACAGGTCTGTAAAATTTGAAGTTAATAATTAATACTAGTATAATAAAGCAACTTTTATAAATTGTAAAGGGGATGATTG	CPSSR_222|AAAAT	ACCTTCTTCTATTCTGTGCAAGC	58.994	23	100	100	ACAGACCTGTCCCGTTAAGT	58.287	20	100	100	191	70	260	ACAGTAGTACAACTAGCCACACA	59.107	23	100	100	CGCCAAAAGTGTCATTTCCTGT	59.965	22	100	100	190	177	366	CCTTCTTCTATTCTGTGCAAGCT	58.74	23	100	100	ACAGACCTGTCCCGTTAAGT	58.287	20	100	100	190	71
223	CPSSR_223	AAAAT	7|LG12:26426742-26426976|+	7|Sc0000638:88969-89003|+	6|Scaffold1227:475570-475599|-	0.47	0	1	CATTAGTGGAATACAGAAACTCCAATGTTTCCACCAAAATGCACCAAAACACACCAAGAATATTTTAAAATGCTCATTTTATTTGCATCTTTTGTCCACA	TTGAGAACAAAGAAAAAGTACTAAATTTATTAGGGAATCCTACAAACTAGATAGGAGAATAAGAGAGATAGAGAACAAAAGATAAATCAAGCATGATTAC	CPSSR_223|AAAAT	TGCACCAAAACACACCAAGA	58.45	20	100	100	TCCTATCTAGTTTGTAGGATTCCC	56.755	24	100	100	152	139	290	TGCACCAAAACACACCAAGA	58.45	20	100	100	CCTATCTAGTTTGTAGGATTCCCT	56.747	24	100	100	151	139	289	TGTTTCCACCAAAATGCACCA	59.166	21	97.6	100	TCCTATCTAGTTTGTAGGATTCCC	56.755	24	100	100	166	125
224	CPSSR_224	AAAATA	5|LG01:359174042-359174271|+	5|Sc0004061:44501-44530|+	4|Scaffold1950:849324-849347|-	0.47	0	0.99	CCAATTGGTTAGGTGGCTAAAGTGATGAATAATCTTTTATTCAAGCAAGACATATACATGACCATAGAATATAGTGCTTGTGATCCAAAAAGAGAGAGAG	AGACTTTTGTATAGTTTAGAATGTGCTTTTTTTTCTTCTTTGGTTTTTGTTTGCCCCTTTTCTTTTTTAACTTAATAATGTAAGTAGATTTTACCAATTT	CPSSR_224|AAAATA	Primers not available	na	na	na	na	na	na	na	na	na	na	na	na	na	na	na	na	na	na	na	na	na	na	na	na	na	na	na	na	na	na	na	na	na	na	na	na	na
225	CPSSR_225	AAAATA	5|LG01:411633511-411633740|+	5|Sc0000905:524887-524916|-	3|Scaffold1565:191623-191640|+	0.94	0	0.97	CAACTAATTAATAATCTCAAAAAAATACAAATTTATCTCCAAAATAATTACAGAAATTTGTCCAAAATATATCTTATACAAATCTCAAAAAAAATAAAAT	ATAACATACAGTGGTGACCGCAAAATATCTAACTCTAATAATTTCTTTAGAACTTTAAATCCAATCTCCACTAAATTGCTCCACACTTGAAAAATAAATT	CPSSR_225|AAAATA	NGGACTCCTCCAATTGTAACGT	60.29	22	94.95	90.91	TGCGGTCACCACTGTATGTT	59.605	20	100	87.5	183	69	251	NGGACTCCTCCAATTGTAACGT	60.29	22	94.95	90.91	TTGCGGTCACCACTGTATGT	59.605	20	100	85	184	69	252	NGGACTCCTCCAATTGTAACG	58.64	21	94.85	92.86	TGCGGTCACCACTGTATGTT	59.605	20	100	87.5	183	69
226	CPSSR_226	AAAATA	5|LG06:3684448-3684677|+	5|Sc0005116:41965-41994|+	3|Scaffold1565:191623-191640|+	0.94	0	0.98	CAACTAATTAATAATCTCAAAAAAATAAAAATTTAGCCCCAAAATAATTACACAAATTTGTCCAAAATATATCTTATACAAATCTCAAAAAAAATAAAAT	ATAACATACAGTGGTGATTGCAAAATATCTAACTCTAATAATTTCTTTAGAACTTTAAATCCAATCTCCACTAAATTGCTCCACACTTGAAAAATAAATT	CPSSR_226|AAAATA	CCAACTTCCGGGCCATTAAT	58.225	20	100	100	GCAATCACCACTGTATGTTA	53.311	20	100	100	200	51	250	CAACTTCCGGGCCATTAATA	55.488	20	100	100	TGCAATCACCACTGTATGTT	55.256	20	100	100	200	52	251	CCGGGCCATTAATAAATCAACTCA	59.417	24	100	100	TGCAATCACCACTGTATGTT	55.256	20	100	100	194	58
227	CPSSR_227	AAAATA	6|LG01:172793450-172793685|+	6|Sc0001350:143047-143082|+	5|Scaffold1065:703588-703617|-	0.47	0	1	AATTATTCAAAGATGGAACTTAAATGAGAGCCAAAAAAATAAGTGCAAATGTAATTTATAGAGTCAAGTCTTAATCTGTATACATTTATACCACTCCCCC	GACACACACTTCGCCAAATTAGAGAAGAATTGAGACCGAAGATTGACTGCGAATGAGGCGTGATACCCGGATTTGTGAGTCTCGTTGCAGCGAGATATCA	CPSSR_227|AAAATA	GATGGAACTTAAATGAGAGCCA	56.142	22	100	100	CGCCTCATTCGCAGTCAATC	59.697	20	100	100	185	111	295	GATGGAACTTAAATGAGAGCCA	56.142	22	100	100	ACGCCTCATTCGCAGTCAAT	60.392	20	100	100	186	111	296	GATGGAACTTAAATGAGAGCCA	56.142	22	100	100	TATCACGCCTCATTCGCAGT	59.54	20	100	100	190	111
228	CPSSR_228	AAAATC	5|LG01:158846318-158846547|+	5|Sc0000264:149600-149629|+	3|Scaffold1695:313729-313746|-	0.94	0	0.99	TATGAATAAATCGAGTATAATTTTGAAATTTTAATCTGAATCACATAATCAAAGTTAGCTCAACTAACAAAATTAAACAAGGAAAGAAAGAAGGAAAAAA	AAAGCCCTAACCATCATATGAGCAGAAAATACCAATCTCACCAAAATTCATCTCCAAACATAAAGGTAACCGTCTCTCATGAGTCACATTCAGAGCTACC	CPSSR_228|AAAATC	Primers not available	na	na	na	na	na	na	na	na	na	na	na	na	na	na	na	na	na	na	na	na	na	na	na	na	na	na	na	na	na	na	na	na	na	na	na	na	na
229	CPSSR_229	AAAATC	5|LG01:427672205-427672434|+	4|Sc0000116:145908-145931|+	N/A	0.5	0.33	0.96	TAAATGTAGATAAATGTAAGAGGATTNAATGAAAACATTTACTTAAGTTTAAAATGTAAATAAGGAAATACCCCCCATTTGGATTCAAAAAAAAAAAAAA	ATAATCNAAAAACAAAAATCAAAATCAAAATGAGTACTATGTTACTCTGGATATATGATCAAAGGTTAATCAAAATGAGTATTCTAGATATATGATCAAG	CPSSR_229|AAAATC	Primers not available	na	na	na	na	na	na	na	na	na	na	na	na	na	na	na	na	na	na	na	na	na	na	na	na	na	na	na	na	na	na	na	na	na	na	na	na	na
230	CPSSR_230	AAAATC	6|LG01:28883615-28883850|+	4|Sc0000241:592521-592544|+	6|Scaffold3698:1647849-1647884|+	0.94	0	0.96	AAGTTAGGAAGAAAGAGAAATCAGGTCCAAATCCAAATCCACATCTTAAGCATACTACACGATGAATCAACTGATGTAAAACTCAAATTACACCAGAACA	AAAATATCGAATCAAAACTAAAAAGCTAAGAAAGAATTCAGCGAATATACGTATGTACATATGTGTGTAGAAATATATTGATTACCTGCTCGGTAGTTAA	CPSSR_230|AAAATC	GCATACTACACGATGAATCAACTG	58.033	24	100	100	GCCGAGTTAACTACCGAGCA	59.828	20	100	100	193	149	341	GCATACTACACGATGAATCAAC	55.384	22	100	100	GCCGAGTTAACTACCGAGCA	59.828	20	100	100	193	149	341	CTACACGATGAATCAACTGATG	55.044	22	100	100	GCCGAGTTAACTACCGAGCA	59.828	20	100	100	188	154
231	CPSSR_231	AAAATT	5|LG04:31054036-31054265|+	5|Sc0000422:830287-830316|+	4|Scaffold10445:82214-82237|-	0.47	0	0.99	ATTAAGTCAATTGATTATCTTGAGTATCAAATAGCCTTTACAGTTGAACTGTTGAAATATTAGATGGCCATGTTTGGTTTGGTTTTCAGAAAAATAAAAA	AAAAAAATTAAAAATTAATTTTGTGAAAGAAATAAAAATAATAAAAAATACTGATCATTTTTATATAATTTTATCTTTTAGGAGGTCATAAATAATTTTT	CPSSR_231|AAAATT	Primers not available	na	na	na	na	na	na	na	na	na	na	na	na	na	na	na	na	na	na	na	na	na	na	na	na	na	na	na	na	na	na	na	na	na	na	na	na	na
232	CPSSR_232	AAAC	10|LG02:27813918-27814157|+	10|Sc0001526:61759-61798|+	6|Scaffold204:217340-217363|-	1.89	0	0.97	ATATAAGTACTCCGAACATTGCCTTTATGCCATTTGGTCAATTTCAATTGAAAACAAACAAACAACCACTCATTTTCTATTGCTTTCCTTGTCTTCACTT	TAGTGTTAGAAACACAAAAATGGGGCACACAAGCTTGTGAGCGCTTTCATCCGGTTCTGTGTCCCATATATGTTTGTGCAGTGTTGCTCAAAGTAGAAAT	CPSSR_232|AAAC	CCGAACATTGCCTTTATGCCA	59.524	21	100	100	CGGATGAAAGCGCTCACAAG	59.904	20	100	100	182	111	292	CCGAACATTGCCTTTATGCCA	59.524	21	100	100	GGATGAAAGCGCTCACAAGC	60.179	20	100	100	181	111	291	CCGAACATTGCCTTTATGCCA	59.524	21	100	100	GGGACACAGAACCGGATGAA	59.676	20	100	100	194	111
233	CPSSR_233	AAAC	12|LG02:173894291-173894538|+	12|Sc0000017:383319-383366|+	9|Scaffold684:1500449-1500484|+	1.41	0	1	ATGAACTAAAATCTAAAGTGAGTGAAGTTTTGACATAACAAAAGGTTACAAATGGGTCATAATGCTTGTACAAATGTATTGCCACATGATTCATTTGAAA	AAAAACAAAAACAAAATTATGCTAGCGTGAAGCACCTTAAATTCTTGTAGTGTAAACTATACAAGTCTACCCCTATCGTACCACATTTAGAACATGTGGT	CPSSR_233|AAAC	GGTTACAAATGGGTCATAATGC	55.737	22	100	100	TAAGGTGCTTCACGCTAGCA	59.394	20	100	100	144	143	286	GGTTACAAATGGGTCATAATGC	55.737	22	100	100	TTAAGGTGCTTCACGCTAGCA	59.998	21	100	100	145	143	287	TGGGTCATAATGCTTGTACA	54.337	20	100	100	TTAAGGTGCTTCACGCTAGC	58.278	20	100	100	136	152
234	CPSSR_234	AAAC	5|LG10:12249751-12249970|+	5|Sc0000313:51935-51954|+	4|Scaffold1191:141579-141594|+	0.47	0	0.99	AGCTTGAACTCTAAATTTTTTTTATGACTTTCTATCCAGCTATTTCAATACAGAACATGGCTCTAATTGGCTCCCAGGAGAGGAAAAGAATAAAAATAAA	AAAATGAGTGCAAAGTAGGTGCTTGAAAAGGGAATAATTATCCTCTATTAGCATCCTTTCCAAGAAAACAGAATAGGACTCCATAATATTAAATATTTTC	CPSSR_234|AAAC	GGAGATTGGGCTAGGAACACA	59.44	21	95.2	100	TCAAGCACCTACTTTGCACTCA	60.159	22	100	95.45	195	51	245	GGAGATTGGGCTAGGAACACA	59.44	21	95.2	100	CAAGCACCTACTTTGCACTCA	58.779	21	100	95.24	194	51	244	CACAAGGAGATTGGGCTAGGA	59.16	21	100	90.48	TCAAGCACCTACTTTGCACTCA	60.159	22	100	95.45	200	46
235	CPSSR_235	AAAC	5|LG10:13642940-13643159|+	2|Sc0001919:305021-305028|+	N/A	1.5	0.33	0.74	TCTGAGGGGTTTAGTCTCCTCGGGCACGATAGCCCTAGAGTTTAGACTCTCATGGTTCTGAATCTGGTTTCACAATTGCAATGCGAAAAAATAAATAAAT	ACATGAGGGTCCAAATCCAACAAGTCCTAGAAAATCCACTAATCATCAGGGATGCCAAAAATGGACTACATTGCCGGATTTCAAAGTCGCTAGCTAAATA	CPSSR_235|AAAC	TGGTTTCACAATTGCAATGCG	58.866	21	100	100	GCGACTTTGAAATCCGGCAA	59.76	20	95	100	146	164	309	CTGGTTTCACAATTGCAATGCG	59.844	22	100	100	GCGACTTTGAAATCCGGCAA	59.76	20	95	100	147	163	309	TGGTTTCACAATTGCAATGCGA	60.224	22	100	100	GCGACTTTGAAATCCGGCAA	59.76	20	95	100	146	164
236	CPSSR_236	AAAC	5|LG10:40682950-40683169|+	4|Sc0001143:97983-97998|+	4|Scaffold36:494434-494449|+	0.47	0	0.98	GAGCAATAAAGACAACCATAATATAAGGGAAAATTTGTTTTATTCACAAACTTACATTTACATACACCTTGCTGCGGAAATTACATCCAAAAAAAGAAAA	AACAAAAATTTTATTTACAAGCAACAACAATCATTCACCCTCGCTTCAGGCCAGGTCTTCCTCTTTGATCCCCTCATCCAAGGGGGTCTCGGCAACGTCG	CPSSR_236|AAAC	ACATACACCTTGCTGCGGAA	59.964	20	100	100	CCTGAAGCGAGGGTGAATGA	59.75	20	100	100	111	159	269	ACATACACCTTGCTGCGGAA	59.964	20	100	100	GCCTGAAGCGAGGGTGAAT	60.078	19	100	100	112	159	270	ACATACACCTTGCTGCGGAA	59.964	20	100	100	GAAGACGACGTTGCCGAGA	60.082	19	100	76.32	166	159
237	CPSSR_237	AAAC	5|LG10:55834132-55834351|+	5|Sc0003460:185226-185245|+	4|Scaffold1271:1950024-1950039|+	0.47	0	0.99	TTGATGTCTAATAGAGAGAAAATAAGGGTTTGTTGGGCTGATAGTGGTATCAGTTTTTGTTATCTGTATGCTTAACCTTAACCAACACCAAAAAAAAAAA	AAAGCAACAGAAGATTAAAATGGCAATTTCTAAAGTTGACATTGAGGGGTATGACTTGATGTGTTGAAACTTCTTCAGTTTCAGTGATAACAGCTTTATC	CPSSR_237|AAAC	AGGGTTTGTTGGGCTGATAGT	59.289	21	100	100	ACACATCAAGTCATACCCCTCA	58.819	22	100	100	160	124	283	GGTTTGTTGGGCTGATAGTGG	59.181	21	100	100	ACACATCAAGTCATACCCCTCA	58.819	22	100	100	158	126	283	GGGTTTGTTGGGCTGATAGTG	59.181	21	100	100	ACACATCAAGTCATACCCCTCA	58.819	22	100	100	159	125
238	CPSSR_238	AAAC	5|LG10:63989194-63989413|+	6|Sc0000811:585917-585940|+	5|Scaffold2530:234030-234049|+	0.47	0	0.99	TATTTTGCCTAAATTTTTAATCTAGATATCAGTCTTTGCATTAAAACAACCATACAAGCATGTGACAATTGTGATATACAAACATAATTTTTATAGAAAA	TATACAAAATGGAAAGAATCCAAAGGTGCTACAGTAGTGGAAGGTAAACGGGTTTTATTTATTGAAAAAAAATATTGTGAATTATATTCCTTGTCCTAAT	CPSSR_238|AAAC	ACAACCATACAAGCATGTGACA	58.515	22	100	100	CCTTCCACTACTGTAGCACCT	58.82	21	95.2	100	119	145	263	ACAACCATACAAGCATGTGACA	58.515	22	100	100	CCCGTTTACCTTCCACTACTGT	59.699	22	100	81.82	127	145	271	ACAACCATACAAGCATGTGACA	58.515	22	100	100	ACCCGTTTACCTTCCACTACTG	59.699	22	95.5	100	128	145
239	CPSSR_239	AAAC	5|LG10:7666928-7667147|+	4|xpSc0053345:241572-241587|+	4|Scaffold1298:1052560-1052575|+	0.47	0	0.97	ATTGGCCAATGTATGCCTATCAATGAATGTAATAGATTGTCAATGCCTTATTAAAGATGAACAATCCGCACTTCAACAAATAACAACATACTTTAACAAA	AAAAACATACATCTTCCCTTCAACTGATTAAAGCCAAAATTTGTCAGAGGAATCAGCACACAACCCTCAAATTTCATCATATCATCGACCATATCCACAT	CPSSR_239|AAAC	TCAATCAGAGCATTGGCCAA	57.781	20	97.5	100	AGGGTTGTGTGCTGATTCCT	59.226	20	N/A	N/A	198	89	286	TGAACAATCCGCACTTCAACA	58.707	21	100	100	AGGGTTGTGTGCTGATTCCT	59.226	20	N/A	N/A	130	157	286	TTCAATCAGAGCATTGGCCAA	58.473	21	97.6	100	AGGGTTGTGTGCTGATTCCT	59.226	20	N/A	N/A	199	88
240	CPSSR_240	AAAC	5|LG12:13077404-13077623|+	6|Sc0000829:489063-489086|+	N/A	0.5	0.33	0.97	TTTTGAATTTAGGAGTAACTATTTAGTCTTTTAAAATATCAAAATATTATATTCTGAGTAATGGCAAGTGATTATGTATTTACTTGACTCAAAAACAAAA	AAATTAAGAAAATTACAAAACACTATGATATTACATTCCCATAAAACAATTTCAACCAATTTTAGGACTTGGACTTTTTTAATGTCATACAGATGGATTT	CPSSR_240|AAAC	TTCTGAGTAATGGCAAGTGA	54.289	20	100	100	ACTCGTGATCTCTACCAGTGA	57.648	21	100	100	190	151	340	TCTGAGTAATGGCAAGTGAT	54.047	20	100	100	ACTCGTGATCTCTACCAGTGA	57.648	21	100	100	189	152	340	TTCTGAGTAATGGCAAGTGA	54.289	20	100	100	ACTCGTGATCTCTACCAGTGAA	58.313	22	100	100	190	151
241	CPSSR_241	AAAC	5|LG12:16471168-16471387|+	5|Sc0000405:295672-295691|+	6|Scaffold874:1232061-1232084|-	0.47	0	0.98	TAATGTACATATATAACCAGAGTTAATATGATAGATCATCCGTTTATGTTCCATTACAAGATTACAAAACATTACCAAACCAAAAGTCAAAAGGAAAAAA	GAACTAGTCTAAGTCTTCAAATGAACCACAGCTCCAACGCTTCATCTTATTTGCCTTTAAAATAACCTTTATCATTGTAAACTGCGTCATCAACTGGCAT	CPSSR_241|AAAC	CCAAACCAAAAGTCAAAAGG	53.424	20	100	100	GTAGGAGGGTGTGTGCATTT	57.8	20	100	90	196	174	369	CCAAACCAAAAGTCAAAAGG	53.424	20	100	100	TGGGCATTCTAAGCTCATGG	57.647	20	100	100	172	174	345	CCAAACCAAAAGTCAAAAGG	53.424	20	100	100	GTGTCATGCCAGTTGATGAC	57.092	20	100	100	151	174
242	CPSSR_242	AAAC	5|LG12:4573692-4573911|+	5|Sc0000579:468521-468540|+	4|Scaffold8154:67122-67137|-	0.47	0	0.98	TGTTATTTATTCTCATTTGATAATGAATTTATCAAAAAATATTTTTAAAATTTCCCCATCACATGGAGAAAATAAATAAATAATTAATTAATTATAAAAA	CATAGGCAACAACCCACAGTTCCTGACTTGTTACACCAAACCCACCATTCTATCATTTCATCATTTCATTTACTTTTAATTTTTTTTAATCTTTTTTTCT	CPSSR_242|AAAC	Primers not available	na	na	na	na	na	na	na	na	na	na	na	na	na	na	na	na	na	na	na	na	na	na	na	na	na	na	na	na	na	na	na	na	na	na	na	na	na
243	CPSSR_243	AAAC	5|LG12:8056899-8057118|+	5|Sc0000397:764301-764320|+	6|Scaffold2304:454470-454493|+	0.47	0	0.98	TCTGATTTTGATATGGTTACTAACATCCTACTATGTGAGGGAAAAATAAAAATAAACATGGTATTTTACATAAACAAAATCATGTAGCAAAAAAAAAAAA	AACCAAACAAACGAAAGACAAAAATAAACATGAGGCTTTCCAAACAGTTATAGCAAAAATAAACAATTGAATATTCAAACTTATAGGAATATGAGGCTTT	CPSSR_243|AAAC	ACATCCTACTATGTGAGGGA	54.309	20	100	100	ACTGTTTGGAAAGCCTCATGT	58.051	21	95.2	100	146	122	267	ACATCCTACTATGTGAGGGAA	55.184	21	100	100	ACTGTTTGGAAAGCCTCATGT	58.051	21	95.2	100	146	122	267	AACATCCTACTATGTGAGGGA	55.184	21	100	100	ACTGTTTGGAAAGCCTCATGT	58.051	21	95.2	100	147	121
244	CPSSR_244	AAAC	5|LG13:31110420-31110639|+	N/A	3|Scaffold398:67180-67191|-	1	0.33	0.95	TATCAGCCCTTACAAGAGGGATCTGCTGTATTTACAAAAACTGAGTCCCTATGTTAAAGTCTAATAAAGAATAATAATAATAAATAAATAAATATATACA	GAATAAACAAAATAAATAAATAAGTAAGCTGAGTCTCTCTCATAGTTCTAAATTACGGTATCGGATAATATAACGATATCGATCGCAGAGTACTGATATC	CPSSR_244|AAAC	ACTGAGTCCCTATGTTAAAGTC	54.932	22	95.5	100	CGTACCGACTGATACTACCGA	58.526	21	100	100	200	139	338	CTGAGTCCCTATGTTAAAGTCT	54.652	22	95.5	100	ACGTACCGACTGATACTACCG	58.795	21	100	100	200	140	339	CCTTACAAGAGGGATCTGCTG	57.809	21	95.2	100	GAGAGAGACTCAGCTTACTT	53.557	20	100	100	154	107
245	CPSSR_245	AAAC	5|LG14:15735931-15736150|+	5|Sc0000462:685131-685150|+	6|Scaffold573:649975-649998|-	0.47	0	0.97	ATTTTATTTTACTAAAACCACTTTTTAATTTTATTTAAATACGAGTTTAGAAGTATATTTTTATTTATGATTTTGCTAATACAAAAAAGGCAAAAAAAAA	AAAAAAATAAATAAATAAAAACAAACAAACAAACAAGACTATCATTTATAACGAGATTAATTTACACGTTTAAAAAAATAAATAAAAAAATCCAACATGT	CPSSR_245|AAAC	Primers not available	na	na	na	na	na	na	na	na	na	na	na	na	na	na	na	na	na	na	na	na	na	na	na	na	na	na	na	na	na	na	na	na	na	na	na	na	na
246	CPSSR_246	AAAC	5|LG14:28237020-28237239|+	3|xfSc0000014:492512-492523|-	3|Scaffold411:1366405-1366416|-	0.94	0	0.96	ATTCCATCATCTTTTCAAGTACATAGTTTTGAGGAAAATAAAAGCTGCCTGAGGCAGTATAAAGTGCTCAAACTACTAGCAAAAGAGAGAAAAAGAAAAA	AGAGAAAAATAGCAAAAGTCTAGATCAACGTCAACTGGTCTCAGGCATGAGAGTCTGTCCTCGTCCTCTTCCTGGACGAAGGTCAAGGAGCATCGTCGCC	CPSSR_246|AAAC	AGGAAAATAAAAGCTGCCTGAGG	59.234	23	97.85	100	ATGCCTGAGACCAGTTGACG	60.037	20	100	100	137	131	267	AGGAAAATAAAAGCTGCCTGAGG	59.234	23	97.85	100	CGAGGACAGACTCTCATGCC	59.898	20	97.5	100	152	131	282	AGGAAAATAAAAGCTGCCTGAGG	59.234	23	97.85	100	CGATGCTCCTTGACCTTCGT	60.109	20	100	100	184	131
247	CPSSR_247	AAAC	5|LG14:36156546-36156765|+	5|Sc0002852:57048-57067|+	6|Scaffold3581:1294760-1294783|+	0.47	0	0.99	CTCTCTACCACTGCAACCCTTCCCTCAACGCCTCCAATCACTCCCTTTTCATTGCCCCAGCCTCTCCTCGTTACCCAAGCCCCTCCTTCACAATTCACAT	AAAATCCATATAACATGCCATGAAGAAGTAATGCAATTACTAGGTGAGAAGAAGGCTAATTCTAATACTTGGCCTTCAGACACAATGGTTTGGTTGAGTC	CPSSR_247|AAAC	GTTACCCAAGCCCCTCCTTC	60.034	20	95	100	TCACACGAACACAACCCCTT	59.746	20	100	100	172	169	340	CCAAGCCCCTCCTTCACAAT	59.96	20	95	100	TCACACGAACACAACCCCTT	59.746	20	100	100	167	174	340	TTTTCATTGCCCCAGCCTCT	59.885	20	100	100	TCACACGAACACAACCCCTT	59.746	20	100	100	196	145
248	CPSSR_248	AAAC	5|LG15:3798971-3799190|+	5|Sc0000857:258465-258484|+	4|Scaffold1641:387370-387385|+	0.47	0	1	AAAAAGTAGCAGCATTTCTTGACCTCTCTGTATAGTCCAAAATTTACACACTTTTAAACACAAAAATGCTTTCTACTCAATTGATGAACCAAAAAAAAAA	AAAAGAAAGAAAGAAGGAAATGTTGAAAATATCTAAAGTCACTTTTAATGGATTCACAACCCCGACTCACTCATGTAGCAACAAAACTCAGGCTCAAGTC	CPSSR_248|AAAC	AGCAGCATTTCTTGACCTCTCT	59.695	22	100	100	ATGAGTGAGTCGGGGTTGTG	59.678	20	100	100	187	107	293	AGCAGCATTTCTTGACCTCTCT	59.695	22	100	100	CATGAGTGAGTCGGGGTTGT	59.678	20	100	100	188	107	294	AGCAGCATTTCTTGACCTCTCT	59.695	22	100	100	ACATGAGTGAGTCGGGGTTG	59.678	20	100	100	189	107
249	CPSSR_249	AAAC	5|LG01:131030379-131030598|+	5|Sc0000597:270560-270579|+	6|Scaffold28394:497-520|+	0.47	0	1	TAGTGTTGACCTCTCTATTATAATCCCTGGTGTACATTATTGATAATTGCTAGTGTTGCAGGAAAGAATAAATGACTAGCCTTGATTCTCAAAATAATAA	AAATACTTGACTTGTTTGGGTTCGTAGCCTCTTTAACTCGAGTTATTAAGCCCGTAGGAGTGTCTTTACACCTAGTGCCCTAAAACCGTCTGGTTTGGGA	CPSSR_249|AAAC	TGCTAGTGTTGCAGGAAAGA	57.071	20	100	100	CCAGACGGTTTTAGGGCACT	59.964	20	97.5	100	166	147	312	TGCTAGTGTTGCAGGAAAGA	57.071	20	100	100	TTGGGCCAATGACTCCCAAA	59.81	20	100	100	186	147	332	TGCTAGTGTTGCAGGAAAGAA	57.793	21	100	100	CCAGACGGTTTTAGGGCACT	59.964	20	97.5	100	166	147
250	CPSSR_250	AAAC	5|LG01:203658909-203659128|+	4|Sc0000566:39539-39554|+	N/A	0.5	0.33	0.98	TATAATGAATAACAAATATATTGAACCAAATGCTAATAAAAAAAACACAAACAAAAACAAAACAAAACTACATATTTGCCAAAACAAAACTGGAAAAAAA	AAAAAAAACACTACCTTATAACTAGTAAAAAATTGATAAAATAAAAGGGAAAATCATTGCGTATTATTCATAAATATGTCATAGTTAATGTTCTGCATTC	CPSSR_250|AAAC	Primers not available	na	na	na	na	na	na	na	na	na	na	na	na	na	na	na	na	na	na	na	na	na	na	na	na	na	na	na	na	na	na	na	na	na	na	na	na	na
251	CPSSR_251	AAAC	5|LG01:220357776-220357995|+	5|Sc0000087:795414-795433|+	3|Scaffold2760:543789-543800|-	0.94	0	0.97	TACTCTAAACCATGAATGTAGATTGAAGAATGTTCCGACATTAAACCAAATTTTATTTCTCACAATAATATGCCACTCTATAACTAACTTTTCATTAACA	AAGAACCAGCAATGATAATTGACCTTTTAAGCTTTTGAGGCATATTGTCAAAGTATGGGTAACAATAAATTTTATTAAGAAAAGCAATAGAAAAGAGAGG	CPSSR_251|AAAC	CCAGGTGTGATGGGTTTGTT	58.297	20	100	100	GCCTCAAAAGCTTAAAAGGTCA	57.416	22	100	90.91	186	75	260	CCAGGTGTGATGGGTTTGTT	58.297	20	100	100	TGCCTCAAAAGCTTAAAAGGTC	57.416	22	100	86.36	187	75	261	CCAGGTGTGATGGGTTTGTTT	58.961	21	100	100	GCCTCAAAAGCTTAAAAGGTCA	57.416	22	100	90.91	186	75
252	CPSSR_252	AAAC	5|LG01:232642784-232643003|+	4|Sc0000926:547270-547285|+	5|Scaffold1930:708895-708914|-	0.47	0	0.96	TATAGTTTCCTTTGGGATTTCCATGTGGGTATATATATATATATATCTATTCGAGCTACCTAACTGGAGCCCATAGTCTTCTATATAATGGACTCCGAAT	AAAAAAATGAAAGTGAAACAGAAGACTAATAAAAAACCTTAAACACACACACAAAAGCAAAAATGAAAATGATAGGGTCCACACACATACTATAGGTGAA	CPSSR_252|AAAC	ACTGGAGCCCATAGTCTTCT	57.441	20	100	100	AGCCGTTTTCACCGAAACTT	58.614	20	100	85	199	162	360	AACTGGAGCCCATAGTCTTCT	58.161	21	100	100	AGCCGTTTTCACCGAAACTT	58.614	20	100	85	200	161	360	ACTGGAGCCCATAGTCTTCT	57.441	20	100	100	AGCCGTTTTCACCGAAACTTT	59.253	21	100	80.95	199	162
253	CPSSR_253	AAAC	5|LG01:255865001-255865220|+	5|Sc0000949:189262-189281|+	7|Scaffold4434:1424365-1424392|+	0.94	0	0.99	GATTTTCGGTAGTGGCTTGGAGTCATCAATGGAGCATGTGATTTTGGCTGCATGGGAAGGGAGGTATTTTGGGTAGTGTGAAGGGTTAATTTTGGTGCCA	GCATGAGTAGAAGTAGAGTCACCAGAGAGAGAACCAAAATTAGGACTCATTTTTCTCATGAGATCTCGTCTTTTCCTGTTAATCTCTACCTGAGTTTATC	CPSSR_253|AAAC	TTGGTGTGGGGATTTTCGGT	59.814	20	97.5	100	TGGTTCTCTCTCTGGTGACTCT	59.891	22	100	100	166	90	255	GGGGATTTTCGGTAGTGGCT	59.745	20	100	100	TGGTTCTCTCTCTGGTGACTCT	59.891	22	100	100	159	97	255	CGGTAGTGGCTTGGAGTCAT	59.463	20	97.5	100	TGGTTCTCTCTCTGGTGACTCT	59.891	22	100	100	150	106
254	CPSSR_254	AAAC	5|LG01:261079611-261079830|+	N/A	4|Scaffold308:1562389-1562404|-	0.5	0.33	0.98	TGTCTAATTTTAAATAAAAGTTAGCTTTAGAAATACACTAGGAAAAAACTTGAAACATGAAGGGGTCAAAGTGAAAAAAAACAAACAAACAAACAAAAAA	TAGAAGGGTCAAAATGAGAAAATGATCAAATATAAAAAGGGCAAAGTATAATTTATCCTAATTAAATAATAATATTAGTAGTAGTATTTAAAAAATTGAC	CPSSR_254|AAAC	Primers not available	na	na	na	na	na	na	na	na	na	na	na	na	na	na	na	na	na	na	na	na	na	na	na	na	na	na	na	na	na	na	na	na	na	na	na	na	na
255	CPSSR_255	AAAC	5|LG01:294379411-294379630|+	7|Sc0000272:924004-924031|+	5|Scaffold3698:1306934-1306953|-	0.94	0	0.97	GGGCATTGATACGCTATATACTGGGAAATGAAGAAATGGATTCATCTCATAAGCTTTCATCAGAGCTCTGCTATTCTGCATTTACAAAAACAAAGCAAAA	AAAACAAAATCAGCAAAAGCAAATCAGAAACCCGAATGTATGAACCAAAACATATTTAAAAGTTGGCATTTATCCGTTTCCTGTAATGGAAAGCTAAGAG	CPSSR_255|AAAC	AAGCCAACAAGAGGGGCATT	60.179	20	100	100	ACATTCGGGTTTCTGATTTGCT	58.843	22	100	90.91	172	87	258	AAGCCAACAAGAGGGGCATT	60.179	20	100	100	ACATTCGGGTTTCTGATTTGC	57.424	21	100	90.48	172	87	258	TAAGCCAACAAGAGGGGCAT	59.296	20	100	100	ACATTCGGGTTTCTGATTTGCT	58.843	22	100	90.91	173	86
256	CPSSR_256	AAAC	5|LG01:315276857-315277076|+	N/A	4|Scaffold1885:716011-716026|-	0.5	0.33	0.95	AAAAATTCAAAAAATAAAAGAAAAACAAAAGACAATAAAATAAATCCGAAATTAGCATTTTACACATCATTTACAAAACAAAACAAACAAAAAACAAAAA	AAGCAAACAAAAGACAATAAAATAAATCCAAAATTAGCATTTTACACGTCATTTACAAAAAAAAAAATTTTAAAAAAAATGAAACAAAGCCTTTTCCAAA	CPSSR_256|AAAC	Primers not available	na	na	na	na	na	na	na	na	na	na	na	na	na	na	na	na	na	na	na	na	na	na	na	na	na	na	na	na	na	na	na	na	na	na	na	na	na
257	CPSSR_257	AAAC	5|LG01:330146605-330146824|+	5|Sc0001530:315035-315054|+	4|Scaffold1695:2325965-2325980|-	0.47	0	0.96	AATGACAATAGTGTGACAAACACAACTCATAATTTTATTTATCCACAAACTTATACATAAGTTTACTCCGGNGAAATTACACTCCCAAAAACAAAAAAAA	AACAACAACACTCAAAACACCAAGAAAAATTCCATTTATAAGCAAAGTGCCAAAATTTACATTTCATCAATCTTCCTTACTCGAAACAAGGTCTTCTTCG	CPSSR_257|AAAC	ACTCCGGNGAAATTACACTCCCA	58.659	23	100	58.7	CGAAGGTGAACGAAGAAGACC	58.94	21	100	88.1	166	164	329	ACTCCGGNGAAATTACACTCCCA	58.659	23	100	58.7	CGAAGGTGAACGAAGAAGACCT	60.288	22	100	88.64	166	164	329	ACTCCGGNGAAATTACACTCCCA	58.659	23	100	58.7	AGGTGAACGAAGAAGACCTTGT	59.565	22	100	95.45	163	164
258	CPSSR_258	AAAC	5|LG01:367195312-367195531|+	6|Sc0000517:112065-112088|+	N/A	0.5	0.33	0.97	AGGGTTACTTTTTGTTTTTGTATATGAACCTGTGTACAAGGTGCTTCTTGTTGAGGCACTTTCTTTGTTTAATAAAATTCATTACTTACAACACAAAAAA	AAGCAAAAGGAAAAAAAGAGGATTTTTTTAGATTCATTTCTAAAGAATTGCAACAACCCTTGAAATTGCTAAAATCTGTAATTGAATGTTTGACTTGTAT	CPSSR_258|AAAC	TGAACCTGTGTACAAGGTGCT	59.511	21	100	100	AGCAATTTCAAGGGTTGTTGCA	59.83	22	100	100	166	124	289	ACCTGTGTACAAGGTGCTTCT	59.231	21	100	100	AGCAATTTCAAGGGTTGTTGCA	59.83	22	100	100	163	127	289	TGAACCTGTGTACAAGGTGCT	59.511	21	100	100	GCAATTTCAAGGGTTGTTGCA	58.441	21	100	100	165	124
259	CPSSR_259	AAAC	5|LG01:421227500-421227719|+	5|Sc0002387:131139-131158|+	4|Scaffold7687:1353967-1353982|+	0.47	0	0.99	ACTCATATTGTCGTTAAGATTGCTATCACCAGGAAAAGCTGGATTGAACTTCCGCATTTGCTCTAATGTGATGGTGAAGATGGCATGTGAACGACTGCAT	AAATGATAAAAGCAATAATTTTAGCCACTTGTAACTACTGAAAATTTAACAGCAGATTGTGAAGCAAAGTCCCACATCGCCTACGTACTAAAGTAACATT	CPSSR_259|AAAC	GATGGCATGTGAACGACTGC	59.902	20	100	100	TGCCGTCACGCTTATATGCT	59.896	20	100	100	163	178	340	GATGGCATGTGAACGACTGC	59.902	20	100	100	CGTAGGCGATGTGGGACTTT	60.108	20	100	100	127	178	304	GATGGCATGTGAACGACTGC	59.902	20	100	100	GCGATGTGGGACTTTGCTTC	59.831	20	100	100	122	178
260	CPSSR_260	AAAC	5|LG01:53945282-53945501|+	6|Sc0001862:430052-430075|+	N/A	0.5	0.33	0.99	AAAACAACCACACTACCCACAAGAAAAAGCCCAAGAACTACACCACAGACCACGCCCACACCACAAACACCAACCACACCTCCAACCACAAAAAAAAAAA	AAAAGAAAGCCAACAAAAAAACAAGAAGCTCCTCCAACCAAAAAAAGAAAACTCCAAGAAAGCCAATCAACTCCCGAAACACAAACCAAGGCATCAAAAG	CPSSR_260|AAAC	CCACAAACACCAACCACACC	59.825	20	95	100	TGCCTTGGTTTGTGTTTCGG	59.542	20	100	100	153	160	312	CCACACCACAAACACCAACC	59.825	20	100	90	TGCCTTGGTTTGTGTTTCGG	59.542	20	100	100	158	155	312	CCCACACCACAAACACCAAC	59.825	20	100	95	TGCCTTGGTTTGTGTTTCGG	59.542	20	100	100	159	154
261	CPSSR_261	AAAC	5|LG01:71735791-71736010|+	4|Sc0002307:272438-272453|+	5|Scaffold977:46574-46593|-	0.47	0	0.96	ACTATAATGAATAACAGATATATTGAACCAAATGCTAAATCAAAAAAACACAAACAAAAAGAAAACAAAACTGCAGACTTGCCAAAACAAAACTAGGAAA	AAAAAAACACTACCTTATAACTAGTAAAAAATTGATAAAATAAAAGGGAAAATCATTGCGTATTATTAATAAATATGTCATAATTAATGTTTTGCATTCC	CPSSR_261|AAAC	GCAGACTTGCCAAAACAAAACT	58.738	22	100	81.82	ACAACAGTTGAAGTGAGGTCAC	58.729	22	95.45	100	179	172	350	GCAGACTTGCCAAAACAAAACT	58.738	22	100	81.82	ACAACAGTTGAAGTGAGGTCA	57.373	21	95.25	100	179	172	350	GCAGACTTGCCAAAACAAAAC	57.343	21	100	80.95	ACAACAGTTGAAGTGAGGTCAC	58.729	22	95.45	100	179	172
262	CPSSR_262	AAAC	5|LG01:79845342-79845561|+	5|Sc0000998:100628-100647|+	6|Scaffold2360:105531-105554|+	0.47	0	0.97	AAGAACGATAGAAAAATCAGAACTTACCCAAAAACGTTGCTGCACTTACTTTATTTTGTACACTTTGATTTTCAAATAAGACTATAATTATAAAAAAAAA	AACGAAATTTACCGTATCAGAACTCAAAAATCCATCTTCCAAAGACCCTCTATAGAAGAAAATCAATTTCTTTGATTGAATCTGAAGATATGGTTTGAAA	CPSSR_262|AAAC	AACGTTGCTGCACTTACTTT	56.488	20	100	100	AGAGGGTCTTTGGAAGATGGA	58.079	21	100	100	139	132	270	AAACGTTGCTGCACTTACTT	56.488	20	100	100	AGAGGGTCTTTGGAAGATGGA	58.079	21	100	100	140	131	270	AAAACGTTGCTGCACTTACT	56.488	20	100	100	AGAGGGTCTTTGGAAGATGGA	58.079	21	100	100	141	130
263	CPSSR_263	AAAC	5|LG02:205596918-205597137|+	5|Sc0001422:266284-266303|+	2|Scaffold3924:511624-511631|-	1.41	0	0.95	AAAATCATGCGCATTGTCATGCGTCTCAAAGACGTGCGTCGTCACACACTCGTTTCATTTGCATTATCATGCACGTTTCATGCATTAAAAAAAAAAAAAA	ATGCATTATCATGCATTCTTCGTTTCATTCGCATTATCATGCATTTAAAAAAAAACGAAAACAAAAAAAACAAAAACATGCATTATCATGCATTTTTCCT	CPSSR_263|AAAC	CGCGTTGTCGAGCATTCAAA	60.111	20	N/A	N/A	TGCGAATGAAACGAAGAATGCA	59.775	22	100	93.18	170	83	252	TTTCAAAACACGCGCGTTGT	60.455	20	95	100	TGCGAATGAAACGAAGAATGCA	59.775	22	100	93.18	182	71	252	CGTCGTCACACACTCGTTTC	59.503	20	N/A	N/A	TGCGAATGAAACGAAGAATGCA	59.775	22	100	93.18	117	136
264	CPSSR_264	AAAC	5|LG02:57390701-57390920|+	5|Sc0000070:783455-783474|-	4|Scaffold2268:2627810-2627825|+	0.47	0	0.97	AATAGTATTTAATAAAAATATCATTAATTATCATAGGACCTATTGGATAATAAATCCACTTATTAAAATTTCTACCTAAGCCTCCCTTAAAATTTTGACT	TACCCCTCTCGATTGAAGTAAATAAAGCTTAAAATTCTCACACATAAATAAAATCAAATAAGGGGAATTACTATTCATGAGAATTTTTCAATAATAATTA	CPSSR_264|AAAC	Primers not available	na	na	na	na	na	na	na	na	na	na	na	na	na	na	na	na	na	na	na	na	na	na	na	na	na	na	na	na	na	na	na	na	na	na	na	na	na
265	CPSSR_265	AAAC	5|LG02:7117537-7117756|+	4|Sc0000352:813841-813856|+	3|Scaffold1028:78557-78568|+	0.82	0	0.97	ACCATTGTGGCGAGTAATCCTTATATATAGGGTTAAAATAGACTGAAACAAAATTCAGTCTTATTTTGCCCTATTGTTTTTTAACAAAATTCACCAAAAA	AGGCTGAAAAATCACAACAACAACAACAATAATCAAGCAATTTCAAACATATATCAAGCAATCTCAAACAGATGTCAAGCAATCTCAACTAATCTAAAGA	CPSSR_265|AAAC	ACCATTGTGGCGAGTAATCCT	59.44	21	100	100	GCTTGACATCTGTTTGAGATTGCT	60.083	24	91.65	100	200	100	299	ACCATTGTGGCGAGTAATCCT	59.44	21	100	100	GCTTGACATCTGTTTGAGATTGC	58.836	23	94.5	82.61	200	100	299	ACCATTGTGGCGAGTAATCCTT	60.026	22	100	100	GCTTGACATCTGTTTGAGATTGCT	60.083	24	91.65	100	200	100
266	CPSSR_266	AAAC	5|LG02:9368664-9368883|+	4|Sc0000503:385033-385048|+	5|Scaffold5851:1036402-1036421|-	0.47	0	0.98	ATCCAAAAAGAAAAATTATAGAATAACACATCTATTTTCAAGCTTTTCTAACTGTACAATCACCAAAATATTCCATGTTGTAATTAAAATGCGCAAGAAA	AAATAATGGAAGAGTAAAGCTCATCAACTTGTTTCAAATAGATTGTGTCTTAGTTCATAGCACATTTCGAAAGTGTGTTCAAATTTTAGCTGTTAACCAA	CPSSR_266|AAAC	Primers not available	na	na	na	na	na	na	na	na	na	na	na	na	na	na	na	na	na	na	na	na	na	na	na	na	na	na	na	na	na	na	na	na	na	na	na	na	na
267	CPSSR_267	AAAC	5|LG03:110612468-110612687|+	5|Sc0000820:77575-77594|+	4|Scaffold2632:159260-159275|-	0.47	0	0.99	TGTAAATGTTCACACAAAGTTCCTATTTTGCATAGTTAAGAAATTCAAAATGACCAAATAGAAAAGAAAAAATAATGAAAATGGAAAAGAGGAAAAAAAA	AAAGAGAGCATTCCCATGGTATTGTTGGGCTCTTCAAGTCATTAGAGCAATGAGTAAGAAAAAGCAACATGTAAATGGTTGCCATATTTTAAGTCCCAAT	CPSSR_267|AAAC	AGTCACACTGCAAGGTAGGA	58.283	20	100	100	AGAGCCCAACAATACCATGG	57.558	20	100	100	185	68	252	AGTCACACTGCAAGGTAGGA	58.283	20	100	100	GAAGAGCCCAACAATACCATGG	59.31	22	100	100	187	68	254	AGTCACACTGCAAGGTAGGA	58.283	20	100	100	TGACTTGAAGAGCCCAACAA	57.273	20	100	100	193	68
268	CPSSR_268	AAAC	5|LG03:130449527-130449746|+	3|Sc0000920:121837-121848|+	N/A	1	0.33	0.96	CCCACATATGCAAATGAGCCAAATTTTAATACATAAATATGAGTGCAAAACATGGATATGGTGAAAAATAAAACACGATACTTATTTACAAATATTAAAA	AAAAAACAAACAAATAAATGAAAAGGGATAGAAAGAAGCAGGGTGGGGAATTATTACAATAAATGACTATCTAACTTAAATATAGGCTGAATCTAATAAA	CPSSR_268|AAAC	CCCACATATGCAAATGAGCCA	58.967	21	100	100	TTCCCCACCCTGCTTCTTTC	59.888	20	100	100	170	100	269	CCCACATATGCAAATGAGCCAA	59.569	22	100	100	TTCCCCACCCTGCTTCTTTC	59.888	20	100	100	170	100	269	ACCCACATATGCAAATGAGCCA	60.624	22	100	100	TTCCCCACCCTGCTTCTTTC	59.888	20	100	100	171	99
269	CPSSR_269	AAAC	5|LG03:131165590-131165809|+	3|Sc0000066:173610-173621|+	5|Scaffold535:634187-634206|-	0.94	0	0.97	ACCCGAGGCGTCACAAGCCATGCCCATCACGGGTCCTTCGTGTCCCTACATGGTGCCATTTATCAAACTTTCATACTCGAAACATTTTATCAATTTAAAA	AAAGTTGATTGAGAGTACCTTCCAAGAACGCAAACATTTGAGGGAGGAGAGGTCCCAAACCCTAATTTGGCGACTGTGGCTGGCAGAGAAGAGAAAAGTG	CPSSR_269|AAAC	GTGTCCCTACATGGTGCCAT	59.744	20	100	100	AGCCCCGACAACACTTTTCT	59.817	20	100	100	192	139	330	GTGTCCCTACATGGTGCCAT	59.744	20	100	100	GGGACCTCTCCTCCCTCAAA	60.253	20	100	100	137	139	275	GTGTCCCTACATGGTGCCAT	59.744	20	100	100	CTCTTCTCTGCCAGCCACAG	60.391	20	100	100	174	139
270	CPSSR_270	AAAC	5|LG03:16740215-16740434|+	3|xfSc0000545:65445-65456|+	5|Scaffold3074:407621-407640|+	0.94	0	0.96	TCATTCTCTGAAACAAAAAACAGAGCAATAGAACCAGAGTAAAATTTTACTCTGATTCTGTCAAATGAAATCAGATCAAACACAAGAAAAATAAATCAAA	AAAAACAAAACAAATTAATCAACAAATCAACATATCTAATTGAGAAGAAAAACTTCTAAAACTCGATCAACAATCACAAATCTCAATGAAAAGAATACAT	CPSSR_270|AAAC	Primers not available	na	na	na	na	na	na	na	na	na	na	na	na	na	na	na	na	na	na	na	na	na	na	na	na	na	na	na	na	na	na	na	na	na	na	na	na	na
271	CPSSR_271	AAAC	5|LG03:200931427-200931646|+	3|xfSc0000317:23293-23304|-	N/A	1	0.33	0.95	TTGTTATTTAATTCTTGTTCATGTTCTCAAATAAATGGAATTATTATAATGGAGTTGGTAATGGATTCGGTTAATAAAAGTTGGGGCGTGACAATTTTCA	AAAAATGTAAATGCTAACAATAAAATGGATTTAAGTGCAATATATTGGACTGTACTAATGAAGTGAGCTAGTAGTTTAGGGCTAATTAAAAGCAATTATA	CPSSR_271|AAAC	GTTGGGGCGTGACAATTTTCA	59.932	21	100	85.71	AGCCCTAAACTACTAGCTCACT	58.016	22	95.5	100	124	179	302	GTTGGGGCGTGACAATTTTCA	59.932	21	100	85.71	GCCCTAAACTACTAGCTCACTTCA	59.84	24	95.8	100	123	179	301	AGTTGGGGCGTGACAATTTTC	59.66	21	100	80.95	AGCCCTAAACTACTAGCTCACT	58.016	22	95.5	100	125	178
272	CPSSR_272	AAAC	5|LG03:219549390-219549609|+	4|Sc0000881:167106-167121|+	3|Scaffold4478:567592-567603|-	0.82	0	0.99	CAAGTCCTGTATGAAATTTTATCTATCTGAAGAAACAATTCAAATTTCATTTGACACAATAAATGTCGAAAGCATAATCCTTAAATTCAGACTTCACAAA	AAAAACTAGATGCAACGGATACACCAATGTTGATGAGAACTGAAGACAGGATTGGTGTGTTCCACAATTGTACATTCTTTATAATTCCTTCACTATACCA	CPSSR_272|AAAC	TGCGTGCAAGTCCTGTATGA	59.68	20	100	100	TGGAACACACCAATCCTGTCT	59.226	21	100	100	190	94	283	ATTGGATGCGTGCAAGTCCT	60.323	20	100	100	TGGAACACACCAATCCTGTCT	59.226	21	100	100	196	88	283	GGATGCGTGCAAGTCCTGTA	60.391	20	100	100	TGGAACACACCAATCCTGTCT	59.226	21	100	100	193	91
273	CPSSR_273	AAAC	5|LG03:22486846-22487065|+	5|Sc0003179:209830-209849|+	7|Scaffold12277:56448-56475|-	0.94	0	0.99	TATAAATTAAAATTAAACAAAACTAAGATGAGCAATATAGAGTAGGAATGAGGTTGTCAATTAAAATTTTATTCAAGTCTAAGCATATGTGGAAAAAAAA	AAAAACAAAAACGAAAAAGAATCTCAGTCAGGAGTTTAATTTTTAAATTTAGAAATTGTTAATTAGTCATGCACTCAGATACTTTGAATAAGGCAAGAAA	CPSSR_273|AAAC	AGAGTAGGAATGAGGTTGTCA	55.715	21	100	100	TGAGGACATCACTTTCTTGCCT	59.627	22	100	88.64	194	138	331	AGAGTAGGAATGAGGTTGTCAA	56.478	22	100	100	TGAGGACATCACTTTCTTGCCT	59.627	22	100	88.64	194	138	331	AGAGTAGGAATGAGGTTGTCA	55.715	21	100	100	TGAGGACATCACTTTCTTGCC	58.217	21	100	90.48	194	138
274	CPSSR_274	AAAC	5|LG03:229964227-229964446|+	6|Sc0000727:491487-491510|+	4|Scaffold10485:198443-198458|+	0.82	0	0.98	TCAGATGCACAAGCAAAAACAATCAAATGCAAAACACAACTGAAATTTTATTTATTCACAACTTTGTACATAAGTTCATTACAGCAATTCAAAAAAAAAA	AAAACAAAACAAAAACAACCACACAATGTCTGTGCAAGGTCTTCTTCTTCTTCTTCTTCAATTACTCCTCTTCGCTGGACACAAGGTCTTCTTCTTCAAT	CPSSR_274|AAAC	TCCACACACAAGCCACCATT	60.106	20	97.5	100	AGAAGAAGACCTTGCACAGACA	59.564	22	100	100	198	70	267	CACAAGCTCCACACACAAGC	59.97	20	97.5	85	AGACCTTGCACAGACATTGT	57.354	20	100	100	199	63	261	CCACACACAAGCCACCATTC	59.685	20	97.5	100	AGAAGAAGACCTTGCACAGACA	59.564	22	100	100	197	71
275	CPSSR_275	AAAC	5|LG03:23404142-23404361|+	4|Sc0000312:899894-899909|+	N/A	0.5	0.33	0.94	TATTATTATTATGTAATATTAATAATTTTTTTACAAAAAAAATAAAAAACAAATTATTTTCTATGNAGATTAATTGGATCACGCGCACACACACACACAA	CAAACACTATAAATTTCTCTTTTTTTTTAATCTTTCTTCATTAATCTTTAATTTTACACAAATTCTTTTCAATTTTTTTATATGAATTTAATAATCTAAT	CPSSR_275|AAAC	Primers not available	na	na	na	na	na	na	na	na	na	na	na	na	na	na	na	na	na	na	na	na	na	na	na	na	na	na	na	na	na	na	na	na	na	na	na	na	na
276	CPSSR_276	AAAC	5|LG03:46620325-46620544|+	5|Sc0000250:350360-350379|+	3|Scaffold3271:276671-276682|-	0.94	0	0.97	TTGGGTGTTATTTGAAATGGAAGATTTGGTTGGAAATTTTATATAAAATTATTGGATTTGAGTATTGATTACTCTTTTGAAATGTTGGGTTGGATGAAAA	AATGCAAGTTTTAGAAGTTGGTTTTAAAATGTGGAATATGAATTATTCCAATATTGAATTTTGTATTCATATTGTTATCTTTTAATTATTGCATTAGAGA	CPSSR_276|AAAC	TGAAATGTTGGGTTGGATGA	55.122	20	100	100	TGCTATCATCCACCAATAGCCA	59.29	22	100	100	174	177	350	TGAAATGTTGGGTTGGATGA	55.122	20	100	100	TGCTATCATCCACCAATAGCCAA	59.862	23	100	100	174	177	350	TGAAATGTTGGGTTGGATGA	55.122	20	100	100	TCCACCAATAGCCAAAACAGT	57.763	21	100	100	166	177
277	CPSSR_277	AAAC	5|LG03:65187891-65188110|+	5|Sc0000919:348532-348551|+	6|Scaffold3727:697634-697657|-	0.47	0	0.98	GCACAAGCAAAACAGTCAAAGGCAAAACACAACTGAAATTTTATTAATTCACAACCTTGTACATAAGCTCATGACAGCAATTCGAACCAAAAAAAAAAAA	AAAGCAAAAACAATATCGGTGCACAGTCTCTTTCTCCTTCCTCCCCAGTTACTCCTCCTCATTGAAGAGGAGGTCTTCTTCTTCAATGCCCTCATCCAGG	CPSSR_277|AAAC	CCATTTCAGACGCACAAGCA	59.407	20	100	100	GGAGGAGTAACTGGGGAGGA	59.661	20	97.5	100	189	89	277	ACGCACAAGCAAAACAGTCA	59.192	20	100	95	GGAGGAGTAACTGGGGAGGA	59.661	20	97.5	100	180	98	277	TCCATTTCAGACGCACAAGC	59.126	20	100	100	GGAGGAGTAACTGGGGAGGA	59.661	20	97.5	100	190	88
278	CPSSR_278	AAAC	5|LG03:84729684-84729903|+	4|Sc0001506:39009-39024|-	4|Scaffold1939:123336-123351|+	0.47	0	0.99	ACTCAAATGAAATATTGACCCATCTCAAAAAATCCAGCTTCCGGACTCCATTCCAATATAAAATAAGCCTACTCAATGAAATGCCAATCTGAAATTTATA	AAAAACCTGTTAAATCAGAATCGAAGAAGCTAGCTCCTAGTAACTTTGCACCTTTGAAATTGGCTTGTCTCAATATTGACTGAAACAAATTAGCAAACAC	CPSSR_278|AAAC	GCTTCCGGACTCCATTCCAA	60.035	20	100	100	ACAAGCCAATTTCAAAGGTGCA	59.83	22	100	100	152	136	287	AAATCCAGCTTCCGGACTCC	59.747	20	100	100	ACAAGCCAATTTCAAAGGTGCA	59.83	22	100	100	159	129	287	CAGCTTCCGGACTCCATTCC	60.463	20	100	100	ACAAGCCAATTTCAAAGGTGCA	59.83	22	100	100	154	134
279	CPSSR_279	AAAC	5|LG04:119083749-119083968|+	3|xpSc0053437:92751-92762|+	N/A	1	0.33	0.95	TCTGCTTAGTATTGTGCCATTCATGCCATACGGATTTGCACAACAACCTTGTTTTATTCATATCGGGGATCAACCCCGATCACAGTTCTACATTCAAAAA	AACCACACACCTCTACTCTACCGCCGGTCTCTTCCTCTTACCTTCCCCTTAGGCGTCCCTTGACGACCCTGCCTTCGTGCTTCCCCATCCACCGAGCACG	CPSSR_279|AAAC	TGCCATTCATGCCATACGGA	59.818	20	100	100	AGACCGGCGGTAGAGTAGAG	60.179	20	100	100	136	114	249	TGCCATTCATGCCATACGGA	59.818	20	100	100	AGAGACCGGCGGTAGAGTAG	60.179	20	100	100	138	114	251	TGCCATTCATGCCATACGGA	59.818	20	100	100	GAGACCGGCGGTAGAGTAGA	60.179	20	100	100	137	114
280	CPSSR_280	AAAC	5|LG04:136752700-136752919|+	5|Sc0005399:60117-60136|+	3|Scaffold877:2072750-2072761|+	0.94	0	0.97	TCAAAGTGATATGCCAGTCACGCCATTGATGTGCAAAAAAAAAAAAAGGAAACTGATTTTATAAAGTCAAGGGATGACATCCCCAATTACAGAGGAAAAA	AAAGACAAGCCCAGGAAAAAAAAAACAGAAAACAAATACAAAAAGAGAAAAAAAGAAACAAAAAGGATCTTCTTGTTTTTCTGGTGACGGCCACACGTTG	CPSSR_280|AAAC	GTCACGCCATTGATGTGCAA	59.759	20	100	100	GTGTGGCCGTCACCAGAAAA	61.099	20	100	97.5	200	116	315	GTCACGCCATTGATGTGCAA	59.759	20	100	100	TGTGGCCGTCACCAGAAAA	59.775	19	100	100	199	116	314	GTCACGCCATTGATGTGCAA	59.759	20	100	100	GTGTGGCCGTCACCAGAAA	60.525	19	100	97.37	200	116
281	CPSSR_281	AAAC	5|LG04:163592006-163592225|+	6|Sc0002503:168739-168762|+	6|Scaffold3477:75183-75206|+	0.47	0	0.98	AAACAAATTAACCATCACCACAAAAAAACAAAAATCCAGCAAAACAACAAAAGTTCCAATCCACAAAAGTAGAGTTGCTATCAAAAACAAAGATAAAAAA	AAGATGTTTTTGATTCATTCTTTCTCCAAAGTGCATTGTAGTGAAATCCTCCTCTATGTTGGCATCTTCTGGATAGGCATCCCAATTATTGAAGTCCTCA	CPSSR_281|AAAC	AGGCTGGGCAAACAAATTAACC	59.962	22	100	100	AGATGCCAACATAGAGGAGGA	57.948	21	100	90.48	196	91	286	GGCTGGGCAAACAAATTAACCA	60.224	22	100	100	AGATGCCAACATAGAGGAGGA	57.948	21	100	90.48	195	92	286	GGCTGGGCAAACAAATTAACCA	60.224	22	100	100	CCAGAAGATGCCAACATAGAGGA	59.865	23	95.7	100	200	92
282	CPSSR_282	AAAC	5|LG04:25848011-25848230|+	5|Sc0001429:485578-485597|+	4|Scaffold612:680726-680741|-	0.47	0	0.99	TGAAATTTTGGAAGAAAAATGCAAAATCAATGGTAAATTGAAACAAACTCAACAGGTTTAATTTCTACAATGTTAAACTAAGGGTAATTTGTAAAGGGGG	AAAAAACAATAATTCCTAGTGGGTTTGTGTTAAGTCATGGAATTTCCATTCAATTTGAAATTCCTGGTACAAAACTTCATTCAACCAAAGGGGCATATAG	CPSSR_282|AAAC	AAAGACCAAAGGCAAGTTTG	54.877	20	100	60	ACACAAACCCACTAGGAATT	54.436	20	100	100	198	52	249	AAAGACCAAAGGCAAGTTTG	54.877	20	100	60	AACACAAACCCACTAGGAAT	54.436	20	100	100	199	52	250	AAAGACCAAAGGCAAGTTTG	54.877	20	100	60	TAACACAAACCCACTAGGAA	53.786	20	100	100	200	52
283	CPSSR_283	AAAC	5|LG04:53066979-53067198|+	N/A	4|Scaffold1099:854408-854423|+	0.5	0.33	0.99	GGGTTATAAGGATTTAATTAATTTCGTAAACTATGTATAAATTTTTGAAAAATAAAATAAATACCAAACAAGTTTGTAATGACAATACTAAAATTTTTGT	AAAAAAAACAAAAACAAATTGTACATGTAAACGTTGCCAAATAGGCATTTCATGTTTTTCTTTAAAAAAGATGAAGAAAAGAAAGGATGCTAAAAGCCAA	CPSSR_283|AAAC	Primers not available	na	na	na	na	na	na	na	na	na	na	na	na	na	na	na	na	na	na	na	na	na	na	na	na	na	na	na	na	na	na	na	na	na	na	na	na	na
284	CPSSR_284	AAAC	5|LG05:110738855-110739074|+	5|Sc0001938:156847-156866|-	4|Scaffold4208:12152-12167|-	0.47	0	0.98	CAGATCTACAAGAAATAACGACAACAGTATGAAAAAACAAAACTCATAATTTTATTTATTTACAAACTTACACATAAGTTCATNTACAGAAATTACACAA	AACAAAAACAAAAAATTTGTTTACAAATTTTCTTTACGATCAATCACTCCTCCTCACTTGAGGCCAGATCTTCTTCGTCCACCCCCTCATCAAGGGGGTC	CPSSR_284|AAAC	Primers not available	na	na	na	na	na	na	na	na	na	na	na	na	na	na	na	na	na	na	na	na	na	na	na	na	na	na	na	na	na	na	na	na	na	na	na	na	na
285	CPSSR_285	AAAC	5|LG05:78551692-78551911|+	5|Sc0001317:172688-172707|+	3|Scaffold558:2623683-2623694|+	0.94	0	0.96	AAACAATATGAAAACACTCCCCCGTAATGATATAATCAATGATATGTGAACGTGCACATTGCTCATGCATGTGAACATTCACAACATAAAAATAAAAATA	AGAGCCCTATATGAATGCATTACCAAACAAAAATCATAACCTCATTCAACAAAAATAAATTTGCATCTCCATCTATTCCAGAAAATGAAGTTGAAAGCAA	CPSSR_285|AAAC	GTGAACGTGCACATTGCTCA	59.693	20	100	80	TCTGGAATAGATGGAGATGCA	55.922	21	100	90.48	157	145	301	TGTGAACGTGCACATTGCTC	59.693	20	100	85	TCTGGAATAGATGGAGATGCA	55.922	21	100	90.48	158	144	301	AACGTGCACATTGCTCATGC	60.388	20	100	65	TCTGGAATAGATGGAGATGCA	55.922	21	100	90.48	154	148
286	CPSSR_286	AAAC	5|LG06:31244620-31244839|+	5|Sc0002634:131030-131049|+	6|Scaffold9207:66077-66100|+	0.47	0	0.98	CCCTGGGTACTGAGGTTGGGTCGTAACAAAAGTGGTATCGAAGCTTTTACCAAAAACAAAAACAAAACAAAAAAAAACAAAAAACAAAAAACAAAGACAA	AAATAATATAAAAAAAAACCTTAGTTTGTCCAATACGATTAAACCGTTTTATAAATAAATTTTAGGCTAAGTTTTCTTGTGGTGTAGGGAGCCCACCTTG	CPSSR_286|AAAC	GGTTGGGTCGTAACAAAAGTGG	59.966	22	100	100	GGCTCCCTACACCACAAGAA	59.309	20	100	100	200	113	312	GGTTGGGTCGTAACAAAAGTGG	59.966	22	100	100	GGCTCCCTACACCACAAGAAA	59.927	21	100	100	200	113	312	GTTGGGTCGTAACAAAAGTGGT	59.316	22	100	100	GGCTCCCTACACCACAAGAA	59.309	20	100	100	199	114
287	CPSSR_287	AAAC	5|LG06:51755304-51755523|+	3|Sc0005642:12478-12489|-	3|Scaffold507:511738-511749|+	0.94	0	0.96	CTTAACCTTTAACATATTGTATACAAATGAATTACAAGTCCAACGGTACAAGCCATGCTTCAATTAGAATTATAAAGCAATTAACGTGGTTTTGAATTAT	AACGCCTTAATAACTGCAGGCAACCAGCGCCTTTCGTGCCTCAGCTCAGGGCACGGCTTGCACACGTGGCACGTGCTGACGCATCCCAGCGCCTGGTGCA	CPSSR_287|AAAC	ACGGTACAAGCCATGCTTCA	59.964	20	100	90	TTGATGTAAGCGCTGTGGCT	60.322	20	100	80	197	142	338	ACGGTACAAGCCATGCTTCA	59.964	20	100	90	GCTGGTTGCCTGCAGTTATT	59.109	20	95	100	106	142	247	ACGGTACAAGCCATGCTTCA	59.964	20	100	90	TGAGCTGAGGCACGAAAGG	60.005	19	97.35	81.58	126	142
288	CPSSR_288	AAAC	5|LG06:8025715-8025934|+	N/A	4|Scaffold2796:806539-806554|-	0.5	0.33	0.97	TCCTATTTTCTCCCTCTCTGCAACTTATACCAATCACCCTTCCCGACCCCCCACTGTGCAGCACACAACCGCTCCTCCACTGTGCAGCACCAAAAAAAAA	AAAAAAGTTATAAGCAACTCGGATAAGTTGCAGCAAAAAGCCTCACTACTTTTTTCATCCAGCCCTCACCTAATATTTAACCCAAAAGTCATAATTCAAC	CPSSR_288|AAAC	TCCACTGTGCAGCACCAAAA	60.683	20	100	100	AGGTGAGGGCTGGATGAAAA	58.924	20	100	100	116	175	290	TCCACTGTGCAGCACCAAA	60.077	19	100	100	AGGTGAGGGCTGGATGAAAA	58.924	20	100	100	116	175	290	CTCCACTGTGCAGCACCAAA	61.103	20	100	100	AGGTGAGGGCTGGATGAAAA	58.924	20	100	100	117	174
289	CPSSR_289	AAAC	5|LG07:50445988-50446207|+	5|Sc0003554:60109-60128|+	6|Scaffold669:57579-57602|+	0.47	0	1	AAGAATTAAATGGAAACAAATATTTTGGCAACTAAATATTTAGTAGACATTTAAAAAAGAGTTTAGGTGACTAATGATTTAGTAACCAAAAAACAAAACA	AAAAAGGAAAAGCACTTTTGGTGACTTGGCCAAAACATAAAAATTATATGATAGGCGACTTTAGTAGCTAAACAGAAAAAGTAGACTTTAGGTGACTAAA	CPSSR_289|AAAC	Primers not available	na	na	na	na	na	na	na	na	na	na	na	na	na	na	na	na	na	na	na	na	na	na	na	na	na	na	na	na	na	na	na	na	na	na	na	na	na
290	CPSSR_290	AAAC	5|LG07:64572400-64572619|+	4|Sc0000974:172143-172158|-	4|Scaffold516:2219410-2219425|-	0.47	0	0.98	ATTGCTTATTAATCTTGTGATACCANCAGTTATAAGTTTAAGACAAACTAAATATTATTAGATAAATTAATTCAAGCAAATATGATTCTCAAAAAAAAAA	AAATATGCATATAGATAATAGTTTATCAAGTAGGCACAAAGTTATTATTCAAGTAAGGATCATTAGTCACTTTAATGTTTCATGTTAAGACAAGATAATT	CPSSR_290|AAAC	Primers not available	na	na	na	na	na	na	na	na	na	na	na	na	na	na	na	na	na	na	na	na	na	na	na	na	na	na	na	na	na	na	na	na	na	na	na	na	na
291	CPSSR_291	AAAC	5|LG08:100290166-100290385|+	5|xfSc0000246:70575-70594|+	3|Scaffold16183:3818-3829|+	0.94	0	0.99	CCAAAAAATATGTCCCCACTAAACCCATTTTCTTTTCTTTTTTTCTTTATTATTATTATTATTTTTTAATCAAACCCCTGTTTCCCACTATCCAAAAAAA	AAATAAACACCACCACCAAACCAAAACCATGTGTTGGTTTTCACCAAACCAATGAGCCAACTATCACCCACGTTGCTCTACTTTCCCATGTAAATAACAC	CPSSR_291|AAAC	GGCCACGTGTTACTACCCAA	59.965	20	100	100	GGTTTTGGTTTGGTGGTGGT	59.094	20	100	100	164	84	247	TTGGCCACGTGTTACTACCC	59.965	20	100	100	GGTTTTGGTTTGGTGGTGGT	59.094	20	100	100	166	82	247	CACCTCGGCTAGCATTTCGA	60.179	20	100	100	GGTTTTGGTTTGGTGGTGGT	59.094	20	100	100	193	55
292	CPSSR_292	AAAC	5|LG08:70677932-70678151|+	N/A	3|Scaffold2472:1692659-1692670|-	1	0.33	0.95	TCATTTTCTAACTAGCTGAGGATTTTCTTCACCGCTATAGAGAATAAAAGGATTCATATATTATTTCAGAACAAACCAAGGTCTTGATATTACTTCACGT	AAAAAATATATTCATCTTTTTTTTTTTTTTTTTTTAGTGTCAAGTTATTTAAACCGCAACAAAGCAAGAAAATATTAGTTTCCACCAATGGTTAATATTT	CPSSR_292|AAAC	CTGAGGATTTTCTTCACCGCTA	58.138	22	100	100	TTCTTGCTTTGTTGCGGTTT	57.336	20	100	100	175	115	289	CTGAGGATTTTCTTCACCGCTA	58.138	22	100	100	TTTCTTGCTTTGTTGCGGTT	57.336	20	100	100	176	115	290	GCTGAGGATTTTCTTCACCGCTA	60.927	23	100	100	TTCTTGCTTTGTTGCGGTTT	57.336	20	100	100	176	114
293	CPSSR_293	AAAC	5|LG08:96359520-96359739|+	N/A	3|Scaffold3725:314150-314161|+	1	0.33	0.93	CCTCAGAAAAAAAAAACTTTTACTTAAAAATTTAGCCAAAATAAAAAATCTCATTCCCTAGAAGAGTTGGCGCGCGTGCGCGAGCGCACACACAAAAAAA	AGATACTTTGCAGATTTAACAAAAACAAAGTGGCCTACGAGGAAAATATTACACAGAAAAAATATTGAAAATATCTGTAAAAAGCCAGAAGATATGGTCT	CPSSR_293|AAAC	TCTCATTCCCTAGAAGAGTTGGC	59.547	23	100	86.96	TCCTCGTAGGCCACTTTGTT	58.947	20	100	100	115	148	262	TCTCATTCCCTAGAAGAGTTGGC	59.547	23	100	86.96	TTCCTCGTAGGCCACTTTGT	58.947	20	100	100	116	148	263	CTCATTCCCTAGAAGAGTTGGC	58.197	22	100	86.36	TCCTCGTAGGCCACTTTGTT	58.947	20	100	100	114	149
294	CPSSR_294	AAAC	5|LG09:15283954-15284173|+	5|Sc0000914:517423-517442|-	4|Scaffold3013:991095-991110|-	0.47	0	1	TTTTTATTTTTATTTTTAGGACATGGGAAATATTATATTAATATAAGACAATAACAGTACATAATCAAGACCTTAAAGGACTATCCCAACCAAACAACAA	AACAAAAAAACAAATCCGTTAAAAAAAAGTTACGATCCAGGAAAAACTATTGATCTGCTCAAAGATGTGGTTTGGAAAGTAAGATTTACTTGAAAGCCTG	CPSSR_294|AAAC	AGGACTATCCCAACCAAACAACA	59.861	23	100	100	GACAGGGATGACGTCAACGG	60.736	20	100	100	170	176	345	AGGACTATCCCAACCAAACAACA	59.861	23	100	100	GGGATGACGTCAACGGGAAC	61.018	20	100	100	166	176	341	AGGACTATCCCAACCAAACAACA	59.861	23	100	100	CGACAGGGATGACGTCAACG	61.071	20	100	100	171	176
295	CPSSR_295	AAAC	6|LG10:22040693-22040916|+	6|Sc0000244:1116906-1116929|+	7|Scaffold875:1623177-1623204|+	0.47	0	0.98	AAACACGAAGTTGATTAAAAAAGCAGCCAATAAGTTAGGCTTGTGGCTTAGAATTTTGAGAAGCCTAAGAGACATTTTATCAAACAGTTTGAAAAAAAAA	AAATCCTTTGTTATAAGAATCCAAATGGAAAAGCCATAACAACTTCCCAAACCAACAATTCATGGGGGGCCAAAGAAACAGAGTGAACTCAAAGTGGAAG	CPSSR_295|AAAC	CGAGCATGAAACACGAAGTTGA	59.779	22	100	100	CCCCATGAATTGTTGGTTTGGG	60.29	22	100	100	199	92	290	TCGAGCATGAAACACGAAGTTG	59.779	22	100	100	CCCCATGAATTGTTGGTTTGGG	60.29	22	100	100	200	91	290	TCGAGCATGAAACACGAAGTT	58.52	21	100	100	CCCCATGAATTGTTGGTTTGGG	60.29	22	100	100	200	91
296	CPSSR_296	AAAC	6|LG10:40854310-40854533|+	6|Sc0001143:284321-284344|+	7|Scaffold73:178750-178777|+	0.47	0	0.97	CCCAAATCCTATTCATTTGGTTTTGTATTTGTTTTCCAATCCCTGTCGCATAGGTATTCCCGTAGAGAAAGTTAGCAGAAAATTGAAATGAAAAAAAAAA	CAAATAATCTAGGCAAAAAGTAAAGATAATAACTTAATTGAAACCATCTAGCAAACTAATTAATAATAAAATTAACTAATCAATTAACATGCTAGATGAG	CPSSR_296|AAAC	Primers not available	na	na	na	na	na	na	na	na	na	na	na	na	na	na	na	na	na	na	na	na	na	na	na	na	na	na	na	na	na	na	na	na	na	na	na	na	na
297	CPSSR_297	AAAC	6|LG10:53703456-53703679|+	6|Sc0001763:414225-414248|+	2|Scaffold3472:929423-929430|+	1.89	0	0.96	AATTGCGGCATTCATATTTCCGTAACAACAAATTAACATTATATGCGTGTCCATCCTCCTGTCAAGGTTAACATGTGATTCAGCAATCCCCCAAAAAAAA	AAAATGACATCCCCTACTCACAATGCAACACACCCTCACACAATGAAATACATACACCCCCACCCACTCACACATCCCTCGTCAGTCTCCCCGACAACAC	CPSSR_297|AAAC	CCACGTCGTCAAACCGAAAC	60.043	20	100	100	TGTGTGAGGGTGTGTTGCAT	60.107	20	100	100	200	66	265	CGTGTCCATCCTCCTGTCAA	59.392	20	100	100	TGTGTGAGGGTGTGTTGCAT	60.107	20	100	100	121	145	265	CGTGTCCATCCTCCTGTCAA	59.392	20	100	100	GACGAGGGATGTGTGAGTGG	60.109	20	100	100	162	145
298	CPSSR_298	AAAC	6|LG13:33197107-33197330|+	5|Sc0000898:599701-599720|+	5|Scaffold2153:1992105-1992124|-	0.47	0	0.96	GGAGGCAAGAAAGCCAGCAACATCTTGGGTTTTCTTTGTTAACTCATTTTTCATCTCCTCGGCCTTCTTCGCAAATGAGTGGGCATGCTGGATGGCCTAG	AAGTTAGTAAAATTTCTAAGTATAAAGAACTTAAAGTAAAAGCCAAAAAGTACCAAGTGTTGGGAACTTACTAAGATGGAATACTGCATCATCAAAGCAA	CPSSR_298|AAAC	GCATGCTGGATGGCCTAGA	59.547	19	97.35	100	GCTGTGCTCCTTCCAACTGA	60.25	20	94.7	95	200	182	381	AAATGAGTGGGCATGCTGGA	59.96	20	100	100	CCAACTGATCTCAATCGCATGG	59.71	22	100	90.91	198	172	369	AATGAGTGGGCATGCTGGAT	59.739	20	100	100	CCAACTGATCTCAATCGCATGG	59.71	22	100	90.91	197	173
299	CPSSR_299	AAAC	6|LG14:31242476-31242699|+	5|Sc0000062:111905-111924|+	N/A	0.5	0.33	0.96	ATAATATTTCCATATAAACTGAAAATTTCTGTTATAGATTGAAATGTGAAACTTTGTTTGAGAATACTACATTATATGCATAACTGTAAAAAAAAAAAAA	AAAACAAAAAAAACCCTTTGACATGGTCAATAAAAGTTAAATGACTATTCTTTTGGGAAATAATGGATTACGAATTGCATAGGAATAATGTCAGGACTAT	CPSSR_299|AAAC	CCGTNTTCTTATTTGTACACAGG	53.654	23	100	69.57	TGACCATGTCAAAGGGTTTT	55.345	20	95	100	195	58	252	CCGTNTTCTTATTTGTACACAGG	53.654	23	100	69.57	TGACCATGTCAAAGGGTTT	54.446	19	94.7	100	195	58	252	CCGTNTTCTTATTTGTACACAGG	53.654	23	100	69.57	GACCATGTCAAAGGGTTTT	53.313	19	100	78.95	194	58
300	CPSSR_300	AAAC	6|LG15:1492393-1492616|+	3|Sc0001289:325327-325338|+	3|Scaffold3013:656719-656730|+	1.41	0	0.96	GACTGTTAATGTGTTATTTTCTATATAATTTTGAACATAAATTAACTTTTGTAATAAATTGGAAAAATTCTGAAACATGAAGTGCTAAAGTTAGATTAAA	TTTAAATACCAAAATAAGAAAATGACCAACCATAAAAGCCACAAAATTCAATTTATCAAAAAATGTAAGATGTTATGTGACTTGACACGTCCACAAATTA	CPSSR_300|AAAC	Primers not available	na	na	na	na	na	na	na	na	na	na	na	na	na	na	na	na	na	na	na	na	na	na	na	na	na	na	na	na	na	na	na	na	na	na	na	na	na
301	CPSSR_301	AAAC	6|LG01:100527268-100527491|+	4|Sc0001792:22197-22212|+	N/A	1	0.33	0.94	CACTATTTTATCCTCAAATCCATACACTTTTGACCCTACTTCACATTTCTAGTTCCACCCACAAAAGTGAAGACCAAAGTCAATTTCGTTCCAAAAAAAA	AAAAAAAGAAAAGAAAAAAGAATAANTCTGTGAACTTTCCTCACCTCCATTGAAGATCTTGAAAACCTCCATTGAACCTCCACTAAAAACCATTGAAAAC	CPSSR_301|AAAC	CCACCCACAAAAGTGAAGACC	59.319	21	100	100	AGTGGAGGTTCAATGGAGGT	58.253	20	100	100	154	154	307	CCACCCACAAAAGTGAAGACC	59.319	21	100	100	AGTGGAGGTTCAATGGAGGTT	58.934	21	100	100	154	154	307	CCACCCACAAAAGTGAAGACC	59.319	21	100	100	TGGAGGTGAGGAAAGTTCACAG	59.895	22	100	100	119	154
302	CPSSR_302	AAAC	6|LG01:129818545-129818768|+	8|Sc0002481:325716-325747|-	6|Scaffold879:733320-733343|-	0.94	0	0.96	ATTAAATAATCTTTGTACACAACTTCATTACAGTCAAATTCTCCATACCTTCATTCATTCACTCCTTTACAATGTGTTTACAAGTTAAAAAAAAAAANAA	ACAGAGCACGCCCAGTCTTTCTTCTCCTTGGCTACTCCTCCTCGCTAGATGCCAGATCCTCTTCTTCAACGCCTTCGTCCAGGGGGGTCTGGGCCACATC	CPSSR_302|AAAC	GGCAACATAAGCACAATACACA	57.567	22	97.75	100	GAAAGACTGGGCGTGCTCT	60.004	19	100	100	199	46	244	GGCAACATAAGCACAATACACA	57.567	22	97.75	100	AGAAAGACTGGGCGTGCTC	60.004	19	100	100	200	46	245	TGGCAACATAAGCACAATACAC	57.567	22	97.75	100	GAAAGACTGGGCGTGCTCT	60.004	19	100	100	200	45
303	CPSSR_303	AAAC	6|LG01:262984602-262984825|+	6|Sc0000024:1264832-1264855|+	4|Scaffold566:2084795-2084810|-	0.94	0	0.99	TCATAGTTGGATTTAGGCTGGAAAATTATTTATTATTATGTATATAAAATAAAATAAAAAAACTATATATACTCAAAAATTAGTCAGAATATCCACTCAT	AAAAACAATTTATGTCCTGCCCAAATATCATCTGGAATAGGCCATCAAAAACATGGTAAAGCTTATTTTGGGGAAATTATGGATTGCTACATCATTAGAT	CPSSR_303|AAAC	TCTCATAGTTGGATTTAGGCTGGA	59.031	24	95.8	100	TCCAGATGATATTTGGGCAGGA	58.945	22	97.75	100	162	98	259	TCTCATAGTTGGATTTAGGCTGGA	59.031	24	95.8	100	CCAGATGATATTTGGGCAGGAC	58.848	22	100	90.91	161	98	258	TCTCATAGTTGGATTTAGGCTGGA	59.031	24	95.8	100	TCCAGATGATATTTGGGCAGGAC	60.181	23	97.85	100	162	98
304	CPSSR_304	AAAC	6|LG01:289506210-289506433|+	5|Sc0000160:142781-142800|+	4|Scaffold3614:736968-736983|-	0.82	0	0.98	GAATCAAATATATGTGTATATCATTCACACAAAAATTAGGTTAATCCGATAATTGTAGCCTATTCAATTTATTGCGTTTATCACCAAAAAAAAAAAAAAA	TATAATTGTGTTTCTAAAAATAGACCATTTATATTTTGTGACAAACATGATAAATTAAATAGGCTAGGATTATGGATCGATCTAATTTTTGTGTGGATGA	CPSSR_304|AAAC	GGTTAATCCGATAATTGTAGCC	54.775	22	100	86.36	AGATCGATCCATAATCCTAGCCT	58.122	23	100	100	169	138	306	GGTTAATCCGATAATTGTAGCC	54.775	22	100	86.36	TCGATCCATAATCCTAGCCT	54.874	20	100	100	166	138	303	GGTTAATCCGATAATTGTAGCC	54.775	22	100	86.36	GATCGATCCATAATCCTAGCCT	56.714	22	100	100	168	138
305	CPSSR_305	AAAC	6|LG01:309339526-309339749|+	6|Sc0000053:1245104-1245127|+	5|Scaffold1271:196287-196306|+	0.47	0	0.96	AAATAGCCATTTCAAAATTCACAAGACATCAAAGCGTAATTTGAATTGCATCTTGAAGTTGAACAAAGTGTGAATCTGACTGAATTCATATGGGGAAAAA	AAAAATGAGTGTGAGAAATAGAAGAGGAAAGTAATAGTACCTCAATAGCATTCATGGTGGAATTGAGGAGAGTTGGAAGAGCACTGGACCCAACATAAGC	CPSSR_305|AAAC	TTCACAAGACATCAAAGCGT	55.906	20	100	100	GGTCCAGTGCTCTTCCAACT	59.602	20	97.5	100	197	117	313	TTCACAAGACATCAAAGCGT	55.906	20	100	100	GGGTCCAGTGCTCTTCCAAC	60.607	20	97.5	100	198	117	314	TCACAAGACATCAAAGCGTA	55.041	20	100	100	GGTCCAGTGCTCTTCCAACT	59.602	20	97.5	100	196	118
306	CPSSR_306	AAAC	6|LG01:343222847-343223070|+	6|Sc0001086:324808-324831|+	7|Scaffold5729:363020-363047|+	0.47	0	0.99	TATATACATAGCTCTACAGAAACATTAAATTTAATCACTAACATGACCCAGAATTTATCAACAAACACCAACAAAAACAAAATCAATTAATCGAAAAGCA	AAATCAAATTAAGCACGAGGAAACATGTTACAAACAGAATCAACTTCCCGATCGCATCGACAACCATCGCATTCAACTTCATCATCATCATCTTCATCGT	CPSSR_306|AAAC	AGAAACCGAAACTCTTTGCA	55.807	20	97.5	100	TGTAACATGTTTCCTCGTGCT	57.88	21	100	100	198	58	255	AGAAACCGAAACTCTTTGCA	55.807	20	97.5	100	TGTAACATGTTTCCTCGTGCTT	58.527	22	100	100	198	58	255	AGAAACCGAAACTCTTTGCA	55.807	20	97.5	100	TTGTAACATGTTTCCTCGTGCT	58.527	22	100	100	199	58
307	CPSSR_307	AAAC	6|LG01:407517881-407518104|+	6|Sc0005431:49972-49995|+	2|Scaffold5655:674171-674178|-	1.89	0	0.95	GTTTTTAATTTTTTTGGAGTGTCCCATCGTTGGAGTGTCACATTAATACATGTCACATTGGAGTATCACACCATACTTGTCACACATTTCAAGAAAAAAA	TTTCACAATTAACTAGTGAGGGTATATCTATCTAACTAATGCCCCATCCATGTTTGAAAAATGACTTACTGGTCATATATTACACCTAATAATGACTCCT	CPSSR_307|AAAC	CCCATCGTTGGAGTGTCACA	59.965	20	97.5	100	TCAAACATGGATGGGGCATT	57.749	20	100	100	159	122	280	CCCATCGTTGGAGTGTCACA	59.965	20	97.5	100	TTCAAACATGGATGGGGCAT	57.749	20	100	100	160	122	281	GTGTCCCATCGTTGGAGTGT	59.965	20	100	100	TCAAACATGGATGGGGCATT	57.749	20	100	100	163	118
308	CPSSR_308	AAAC	6|LG01:429166114-429166337|+	6|Sc0002131:264319-264342|+	5|Scaffold297:122992-123011|+	0.47	0	0.99	AATCTATACCTTTGACGGTGTAGGATTAAAACCAGCATCAGTATCTGCAACCACAAAAGCCCTTGTTGAATCATACTGGCAAAACAGAAAAAAAAAAAAA	ACTTGTACTCACGACTCGTGAATAATAAACACGGGGTGATGTGTTTGACTAATGAAATTACTTTTACCTATAAAGCATTTAACTCTCGTGCAGCATCTCT	CPSSR_308|AAAC	TGCAACCACAAAAGCCCTTG	59.822	20	100	100	TGAAGAGATGCTGCACGAGA	59.109	20	100	100	182	145	326	GCAACCACAAAAGCCCTTGT	59.822	20	100	100	TGAAGAGATGCTGCACGAGA	59.109	20	100	100	181	146	326	TGCAACCACAAAAGCCCTTG	59.822	20	100	100	AGAGATGCTGCACGAGAGTT	59.106	20	100	100	179	145
309	CPSSR_309	AAAC	6|LG01:436239281-436239504|+	5|Sc0001959:40280-40299|+	N/A	0.5	0.33	0.97	AATTTCTGTGAACCAAGCTTTAATATCAATGTTGAGTTAAATTTTTTATCCAAAAATATNAATTATGCAATTGAATATATAAATCAAAAAAAAAAAAAAA	AACCAAGAGTGCATCTAATACATGTAGAGAACAGTATATGTGAATCTTACCAATAAAACCATAAATCCAATGTAATATATACTTTTCAAATCCTATACAC	CPSSR_309|AAAC	AAACTCAAGCCCGACGTGA	59.556	19	100	100	CATGTATTAGATGCACTCTTGG	54.711	22	100	100	192	56	247	CAAACTCAAGCCCGACGTG	59.431	19	100	100	CATGTATTAGATGCACTCTTGG	54.711	22	100	100	193	55	247	AACTCAAGCCCGACGTGA	58.865	18	100	100	CATGTATTAGATGCACTCTTGG	54.711	22	100	100	191	57
310	CPSSR_310	AAAC	6|LG01:69393303-69393526|+	5|Sc0000070:1079807-1079826|+	4|Scaffold11220:308885-308900|-	0.82	0	0.98	CCATGAAAAGAATTTACAACAAATGTAATTGATAGGACTAAATTGAAAAACTAAAAAATTTAACTGTAAAATTGAACCAATTAAAACAACAAAAAAAAAA	AAATTAATGCAAATAACATATTACAAAACAAACGGTTTAGTTTGCCTAAAGAAAATCAAACACACATATCATATACCCCAAAAACAACCCATAGAAAATA	CPSSR_310|AAAC	ACATGCGCACTATGTCCATG	58.698	20	100	100	CTTTAGGCAAACTAAACCGT	53.835	20	100	100	190	85	274	CATGCGCACTATGTCCATGA	58.415	20	100	100	CTTTAGGCAAACTAAACCGT	53.835	20	100	100	189	86	274	CATGCGCACTATGTCCATGA	58.415	20	100	100	TCTTTAGGCAAACTAAACCG	53.547	20	100	100	190	86
311	CPSSR_311	AAAC	6|LG02:87011458-87011681|+	6|xfSc0006261:4657-4680|-	4|Scaffold1308:364631-364646|-	0.94	0	0.99	AAGATGCCCAACAATGGCATCCATGTTTATTTTCAAAAGGCTCAAAAGCTAGCTAAATACTGTGGCAAATATAGTTTATTATTTATTTTGTTTATAGAAA	AACTATATGTGAATAGTAGCCACTAGGTTAACAGATGAACAACATATGGTTGTTATTTGTTTGTAATGAGTTAATGGTTATTCCACTTGGTGCATAAATT	CPSSR_311|AAAC	GATGCCCAACAATGGCATCC	59.895	20	100	100	TGTTCATCTGTTAACCTAGTGGCT	59.714	24	100	100	163	102	264	GCCCAACAATGGCATCCATG	60.179	20	100	100	TGTTCATCTGTTAACCTAGTGGCT	59.714	24	100	100	160	105	264	ATGCCCAACAATGGCATCCA	60.618	20	100	100	TGTTCATCTGTTAACCTAGTGGCT	59.714	24	100	100	162	103
312	CPSSR_312	AAAC	6|LG03:134393404-134393627|+	6|Sc0000032:23954-23977|-	7|Scaffold3828:73524-73551|+	0.47	0	0.99	GCAAAAGCTTTCTTTCAAGAACTCTGAAATTGTGACTCATTTTATCTTACGAGTTCAATGATTATTAGATTGCCTATAATTTATCCTTGGGTTCCCGTCG	AAATCCTTGGGTATTTATTTTTCCTAAATTGACTTTCCATGAAATAAGGTAATTCATGCACTTAATTTAAACAGCCAAACTAACCATGCACGCATGCATG	CPSSR_312|AAAC	TATCCTTGGGTTCCCGTCGA	60.325	20	100	100	TGCGTGCATGGTTAGTTTGG	59.404	20	97.5	100	137	181	317	TATCCTTGGGTTCCCGTCGA	60.325	20	100	100	GCGTGCATGGTTAGTTTGGC	60.733	20	97.5	100	136	181	316	TATCCTTGGGTTCCCGTCGA	60.325	20	100	100	CGTGCATGGTTAGTTTGGCT	59.119	20	97.5	100	135	181
313	CPSSR_313	AAAC	6|LG03:178578218-178578441|+	6|Sc0000120:1028049-1028072|+	8|Scaffold3501:196678-196709|-	0.94	0	0.97	TAAAAACACTAAAAATCAGCTTGTTGCTCAAGACATTACAACAATACCTTGAATTTTTGTGTCCTCTTCCGTTAATCTTTAAATTTAAAAAAAAAAAAAA	TTGACTCACTCAATCAGTAATGAATTATTCATGCATATCCATTTATATCCAAACTCGGAACTGTCATGAAAATTGTCGCACTTCAGTTTTTCAACAGTTA	CPSSR_313|AAAC	TGTGTCCTCTTCCGTTAATCT	56.391	21	100	100	TCATGACAGTTCCGAGTTTGGA	59.633	22	97.75	100	136	157	292	TGTGTCCTCTTCCGTTAATCTT	57.115	22	100	100	TCATGACAGTTCCGAGTTTGGA	59.633	22	97.75	100	136	157	292	TTGTGTCCTCTTCCGTTAATCT	57.115	22	100	100	TCATGACAGTTCCGAGTTTGGA	59.633	22	97.75	100	137	156
314	CPSSR_314	AAAC	6|LG03:46319390-46319613|+	4|Sc0000323:471707-471722|-	8|Scaffold3448:341832-341863|+	1.63	0	0.96	AACTTCATTTTGAGCCAAAAATCATCTCTCACCAAATTCATGTCTCCCTATCTCAAAACACTCCACTTGGGGCAGATTCTCTGTTTTCATGCTGTCCAAA	TCACAAGCTCAACATAACTTGTCTACTAGCCACTCCTTCCGACTATATGTTCACAATCTCACATAACCATTTCATCAAACAACTGATAAACATATTATCA	CPSSR_314|AAAC	TCCACTTGGGGCAGATTCTC	59.379	20	100	85	AGTCGGAAGGAGTGGCTAGT	59.96	20	97.5	100	107	161	267	CCACTTGGGGCAGATTCTCT	59.377	20	100	90	AGTCGGAAGGAGTGGCTAGT	59.96	20	97.5	100	106	162	267	CTCCACTTGGGGCAGATTCT	59.377	20	100	80	AGTCGGAAGGAGTGGCTAGT	59.96	20	97.5	100	108	160
315	CPSSR_315	AAAC	6|LG04:112465550-112465773|+	6|Sc0000546:568392-568415|-	3|Scaffold267:2334856-2334867|-	1.41	0	0.97	CATGGATCCTCAAAGATGAGGAAAATTTAAAAGAAGTTTAGACAAGAATTAACCATTTTGGGTGAGCAATCCAAAGAACATTCAATTTCAAAAAAGAAAA	TAGTATAAAGAAATTTTAAAAAGTAGCATCACAGAAGGAATCTCTCTTTCTCTCTCTCTCACATTCATTAATACCTACTTTGTCATCAAGCAAAAGGTTA	CPSSR_315|AAAC	CCATTTTGGGTGAGCAATCCA	59.099	21	100	100	TGTGTGTTGATGGTTGGTTT	55.976	20	100	100	191	152	342	ACCATTTTGGGTGAGCAATCC	59.098	21	100	100	TGTGTGTTGATGGTTGGTTT	55.976	20	100	100	192	151	342	CCATTTTGGGTGAGCAATCCA	59.099	21	100	100	AGAGAGATTCCTTCTGTGATGCT	58.968	23	100	100	119	152
316	CPSSR_316	AAAC	6|LG04:135788900-135789123|+	6|Sc0001393:472666-472689|+	4|Scaffold2440:959916-959931|-	0.94	0	0.99	TGAGAGAATTTCTCTCCAAAGAACAAATTTCTCTGAGTTTGTTTTATTGAAATTTCACTGAGTTGTCTCAGTAAATTTCACTGAGTGTACCAAACAAACA	AGTATAAATACATACATATGACTTCATCAATTTTACTCAATTAAAGACAGAGAAAATTAAATAAATTTCTCTGAGTTTGTTTTTTTGAAATTTCACTGAG	CPSSR_316|AAAC	CACTGAGTGTACCAAACAAACA	57.044	22	100	100	GGGCAATGAGGTTTTGAGGA	58.077	20	100	92.5	200	178	377	CACTGAGTGTACCAAACAAACA	57.044	22	100	100	GGGCAATGAGGTTTTGAGGAAG	59.768	22	97.75	100	200	178	377	CACTGAGTGTACCAAACAAACA	57.044	22	100	100	GGGCAATGAGGTTTTGAGGAA	58.753	21	100	90.48	200	178
317	CPSSR_317	AAAC	6|LG04:162988484-162988707|+	8|Sc0000441:466856-466887|+	N/A	1	0.33	0.96	TCCAGTCGCAGTTTCTCGGCTGTAATCAATCAAATCTTTCATACTATTAACCACTTCAGATATCTGCAATGTACCCAGGAGGAGGGAAAAAAAAAAAAAA	TTATGTTATCAATCCCTTATGTTACACAAAATTTAGCAATACAATTTTTTGCAACTACATCCCCATGAATCATCATCCCTTATGTGACAAATTTTAATAC	CPSSR_317|AAAC	TCGCAGTTTCTCGGCTGTAA	59.684	20	100	100	AGGGATGATGATTCATGGGGATG	59.989	23	100	100	199	105	303	TCGCAGTTTCTCGGCTGTAA	59.684	20	100	100	TGATTCATGGGGATGTAGTTGCA	60.054	23	100	100	191	105	295	AGGTCCAGTCGCAGTTTCTC	59.681	20	100	100	TGATTCATGGGGATGTAGTTGCA	60.054	23	100	100	199	97
318	CPSSR_318	AAAC	6|LG04:183259142-183259365|+	5|Sc0000074:480583-480602|+	N/A	0.5	0.33	0.97	GAGGCATTTAAAAATAAAACAAAACCTTTGCCTATCTAATTGTGAAGGATTTATGCTTTGTTTGTAGGTTAGATCTAGGTGGGAGGCATTTAAAACAAAA	AGACAAAACAAACAAATGCCTCAAGTCTTCGAAACAAAGCGACATTTCCTGAATTTGCTCCAATTAGTTTTTCATCACATCAGAACAACAATCCGCGACA	CPSSR_318|AAAC	AGATCTAGGTGGGAGGCATT	57.496	20	100	100	ATCGTCTGTCGCGGATTGTT	60.109	20	100	100	160	170	329	AGATCTAGGTGGGAGGCATT	57.496	20	100	100	AATCGTCTGTCGCGGATTGT	60.109	20	100	100	161	170	330	GTTAGATCTAGGTGGGAGGCA	58.321	21	100	100	ATCGTCTGTCGCGGATTGTT	60.109	20	100	100	163	167
319	CPSSR_319	AAAC	6|LG04:186380368-186380591|+	4|Sc0000244:61134-61149|+	N/A	1	0.33	0.93	GAAAATTTTGAGTAAAGCTTTGGAGATGCTCTAATCAGTGGTAACTACTTGCCAACATCTATAATAAACTGGAATCCATATTCACAAATGTTACGTACCT	AAAACCTAAAAGAATGCCAAGAATGTGTGTAGATTTAAAATCATATTATGGGTGTAGCACACAGTGCACAAAAGTCCAAATGTACAGTTTAAAATCAAAT	CPSSR_319|AAAC	TCAGTGGTAACTACTTGCCAACA	59.865	23	100	100	TGGACTTTTGTGCACTGTGTG	59.528	21	100	85.71	168	134	301	TGGAGATGCTCTAATCAGTGGT	58.621	22	100	68.18	TGGACTTTTGTGCACTGTGTG	59.528	21	100	85.71	182	120	301	CAGTGGTAACTACTTGCCAACA	58.527	22	100	100	TGGACTTTTGTGCACTGTGTG	59.528	21	100	85.71	167	135
320	CPSSR_320	AAAC	6|LG04:187394549-187394772|+	6|Sc0000244:1116906-1116929|+	7|Scaffold875:1623177-1623204|+	0.47	0	0.99	TGAAACACGAAGTTGATTAAAAAAGAAGCCAATAAGTTAGGCTTGTGGCTTAGAATTTTGAGAAGCCTAAGAGACATTTTATCAAACAGTTTGAAAAAAA	AAATCCTTTGTTATAAGAATCCAAATGGAAAAGCCATAACAACTTCCCAAACCAACAATTCAGGGGGGGCCAAAGAAACAAAGTGAACTCAAAGTAGAAG	CPSSR_320|AAAC	CGAGCATGAAACACGAAGTTGA	59.779	22	100	100	CCCCTGAATTGTTGGTTTGGG	59.653	21	100	80.95	196	94	289	TCGAGCATGAAACACGAAGTTG	59.779	22	100	100	CCCCTGAATTGTTGGTTTGGG	59.653	21	100	80.95	197	93	289	TCGAGCATGAAACACGAAGTT	58.52	21	100	100	CCCCTGAATTGTTGGTTTGGG	59.653	21	100	80.95	197	93
321	CPSSR_321	AAAC	6|LG05:100064721-100064944|+	6|xpSc0053238:217059-217082|+	5|Scaffold98:1262866-1262885|+	0.47	0	0.99	CTGGGCACAAACATGCACACTTTCATAAACAATGCCCAACTTTATGAACAAAAAAAAATAAAATACAAAAACAAAAATTCAATCGCCCAAAATACCATCA	TTGAGAACAAAAATATTCAGAAACTCGAAGGAAATATATGAGGGCAGTTAATCAAAGGAAGAAACAAAAGAAATTTTTTGGTATTTCTTAAACAAAAGAA	CPSSR_321|AAAC	TCAATCGCCCAAAATACCATCA	58.374	22	100	100	GACGAAGACCACCTCCTCTT	58.741	20	100	100	200	178	377	TCAATCGCCCAAAATACCATCA	58.374	22	100	100	ACGAAGACCACCTCCTCTTTG	59.655	21	100	95.24	199	178	376	CAATCGCCCAAAATACCATCA	56.926	21	100	100	CGACGAAGACCACCTCCTCT	60.961	20	100	100	200	179
322	CPSSR_322	AAAC	6|LG05:116018231-116018454|+	6|Sc0000727:692468-692491|+	3|Scaffold81:636966-636977|-	1.41	0	0.95	TGTTTTGATGATTCAATCAGTACTAAATTGTGAAACTAGGGAACAAATTTTCAAAGTCACAGTTTAATAACATACCTCTCCTCTTACCCAAAAAAAAAAA	CAACATACCTCACGGCCAACAAAAGGTGAAGTATTGATAGAAAAAGCCATTTTCACTGTAGATTCTTCCACCTTAATGGCAGGTAGTGGCTTCCCAGAAA	CPSSR_322|AAAC	ACATACCTCTCCTCTTACCCA	56.936	21	97.6	100	GGAAGCCACTACCTGCCATT	60.034	20	100	100	149	169	317	TCAATGGCTACAAACTTCGAGA	57.734	22	100	100	CACCTTTTGTTGGCCGTGAG	59.969	20	100	100	181	71	251	ACATACCTCTCCTCTTACCCAA	57.652	22	97.75	100	GGAAGCCACTACCTGCCATT	60.034	20	100	100	149	169
323	CPSSR_323	AAAC	6|LG05:35274260-35274483|+	7|xfSc0001884:16337-16364|+	N/A	0.5	0.33	0.98	TTATCAAGACAAAGACAAATTAATTGAAGGATGATGATTATATTTCTTAATGGTCCAAACAGTAATGGAAAAAAAACAAAACCAAAATAAATAAATAAAT	AAATTAACAGATATTCTTAAAGGAATAAAAATTTGTCATTACAATGATGACAAATTAGGCCCTGTTTGTTTTCAGGGGTAGAATAGAGGGGATTGATAGA	CPSSR_323|AAAC	TGGTCCAAACAGTAATGGAA	54.455	20	100	100	TCCCCTCTATTCTACCCCTGA	58.479	21	100	100	166	150	315	TGGTCCAAACAGTAATGGAA	54.455	20	100	100	CCTGAAAACAAACAGGGCCTA	58.407	21	100	100	150	150	299	ATGGTCCAAACAGTAATGGA	54.211	20	100	100	TCCCCTCTATTCTACCCCTGA	58.479	21	100	100	167	149
324	CPSSR_324	AAAC	6|LG05:36229983-36230206|+	6|Sc0000325:904060-904083|+	5|Scaffold8336:470175-470194|-	0.47	0	0.97	CATCCATTTCAGATGCACAAGCAAAAACAATCAAATGCAAAACACAACTGAAATTTTATTTATTCACAACTTTGTACATAAGTTCATTACAGCAAAAAAA	AAAACAAAACAAAAACAACCACACAATGTTTGTGCAAGGTCTTCTTCTTCTTCTTCTTTAATTACTCCTCTTTGCTGGACACAAGGTCTTCTTCTTCAAT	CPSSR_324|AAAC	TCCACACACAAGCCACCATT	60.106	20	100	100	AGAAGAAGACCTTGCACAAACA	58.38	22	100	90.91	194	78	271	CCACACACAAGCCACCATTC	59.685	20	100	100	AGAAGAAGACCTTGCACAAACA	58.38	22	100	90.91	193	79	271	TCCACACACAAGCCACCATT	60.106	20	100	100	AGAAGAAGAAGACCTTGCACA	57.154	21	100	100	197	78
325	CPSSR_325	AAAC	6|LG05:58713780-58714003|+	6|Sc0003595:90532-90555|+	4|Scaffold3843:144303-144318|-	0.94	0	0.99	TTTAGATTCCATAAATTAATTTTTTTTTATAGAATCACAACTATAGGACCCTAATTTTTGTGATAGAACCCAATTTCTTTAGATTCAAAAAATTAAATAA	AATTTTTGTGTTCAACCCAAGAACCTAATTTCACATTCAGGTTTTAATTTTTCCAATTCAGATTCAGATATTTTCCCCAACTCACATTCAAGAAATTTAA	CPSSR_325|AAAC	TGGAGTTCCTGTAGGATTCTCT	57.661	22	100	100	AGGTTCTTGGGTTGAACACA	57.181	20	100	100	175	75	249	TGGAGTTCCTGTAGGATTCTCT	57.661	22	100	100	AGGTTCTTGGGTTGAACACAA	57.906	21	100	100	175	75	249	TGGAGTTCCTGTAGGATTCTC	56.168	21	100	100	AGGTTCTTGGGTTGAACACA	57.181	20	100	100	175	75
326	CPSSR_326	AAAC	6|LG07:62975494-62975717|+	4|Sc0002431:38576-38591|+	4|Scaffold2883:342481-342496|-	0.94	0	0.96	ATACTATTACTAGCATTTGTGCAAATCAATTAAGTTAGGAATAAATTAATGTATAATTGAAATGGTAGTAATAGCACCAGTTAAAGATAAATTGAAAAGA	AAATTACCATGACTTGATCATGTACATCTCCACGTGTTCGGGATAAGGTTGGAGTCGATCAGGAGACAGCTGCATTTGATAGTGGGGTCCACTATGCTTC	CPSSR_326|AAAC	AGGCTTTTCACAGTGCAGAA	57.943	20	92.5	100	CACGTGGAGATGTACATGATCA	57.954	22	95.5	100	200	60	259	AGGCTTTTCACAGTGCAGAA	57.943	20	92.5	100	ACGTGGAGATGTACATGATCAAGT	59.84	24	93.75	100	199	60	258	AGGCTTTTCACAGTGCAGAA	57.943	20	92.5	100	CACGTGGAGATGTACATGATCAA	58.567	23	93.5	100	200	60
327	CPSSR_327	AAAC	6|LG07:75182602-75182825|+	6|Sc0001393:472666-472689|+	3|Scaffold833:586074-586085|-	1.41	0	0.98	TAAGAGAATTTCTCTCCAAACAACAAATTTCTCTGAGTTTGTTTTATTGAAATTTCACTGAGTTGTCTCAGTAAATTTCACTGAGTGTACCAAACAAACA	AGTATAAATACATACATATGACTTCACCAATTTTACTCAATTAAAGGCAGATAAAATTAAACAAATTTCTCTGAGTTTGTTTTTTTGAAATTTCACTGAG	CPSSR_327|AAAC	CACTGAGTGTACCAAACAAACA	57.044	22	100	100	GGGCAATGAGGTTTTGACGA	58.756	20	100	100	200	178	377	CACTGAGTGTACCAAACAAACA	57.044	22	100	100	GGGCAATGAGGTTTTGACGAA	59.389	21	100	100	200	178	377	CACTGAGTGTACCAAACAAAC	55.308	21	100	100	GGGCAATGAGGTTTTGACGA	58.756	20	100	100	200	178
328	CPSSR_328	AAAC	6|LG08:16553208-16553431|+	6|Sc0000138:795655-795678|+	4|Scaffold2986:182353-182368|-	0.94	0	0.99	CACCATTTTCAAGATTCTTACATATTGTACCAAAATCCATAGGTGTATCAATGACATCAAAATAATCCTGGTTCCAGTCGCGCCCAAAAAAAAAAAAAAA	AAAATTAAATTAAATTAAATTTTAGCCTATATAATAAAATAAGTTTGACAAAGACTGAAAGAACTTATAAGTTTTTCATAATTTAATACACAGCAACAAT	CPSSR_328|AAAC	TTCCAGTCGCGCCCAAAA	60.203	18	97.2	100	TGCCGGAAATCTTGAAATGCA	59.108	21	100	100	194	171	364	GTTCCAGTCGCGCCCAAAA	61.548	19	97.35	100	TGCCGGAAATCTTGAAATGCA	59.108	21	100	100	195	170	364	TTCCAGTCGCGCCCAAAA	60.203	18	97.2	100	TGCCGGAAATCTTGAAATGCAA	59.702	22	100	100	194	171
329	CPSSR_329	AAAC	6|LG08:42525248-42525471|+	7|Sc0000008:1656123-1656150|+	5|Scaffold4145:418839-418858|-	0.82	0	0.99	CCGAGACACCTTTATGAGTTTTTTTATAATTTTAGAAATTTGATTTGGAGTTGAATTAAAATATATGAAAATAAAGAGGGGAGGAAATTAGAAAAAAAAA	AAATTACACTCTTGCATACATTGATTCCTCTTATATCTTTATACCTTAAATTTATATCTTTATACCTTAAATTTATATTCATATCCAAAGCAAATAAAAA	CPSSR_329|AAAC	TTGGACACGTACCGAGACAC	59.688	20	100	100	GAGGAATCAATGTATGCAAGAGTG	57.942	24	100	100	165	89	253	GACACGTACCGAGACACCTT	59.405	20	100	100	GAGGAATCAATGTATGCAAGAGTG	57.942	24	100	100	162	92	253	TTGGACACGTACCGAGACAC	59.688	20	100	100	GGAATCAATGTATGCAAGAGTG	55.508	22	100	100	163	89
330	CPSSR_330	AAAC	6|LG08:5514799-5515022|+	6|Sc0001107:403535-403558|+	5|Scaffold1067:1416612-1416631|-	0.47	0	1	ATGAAATCTATATTGGTATCACAATCAATAGTGCATTGAGCCATTAAATATTAAAAGCAGAAGTACTGAATAATAAATGTTAAAACAAATAAAGCTCCAA	AAAAAATAAAAAATTTAAAAAGAGTTGTAAACAAGGTGATATCGCTTTACCGGTACTCCATCATACCGGTTTTTCTACACACTCAAAGCCTAATTTCAAG	CPSSR_330|AAAC	TCAATAGTGCATTGAGCCAT	55.09	20	100	100	TGATGGAGTACCGGTAAAGCG	59.864	21	100	100	163	124	286	TCAATAGTGCATTGAGCCAT	55.09	20	100	100	ACCGGTATGATGGAGTACCG	58.675	20	100	100	170	124	293	TCAATAGTGCATTGAGCCAT	55.09	20	100	100	GATGGAGTACCGGTAAAGCGA	59.593	21	100	100	162	124
331	CPSSR_331	AAAC	6|LG08:92485954-92486177|+	5|Sc0001810:25379-25398|+	7|Scaffold1989:2003327-2003354|+	0.82	0	0.97	TGGTAAGTCGAAGTATTCGTAGGTTTCACTGCAAAAGAATGACAATTAAACAACATTAAGGTTAAAAGAGAAATAATGATGCCTCAAAAAAAAAAAAAAA	ACTACATCTTAAACAAAAATGACGTTTTGAATGCTATTATCTTATGATTCAACCTTACAATAATTGTAATCCAAATATCTACACAATTTCTCAACATTGA	CPSSR_331|AAAC	Primers not available	na	na	na	na	na	na	na	na	na	na	na	na	na	na	na	na	na	na	na	na	na	na	na	na	na	na	na	na	na	na	na	na	na	na	na	na	na
332	CPSSR_332	AAAC	7|LG01:188869074-188869301|+	2|xfSc0000018:360893-360900|+	4|Scaffold2787:545235-545250|-	2.05	0	0.81	TTACATATCGGCCACACAGGGTGCCTTTCAACTTTTTGAGCACTGATGGGGGCTCTGATCCAGCAGCTCTAATATCAGTTCTAATGAGTTGAAAAAAAAA	AAGTATCACATCAATAGTGATGGACCCCACTGCCAACACACTAGCGGTGACTTCAGAGCTCATTATTTAGAGCTCTAAATCATTTTTGTAACTTTTTGTT	CPSSR_332|AAAC	ACACAGGGTGCCTTTCAACT	59.741	20	100	100	GCTCTGAAGTCACCGCTAGT	59.472	20	100	100	174	113	286	CACACAGGGTGCCTTTCAAC	59.615	20	100	100	GCTCTGAAGTCACCGCTAGT	59.472	20	100	100	175	112	286	ACACAGGGTGCCTTTCAACT	59.741	20	100	100	GAGCTCTGAAGTCACCGCTA	59.188	20	100	100	176	113
333	CPSSR_333	AAAC	7|LG03:155624651-155624878|+	6|Sc0002303:242211-242234|+	N/A	0.5	0.33	0.97	ATTCCCGTGAACCAAACATTACCTAAGTTTTTGATACATTCCAGTTTCAGGAAGATGCTTACGCCAAAAGCATTATTATAGTCCAAAAATGCTACTGTAT	CATACTGTTTCTAGCTGTAAAGTAACAGAATTCATACAAGAACATGTTGGAAAAATTGGTTTTATAAGGCTTATTTTGGGCCAACTTTGAGCCCAAAATT	CPSSR_333|AAAC	TCAGGAAGATGCTTACGCCAA	59.722	21	94.1	80.95	GGCTCAAAGTTGGCCCAAAA	59.532	20	95	100	175	146	320	TCAGGAAGATGCTTACGCCAA	59.722	21	94.1	80.95	TGGGGCCCACTCAATTTTGG	60.836	20	100	100	194	146	339	CAGGAAGATGCTTACGCCAA	58.262	20	94.1	85	GGCTCAAAGTTGGCCCAAAA	59.532	20	95	100	174	147
334	CPSSR_334	AAAC	7|LG03:198798943-198799170|+	7|Sc0000376:496264-496291|+	6|Scaffold25028:7390-7413|-	0.47	0	0.98	TATAAAAATCATATAACTTGACCAACTGAGACAATCCAATCCCTAATTTTGTTAAAATCCTACAATATGACACTAGTTAAAGTTGGTCAAATGAGTGAAA	AAAGACTGAAAGATGAAAATGTTGACAGAAAACAAATACAACTAGAGAAAGCCTCTAAACACACAGTAGTTTGGCAGGAAGATGGAGAGAGAAGGGTAGA	CPSSR_334|AAAC	CCAACTGAGACAATCCAATCCC	58.98	22	100	95.45	TCTCTCTCCATCTTCCTGCCA	59.992	21	100	100	199	121	319	CCAACTGAGACAATCCAATCCCT	60.309	23	100	91.3	TCTCTCTCCATCTTCCTGCCA	59.992	21	100	100	199	121	319	CCAACTGAGACAATCCAATCCC	58.98	22	100	95.45	TCCTGCCAAACTACTGTGTGT	59.511	21	100	100	186	121
335	CPSSR_335	AAAC	7|LG05:115812204-115812431|+	6|Sc0000727:491487-491510|+	4|Scaffold10485:198443-198458|+	1.25	0	0.97	CATTTCAGATGCACAAGCAAAAACAATCAAATGCAAAACACAACTGAAATTTTGTTTATTCACAACTTTGTACATAAGTTCATTACAGCAATTCAAAAAA	AAAACAAAACAAAAACAACCACACAATGTCTGTGCAAGGTCTTCTTCTTCTTCTTCTTCAATTACTCCTCTTTGCTGGACACAAGGTCTTCTTCTTCAAT	CPSSR_335|AAAC	CACGCACAAGCCACCATTC	60.081	19	100	89.47	AGAAGAAGACCTTGCACAGACA	59.564	22	100	100	200	76	275	GCACAAGCCACCATTCTCATC	59.866	21	100	95.24	AGAAGAAGACCTTGCACAGACA	59.564	22	100	100	197	79	275	GCACAAGCCACCATTCTCAT	58.82	20	100	97.5	AGAAGAAGACCTTGCACAGACA	59.564	22	100	100	197	79
336	CPSSR_336	AAAC	7|LG05:67928149-67928376|+	7|Sc0001146:268722-268749|+	6|Scaffold154:482781-482804|+	0.47	0	0.99	CTTTGTTGCCTTCGTTGACTAGTGCCTTATAAGTTTGAGTTCTTCTCCTTCGTCTTTCTTTCTTCTCTATTTGTTGTCTCTTCTAAAAACACCAAAACAA	AAAAAAACTTAATTATGCTTGCATAGGCATAGTGGTGTATTTCCTTCTACTATTATCTTTCAAATTTGTGATAGGCATTGTGTTTGAGAGTTAAATAGTG	CPSSR_336|AAAC	GCCTTCGTTGACTAGTGCCT	60.037	20	100	100	GGAAATACACCACTATGCCTATGC	59.544	24	N/A	N/A	165	107	271	GCCTTCGTTGACTAGTGCCT	60.037	20	100	100	AGAAGGAAATACACCACTATGCCT	59.525	24	91.7	100	169	107	275	TGCCTTTGTTGCCTTCGTTG	59.898	20	100	100	GGAAATACACCACTATGCCTATGC	59.544	24	N/A	N/A	175	97
337	CPSSR_337	AAAC	7|LG06:106824457-106824684|+	5|Sc0000467:628058-628077|+	5|Scaffold255:59774-59793|-	0.94	0	0.97	AGAACAAGACCCTACCACAAAAGAAACAAACAGAGAGAAAATAACAAACACAACACATTAGCAATATTAAGTGATACACCACACTAGAAAACCACAAATG	ACACACAAGACATCAACATTCTGTAAGGAATTGATATGCCTAAATAGGATCAATAAGACATGAAACACAAACAGAAATCAAACAAGCATCTAATCGACCA	CPSSR_337|AAAC	ACACCACACTAGAAAACCACA	57.362	21	100	100	TGTCTGGTCGATTAGATGCTTGT	59.804	23	100	100	157	175	331	ACACCACACTAGAAAACCACAA	58.042	22	100	100	TGTCTGGTCGATTAGATGCTTGT	59.804	23	100	100	157	175	331	ACACCACACTAGAAAACCACA	57.362	21	100	100	TCTTGTCTGGTCGATTAGATGCT	59.298	23	100	100	160	175
338	CPSSR_338	AAAC	7|LG06:60489598-60489825|+	3|Sc0001744:416157-416168|+	7|Scaffold2076:1066290-1066317|-	1.89	0	0.83	CATTCACACAACTATCAGTAATCAACCACTTATTTTTGAATTCATAACAGAACCTTATACAAAAGAGCTAGATCAAATTCGTGATCTAGTTACTTTAAAA	AAATTAATTTTCTTCAAATCGAAATTCATTTTCTTACAACTGAACAACGATTACAACAACCTTCTTTATAGAATAAAATCAAGCTTATTGAAAAAGAATT	CPSSR_338|AAAC	TCCTGTAGGCATTCACACAACT	59.628	22	95.5	100	GGTTGTTGTAATCGTTGTTCAG	56.214	22	100	100	198	91	288	TCCTGTAGGCATTCACACAAC	58.222	21	95.2	100	GGTTGTTGTAATCGTTGTTCAG	56.214	22	100	100	198	91	288	CCTGTAGGCATTCACACAACT	58.217	21	100	80.95	GGTTGTTGTAATCGTTGTTCAG	56.214	22	100	100	197	92
339	CPSSR_339	AAAC	7|LG07:37124581-37124808|+	6|Sc0000014:369842-369865|+	N/A	0.5	0.33	0.97	AGATCATCAATTGTTTCATGGGACATCCACAACACATTGGTCATACTAAAAGACGTAAAAAGATAAACAAACTACTATTTATTTGGCTAAGTTAAAGAAA	TTGTGCCTAGTCAATTGCAACTTACTATGGTGGCAGCCTCTCTCTCCTCTCCCTTTTGGTCTCTTTTGAGAAGAGGTCAAAAGCCAACTTTTTTGCTTTT	CPSSR_339|AAAC	GGGACATCCACAACACATTGG	59.454	21	N/A	N/A	AGAGAGAGGCTGCCACCATA	60.032	20	100	100	154	119	272	GGGACATCCACAACACATTGG	59.454	21	N/A	N/A	AGAGAGGCTGCCACCATAGT	60.326	20	100	100	152	119	270	GGGACATCCACAACACATTGG	59.454	21	N/A	N/A	GAGAGAGGCTGCCACCATAG	59.608	20	100	100	153	119
340	CPSSR_340	AAAC	8|LG12:35275992-35276223|+	4|Sc0002123:234980-234995|+	6|Scaffold2727:792718-792741|-	1.63	0	0.95	TCCATACAAAAATGATAATATAAGAAAGCAAAAGCTTAGCCAAAGGGACCAACCCTATGTTATAACACAATCCTCTAATTGATTATTGAAAAATAAAAAT	AAAAACTTATATAGATATACAACAACAAAAGTGTCCCATTTGTGGAGATGGGGTGAGCGACAGGCATTTGATACAAAGCTACCAATAAATCAAAAGAAAA	CPSSR_340|AAAC	AGCTTAGCCAAAGGGACCAA	59.223	20	100	100	GCTCACCCCATCTCCACAAA	59.962	20	100	100	158	132	289	AAGCTTAGCCAAAGGGACCA	59.223	20	100	100	GCTCACCCCATCTCCACAAA	59.962	20	100	100	159	131	289	GCTTAGCCAAAGGGACCAAC	59.111	20	100	100	GCTCACCCCATCTCCACAAA	59.962	20	100	100	157	133
341	CPSSR_341	AAAC	8|LG03:143147730-143147961|+	10|Sc0000011:1687290-1687329|+	N/A	1	0.33	0.96	CAAGAAATAAATCCCAAAAACCTTGAAACTCCAAATTATATATAGAACCCATGTTAACCCACTACGTAAGCATCGATTTTGAAACAAAACTACAAAAAAA	AACCAAACAAAACAAAAGCAAAAGCAAATAAATTAACCTCGAAATCTAAAATTATGGCTACCTGTTACGAAATCAGATCTGCAAAGGTCTCGGCGCGCAG	CPSSR_341|AAAC	ACCCACTACGTAAGCATCGA	58.533	20	100	100	GCCGAGACCTTTGCAGATCT	60.108	20	100	90	170	156	325	AACCCACTACGTAAGCATCGA	59.179	21	100	100	GCCGAGACCTTTGCAGATCT	60.108	20	100	90	171	155	325	ACCCATGTTAACCCACTACGT	59.02	21	100	100	GCCGAGACCTTTGCAGATCT	60.108	20	100	90	180	146
342	CPSSR_342	AAAC	8|LG08:99098749-99098980|+	8|Sc0000268:407773-407804|+	5|Scaffold1823:65974-65993|-	1.41	0	0.97	ATCTATTGAAAATTTTGAAATAAAATTCAATAGATAACTATTATATATGTAAAAAAGTATAACCTCATTTGTACAGATAACATTTTTAAACCCAAAAAAA	AACAACAACAACAAAACAAACAAACTCAACATTCTAACAGATAAAACCATAATTTCAAAATTATTTCAACAAATACCTCGTTTGTTAGACAAATGTTTCC	CPSSR_342|AAAC	Primers not available	na	na	na	na	na	na	na	na	na	na	na	na	na	na	na	na	na	na	na	na	na	na	na	na	na	na	na	na	na	na	na	na	na	na	na	na	na
343	CPSSR_343	AAACA	5|LG11:43998218-43998442|+	5|Sc0000743:570616-570640|+	4|Scaffold304:1149625-1149644|+	0.47	0	0.99	ATAAAAGAAATTAATTTTTGCAATAAGAAATTAACTTTTGCAATTGGATTAGATCAATATGTATCATCCATGAACACAAGTTGTTCAAGTACAGTGAGAT	AACTGTTCACGTTATATTGTGACCTCTTAGACTAGTTTTTCTATGACTATAAATCATCATCATTCTCATTGTTGTAAAATATGAATCTCTTAAGCCCAAT	CPSSR_343|AAACA	CACAAGTTGTTCAAGTACAGTGAG	58.2	24	100	100	AGAGTGGGTGGTGTAACACA	58.497	20	100	100	176	174	349	CATCCATGAACACAAGTTGT	54.099	20	100	100	AGAGTGGGTGGTGTAACACA	58.497	20	100	100	186	164	349	CACAAGTTGTTCAAGTACAGTGAG	58.2	24	100	100	AAGAGTGGGTGGTGTAACACA	59.159	21	100	100	177	174
344	CPSSR_344	AAACA	5|LG02:98045347-98045571|+	5|Sc0002181:124803-124827|-	2|Scaffold3366:21634-21643|-	1.41	0	0.81	AAGTTCTGAAAAATTCTCTAAAATATAAACTCTATTGAATTATAAGCATTACATGGCTTTATGTAGAATTAGGGAACTTCCTAAACCAACTATAACAAAC	AAAAAGGAAACTATTATAATATTTTTGACTTCTAAAACTAATTTAAGACAAAATAAGAAATATAAATAAAACTCAATGAAATAACTGGACCCACAAGACG	CPSSR_344|AAACA	AGGGAACTTCCTAAACCAACT	56.456	21	100	100	GTCGTCTTGTGGGTCCAGTT	59.894	20	97.5	77.5	157	170	326	AGGGAACTTCCTAAACCAACT	56.456	21	100	100	ACATGGGTCGTATGGGTTGC	60.394	20	97.5	100	183	170	352	AGGGAACTTCCTAAACCAACT	56.456	21	100	100	CATGGGTCGTATGGGTTGCC	61.101	20	97.5	100	182	170
345	CPSSR_345	AAACA	5|LG03:123277726-123277950|+	3|Sc0000036:737776-737790|+	3|Scaffold6102:498941-498955|-	0.94	0	0.96	GGATGTCTTTGGGCCGATTAAGACTCCGAATTCGCAGTGCCTCTGACGCGTAACACCCTAGGGCAGATCATACCTCCGTATTCGGAGTACCCCTCGGCAC	CGCCAACATCCGAAATATGGTGCTTAACTAAGCATATAAAAAATTTCAGAATAAGACGCAAATGTTTGAAATAAAACTTTTTATTTGATCAAACAGTTGT	CPSSR_345|AAACA	AGGGCAGATCATACCTCCGT	60.105	20	100	100	GCTCAAATACGGGTTGCGTT	59.48	20	97.5	100	192	159	350	AGGGCAGATCATACCTCCGT	60.105	20	100	100	TGCTCAAATACGGGTTGCGT	60.604	20	100	100	193	159	351	AGGGCAGATCATACCTCCGT	60.105	20	100	100	ATGCTCAAATACGGGTTGCG	59.267	20	97.5	100	194	159
346	CPSSR_346	AAACA	5|LG03:193163089-193163313|+	N/A	3|Scaffold2611:156186-156200|-	1	0.33	0.97	TGATTGTGGATGAATTGATACCGTGAGAGAGAATTATTTAGGGACAGATGATCCTTACACTTCACCAGACACCAAACCTAGCACGTTATAACACAAAACG	AAAGAGGTAAAGATAGTTTTGCTTGTCTCCCTAATAAATTCCTTTCAGTTTCCTAACGCCTCAGCTACTTCTTCAATCAATATATACCTTGCTTTGTGAA	CPSSR_346|AAACA	AGACACCAAACCTAGCACGT	59.243	20	100	100	AGCTGAGGCGTTAGGAAACT	59.023	20	N/A	N/A	125	166	290	AGACACCAAACCTAGCACGT	59.243	20	100	100	GCTGAGGCGTTAGGAAACTG	58.92	20	95	100	124	166	289	TCACCAGACACCAAACCTAGC	59.928	21	100	100	AGCTGAGGCGTTAGGAAACT	59.023	20	N/A	N/A	130	161
347	CPSSR_347	AAACA	5|LG03:257258794-257259018|+	5|Sc0000628:744238-744262|+	6|Scaffold5104:269033-269062|-	0.47	0	1	GCATGAGTTTCAACCATATAATCAATCCTCAGCAATTGCAAAATTTCATCCAATCACTATTCACTACAAGAATGCAGAAACAATCATATACTCTATCCCC	AAATTCAAAACAAGAAAACAAGAAAGCATTATTTTCAATAGTTACAGCAACAAAACAAGAAAATAAGAAAGCACGAGTTTTGACCATATACGAGTATCCT	CPSSR_347|AAACA	TCAATCCTCAGCAATTGCAA	55.913	20	100	100	TGGTCAAAACTCGTGCTTTCT	58.361	21	100	100	190	121	310	ATCAATCCTCAGCAATTGCA	55.678	20	100	100	TGGTCAAAACTCGTGCTTTCT	58.361	21	100	100	191	120	310	TCAATCCTCAGCAATTGCAA	55.913	20	100	100	TGGTCAAAACTCGTGCTTTCTT	58.986	22	100	100	190	121
348	CPSSR_348	AAACA	5|LG04:105542600-105542824|+	4|Sc0000488:350501-350520|+	N/A	0.5	0.33	0.98	AAAAAATAAAATAAAACAAAGAAGAAGAAGAATGATTTTTAACATATTCATACAGTAGTTTAATTTTGAATTTCANAAAAAAATAATAATGATAAAGAAN	AAAAACAAGCATAATCAGGCATAGAGGATCCACAACTTGGAACAAACATTTGTTTGAAAATTTCAGAACAGAAAAAAGAAAAAGTTCAAACAGTAAAAGC	CPSSR_348|AAACA	GCAGTCACACTTTCATAAGA	53.267	20	100	100	TGTGGATCCTCTATGCCTGA	57.523	20	100	100	178	81	258	AGCAGTCACACTTTCATAAG	53.25	20	100	100	TGTGGATCCTCTATGCCTGA	57.523	20	100	100	179	80	258	GCAGTCACACTTTCATAAGA	53.267	20	100	100	TTGTGGATCCTCTATGCCTGA	58.237	21	100	100	179	81
349	CPSSR_349	AAACA	5|LG05:51509230-51509454|+	6|xpSc0054135:97477-97506|+	5|Scaffold2270:269129-269153|-	0.47	0	0.97	CACAAAAAAATTCTTCAAAAAATTAAGAATCTAAAAACAATTTTAGTAACACAAAATCAGCACATAAGCTGTCTCAATCATCCAATTTATGTGTGACTTT	AAAAAATCAAACGGGCTCTGTCTTCTAGCACCAAACATTAAAACAAAAACAAACAAACAAACAGAAGAAACCCACATTTGAATACTTCATCACAAATTAA	CPSSR_349|AAACA	GCACATAAGCTGTCTCAATCATCC	60.024	24	100	100	GTTTGGTGCTAGAAGACAGAGC	59.261	22	100	100	102	159	260	GCACATAAGCTGTCTCAATCATCC	60.024	24	100	100	TTGGTGCTAGAAGACAGAGC	57.249	20	100	100	100	159	258	AGCACATAAGCTGTCTCAATCA	57.788	22	100	100	GTTTGGTGCTAGAAGACAGAGC	59.261	22	100	100	103	158
350	CPSSR_350	AAACA	5|LG06:28338233-28338457|+	N/A	3|Scaffold8479:360234-360248|+	1	0.33	0.96	AATTTTTGCTACAACTTTGATAGAGAGCTCTAGTAGAGCTGTTCTAAAAGCAGTTCTACTGAGCTGGCACACCCACACAAAAAAAAAAAAAAAAACAAAC	CAAGGAGGAAAAAAAAATAAATTAATGCAATTTTAGAGCTCTTCTTTTAGACCTCTAAAACATTTTTCTTTCTGCTAAGGAAAGGACTCACTTTATTATT	CPSSR_350|AAACA	TTCTACTGAGCTGGCACACC	59.678	20	100	95	AGTGAGTCCTTTCCTTAGCAGA	58.489	22	100	100	164	153	316	TTCTACTGAGCTGGCACACC	59.678	20	100	95	AGTGAGTCCTTTCCTTAGCAGAA	59.096	23	100	100	164	153	316	TTCTACTGAGCTGGCACACC	59.678	20	100	95	AAGTGAGTCCTTTCCTTAGCAGA	59.096	23	100	100	165	153
351	CPSSR_351	AAACA	5|LG07:32816641-32816865|+	4|Sc0001715:165382-165401|+	2|Scaffold1014:815262-815271|+	1.25	0	0.82	TAGTTTGGAGGGAAATGGTATTTCCTCTACTATTAATGGTGATTCAAATAATGAATAAAGAATACCATGCAACTAAATAATGGAAACTTGAAAATAAGCC	AAAAATAAGAAAAATTGCCGCCACAAGATTAACATTACCATAATATTCTCAAAATACAAGATAATTAGACACGTAGTTTTAAAGTTCGGGACTTTTTAAA	CPSSR_351|AAACA	TGCGTGATAGTTTGGAGGGA	58.728	20	97.35	82.5	TGTTAATCTTGTGGCGGCAA	58.39	20	97.5	100	166	93	258	TGCGTGATAGTTTGGAGGGAA	59.374	21	97.5	80.95	TGTTAATCTTGTGGCGGCAA	58.39	20	97.5	100	166	93	258	TGCGTGATAGTTTGGAGGGA	58.728	20	97.35	82.5	TGTTAATCTTGTGGCGGCAAT	58.833	21	97.6	100	166	93
352	CPSSR_352	AAACA	5|LG08:45694045-45694269|+	N/A	6|Scaffold2436:17375-17404|+	0.5	0.33	0.99	TATATTCTGAGCATCGCACCACACCATTTTACACAAAAACGGAATTTGATGGAAATTGAACATTTATGTATTGCAAAGTCTAGTAGTGAACCGACATAAC	ACTTAAAGAACAACTCGATAAGGAAAACAACAATAACTTGATAAACAAATTATAACAAACCTGATAAGCAAGGTTCAACAACTCGATAAACAAATTGCAA	CPSSR_352|AAACA	GCATCGCACCACACCATTTT	60.038	20	100	100	CGAGTTGTTGAACCTTGCTT	56.865	20	95	100	200	110	309	CGCACCACACCATTTTACACA	59.665	21	100	100	TCGAGTTGTTGAACCTTGCT	57.674	20	95	100	197	114	310	TCGCACCACACCATTTTACAC	59.395	21	100	100	TCGAGTTGTTGAACCTTGCT	57.674	20	95	100	198	113
353	CPSSR_353	AAACA	6|LG10:55141729-55141958|+	3|Sc0003867:3291-3305|+	N/A	1.5	0.33	0.92	ATGCTCATTCATTGAAAATAAAATAAAGTCAAGTTTTTATTATGTGAGCCCACAGACATGCTTGAATCCAATACCCAGGAATTAGTAAAATTAAACAAAT	AAAAAAGTAAGGCTGTGTTTGGAATAATTTCAAATCTGTAATTATACCCACACATTCCAACTTCATATTTGGATATGACTTTCAAACTGTATTTCCAAAA	CPSSR_353|AAACA	AGCCCACAGACATGCTTGAA	59.889	20	100	100	TGAAGTTGGAATGTGTGGGT	57.254	20	100	100	149	146	294	TGCTTGAATCCAATACCCAGGA	59.42	22	100	100	ATCGCGCCTGAGACAGTTTT	60.321	20	95	100	200	158	357	GAGCCCACAGACATGCTTGA	60.322	20	100	100	TGAAGTTGGAATGTGTGGGT	57.254	20	100	100	150	145
354	CPSSR_354	AAACAA	5|LG01:41784736-41784965|+	5|Sc0001694:299629-299658|+	4|Scaffold2358:965020-965043|+	0.47	0	1	CATTGACATTATAGGACACCAATTTGGAACCTGAAATTAAATGCTTACGCAAATGTAAGACAATTAGTTAATGGTGTTCATTAAACATAAACATAAACAT	AAAAAAAAGTGGCATTTTACCAAATATGATTTTATGCAGTTTGTTTTTATCAGAATTTATTTATTTATTAAAAAATGTATTTCTGAAGTTAATATTTAAT	CPSSR_354|AAACAA	Primers not available	na	na	na	na	na	na	na	na	na	na	na	na	na	na	na	na	na	na	na	na	na	na	na	na	na	na	na	na	na	na	na	na	na	na	na	na	na
355	CPSSR_355	AAACAA	5|LG04:101594610-101594839|+	N/A	3|Scaffold6479:451232-451249|+	1	0.33	0.92	TGAAAATCTTTTTAGATTTTTGATAAACAAAGCAAGAAAGAAAGAAGTAAAAAAGAATTAAAATAATAAGACAGAAAACAAAACAAAACAAAAACAAAAC	AACAAGAAAAATAAACAATCAACAAGTCAACAAGTCAACCCAAATCATGTTTCATCACCCAAACCCTTTAGTATGAACAATGTTACACACATTGCGGTTC	CPSSR_355|AAACAA	Primers not available	na	na	na	na	na	na	na	na	na	na	na	na	na	na	na	na	na	na	na	na	na	na	na	na	na	na	na	na	na	na	na	na	na	na	na	na	na
356	CPSSR_356	AAACAA	5|LG08:36193219-36193448|+	N/A	3|Scaffold7274:253518-253535|+	1	0.33	0.92	CGAAGAAAAAAAAATGAAAAAACACTTTTGGCGATTAAAACTTTAGTAGCTAAAAACAAATTAGACTTTAGGCAACTAAAACATTTAGTAACTAAAAAAT	AAAAATTGGCGACTAAAACTTTAGTCGTCCTAAATAATTAAAGTTTTTGGCAAGAAAAAGTTTTAGTCGTTGAAAATGCGATATTAATTTTATTTTAAAC	CPSSR_356|AAACAA	Primers not available	na	na	na	na	na	na	na	na	na	na	na	na	na	na	na	na	na	na	na	na	na	na	na	na	na	na	na	na	na	na	na	na	na	na	na	na	na
357	CPSSR_357	AAACAA	5|LG09:4784678-4784907|+	3|Sc0000049:184778-184795|+	3|Scaffold3186:486131-486148|-	0.94	0	0.96	ATACACCACTCTAGGAAACTTTAGAGAAAAAAAACTCTAGAGGATCCTTGCTCCATGTGATTAGCTCGGATATAAATAACGTAGTATGCATTAGCAATCG	AAAAGTGGAAGAAAGTTGGTGAGGGAAGAAAACGGAAAACGGAAAATGGAAAACGGGAAGGTAGAAAAACAATGGAGGATTTAATATTGAAGTGAGTTAT	CPSSR_357|AAACAA	GCTCCATGTGATTAGCTCGGA	59.931	21	100	95.24	TCCGTTTTCTTCCCTCACCA	58.867	20	100	80	117	149	265	GCTCCATGTGATTAGCTCGGA	59.931	21	100	95.24	TCCGTTTTCTTCCCTCACCAA	59.509	21	100	80.95	117	149	265	GCTCCATGTGATTAGCTCGGA	59.931	21	100	95.24	TTCCGTTTTCTTCCCTCACCA	59.509	21	95.2	100	118	149
358	CPSSR_358	AAACAC	6|LG02:16191377-16191612|+	6|Sc0001186:265276-265311|+	5|Scaffold4096:952213-952242|+	0.47	0	0.99	GTTTTGTTTCATATGGTAAAATAGCCCCTTTTGTTTTCACCAAATCAAATATTTCCTGCGTTTCTTACCTAACAGGATAGAAATTTTTTCAAACCCTTAG	AGCCCTTTAGATGAGAGAAAACAATTGTCTTGATTAATCCATTTCATGAGATGAGAGAAAACAACTCAGAAAATTTCCATAAATGATTAAAAAACATGAA	CPSSR_358|AAACAC	CCTGCGTTTCTTACCTAACAGG	58.999	22	97.75	100	ACTCTCACTCTCACTCTCTTCA	57.634	22	100	100	200	154	353	CCTGCGTTTCTTACCTAACAGG	58.999	22	97.75	100	TCTCACTCTCACTCTCTTCATGT	58.339	23	100	100	198	154	351	CCTGCGTTTCTTACCTAACAGGA	60.307	23	97.85	100	ACTCTCACTCTCACTCTCTTCA	57.634	22	100	100	200	154
359	CPSSR_359	AAACAG	5|LG04:157319757-157319986|+	4|xfSc0000262:128113-128136|+	3|Scaffold662:154349-154366|+	0.82	0	0.95	CCTTTAAATCCCCAAAAACTCGAACTTCTAACCCTGCAAACCGCAAAACAGTCCAAAAACAAAACAAAACAATCCCAAAATGAAGAATCAAAAGCAGAAA	AACCCATCATGGCAAGACCTCAACCCCTTCATACTATCAAAAATATTTTCTTTTCTAAGCCCCCATGACCAGTTATTTGGTCCACCTTATGTCTGTCATT	CPSSR_359|AAACAG	GCAAACCGCAAAACAGTCCA	60.179	20	95	100	GGGTTGAGGTCTTGCCATGA	59.962	20	100	100	121	135	255	GCAAACCGCAAAACAGTCCA	60.179	20	95	100	TGAAGGGGTTGAGGTCTTGC	59.89	20	100	100	126	135	260	GCAAACCGCAAAACAGTCCA	60.179	20	95	100	TGAGGTCTTGCCATGATGGG	59.743	20	100	90	117	135
360	CPSSR_360	AAACC	5|LG10:17387184-17387408|+	5|Sc0000593:432197-432221|+	4|Scaffold257:3711869-3711888|-	0.47	0	1	CAAATCAGGATAGTTACTTAAAATGCCTCTATTCTAGTCAGCACAACACAACTAAAACAAAAAGATCAAGATTTTGTTCCGTTTTACTCTGATTTATTGG	AAATCTAGGGTTTTAGAAAACCACAAAGAATGGAAATCTTGAAGGGTTAGTAGTGTAATTAGGAATAAAAGGGGGGAGAGAGAGAGAGTACCTTAGCAGT	CPSSR_360|AAACC	TGCCTCTATTCTAGTCAGCACA	58.635	22	100	100	TGCTAAGGTACTCTCTCTCTCTCC	60.142	24	100	100	200	123	322	TGCCTCTATTCTAGTCAGCACA	58.635	22	100	100	GCTAAGGTACTCTCTCTCTCTCC	58.613	23	100	100	199	123	321	TGCCTCTATTCTAGTCAGCACAA	59.231	23	100	100	TGCTAAGGTACTCTCTCTCTCTCC	60.142	24	100	100	200	123
361	CPSSR_361	AAACC	5|LG10:61330365-61330589|+	4|Sc0001384:292749-292768|+	4|Scaffold1795:904972-904991|-	0.47	0	0.98	ATCTATCCGTATCAATCCGCACCGCTCTATCTGCTAACCGCGGATTAAACTTTAAAATTTATAATTTGCCTTCAAACTGCTATGCTCTGTTATAGTTAAT	AAGCCAAGCCTTAAGTCCCATCAAATGGGGTCGGCTACATGAATCTTTCTTCTCTACGCGGTCCTATCAAATGCCATCTCGTTAGTCAAATTAAGTAAAT	CPSSR_361|AAACC	CGCACCGCTCTATCTGCTAA	59.969	20	100	100	TGTAGCCGACCCCATTTGAT	59.084	20	100	100	147	117	263	CGCACCGCTCTATCTGCTAA	59.969	20	100	100	ATGTAGCCGACCCCATTTGA	59.084	20	100	100	148	117	264	CGCACCGCTCTATCTGCTAA	59.969	20	100	100	TCATGTAGCCGACCCCATTT	59.084	20	100	100	150	117
362	CPSSR_362	AAACC	5|LG12:2981867-2982091|+	5|xfSc0000396:56047-56071|-	6|Scaffold1154:480647-480676|+	0.47	0	1	TGAATAAACTAGGGAAGAAACTGAAGTAGAAATTTTCCCTCACACACCAAATAGGTCAAAATCTTCCGACCAAGGAGAGAGCAGGAGAAGCCGATTGATA	TTAAATCCCATCAAATAGGGTCGGCTGCATGAATCCTTCTTCTCCACTCGACTCTATCCAAGGCCATTTCGTTAGTTAAATTAAGGAGATTCATATCTCT	CPSSR_362|AAACC	GAGCAGGAGAAGCCGATTGA	59.823	20	100	100	GTTAGCGAACGGGGTAGACC	60.179	20	100	100	194	178	371	AGAGCAGGAGAAGCCGATTG	59.822	20	100	100	GTTAGCGAACGGGGTAGACC	60.179	20	100	100	195	177	371	GAGCAGGAGAAGCCGATTGA	59.823	20	100	100	TTAGCGAACGGGGTAGACCT	60.324	20	100	100	193	178
363	CPSSR_363	AAACC	5|LG01:148457093-148457317|+	6|Sc0001299:87896-87925|-	N/A	0.5	0.33	1	AAAACGTAAACCAGAGACGTTCAAAACAAGGACACCGAAGAAGGGAGAGTGGTGCCTTTGTTGAGCACAACTCTCGAAGAGGCATCTCTGTCTTTTAAAA	CAACCCAACCCAACCCAACCCATCTCTCTGTCTCTCATGTAAAAAGGAAGGAGAGCTGAAATTAGATCTCCCACACTCACACACACATCTCAGATCCCAC	CPSSR_363|AAACC	AAGGGAGAGTGGTGCCTTTG	59.889	20	100	100	GAGAGATGGGTTGGGTTGGG	60.034	20	100	100	113	140	252	AGGACACCGAAGAAGGGAGA	59.885	20	100	100	GAGAGATGGGTTGGGTTGGG	60.034	20	100	100	125	128	252	ACCGAAGAAGGGAGAGTGGT	60.179	20	100	100	GAGAGATGGGTTGGGTTGGG	60.034	20	100	100	120	133
364	CPSSR_364	AAACC	5|LG01:258304031-258304255|+	4|xpSc0053371:226973-226992|+	5|Scaffold197:633251-633275|-	0.47	0	0.98	AAGCATGGACACAGACACGTCGACAAGCAAATTTTCAAAATATGTAGAACACATGGGAGATCGTGCAAAATATATAATGTAATTATTATATGTCATATAT	AAGCCAAGCCTTAAGTCCCATCAAATGAGGTCGGCTACATGAATCCTTCTTCTGCACTTGACTCTATCCAAGACCATTCCTTAGTCAAATTAGGGAGATT	CPSSR_364|AAACC	ATGGACACAGACACGTCGAC	60.039	20	100	90	AGCCGACCTCATTTGATGGG	60.107	20	100	100	157	104	260	CATGGACACAGACACGTCGA	60.04	20	100	85	AGCCGACCTCATTTGATGGG	60.107	20	100	100	158	103	260	ATGGACACAGACACGTCGAC	60.039	20	100	90	GCCGACCTCATTTGATGGGA	60.107	20	100	100	156	104
365	CPSSR_365	AAACC	5|LG01:435601840-435602064|+	6|Sc0000697:331934-331963|+	N/A	0.5	0.33	0.97	AACTGTTAAATTTTTTTTGGGCCAAAAGCTTAATTATCTGTTTAAAAGTTTAATTATATATCTATTTGTTCAAACGTATCTATTTGTTATGACCTAAACT	AAATTAAGCATTAAGTCTCATCAAATAGGACTGGTTACATGAATCCTTCTTCTCCACTCGATTCTATTTAAGGTCATTTCGTTAGTCAAATTAAAATATT	CPSSR_365|AAACC	GGGCCAAAAGCTTAATTATCTG	55.727	22	95.5	100	TCGAGTGGAGAAGAAGGATTCA	58.569	22	100	100	168	118	285	GGGCCAAAAGCTTAATTATCTG	55.727	22	95.5	100	AGAATCGAGTGGAGAAGAAGGA	58.297	22	100	100	172	118	289	GGGCCAAAAGCTTAATTATCTG	55.727	22	95.5	100	CGAGTGGAGAAGAAGGATTCA	57.124	21	100	100	167	118
366	CPSSR_366	AAACC	5|LG01:89649087-89649311|+	4|Sc0000780:194264-194283|+	N/A	0.5	0.33	0.97	ATTTCCATTTATGCTAATGATATCACTATTTCTTATTGTTGCATCTTGACTTGTTCTCTCTCTCTCTCCACTTATCTTCAATTGATGCTACTGCNAAACT	AAGCCTTAAGTCCCATCAAATGAAGTCAGCTACATGAATCCGTCTTCTCCACCTGACTCTATCAATGGCCATCTAGTTAGTTAAATTAAAGAGATTCATA	CPSSR_366|AAACC	ACTTGTTCTCTCTCTCTCTCCAC	58.921	23	100	100	AGTCAGGTGGAGAAGACGGA	59.887	20	100	100	135	148	282	TGTTCTCTCTCTCTCTCCACT	56.912	21	100	100	AGTCAGGTGGAGAAGACGGA	59.887	20	100	100	132	151	282	GACTTGTTCTCTCTCTCTCTCCAC	59.844	24	100	100	AGTCAGGTGGAGAAGACGGA	59.887	20	100	100	136	147
367	CPSSR_367	AAACC	5|LG02:89619896-89620120|+	5|Sc0000162:649894-649918|+	4|Scaffold5090:445137-445156|+	0.47	0	0.99	GTGACGGAGAGCAAGGTGGTGAAGTTGTGTTGCGTGTCTTTTGCATGCATGGGAGGAGCCATCTGAGTTGAGAAACGTGGCTCAATCCCCTTGGCTAGGA	AAGCCTTAAGTCCCATCAAATGGGGTCGGCTACATGAATCCTTCTTCTCCACACGGCCCTATCAAAGGCCATTTCATTAGTCAAATTAAGTAGATTCATG	CPSSR_367|AAACC	ATGGGAGGAGCCATCTGAGT	60.03	20	100	100	GATAGGGCCGTGTGGAGAAG	59.895	20	100	100	140	148	287	TTGCGTGTCTTTTGCATGCA	59.898	20	97.5	100	GATAGGGCCGTGTGGAGAAG	59.895	20	100	100	159	129	287	AAACGTGGCTCAATCCCCTT	59.888	20	100	100	GATAGGGCCGTGTGGAGAAG	59.895	20	100	100	116	172
368	CPSSR_368	AAACC	5|LG03:167886984-167887208|+	4|xfSc0000046:202523-202542|+	4|Scaffold5186:296348-296367|-	0.47	0	0.98	AACAAACTGAGTTGAAAGGCCAATTAATTTTTATGAAATGCTCATAAAATACTACTACCTCTTACAGAGGCCTTAGTACTGTAAGCGGAAGCTGGGTATG	AAGCCTTAAGTCCCATCAAATGGGGCGGAAGCTGGGTATGACCTTTTATAAAAAACCTTAGGAGTTGCTCTTAGAATTTTAGGTATAAAAATCTTAAGAA	CPSSR_368|AAACC	CAAGGGAGCTTCAAAACCGT	58.681	20	100	100	AGCTTCCGCCCCATTTGATG	61.039	20	100	100	194	64	257	CAAGGGAGCTTCAAAACCGT	58.681	20	100	100	CAGCTTCCGCCCCATTTGAT	61.039	20	100	100	195	64	258	ACAAGGGAGCTTCAAAACCG	58.681	20	100	100	AGCTTCCGCCCCATTTGATG	61.039	20	100	100	195	63
369	CPSSR_369	AAACC	5|LG03:233021303-233021527|+	4|Sc0000319:168079-168098|+	4|Scaffold973:830301-830320|+	0.47	0	0.97	GTTTTGAATCTCTTAATTTATCTATTGACTTTTTTTATTTGTTGACTTTCATTGACTATCTGTTCAAAAAATTTCCCTATGTATTCAAAATTTTTGACTA	GAGCCTTAAGTCCCATCAAATGAGGTTGGCTACATGAATCGTTCTTCTCCACTCGACTTTATCAACAGCCATCTGGTTAGTAAAATTAAGGAGATTCATA	CPSSR_369|AAACC	GTGGTAAAAGGTCCACCATT	55.526	20	100	100	CATTTGATGGGACTTAAGGCT	55.907	21	97.6	100	200	47	246	GTGGTAAAAGGTCCACCATTT	56.325	21	100	100	CATTTGATGGGACTTAAGGCT	55.907	21	97.6	100	200	47	246	TGGTAAAAGGTCCACCATTT	54.714	20	100	100	TCATTTGATGGGACTTAAGGCT	57.409	22	97.75	100	200	48
370	CPSSR_370	AAACC	5|LG03:72577998-72578222|+	5|Sc0000400:863749-863773|+	4|Scaffold65:907975-907994|+	0.47	0	0.99	AAAGAGGAACCAAAGAAAAAAGATTAAGTCTTGACAACAAAGATGTCAGCTTTACAACCTACGTATCATTGAGATTCCTAGAAAAATTGAAATTTCAAGA	AAGCCTTAAGTCCCATCAAATGGGGTCGGCTACATGAATCCTTCTTCTCTACGTGGCCCTATCAAAGGTCATTTCGTTAGTCAAATTAAGTAGATCCATA	CPSSR_370|AAACC	GTCCAAACCCTCTTATCCTCCA	59.156	22	100	100	TGTAGCCGACCCCATTTGAT	59.084	20	100	100	181	78	258	GTCCAAACCCTCTTATCCTCCA	59.156	22	100	100	ATGTAGCCGACCCCATTTGA	59.084	20	100	100	182	78	259	GTCCAAACCCTCTTATCCTCCA	59.156	22	100	100	TCATGTAGCCGACCCCATTT	59.084	20	100	100	184	78
371	CPSSR_371	AAACC	5|LG06:73442070-73442294|+	5|Sc0000183:1077368-1077392|+	6|Scaffold35:974631-974660|-	0.47	0	0.99	TTACAATGATTTGGATCATTTTGACAATTTTTAAACTTGCGATCCATGCATATATATATTCTCATCAAGTTGGAATGTATCCCATATGCTAAAATTAACA	AAGCCTTAAGTCCCATCAAATGGGGTCGGCTACATCAATCCTTCTTCTCCACGCGACCCTATCAAACCATGAGACAGACATAAAGGTACGGGAAGCTTCA	CPSSR_371|AAACC	TTAAACTTGCGATCCATGCA	56.03	20	100	100	GATAGGGTCGCGTGGAGAAG	59.969	20	N/A	N/A	158	130	287	TTAAACTTGCGATCCATGCA	56.03	20	100	100	GTTTGATAGGGTCGCGTGGA	60.109	20	93.8	80	162	130	291	TTAAACTTGCGATCCATGCA	56.03	20	100	100	GTCGCGTGGAGAAGAAGGAT	59.826	20	100	60	152	130
372	CPSSR_372	AAACC	5|LG08:59822780-59823004|+	5|Sc0003556:6784-6808|+	4|Scaffold77:183375-183394|+	0.47	0	0.97	GTGTCTATGATGGGTAACTATCATTCAAGTTGCTGATCCATTGTAGTATTACTGAACTCAAATTGTAAAAGGCTGAACTGAATCAATATTATAAGAGCAT	AAGCCTTAAGTCCCATCAAATAGGGTCAGCTACATGAATCCTTCTTCTCCATTCGGCCCTATCAAAGGCCATTTCATTAGTCAAGTTAAGTAGATTCATA	CPSSR_372|AAACC	TGGAGGTGTCTATGATGGGT	57.431	20	100	100	GGGCCGAATGGAGAAGAAGG	60.465	20	97.5	80	189	95	283	TGGAGGTGTCTATGATGGGT	57.431	20	100	100	GGCCGAATGGAGAAGAAGGA	59.458	20	97.5	82.5	188	95	282	TGGAGGTGTCTATGATGGGT	57.431	20	100	100	AGGGCCGAATGGAGAAGAAG	59.456	20	92.5	100	190	95
373	CPSSR_373	AAACC	5|LG09:21615648-21615872|+	7|Sc0000114:1237126-1237160|+	N/A	1	0.33	0.86	CAGCACATGGAAAAATTCTTACCACTAATAATCTGTTAAATAATAATTGAAAAAAGTAGACATAGAACCTTACACACAACTAGAAGTATGGTTGTTTTGT	AAACAANCTAAATCCCATCAAATGGGATCGGCTGCATGAATTTTTCTTCTCCACTCGATTGAAATTAAGGAGATTCATATATCTATTTACTACGCTAGTC	CPSSR_373|AAACC	GGTGGACACAGCACATGGAA	60.537	20	100	100	CATGCAGCCGATCCCATTTG	59.968	20	N/A	N/A	171	92	262	GGTGGACACAGCACATGGAA	60.537	20	100	100	TGCAGCCGATCCCATTTGAT	60.107	20	N/A	N/A	169	92	260	GGTGGACACAGCACATGGAA	60.537	20	100	100	ATGCAGCCGATCCCATTTGA	60.107	20	N/A	N/A	170	92
374	CPSSR_374	AAACC	6|LG01:284146319-284146548|+	4|Sc0000324:223229-223248|+	4|Scaffold4273:1646603-1646622|+	0.94	0	1	GCTTTATTCAAAGCTGCTAAATGGGATTGTAATAAGTGCCAATGAATTCATTTCAGGAGTCCAATTAAATGAATCATTCTGTATGTATCTTTGTCAACAT	AAGCCTCAAGTCCCATCAAATGGGGCAACATAATTTCTGGAAATAGAGTTATATCAATGTCACTTTGTTAAACAAAATTTAGCCTAATTACCACTTGATC	CPSSR_374|AAACC	ACCAGTGGAATTCATGAATGCT	58.295	22	95.5	100	CCATTTGATGGGACTTGAGGCT	60.622	22	100	100	172	81	252	ACCAGTGGAATTCATGAATGCT	58.295	22	95.5	100	CATTTGATGGGACTTGAGGCT	58.268	21	100	100	171	81	251	ACCAGTGGAATTCATGAATGC	56.842	21	95.2	100	CCATTTGATGGGACTTGAGGCT	60.622	22	100	100	172	81
375	CPSSR_375	AAACC	6|LG02:104210313-104210542|+	6|Sc0000190:419347-419376|+	3|Scaffold3728:311372-311386|-	1.41	0	0.94	AAATGAAGGTGACAAGGAACATGCATAAACTGACTAACCACACTTATATCATATGTAATATCATGACGAGTGACAGTGAGATAAATCAATTTCTCAACTA	AAGCCTTAAATCCCCATCAAATGGGATCGGCTACATGAATCCTTCTTCTCCACGCAGCCCTATCAAATGCCTTTTCATTAGTCAAATTAAGTAGATTCAT	CPSSR_375|AAACC	GAAGGTGACAAGGAACATGCA	58.77	21	100	100	TTTGATAGGGCTGCGTGGAG	60.108	20	100	100	193	104	296	TGAAGGTGACAAGGAACATGC	58.77	21	100	100	TTTGATAGGGCTGCGTGGAG	60.108	20	100	100	194	103	296	GAAGGTGACAAGGAACATGCA	58.77	21	100	100	GCTGCGTGGAGAAGAAGGAT	60.108	20	100	100	184	104
376	CPSSR_376	AAACC	6|LG02:19389314-19389543|+	6|Sc0000030:226245-226274|+	3|Scaffold28288:3523-3537|+	1.41	0	0.96	ATATTGTTAAATCTTGAGTTTGTTTTACCAAACCCTAGTTGTTACCAAACTGAATTGGGTCTCCACAAATTAGATATAATATATAAAATATATTATACCT	AAATTAAAATTCTTTTAACAAACCAATTGGGTCTCAAACTCCAATAAGGAGATATACCCCAACAATTCTCCCCCTATCGACTTAGGTGAAGACCTCAACC	CPSSR_376|AAACC	CCAAACTGAATTGGGTCTCCAC	59.442	22	100	100	TGGCGGTTATGGTTGAGGTC	60.036	20	100	100	196	144	339	CCAAACTGAATTGGGTCTCCAC	59.442	22	100	100	GGCGGTTATGGTTGAGGTCT	59.748	20	100	100	195	144	338	CCAAACTGAATTGGGTCTCCA	58.125	21	100	100	TGGCGGTTATGGTTGAGGTC	60.036	20	100	100	196	144
377	CPSSR_377	AAACC	6|LG03:232677086-232677315|+	5|Sc0003428:29731-29755|-	5|Scaffold2753:1555606-1555630|+	0.47	0	0.97	TTCTTATTCTTCTTCAACCTTCTCTTCTTATTCATGTTTTATGTTAAACTTTGAAATAGTGTTCATTTGTGTATGTATAGTAGTGTTTGTTGGTATTTAT	AAGCGTTAAGTCCCATCAAATGAGGTCGGCTGCATGAATCCTTCTTCTCCACTTGACTCTATCTCATTTAATCAATTCAAAGTAGGATTCATTTTCATAA	CPSSR_377|AAACC	CCCCATTCTTATTCTTCTTCAACC	57.543	24	100	100	TGCAGCCGACCTCATTTGAT	60.035	20	100	100	169	95	263	CCCCATTCTTATTCTTCTTCAACC	57.543	24	100	100	ATGCAGCCGACCTCATTTGA	60.035	20	100	100	170	95	264	CCCCATTCTTATTCTTCTTCAACC	57.543	24	100	100	TCATGCAGCCGACCTCATTT	60.035	20	100	100	172	95
378	CPSSR_378	AAACC	6|LG08:74221737-74221966|+	6|xfSc0000017:455962-455991|+	5|Scaffold6152:211519-211543|-	0.47	0	1	AAAAGTATGATGAGAATAGGCTATTTGGTTCAAAATGACAAAGTAAGACTAATTGCAAATGAGCAAATTGGGAGCCCAAAACCTTTTTTTTGTATAGGTA	AAGCCAAGCTTTAAGTCTCATCAAATGGGGTTGGTTGCATGAATCTTCTTCTCCACTCGACTCTATCCAAGGCTATTTTGTTAGTCAAATTAAGGAGATT	CPSSR_378|AAACC	TGCAAATGAGCAAATTGGGA	56.483	20	100	100	GCCTTGGATAGAGTCGAGTGG	59.932	21	100	100	150	153	302	TGGGAGCCCAAAACCTTTT	57.355	19	100	100	GCCTTGGATAGAGTCGAGTGG	59.932	21	100	100	135	168	302	TGCAAATGAGCAAATTGGGA	56.483	20	100	100	TGCAACCAACCCCATTTGATG	59.653	21	100	100	116	153
379	CPSSR_379	AAACC	7|LG02:52274780-52275014|+	8|Sc0000025:195079-195118|-	7|Scaffold198:295447-295481|-	0.47	0	0.98	AATAAGTAAAGAATTGATAAACTACTCTTGTATTTATCCTAACAATTATACTCCAATACTATGCAAGAACTATTACAATCTTTTCTTTTATAAGTAAACA	AAGCCTTAAGTCCCATCAAATGGGGTCAGCTGTATGAATCCTTCTTCTCCATTAGACTCTATCCAGGGCTACTTCGTCAATCAAATTAAGAAGATTCATA	CPSSR_379|AAACC	CTCACTATTTTCTTATGCCCTGAG	57.142	24	95.8	100	ACAGCTGACCCCATTTGATG	58.157	20	97.5	100	193	75	267	CACTATTTTCTTATGCCCTGAG	54.615	22	95.5	100	ACAGCTGACCCCATTTGATG	58.157	20	97.5	100	191	77	267	CTCACTATTTTCTTATGCCCTGAG	57.142	24	95.8	100	TCATACAGCTGACCCCATTTGA	59.424	22	97.75	90.91	197	75
380	CPSSR_380	AAACC	7|LG05:54777248-54777482|+	7|Sc0000888:137023-137057|+	6|Scaffold4912:551894-551923|+	0.47	0	1	GTGTAATATACTTCTGATGTATGTTCTATCTGTTATTTACAAGAAAGATTCTTGTTTATTAGTTTCTGAATTTCTTTGAGTTATTATGGCCCATCCACCT	AAGCCTTATGGCCCATCCACGTAATTAAAAAAATTTAATAGACAGCATAGTAATCGTACATCTTAGATTTTCTGAGCTCTTTTCTCTAACTGTATGCTAT	CPSSR_380|AAACC	TCTTTGAGTTATTATGGCCCATCC	58.615	24	100	100	AGAACAGGGAACACTAATAGCA	56.821	22	100	100	179	172	350	TGAGTTATTATGGCCCATCC	54.545	20	100	100	AGAACAGGGAACACTAATAGCA	56.821	22	100	100	175	176	350	TTGAGTTATTATGGCCCATCC	55.396	21	100	100	AGAACAGGGAACACTAATAGCA	56.821	22	100	100	176	175
381	CPSSR_381	AAACT	5|LG04:117462369-117462593|+	N/A	3|Scaffold344:3638006-3638020|+	1	0.33	1	TAGCAATTTTTGCTTTCGGAATAAGAGAATCAATCATAAAATGCATTTGATCCAGGCCTAAAAGTTGAAATTCCAAGGTTTTACTTTACCCTGTCTCGTC	AAATCTCAGCACCCAAACGGTACATTATTAGGGCTTTTCAACAGAAAAGGCAAAACTACTAGATTAGATCCAACTCAACAACCAAAAAAAATCAAAACTT	CPSSR_381|AAACT	TGCATTTGATCCAGGCCTAA	57.175	20	100	100	CCGTTTGGGTGCTGAGATT	58.053	19	100	100	104	141	244	ATGCATTTGATCCAGGCCTA	56.943	20	100	100	CCGTTTGGGTGCTGAGATT	58.053	19	100	100	105	140	244	TGCATTTGATCCAGGCCTAAA	57.901	21	100	100	CCGTTTGGGTGCTGAGATT	58.053	19	100	100	104	141
382	CPSSR_382	AAACTC	5|LG04:50117892-50118121|+	4|Sc0001309:442171-442194|+	N/A	0.5	0.33	0.97	CAAATTGAAGCCCCAGAAACAAGCTTTCCAATGATTCTAGCCTTACATTCAAATTCGAATTATGGAAGGAGAAAAGGGCAAAAGAGTGAAGGTTGGTCAA	GGGGCTTTTGATCTAATCTTGCCTAAATACCTTGTTAAGGATTCAATCAAGGTTCCAAACATCACCCAAGGGTCCTCACTTATAATATTTAAAGTTCACT	CPSSR_382|AAACTC	GCCCCAGAAACAAGCTTTCC	59.682	20	100	100	GTGAGGACCCTTGGGTGATG	60.035	20	100	100	200	109	308	GCCCCAGAAACAAGCTTTCC	59.682	20	100	100	TGAGGACCCTTGGGTGATGT	60.476	20	100	100	199	109	307	GCCCCAGAAACAAGCTTTCC	59.682	20	100	100	GAGGACCCTTGGGTGATGTT	59.301	20	100	100	198	109
383	CPSSR_383	AAAG	11|LG10:18076511-18076754|+	5|Sc0003163:242946-242965|+	7|Scaffold1644:1087390-1087417|-	2.49	0	0.93	TTTACTTTTTTAATCAGTAACAAAGAAGGAAATTTTATTAACATCAGGAAAAAGGAGAAAAATACAAAATAAGGAGGACAAGCACCCAAAATAAATAAAT	AAAAAGTAAACAAAAGAGTTATAGATCACAAATAATGGATCCCCTTCAATTAAAACAATGCTGAAGCTCAAAAAGAAGCCAAAAATTCCCCTTTAAAAAA	CPSSR_383|AAAG	AGGAGGACAAGCACCCAAAA	59.444	20	100	100	TGGGATGAAGGTCTTGGTTGA	58.938	21	100	100	195	171	365	AAGGAGGACAAGCACCCAAA	59.444	20	100	100	TGGGATGAAGGTCTTGGTTGA	58.938	21	100	100	196	170	365	AGGAGGACAAGCACCCAAAA	59.444	20	100	100	TGGGATGAAGGTCTTGGTTGAA	59.555	22	100	100	195	171
384	CPSSR_384	AAAG	5|LG10:15515592-15515811|+	5|Sc0000027:1468949-1468968|+	3|Scaffold5684:162842-162853|-	0.94	0	0.98	GTATCCAGCCATAAGAACAAACAGAATGACCCCACAAGACCATATATCAGCTGCTGTACCATCATAACCTTTATCGGTGAGCACCTGATAGAAAAGGGGA	AAGTATCACAAATGCAAGAAACTAATAAGAAAAGGAAAAAGGTTTGCATCAAAGTGACCATCCATTTCCATGACATCATAATTGATACCTCAGGAGCAAC	CPSSR_384|AAAG	AGCTGCTGTACCATCATAACCT	59.226	22	97.75	100	TGCCTGTGGAACCCCAAATT	60.105	20	97.5	100	194	148	341	CAGCTGCTGTACCATCATAACC	59.125	22	97.75	100	TGCCTGTGGAACCCCAAATT	60.105	20	97.5	100	195	147	341	AGCACCTGATAGAAAAGGGGAA	59.08	22	100	100	TGCCTGTGGAACCCCAAATT	60.105	20	97.5	100	163	179
385	CPSSR_385	AAAG	5|LG10:51539359-51539578|+	5|Sc0000055:91341-91360|+	6|Scaffold191:332796-332819|+	0.47	0	0.99	TAAATCTGAATGGGATGAAATTTGCACAATATATTGACCATGTGAGAGCTTGTTAGGTTGAAAACTCCAAGAGGCAACCTAAGAAAAATTTAGAGCATGA	GGGAAGGAGAAAATAAGAAAGACAAAAGAAATGAAAGAAATAAATAAAAGCTCACAAGATTGAGAACTCAAAAGAGCGATCTTGGCAAAGGTTAGAGCAC	CPSSR_385|AAAG	TGAAAACTCCAAGAGGCAACCT	60.092	22	95.45	100	ACCTTTGCCAAGATCGCTCT	59.674	20	100	100	154	158	311	AGGTTGAAAACTCCAAGAGGCA	60.092	22	97.6	97.73	ACCTTTGCCAAGATCGCTCT	59.674	20	100	100	158	154	311	TGAAAACTCCAAGAGGCAACC	58.693	21	97.05	90.48	ACCTTTGCCAAGATCGCTCT	59.674	20	100	100	154	158
386	CPSSR_386	AAAG	5|LG10:6498601-6498820|+	4|Sc0001458:210836-210851|+	4|Scaffold2205:168201-168216|-	0.47	0	0.98	AAATTGCAGAAAGAAAGAATGGAAGTCATATCTTGATTACCATGATGAGTCTCCAGTTTTTGTCCTCAGTCACGTTAAAAGATAAAAAGGGGAAAAAAAA	AAAAAGAGAGAAATATTAGCATGTTTCAACTTTATCAGTGTGTATTAACAAGGTTTGACACTAGGTCTCATTATAATGTATTGTAGTAATCTTATCTGAA	CPSSR_386|AAAG	ACCATGATGAGTCTCCAGTT	55.839	20	100	100	GACCTAGTGTCAAACCTTGT	54.92	20	100	100	149	138	286	ACCATGATGAGTCTCCAGTT	55.839	20	100	100	GACCTAGTGTCAAACCTTGTT	55.741	21	100	100	149	138	286	ACCATGATGAGTCTCCAGTTT	56.632	21	100	100	GACCTAGTGTCAAACCTTGT	54.92	20	100	100	149	138
387	CPSSR_387	AAAG	5|LG11:22923138-22923357|+	4|Sc0001258:49236-49251|+	6|Scaffold8786:274257-274280|-	0.82	0	0.97	TTGTAACCAATACAATTTAGACTATAATCAAAATTGACATATCAAATGATCAGCCTTATGGTATATATATATATATATAATCAAATTATTCAAAAAAAAA	GAAATTGGCAGTTGGGTTTAAGCTATAGCATGATCAATTGCAGAGTAGAACAACCTGTATGTATTGAAGAAGTATTCAATTCACATACCAAGATAAAATT	CPSSR_387|AAAG	TGAACGGATACTTTGTGAGAGA	56.869	22	100	100	AGCTTAAACCCAACTGCCAA	57.919	20	100	100	190	54	243	TGAACGGATACTTTGTGAGAG	55.379	21	100	100	AGCTTAAACCCAACTGCCAA	57.919	20	100	100	190	54	243	TGAACGGATACTTTGTGAGAGA	56.869	22	100	100	AGCTTAAACCCAACTGCCAAT	58.391	21	100	100	190	54
388	CPSSR_388	AAAG	5|LG11:32659076-32659295|+	4|Sc0000182:514764-514779|+	6|Scaffold6209:284661-284684|+	0.82	0	0.95	TGATACAAACAGTGGCACTGACTGTAATGTAATTTGAAACAAACAAGTTAGAGCTTTCGTTATTATGTTCAAAGTGTGACTGTAGTAATAATATTGGAGC	AGAGAGCTTTCGTTTTTCTGAATGAATTACCTGAGTGGCGAAACCAACACCAACACCTAACAAAATCCGACCGATGATGGGCATAGCGAGATGAAGGGGC	CPSSR_388|AAAG	TGAGGGTTCCGCGGTATCTA	60.107	20	100	100	TGGTTTCGCCACTCAGGTAA	59.24	20	100	92.5	200	66	265	GGGTTCCGCGGTATCTATGT	59.322	20	100	100	TGGTTTCGCCACTCAGGTAA	59.24	20	100	92.5	197	69	265	GCGGTATCTATGTGGAGCCA	59.32	20	100	100	TGGTTTCGCCACTCAGGTAA	59.24	20	100	92.5	190	76
389	CPSSR_389	AAAG	5|LG11:48558291-48558510|+	3|Sc0001290:387280-387291|+	N/A	1	0.33	0.94	TTCTTGCCCTCACTAAATCCCCTTGCAAGCAACTCATGAACTCCATCACTGAGTGTGGCTTGACNAGACAAAAAAGAGGAGAAAAGGGAGAAAAAAAAGA	AAGAAGACAATAACATGTCCTGATTCTAAACAGCTTACAATGAATTAGAGGTGGTTTGGTTGTTTACCTATGAGCGCTGCACACGACCAGCACCAATTTG	CPSSR_389|AAAG	TCCCCTTGCAAGCAACTCAT	59.887	20	100	100	GTGTGCAGCGCTCATAGGTA	60.179	20	95	100	187	117	303	ATCCCCTTGCAAGCAACTCA	59.887	20	100	100	GTGTGCAGCGCTCATAGGTA	60.179	20	95	100	188	116	303	CCCCTTGCAAGCAACTCATG	59.754	20	100	95	GTGTGCAGCGCTCATAGGTA	60.179	20	95	100	186	118
390	CPSSR_390	AAAG	5|LG12:30637340-30637559|+	5|Sc0003732:141936-141955|-	4|Scaffold1631:214373-214388|+	0.47	0	0.99	TTTTTTTAATGTTTTGGTTGAAATTCAGTGGCTTCAAAAAGGTGCAAATCTGGAGCATTATACAATCTTTTTGGAAGATTTATTTATGTTGTTTATTAGA	AAAAGTTTCTCTGAAAAATTTTGAGCTTCTGTTATTGATGATTATCTGTTGTTAGAACTTAGAAGTGTGTCTGAGTGTTGGCTATATAATCTTGGAGAGA	CPSSR_390|AAAG	AAAGGTGCAAATCTGGAGCA	58	20	100	100	AGCCAACACTCAGACACACT	59.167	20	97.5	100	166	137	302	AGGTGCAAATCTGGAGCATT	57.773	20	100	100	AGCCAACACTCAGACACACT	59.167	20	97.5	100	164	139	302	AAGGTGCAAATCTGGAGCAT	57.773	20	100	100	AGCCAACACTCAGACACACT	59.167	20	97.5	100	165	138
391	CPSSR_391	AAAG	5|LG13:49579483-49579702|+	5|Sc0002558:108401-108420|+	4|Scaffold298:435008-435023|-	0.47	0	0.99	AGTAGAAATATGCTAATTTCAACAATAGTTTGCAAAATCAAACTAGTATTTTATTAATTAATACTTCGGCTAAACGTCTTCGAGATTACATCAAATAGAA	TAAACTAATGATAGAAAAACTTCATTTTACTGGTATTCCAAGGCCTTGGTAACTTCTTGTCGTCACTGTCTTCTAGCCGATATGCCCCATTACTAATGGC	CPSSR_391|AAAG	TCGGCTAAACGTCTTCGAGA	58.841	20	100	100	CGGCTAGAAGACAGTGACGA	59.197	20	97.5	100	134	165	298	TCGGCTAAACGTCTTCGAGA	58.841	20	100	100	TCGGCTAGAAGACAGTGACG	59.197	20	97.5	100	135	165	299	ACTTCGGCTAAACGTCTTCGA	59.732	21	100	100	CGGCTAGAAGACAGTGACGA	59.197	20	97.5	100	137	162
392	CPSSR_392	AAAG	5|LG15:19953427-19953646|+	3|Sc0000433:252156-252167|+	N/A	1	0.33	0.95	TGTTTTTATTTTTTTTTTTACTGAGAAAATGCTAAGGAAAAATAAAAGCGTAAATTTGATAGTGAAGGTTTTCATTATTTGAGGCTTCAGAAATTTTTAA	ACTATAAAGAATGCACTCAATTTAGTAAAACTTTTCGGCTTAGTGATTGTGATTTGTGAATATGAAACAGAAGATTCAATGTTATCTTATATTTTTCCCA	CPSSR_392|AAAG	TGTTTCTTGGCCATGTACTCTGN	59.931	23	100	95.65	CACAATCACTAAGCCGAAAAGT	57.251	22	100	100	199	72	270	TGTTTCTTGGCCATGTACTCTGN	59.931	23	100	95.65	TCACAATCACTAAGCCGAAA	55.008	20	100	100	200	72	271	TCTTGGCCATGTACTCTGNCTGT	59.674	23	100	78.26	CACAATCACTAAGCCGAAAAGT	57.251	22	100	100	195	76
393	CPSSR_393	AAAG	5|LG15:26808595-26808814|+	5|Sc0000371:568384-568403|+	4|Scaffold2988:422372-422387|+	0.47	0	0.96	AGGAGTTTTAACTAAAGTTTCCAATTCTTAACACCCGCCATCATAACAACAACAAAGAAAAAAAAGATAATCAGATCATCAACAACAACAAGCCATATCA	TAGATCTGCGTTGGATCTGTGTTCAATGGGCATCCCAGAATGACTTCATAAAGGAGAGAGAGAGAGAGAAAGAATTTTAGGGAGCCGCTCACTGTCCTCA	CPSSR_393|AAAG	ACACCCGCCATCATAACAACA	60.272	21	100	100	CAGTGAGCGGCTCCCTAAAA	60.036	20	97.5	100	184	130	313	CACCCGCCATCATAACAACA	58.542	20	100	100	CAGTGAGCGGCTCCCTAAAA	60.036	20	97.5	100	183	131	313	ACACCCGCCATCATAACAAC	58.541	20	100	100	CAGTGAGCGGCTCCCTAAAA	60.036	20	97.5	100	184	130
394	CPSSR_394	AAAG	5|LG01:132881990-132882209|+	6|Sc0000177:809750-809773|+	5|Scaffold5693:115299-115318|+	0.47	0	0.97	TAAGTTAATAGTATGGGAATGCACACATGGATTCTCACAAATTCTGGCACAAATAAGCAAAATGTGAAAATAATTTCAGCTCCAAATAGGGGAAAAAAAT	AAAAAAAAAAAATGAGAAGAAAGCAAGGACAATGTAGTAATTTTAATAGAATAGGTCATGCCCATTGTGTAGTGCTAGAAAGACACATATATAACTCTCA	CPSSR_394|AAAG	AGTATGGGAATGCACACATGGA	59.758	22	100	100	AGCACTACACAATGGGCATGA	59.995	21	N/A	N/A	187	109	295	AGTATGGGAATGCACACATGGA	59.758	22	100	100	GCACTACACAATGGGCATGAC	59.867	21	N/A	N/A	186	109	294	ATGGGAATGCACACATGGAT	57.535	20	100	100	AGCACTACACAATGGGCATGA	59.995	21	N/A	N/A	184	112
395	CPSSR_395	AAAG	5|LG01:232928220-232928439|+	5|Sc0000257:151075-151094|+	6|Scaffold17:814513-814536|-	0.47	0	1	CAAAACACTACAGCATTGTCCGGTTACAAGATTTCTGCATTCGTATTGGAGAGCAAAATCTGGTTTAGGTTGTTGCCAAAAGAAAAATAAAAAATAAAAA	AAATTTCTGCAATTACAAAGTAGTAGTAACTAATTTTGTTAACAAATACATATACTGCATAAGGGAATGTTTTACCCCGAATGGAAGTTGCAAAATTAAA	CPSSR_395|AAAG	TCTGCATTCGTATTGGAGAGCA	59.832	22	100	100	TGCAACTTCCATTCGGGGTA	59.306	20	100	100	179	133	311	TCTGCATTCGTATTGGAGAGCA	59.832	22	100	100	TGCAACTTCCATTCGGGGTAA	59.926	21	100	100	179	133	311	TCTGCATTCGTATTGGAGAGCA	59.832	22	100	100	TTGCAACTTCCATTCGGGGTA	59.926	21	100	100	180	133
396	CPSSR_396	AAAG	5|LG01:253822063-253822282|+	4|Sc0000182:514764-514779|+	6|Scaffold6209:284661-284684|+	0.82	0	0.96	CGATACAAACAGTGGCACTGACTGTAATGTAATTTGAAACAAACAAGTTAGAGCTTTCGTTGTTGTGTTCAAAGTGTGACTGTAGTAATAATATTGGAGC	AGAGAGCTTTCGTTTTTCTGAATGAATTACCTGAGTGGCGAAACCAACACCAACACCTAACAAAATTCGACCGATGATGAGCATAGCGAGGTGTACAGCA	CPSSR_396|AAAG	TGAGGGTTCCGCGGTATCTA	60.107	20	100	100	TGGTTTCGCCACTCAGGTAA	59.24	20	100	92.5	200	66	265	GGGTTCCGCGGTATCTATGT	59.322	20	100	100	TGGTTTCGCCACTCAGGTAA	59.24	20	100	92.5	197	69	265	GCGGTATCTATGTGGAGCCA	59.32	20	100	100	TGGTTTCGCCACTCAGGTAA	59.24	20	100	92.5	190	76
397	CPSSR_397	AAAG	5|LG01:291442148-291442367|+	5|Sc0000815:706019-706038|+	2|Scaffold2579:1370329-1370336|+	1.41	0	0.96	AGAAACAAATTATATGCATGTTATTCAATCACATATTAATAATTTAGTAACTTTGGTCTACCACAGTTGGCCAATTACAACTTTTTGAACTTTTGAACAC	AAACGTAGATCAATTGTGCCCTCAAATGTTTCATGCATTTGAATGGTTGCCATAAAGACTGGCAGTGGGTGGGTGGTTTTTTATTTTTTTATTTTTTTAT	CPSSR_397|AAAG	CCACAGTTGGCCAATTACAAC	57.975	21	100	100	CCACCCACTGCCAGTCTTTA	59.6	20	97.5	100	132	160	291	CCACAGTTGGCCAATTACAA	56.514	20	100	100	CCACCCACTGCCAGTCTTTA	59.6	20	97.5	100	132	160	291	CCACAGTTGGCCAATTACAAC	57.975	21	100	100	ACCCACTGCCAGTCTTTATGG	59.995	21	97.6	100	130	160
398	CPSSR_398	AAAG	5|LG01:309344549-309344768|+	5|Sc0000053:1250107-1250126|+	6|Scaffold25096:14617-14640|-	0.47	0	1	ATACTCACCCAAAAAACAGTAAAAGAAAAGCTTAACCAGATAAATTTTCCTTGATTACTTTTTAAGTAAAATGAAATCTACACCCAAAAAACTAAAAAGA	AAATACCAAATGCAAAGCATTTCTTGTAGCGAGTGTTGTATAGACATTTCCATAAATGGTTGTGAGTCCAATCACTTCCACTTCTGGCGATCGCAATGCC	CPSSR_398|AAAG	TGTGAGGAGGGTGATAAGGA	57.059	20	100	100	TCGCTACAAGAAATGCTTTGCA	59.448	22	100	100	188	64	251	TGTGAGGAGGGTGATAAGGATCT	60.052	23	100	100	TCGCTACAAGAAATGCTTTGCA	59.448	22	100	100	188	64	251	TGTGAGGAGGGTGATAAGGATC	58.691	22	100	100	TCGCTACAAGAAATGCTTTGCA	59.448	22	100	100	188	64
399	CPSSR_399	AAAG	5|LG01:44234166-44234385|+	5|xfSc0000114:161646-161665|-	2|Scaffold2695:548363-548370|+	1.41	0	0.96	TAACCTCTGACAATGATCCCAACAATGAAAAAAAAGTGGGTCAACATAATAAAAATATAAATAACTACATCCTAGAGTCAAGAAAATAAAATTAAAAAAA	AAAAAGGAACAGAAAATAAACATCTCTCATTTACTGTCAAAAATTGTCTGTCGACAAGATAATCGCTAACCTTTACCCAGAAGCAGCACTCTTATTCATC	CPSSR_399|AAAG	ACCTCTGACAATGATCCCAACA	59.356	22	100	95.45	TTCTGGGTAAAGGTTAGCGA	56.178	20	100	100	200	102	301	ACCTCTGACAATGATCCCAACA	59.356	22	100	95.45	TCTGGGTAAAGGTTAGCGAT	55.943	20	100	100	199	102	300	ACCTCTGACAATGATCCCAACA	59.356	22	100	95.45	AGCGATTATCTTGTCGACAGA	56.942	21	100	100	185	102
400	CPSSR_400	AAAG	5|LG01:76809655-76809874|+	5|Sc0000267:468186-468205|+	3|Scaffold988:923359-923370|+	0.94	0	0.97	ATCGTAGATTTAGGACTATATAAATTGATGAATTATTAGTAAATAATACAAGTTGAATATACAAGTTTATTCTAAAACGTACAACATAAAAGAAATCAAA	AAACATCATACATGGGATAATCACACTTACTTTTCCCTTGATCGAAGATTGAAGAACAGGTGGCAATATTTGACAATTTTCATGCTTGTGAATCATCAAA	CPSSR_400|AAAG	GCAAGATTGTGGTGGTGTAA	56.247	20	100	100	GGGAAAAGTAAGTGTGATTATCCC	57.305	24	97.9	100	200	57	256	GCAAGATTGTGGTGGTGTAAA	57	21	100	100	GGGAAAAGTAAGTGTGATTATCCC	57.305	24	97.9	100	200	57	256	TGTGGTGGTGTAAATAGGAATG	56.065	22	100	100	CGATCAAGGGAAAAGTAAGTGTGA	59.005	24	100	97.92	200	64
401	CPSSR_401	AAAG	5|LG02:142873013-142873232|+	5|Sc0001155:81904-81923|+	6|Scaffold7556:57183-57206|-	0.47	0	1	AAATATTTTCTGCAGAATTTTCTTAGCAACCAAACAGAAGATCAAAATTGCAAAAAAAATAAAGAAGAAAAGGAAAAGAGGATTAATAACAAGGGAAGTA	AATCGGAAGTAGACCTAGTGGCAACGGCGAAAAGGGCATTGGAATCGGTGGTTTCGACATCGAGAGTGTCGTCATCGTAGAAGAAACAACGGCACAATAT	CPSSR_401|AAAG	AGCAACCAAACAGAAGATCA	55.171	20	100	100	CTTTTCGCCGTTGCCACTAG	59.834	20	100	100	130	124	253	AGCAACCAAACAGAAGATCA	55.171	20	100	100	TGTCGAAACCACCGATTCCA	59.607	20	100	100	155	124	278	AGCAACCAAACAGAAGATCA	55.171	20	100	100	TGACGACACTCTCGATGTCG	59.557	20	100	100	170	124
402	CPSSR_402	AAAG	5|LG02:158144228-158144447|+	N/A	4|Scaffold41:2411842-2411857|+	0.5	0.33	0.97	AAAATAATAATTTGGCACATAGTATGTGTGCTTTCTCTTCTAGTAAAATAACATGGCAACACTAGATATTGGAAAAAGGATACCAAAAAAAAAGAAAAAA	GAAGGAAAAAGAACAATGAAGACAATAAAAACAATTACAATAAGAAGGATTCAATTTTATTGATTAATTTGTTTTAATTTATGAGATTGTTAACATGTTT	CPSSR_402|AAAG	Primers not available	na	na	na	na	na	na	na	na	na	na	na	na	na	na	na	na	na	na	na	na	na	na	na	na	na	na	na	na	na	na	na	na	na	na	na	na	na
403	CPSSR_403	AAAG	5|LG02:29845837-29846056|+	5|Sc0000005:665305-665324|+	3|Scaffold626:2078458-2078469|-	0.94	0	1	TTGAATGTCCACTGCACATGTAATCCGGTTAACACAATTTGCAATAAAAAACAAGGGTATGCTATAATCCTACTAATCAAACATGCCCTTAGAAAGAAGA	AAACTGACCGTCCAGCATCTTCAGGGCTAAACTCAACATCTTCACATCCCAAACTTCTGGCATACTTGACCATACTGACCGCAATCTCCAAAACCTCCTC	CPSSR_403|AAAG	GTCCACTGCACATGTAATCCG	59.334	21	100	100	TGAAGATGCTGGACGGTCAG	59.753	20	100	100	137	106	242	GTCCACTGCACATGTAATCCG	59.334	21	100	100	CTGAAGATGCTGGACGGTCA	59.753	20	100	100	138	106	243	GTCCACTGCACATGTAATCCG	59.334	21	100	100	GAAGATGCTGGACGGTCAGT	59.752	20	100	100	136	106
404	CPSSR_404	AAAG	5|LG02:64642580-64642799|+	4|Sc0002828:50549-50564|+	N/A	0.5	0.33	0.97	GCGGAACATGGCTGGCCAACTAAGAGAATGTGCGGCAGGCCCAATGAAGTGGGCTGCCAGCCATCTGTTGTTTGCTACTCTCTGAGTGGTCAGGCTAGAA	AAAAGGTCTTTGGTCAAAATAGGGTGCAAGGTTTGTGTTTGATGCTCGAAACCGAATTCTTTTGCCGAATATTTGAAGAATTGCACAGCGTAACATTTCA	CPSSR_404|AAAG	ACAGTATTGGTCGCGGAACA	59.681	20	95	100	CAAACACAAACCTTGCACCCT	59.793	21	95.2	100	173	88	260	ACACAGTATTGGTCGCGGAA	59.681	20	100	80	CAAACACAAACCTTGCACCCT	59.793	21	95.2	100	175	86	260	ACAGTATTGGTCGCGGAACA	59.681	20	95	100	CGGTTTCGAGCATCAAACACA	59.737	21	94.4	85.71	186	88
405	CPSSR_405	AAAG	5|LG02:7144185-7144404|+	4|Sc0000352:841859-841874|+	N/A	0.5	0.33	0.97	ACTTTTCCTGGATTTTTTTTAGTAACATTTCCTAGAAAATAAGAAAGCTAGCATCTTCACTTTGGAAAAAAAAAAAAAAAACAAACAAACAAACAAAACA	AAGATGAACTAATTTCTTCGATACCAACTGCTGGAATTGGTAATTTCTAACTGGTAATTTAATGTGTTCAGTTGCAGAGCATTTCAAGGCTTGGTCAATC	CPSSR_405|AAAG	AATGGACGCTGGTGCTCTTT	60.251	20	95	100	CCAGCAGTTGGTATCGAAGA	57.327	20	100	100	177	77	253	AAATGGACGCTGGTGCTCTT	60.251	20	95	100	CCAGCAGTTGGTATCGAAGA	57.327	20	100	100	178	76	253	AAAATGGACGCTGGTGCTCT	60.251	20	95	100	CCAGCAGTTGGTATCGAAGA	57.327	20	100	100	179	75
406	CPSSR_406	AAAG	5|LG03:108169309-108169528|+	4|Sc0003528:162625-162640|+	4|Scaffold659:3366352-3366367|+	0.47	0	1	TTCTCAAATTTTCTAAGCCACTTAAAACTTCCAAAGGCACATGTATTGAATCCCCCACCGATATTAAAGCGCAGATAGATTGTTGCTTTATTTGTATGGA	AAAAAGTCTTTATGCCAAACAATGTCACATATTAATCAAGTCTTATGAGAAGTGCCTAATTATTGGTTGATCAAAAAACAATCATAGAACATTTTATTTA	CPSSR_406|AAAG	AGCGCAGATAGATTGTTGCT	57.678	20	100	100	AGGCTCAAATTAACACATCGCT	58.653	22	100	100	174	167	340	CCACCGATATTAAAGCGCAGA	58.52	21	100	100	AGGCTCAAATTAACACATCGCT	58.653	22	100	100	187	154	340	AGCGCAGATAGATTGTTGCTT	58.363	21	100	100	AGGCTCAAATTAACACATCGCT	58.653	22	100	100	174	167
407	CPSSR_407	AAAG	5|LG03:110774035-110774254|+	5|Sc0000820:245022-245041|+	6|Scaffold962:22550-22573|-	0.47	0	0.98	GCAAACCAAGTCCACCTAAAGCCTTCAAACTTTCTTTAGCAAGCATTGGCCAAATACTTTCCTCCACCAAATTCTGCAGAGAATGACAAGCCAAAAATTT	AAACGAAGAAAGAAGGGAAATATTAAGCAATACTTGAGCAGTAAAACAGGAAGCACCAAGAAGCTAAATTGCTTTTTTACTGATTACAAAAAAGAGTTCA	CPSSR_407|AAAG	TCCTCCCAGAGAAAGCAAACC	59.926	21	100	100	AGCTTCTTGGTGCTTCCTGT	59.524	20	100	100	199	86	284	CCTCCCAGAGAAAGCAAACCA	60.203	21	100	100	AGCTTCTTGGTGCTTCCTGT	59.524	20	100	100	198	87	284	TCTGCAGAGAATGACAAGCCA	59.651	21	100	100	AGCTTCTTGGTGCTTCCTGT	59.524	20	100	100	113	172
408	CPSSR_408	AAAG	5|LG03:132352376-132352595|+	5|Sc0000066:1418153-1418172|+	3|Scaffold651:624429-624440|+	0.94	0	0.97	ACAATGTGAATTTACATTTTAACAAAATTGAACTCGATAATTACACTATTTTAGAAAAAAAAAAAATTGTTAATCATACCAAAAAAAAAAAAAAAACGAA	GCCCTGGTTCCCTCCTTAATTTTCTCTCCCATTTTCTTTTCACGCTCGTTTCTCTCCTTGCTTCATAGAGAATTTCCCTCTTATCTTTTGCCGCATGCCT	CPSSR_408|AAAG	Primers not available	na	na	na	na	na	na	na	na	na	na	na	na	na	na	na	na	na	na	na	na	na	na	na	na	na	na	na	na	na	na	na	na	na	na	na	na	na
409	CPSSR_409	AAAG	5|LG03:15654689-15654908|+	3|Sc0001165:274876-274887|+	5|Scaffold793:515768-515787|-	0.94	0	0.95	TCCAAAGAAATGGGGGGTCCAAAGAATTTTGGTAGGTGCTAATAGCAGCACTCTAAAAAAAATGAGGTGGTGGTCATGTTGGAAATATAATGGAAAAAAA	AAGAGGGGTGATCGAACTTGAGATAATAAATGGGTTTTTGAATGGAAAAGAGGTCACAATGTTGAGTGATAGAAACTAACGGTGTTAGGCTGAATATAGA	CPSSR_409|AAAG	TGAGGTGGTGGTCATGTTGG	59.89	20	100	100	GGTTCAAGTTGGGCGGTTTG	60.249	20	100	100	184	162	345	GAGGTGGTGGTCATGTTGGA	59.6	20	100	100	GGTTCAAGTTGGGCGGTTTG	60.249	20	100	100	183	163	345	TGAGGTGGTGGTCATGTTGG	59.89	20	100	100	TGGTTCAAGTTGGGCGGTTT	60.685	20	100	100	185	162
410	CPSSR_410	AAAG	5|LG03:174344130-174344349|+	5|Sc0000846:265137-265156|+	6|Scaffold21269:55522-55545|+	0.47	0	0.99	AAAAGGAGGTGAGAGGGAGCTCGGTAGAGGGCGCAGTTGAAGCTTGGAGCTAAGCTTTGCGAGAGAGAAAAAGAAAAGGAAAAAAACAAAAAAAAAAAAA	GGAGAGTTGGAACGCTAAAGCTTGGAGCTAAGTTTTGCAAGAGAGAAAAAGAAAAGAAAAAGAAAAGAAAGAAAGAAAGGGAGAGTGGGAAGGTTTAGAG	CPSSR_410|AAAG	GCTTGGAGCTAAGCTTTGCG	60.179	20	100	100	ACCTTCCCACTCTCCCTTTCT	60.132	21	100	100	173	141	313	GCTTGGAGCTAAGCTTTGCG	60.179	20	100	100	ACCTTCCCACTCTCCCTTTC	58.637	20	100	100	173	141	313	TGGAGCTAAGCTTTGCGAGA	59.392	20	100	100	ACCTTCCCACTCTCCCTTTCT	60.132	21	100	100	170	144
411	CPSSR_411	AAAG	5|LG03:180791208-180791427|+	5|Sc0000749:633889-633908|+	3|Scaffold1708:219915-219926|-	0.94	0	0.97	CAATGTAATAATTTCAATTTGTGACACTTTGATATATTTGGTCATATTTTGAATATTTAAGACAGTAATACTGAATATGTTCTTATGATTATCACCAAAA	ATGAATATGGTATTTATTTTTGTAATTTTTTCCTTTAGTAAAAATATTTAGTATTTTTTTAATAAAGAAAACTTGCATTTATGCTTATTTTTAAGTAATT	CPSSR_411|AAAG	Primers not available	na	na	na	na	na	na	na	na	na	na	na	na	na	na	na	na	na	na	na	na	na	na	na	na	na	na	na	na	na	na	na	na	na	na	na	na	na
412	CPSSR_412	AAAG	5|LG04:109358164-109358383|+	5|Sc0001517:435214-435233|+	4|Scaffold9041:35568-35583|+	0.47	0	1	TATCTACCATCAATGAATTTTTTTGACTTTTAGTGAGAGAAATTTCATTGAAGGATGGAGAGAGAGGAAGAAAGTGACATTGAGGGGTTATGAAGAGAGC	ATATGGGGCACTCAAACTCAAAATAAAACCAAACCCCTTGGCCCCAGGTAAATTTTTTTGAAATTTCATAAATTTCTCTGAGTGAAAATTCAAAAATTTT	CPSSR_412|AAAG	TGAAGGATGGAGAGAGAGGAAGA	59.729	23	100	95.65	AATTTACCTGGGGCCAAGGG	59.957	20	100	100	126	148	273	TGAAGGATGGAGAGAGAGGA	56.464	20	100	95	AATTTACCTGGGGCCAAGGG	59.957	20	100	100	126	148	273	TGAAGGATGGAGAGAGAGGAAG	58.359	22	100	95.45	AATTTACCTGGGGCCAAGGG	59.957	20	100	100	126	148
413	CPSSR_413	AAAG	5|LG04:110234202-110234421|+	5|Sc0000537:662303-662322|+	6|Scaffold13940:260265-260288|+	0.47	0	0.96	TAGATGCATGAATTTTTTTGAAAATCCCAATTTTTCTGGAAGACAGAGTTCATGCAAATGCACATGTAATAACAACCACATATAATTTTGGTCCCATAAA	AAAACAAAGATTGTTGGTTGGTCCAAGGGTGGAAGAGATGTGCTATACCAAAAATTGAAGTATTATAGTTTCAAGAAAGCCATACCAAAAATAAAGAGGT	CPSSR_413|AAAG	TGGAAGACAGAGTTCATGCA	56.772	20	N/A	N/A	AGCACATCTCTTCCACCCTTG	59.996	21	100	100	128	136	263	TGGAAGACAGAGTTCATGCAA	57.51	21	94.7	90.48	AGCACATCTCTTCCACCCTTG	59.996	21	100	100	128	136	263	TGGAAGACAGAGTTCATGCA	56.772	20	N/A	N/A	AGCACATCTCTTCCACCCTT	58.634	20	100	100	128	136
414	CPSSR_414	AAAG	5|LG04:113343020-113343239|+	3|Sc0000361:301198-301209|+	N/A	1	0.33	0.95	TAACTATAACTGTGTTTTTTAAAAAAAAATAAAAAATTCTTTTGAAAGTTGTTGGGCCTTTGAATGGTTCGCAGTTATGTATGCCTTGGTTTACGCGACA	TAATTCAATTCTACGGATATGACTCTCCGAGTCGCAAAGTCAGATACACACCGATANTTTGGGACATTGAAGGTTTCCAATATCTTGGGATGATGGCTTT	CPSSR_414|AAAG	GCCTTTGAATGGTTCGCAGT	59.402	20	100	100	CTGACTTTGCGACTCGGAGA	59.759	20	100	100	108	155	262	TTGGGCCTTTGAATGGTTCG	59.035	20	100	100	CTGACTTTGCGACTCGGAGA	59.759	20	100	100	112	151	262	GCCTTTGAATGGTTCGCAGTT	60	21	100	100	CTGACTTTGCGACTCGGAGA	59.759	20	100	100	108	155
415	CPSSR_415	AAAG	5|LG04:72735537-72735756|+	4|Sc0000834:645436-645451|+	6|Scaffold3952:636490-636513|+	0.82	0	0.98	AGTTAATTTATGTTTTGCACTCATAAGCAAATTTTTCGACTGGAATAAGCAAACCTGTTTGAAGAACAGATTTCGAAGAACAGATTTAAAAAAAAAAAAA	AAACACAGTAATATAACCGCAGAACAGCTTTTGCAAACAAAAATCTGCAGAACAAATTAATTTTCACATGGTGCACAAAAAAAGTATGTTAGTTTCAATT	CPSSR_415|AAAG	CGACTGGAATAAGCAAACCTGT	58.926	22	100	100	GCAAAAGCTGTTCTGCGGTT	60.249	20	100	90	118	136	253	TCGACTGGAATAAGCAAACCTGT	60.244	23	100	100	GCAAAAGCTGTTCTGCGGTT	60.249	20	100	90	119	135	253	TCGACTGGAATAAGCAAACCTG	58.665	22	100	100	GCAAAAGCTGTTCTGCGGTT	60.249	20	100	90	119	135
416	CPSSR_416	AAAG	5|LG05:138702574-138702793|+	6|Sc0000790:263081-263104|+	N/A	0.5	0.33	0.98	AGGATTTAAGAATGGCTTAGGCTTTTAAGGATTGAAAAGAAAAAAGTTAAGTTTAGAACAGGGCGTATGAAATCACAACCAAAAAAAGAAAAAAAGAAAA	CAAGCAAGAAAGAAAAGAAACAGAAGAATAAAAGAAAAAAAGTGTACATGAAATTATTAGATGGTAGCCCAAGATGAAATTATTCCATTCCACCAAGTCA	CPSSR_416|AAAG	GGGCGTATGAAATCACAACCA	58.912	21	100	100	TGGGAAAGTGTTTGACTTGGTG	59.242	22	100	100	172	160	331	CAGGGCGTATGAAATCACAACC	59.903	22	100	100	TGGGAAAGTGTTTGACTTGGTG	59.242	22	100	100	174	158	331	GGGCGTATGAAATCACAACCA	58.912	21	100	100	GTGTTTGACTTGGTGGAATGGA	59.044	22	100	100	165	160
417	CPSSR_417	AAAG	5|LG06:104088891-104089110|+	5|Sc0002808:157853-157872|-	4|Scaffold3159:59442-59457|+	0.47	0	0.97	ACGGCTGTTGTCGTTGTCGCTACGCCATCATCGCCATCGTCGTCCATCTTCGTCTCTCTGATTTGAGAGCTAAGATAGAAGAAAAAGAGGCTCAAAAGCA	AAAAAAAAAAGAAGGCCGTTTTGGACAGCCGCATGGTCACCGTAAGAAACCACGGCCGACGATCCGGACTCAATAATATGGGACCCTATTTTTACTTTAA	CPSSR_417|AAAG	CCATCGTCGTCCATCTTCGT	59.899	20	100	95	GCCGTGGTTTCTTACGGTGA	60.601	20	97.5	100	143	133	275	GCTGTTGTCGTTGTCGCTAC	59.839	20	100	75	GCCGTGGTTTCTTACGGTGA	60.601	20	97.5	100	173	103	275	CTGTTGTCGTTGTCGCTACG	59.57	20	100	75	GCCGTGGTTTCTTACGGTGA	60.601	20	97.5	100	172	104
418	CPSSR_418	AAAG	5|LG06:30196824-30197043|+	5|Sc0001816:142646-142665|+	3|Scaffold3291:1564467-1564478|-	0.94	0	0.97	AGCTTTAAGGCATATCTTTATTTACCTGTTAGGGTTGTGTATTGAGCTTCATTTCACATCTCTATTATTTGGTAATAAAACTCATACCCAAAAAAATAAA	AAGACACCATCATCTGATGTCATGGTACAGAGTTCACCTACATTCTATTACGTATATTATAGGTGTGCCACCCACACAATTCAATACAGATTTTATATAT	CPSSR_418|AAAG	ACACATGACAGTGCCTCTCG	60.038	20	100	100	AGGTGAACTCTGTACCATGACA	58.761	22	100	100	193	66	258	CGGTCAGAGAAGATGCAGCT	59.825	20	100	100	AGGTGAACTCTGTACCATGACA	58.761	22	100	100	175	84	258	ACACATGACAGTGCCTCTCG	60.038	20	100	100	GGTGAACTCTGTACCATGACA	57.322	21	100	100	192	66
419	CPSSR_419	AAAG	5|LG06:58468129-58468348|+	N/A	4|Scaffold1538:677784-677799|+	0.5	0.33	0.98	TAAAGGAGTGTAATTTACCCTTATTTATAACAGCATTTTTTTGATTTTGTTTTTTTTTGAATAAATTTTATGTATAGATAGAGTTTATAAAAATAAATTA	AAAAACAGATTTGTTTTAAAGCATACAATTCTTAATTGCTTACAAAGACATTTACTTATTTATTTTCTCAAGAACAATCATTTTGTGTTTTCTCTCTATT	CPSSR_419|AAAG	Primers not available	na	na	na	na	na	na	na	na	na	na	na	na	na	na	na	na	na	na	na	na	na	na	na	na	na	na	na	na	na	na	na	na	na	na	na	na	na
420	CPSSR_420	AAAG	5|LG08:62484533-62484752|+	5|xfSc0000182:205840-205859|-	4|Scaffold5356:115091-115106|-	0.47	0	0.96	TTATTTTTGGATATTGAAATGCCTAGAACTAATTTGATGCACCATTAGGCTTAATTACTCACATGGATGGTGTTGAAGGGATTGCCAGTTTTTACCAAAA	AAGGGATTGCCAGTTTTGTCCAAACATGGGTGTAAATACACCATGCGATGTTCCAAACCTATGCAAACACAGTCTTGACAACCGGTGATTGCGCATGNAT	CPSSR_420|AAAG	TGGTGTTGAAGGGATTGCCA	59.813	20	100	100	CGCAATCACCGGTTGTCAAG	60.11	20	N/A	N/A	146	167	312	TGGTGTTGAAGGGATTGCCA	59.813	20	100	100	TNCATGCGCAATCACCGGTT	59.825	20	94.4	90	152	167	318	TGGTGTTGAAGGGATTGCCA	59.813	20	100	100	ACCGGTTGTCAAGACTGTGT	59.46	20	100	85	139	167
421	CPSSR_421	AAAG	6|LG11:40780192-40780415|+	6|Sc0000299:947605-947628|+	4|Scaffold3159:1235594-1235609|+	0.94	0	1	CAACCGTCGCGGGTTTTACGGTTGTTTTTGTAGTTTTTGAAGTTGAAGGGAAATTCGAATTCCTTTTTTGCCCCTGTATTTGAAAACTCACAATTCCAAA	AAATTGTATTCACTTCAATTGATGGCATAAATCTGGGGAAAATCATATGGTGTATCTCCTATCTCCATAATGGAAAATGATATATACATGAACAAAATTT	CPSSR_421|AAAG	CGCGGGTTTTACGGTTGTTT	59.971	20	100	100	TCCCCAGATTTATGCCATCA	56.252	20	100	100	156	107	262	CGCGGGTTTTACGGTTGTTT	59.971	20	100	100	TCCCCAGATTTATGCCATCAA	57.031	21	100	100	156	107	262	CGCGGGTTTTACGGTTGTTT	59.971	20	100	100	TTCCCCAGATTTATGCCATCA	57.031	21	100	100	157	107
422	CPSSR_422	AAAG	6|LG13:4364995-4365218|+	5|Sc0001477:16282-16301|+	6|Scaffold2220:975545-975568|+	0.47	0	0.99	TACATTTTGAGGTATAGTGGGTAGAGCTCATGTTTTTTTTATTTGGTATATGGGTTGCACCCCCCTCGGTGCCTCATCTTTGTTGAGATCATACTTCTAA	ATCCATCTTTCTTAATACATTCATAAACTGTTTTTTACTTCATGCCATCGTAGTTTCTTGATAACTAACATTTATTTAAGCTACTTTTGAGATTCATTAT	CPSSR_422|AAAG	CCTCGGTGCCTCATCTTTGT	60.036	20	100	80	TGCTGCTCTTGTGGTGGAAT	59.889	20	100	100	193	163	355	CCTCGGTGCCTCATCTTTGT	60.036	20	100	80	ATGCTGCTCTTGTGGTGGAA	59.889	20	100	100	194	163	356	CCTCGGTGCCTCATCTTTGT	60.036	20	100	80	CATGCTGCTCTTGTGGTGGA	60.607	20	100	100	195	163
423	CPSSR_423	AAAG	6|LG01:220959229-220959452|+	6|Sc0000087:1417349-1417372|+	7|Scaffold610:194562-194589|-	0.47	0	0.99	AGTGCTGTGGGGCTAAGACTTGAAGCTAATATGCATGTTGGTGATAATCTTTGATAAATTAGATGATCCATAGACTGAGTGACCTTAGCTTGATTGCATA	GAAATATTTTTTTGCCCTTCGACGCTTTTCACTCAGTAATTGAGCCTCTTGCCTCACTAAGTATCGAGAGTTCGTGTGGAACGGTGCGAGTTTGTGCAAC	CPSSR_423|AAAG	TGCTGTGGGGCTAAGACTTG	59.963	20	100	100	GAAAAGCGTCGAAGGGCAAA	59.69	20	100	100	152	102	253	GTGCTGTGGGGCTAAGACTT	59.963	20	100	100	GAAAAGCGTCGAAGGGCAAA	59.69	20	100	100	153	101	253	GCTGTGGGGCTAAGACTTGA	59.675	20	100	100	GAAAAGCGTCGAAGGGCAAA	59.69	20	100	100	151	103
424	CPSSR_424	AAAG	6|LG02:120494022-120494245|+	3|Sc0000139:1273947-1273958|+	3|Scaffold520:1489425-1489436|-	1.41	0	0.96	TAATTTATTGTTATTTGTTTAGTCATTAGTTTTTAAATAAAATGTTAATGTGTCTAATTTATTTTATTTAATTTTATTTTAGGTTTCATTTATTACAAAA	AAAAAAAAATGGAACAAGAAAAGAAAAATGATGAGAATTGCATGTGGTACGTCAGTGGGCAGACTTATGCTTTAATAGCTTACTTTATTCTCATGCTGGT	CPSSR_424|AAAG	Primers not available	na	na	na	na	na	na	na	na	na	na	na	na	na	na	na	na	na	na	na	na	na	na	na	na	na	na	na	na	na	na	na	na	na	na	na	na	na
425	CPSSR_425	AAAG	6|LG05:13049799-13050022|+	N/A	5|Scaffold610:2235712-2235731|-	0.5	0.33	0.99	ATATTTTGGATTTGCTCAATAGAATTAACACTCACAAAGCACTGTATTGAAATTCGATTTATCCAACATAAAGAAAGAAGGAAAGAGAAACGACAAAGGA	GAGAAAAAACCTCCTCCCTGATGTTCAAATTAAATTTGAATCTCACCATGCACGACAACATCTCAACTGTACAATCTTCATCTGTTGGGGTCACTTCAAA	CPSSR_425|AAAG	CTTGGACAGGCCCTCAGATC	59.82	20	100	100	TGAACATCAGGGAGGAGGTT	57.955	20	N/A	N/A	188	63	250	CTTGGACAGGCCCTCAGATC	59.82	20	100	100	TTGAACATCAGGGAGGAGGT	57.955	20	95	100	189	63	251	GCCCTCAGATCGACGAAGAA	59.544	20	100	100	TGAACATCAGGGAGGAGGTT	57.955	20	N/A	N/A	179	72
426	CPSSR_426	AAAG	6|LG07:29583367-29583590|+	N/A	5|Scaffold897:41502-41521|-	0.5	0.33	0.99	GGGACTCCAATCCCATGAAAGCTTAAAACTTAGTGATTGAAATGATTAGATCAAGATTTATGTACAACTCATAACTATAAGTCACACCCACATTTCCAAA	GGTTTGTGTAATCCAATGTGGGTCATGAAATTCCTCCTTGCTTTTTTAAAAGGGCAAAGCTACTAAGCTAGTGGTTTGAAAGTGTGGGTAATGGGTATTG	CPSSR_426|AAAG	AGGCAAGTTGTCAAGTGGGA	59.449	20	100	100	AGGAGGAATTTCATGACCCACA	59.351	22	100	100	178	84	261	AGTCACACCCACATTTCCAA	57.254	20	100	100	AGAACCCACCTTGAATGCCT	59.22	20	100	100	191	179	369	AAGTCACACCCACATTTCCA	57.254	20	100	100	AGAACCCACCTTGAATGCCT	59.22	20	100	100	192	178
427	CPSSR_427	AAAG	7|LG11:48815857-48816084|+	8|Sc0002769:80436-80467|+	8|Scaffold10634:23771-23802|+	0.47	0	1	CAATTATTTATTTAATACTCCCCTAAATTGGCTTAGACTAAGTTAGCATAAGACAAGTGAGTTACATTAAATGAAGTAAAGTAATGAATTAAAAGAAATA	AAAATAAAATAAAATAAATAACTAACTTGAAGAAAAACAAACAAACCAAAGCATGAAATAAAAGAAATAAATAAATAAGTTAGTAGAGGAAAAGAAAATA	CPSSR_427|AAAG	Primers not available	na	na	na	na	na	na	na	na	na	na	na	na	na	na	na	na	na	na	na	na	na	na	na	na	na	na	na	na	na	na	na	na	na	na	na	na	na
428	CPSSR_428	AAAG	7|LG01:247243441-247243668|+	7|Sc0000195:178515-178542|+	5|Scaffold5805:729687-729706|+	0.94	0	0.96	TTATATGTAAATTTTCCTACATTTTGTTTATATCTTATTACCCATAACAAAATTATATTTGAGAGTACATGGACATTCTAACAATGGCATTAAAAAAAAA	TAAAAAAAAAAAGAAAAAGAAATTAAAAGTGATGGAAGTAAGATTTGCATCTCATTTTTCTATCACAAATTTCGTGTTCTTCGCGTTTGGAATCACTGCT	CPSSR_428|AAAG	TGAGAGTACATGGACATTCT	53.067	20	100	100	GAAGCAGTGATTCCAAACGC	58.031	20	100	100	171	159	329	TGAGAGTACATGGACATTCT	53.067	20	100	100	CAAACGCGAAGAACACGAAA	57.92	20	100	97.5	158	159	316	TGAGAGTACATGGACATTCT	53.067	20	100	100	AGTGATTCCAAACGCGAAGA	57.836	20	100	100	166	159
429	CPSSR_429	AAAG	7|LG01:324776393-324776620|+	7|xfSc0000135:301514-301541|+	6|Scaffold2132:941156-941179|+	0.47	0	0.98	TCTAAATCCAGACTTCCCAGCTGTAAAAGAGAGGGAGAGATAAGCCCAGACAAAGAAAGAATAACTTTCTTTCTTTTTTTCCGTAGTTGGTCAAAAAAAA	AATAATGCTCAAAATTGATACATAAAATTTTAGTGCAGTACTCTGATATCCAGAATTGGTGATTTAATCAAACTCTGTAATGGAAATGTCATAACTACAA	CPSSR_429|AAAG	TCCAAGTGACAGGAGGCTTC	59.313	20	100	90	TCTGGATATCAGAGTACTGCACT	58.202	23	100	100	200	82	281	CCAAGTGACAGGAGGCTTCT	59.31	20	100	85	TCTGGATATCAGAGTACTGCACT	58.202	23	100	100	199	83	281	GTCCAAGTGACAGGAGGCTT	59.602	20	100	95	CTGGATATCAGAGTACTGCACT	56.8	22	100	100	200	81
430	CPSSR_430	AAAG	7|LG03:230936769-230936996|+	7|Sc0000519:530522-530549|-	9|Scaffold60:2000129-2000164|+	0.94	0	0.99	AAAAAAATAAAAAAATAAATAAATGAAATGGTTGTCGAATTTGAAGAAGAAACCCATTACATAAGCAAAGCAAAGCCTAAGAAAGAAACAAACCAATAAT	AAATAGAAAGAACCTGAAACAGAGTTGAAGGGCTCAGAAGTTGGCTCTGCCATTTGAGTTTCTGAGATAGATTAACGGGGTCTCTTATTATTTATTAGAC	CPSSR_430|AAAG	ACATAAGCAAAGCAAAGCCT	56.201	20	100	100	AGCCAACTTCTGAGCCCTTC	59.963	20	100	100	116	158	273	ACATAAGCAAAGCAAAGCCT	56.201	20	100	100	GAGCCAACTTCTGAGCCCTT	59.963	20	100	100	117	158	274	ACATAAGCAAAGCAAAGCCT	56.201	20	100	100	GCCAACTTCTGAGCCCTTCA	60.251	20	100	100	115	158
431	CPSSR_431	AAAG	7|LG04:181451475-181451702|+	7|Sc0001293:482984-483011|+	5|Scaffold6707:1079585-1079604|-	0.94	0	0.99	AAGCATTTTTTTATATATATATTGGGAGTTAAATTGGCATAATTTAAATATTAGAGATTAAAATATTACAAAACTTATAATTAACTCTTTTTTTAAAAAA	AAAAAGTAGTTTGAATTTTATTGTTCAAATTGGCAATTCTTTTGTGAACCACATATGGGATTGAAAGGAAAGTGAAATGAGAAAGGGCATCAAGCATAAA	CPSSR_431|AAAG	Primers not available	na	na	na	na	na	na	na	na	na	na	na	na	na	na	na	na	na	na	na	na	na	na	na	na	na	na	na	na	na	na	na	na	na	na	na	na	na
432	CPSSR_432	AAAG	7|LG04:62661401-62661628|+	6|Sc0000240:108227-108250|+	7|Scaffold138:873370-873397|+	0.47	0	0.98	TAAATTTTGACCGACTTTATTGGCATTAATTGTTGTTGATCTTGTAGGACACTTACTTATCACATACCCAGGCACACACATATACACACACACACAAAAT	TTGAAGCATGCTTCCTGAATCAGGAAGCTCTTTATGTTCTATCCTATGAGCTTGTAGTGTGACTATAGTTTGTATGCCATAAAAGTTAAAAGTTGCTCGA	CPSSR_432|AAAG	TCACATACCCAGGCACACAC	59.964	20	100	100	AGTCACACTACAAGCTCATAGGA	58.655	23	100	100	133	159	291	CACATACCCAGGCACACACA	60.251	20	100	100	AGTCACACTACAAGCTCATAGGA	58.655	23	100	100	132	160	291	TCACATACCCAGGCACACAC	59.964	20	100	100	GTCACACTACAAGCTCATAGGA	57.279	22	100	100	132	159
433	CPSSR_433	AAAG	7|LG08:18253978-18254205|+	4|Sc0002208:56045-56060|+	N/A	1.5	0.33	0.93	ATTCAGACTCAAACGAACTTTTTCCTCTAAGTGGGACCGAAAAGTTGGGTTTTGGATAAAAATGAGTTCAGGGGCAAAATGATCATTTTTACAAAAAAAA	AGAATTTTTGGCTAAAACGAGGTCACACAACAGCTCTTATTAACCTCAAACCTCTCTAGGGAATAAATAATTACCGTTTCATCATCATGAAGCTTTCAAA	CPSSR_433|AAAG	AGTGGGACCGAAAAGTTGGG	60.179	20	100	85	AGCTGTTGTGTGACCTCGTT	59.822	20	100	60	134	129	262	AGTGGGACCGAAAAGTTGGG	60.179	20	100	85	GAGCTGTTGTGTGACCTCGT	60.249	20	100	65	135	129	263	TGGGACCGAAAAGTTGGGTT	59.741	20	95	100	AGCTGTTGTGTGACCTCGTT	59.822	20	100	60	132	131
434	CPSSR_434	AAAG	7|LG08:24479310-24479537|+	7|xfSc0000135:301514-301541|+	6|Scaffold2132:941156-941179|+	0.47	0	0.98	CCTGAATCCAGACTTCCCAACTGTAAAGGAAAGGGAGAGATAAGCCCAGACAAAGAAAGAATAACTTTCTTTCTTTTTTTCCGTAGTTGGTCAAAAAAAA	AATAATGCTCAAAATTGATACATAAAATTTTAGTGCAGTACTCTGATATCCAGAATTGGTGATTTAATCAAACTCTGTAATGGAAATGTCATAACTACAA	CPSSR_434|AAAG	GGAGGCTCCTGAATCCAGAC	59.532	20	N/A	N/A	TCTGGATATCAGAGTACTGCACT	58.202	23	100	100	189	93	281	GGAGGCTCCTGAATCCAGAC	59.532	20	N/A	N/A	TCTGGATATCAGAGTACTGCAC	56.808	22	100	100	189	93	281	GGAGGCTCCTGAATCCAGAC	59.532	20	N/A	N/A	CTGGATATCAGAGTACTGCACT	56.8	22	100	100	188	93
435	CPSSR_435	AAAG	7|LG08:97734177-97734404|+	7|Sc0000108:475049-475076|+	6|Scaffold1200:2782548-2782571|+	0.47	0	1	CCAAGGGGCATTGTTGATTGTTAAACCCACAAATGGGAATCTTCACTGGATAGGCTCAATGATGAAGTGCAAAGCAAAAGATGCCCACTTTTGAAAAGAA	TATTATTTGATGTTGATTTGGCAGCTAGGAATTAAGCAGTATGAGATGGCAAGTCTAAAAACATTATTCACTATTTTTGGAATAAGTTTTAAATGGAATT	CPSSR_435|AAAG	CCAAGGGGCATTGTTGATTGT	59.375	21	100	100	ACTGCTTAATTCCTAGCTGCCA	59.76	22	100	100	168	100	267	TGCACAAAACCATAGTGCCA	58.303	20	100	100	ACTGCTTAATTCCTAGCTGCCA	59.76	22	100	100	185	83	267	CACAAAACCATAGTGCCAAGGG	60.029	22	100	100	ACTGCTTAATTCCTAGCTGCCA	59.76	22	100	100	183	85
436	CPSSR_436	AAAG	8|LG07:63204639-63204870|+	8|Sc0002431:269566-269597|+	7|Scaffold3350:735252-735279|-	0.47	0	0.99	CCTACCTGATATGTGAGGCTAGCTGGTGGACTCACATATTTGAGGTTTTACCCCGGGTCTCACTGAAGGTGGGATCATGGGGTTCCTCATTATCAAAAAA	AAAATACCAGGCCACCTGACCTGGTGGTTGCTAGCTCTTTTCTGAGAAAAATGGAAAAAGGAAGGTGGTGGGTAAATTTCATTCTAGAATTAGTAACTTT	CPSSR_436|AAAG	GTGGGATCATGGGGTTCCTC	59.816	20	100	100	TCACCCACTGCATGCCAAAA	60.758	20	100	100	189	168	356	TGGGATCATGGGGTTCCTCA	60.254	20	100	95	TCACCCACTGCATGCCAAAA	60.758	20	100	100	188	169	356	GTGGGATCATGGGGTTCCTC	59.816	20	100	100	TTTCTCACCCACTGCATGCC	60.895	20	100	100	193	168
437	CPSSR_437	AAAG	8|LG08:40451687-40451918|+	9|Sc0002210:358838-358873|+	N/A	0.5	0.33	0.97	CCTCCAAATCCATAACAAGAGTGCAGGGTTCAATGCCAGCGCATTTTGCCAACCAAATACCTTTAGTTGTTTGAGACCTGAAAAAAAAAAAAAAAAAAAA	AAAATAAAAAGAAGAGAAGAGGATCTTGTTAAGTTTATGATGTCTGGTCAAAAACAAAAGTGATCTAACATGAGAGCTTTATGAGCACATGCCTTCCCCT	CPSSR_437|AAAG	AGCGCATTTTGCCAACCAAA	60.179	20	100	100	GGGGAAGGCATGTGCTCATA	59.817	20	100	100	194	137	330	AGCGCATTTTGCCAACCAAA	60.179	20	100	100	TTAGGGGAAGGCATGTGCTC	59.744	20	100	100	197	137	333	AGCGCATTTTGCCAACCAAA	60.179	20	100	100	TTTAGGGGAAGGCATGTGCT	59.296	20	100	100	198	137
438	CPSSR_438	AAAGA	5|LG14:6306528-6306752|+	N/A	4|Scaffold3255:400770-400789|+	0.5	0.33	1	GAAACTTAAGAGAGAAAATAAAAGAAATAATTACGTAAATTTAGAGAGAAAAAAGAAGAAAAAGATTGTAATTTATCTTCCTCTTGAATGGGTAAATAAG	AAATACAAAGAAAAGAAAATACATTAATTTCTCTCCTATCTAATTTAGTTAAACAACATCAAAGAAAAATAAAATAAATGATAGTGTTTTATTACCAAAT	CPSSR_438|AAAGA	Primers not available	na	na	na	na	na	na	na	na	na	na	na	na	na	na	na	na	na	na	na	na	na	na	na	na	na	na	na	na	na	na	na	na	na	na	na	na	na
439	CPSSR_439	AAAGA	5|LG15:5808004-5808228|+	6|xpSc0053436:173832-173861|+	6|Scaffold1611:1504229-1504258|-	0.47	0	0.98	AACCTAAGTCCAAGAATAAGGTTGTCTTTCCATAAATATAATTAAAAAAATAAAAAATAAAAACAAAGAAAAAAGACTAAGGTTGCCTTCAATTGATGGG	AAAAAAAAAAGAATTTGTTTTCCATATAAAAAAAAAATATAAGGCTCACAATAATTGTTTTATTGAAGTAAACATTTTTTTCCCTCAAATCATTTTCCTT	CPSSR_439|AAAGA	GGTTGCCTTCAATTGATGGG	57.322	20	100	100	CCCATTTAGAGAGTTTAGAGAG	53.127	22	95.5	100	195	180	374	GTTGCCTTCAATTGATGGGA	56.283	20	100	100	CCCATTTAGAGAGTTTAGAGAG	53.127	22	95.5	100	194	181	374	AGGTTGCCTTCAATTGATGG	56.273	20	100	100	CCCATTTAGAGAGTTTAGAGAG	53.127	22	95.5	100	196	179
440	CPSSR_440	AAAGA	5|LG01:33341839-33342063|+	5|Sc0000238:829864-829888|-	4|Scaffold815:1984021-1984040|-	0.47	0	0.96	TTTGGCATTGAACACTCAAAAAAGATATATCTACTTTCAAGAGACCTATATAAATATAAACAAACTATCTCCTTTCTTATCAAAAGAAAAAAGGAAAAAG	AGTAGTATCCCTATGTTTTACATTGATGATGATTGAAAAATAAAAAATAATTACTCTTTCTTATTTACTGTGTCAGTTTCTATACTGACATGCATAATAT	CPSSR_440|AAAGA	Primers not available	na	na	na	na	na	na	na	na	na	na	na	na	na	na	na	na	na	na	na	na	na	na	na	na	na	na	na	na	na	na	na	na	na	na	na	na	na
441	CPSSR_441	AAAGA	5|LG02:19417153-19417377|+	5|Sc0001024:572234-572258|+	6|Scaffold1968:947561-947590|-	0.47	0	1	GAGGCTTGAGGAGCTTCCCTCCTTTATGGGTAGCAAATTTTTGCCTTTTCTCTCTCTGTTTGGTTACATAGAAAACTGGCACTCTGTTTGGTAATTTAGT	ACTGATTGGATAAGTTAGAAGAGAAAAGAAAAGAAGTTGTTTGACTAGTTTTGATTGAATTTCTTCAAATGATTTATGTTGAACATAACAATAATCCCAT	CPSSR_441|AAAGA	AAACTGGCACTCTGTTTGGT	57.856	20	100	100	AGAGAAATCCTAGCATGGGA	55.284	20	97.5	100	167	172	338	GAAAACTGGCACTCTGTTTGGT	59.573	22	100	100	AGAGAAATCCTAGCATGGGA	55.284	20	97.5	100	169	170	338	AAAACTGGCACTCTGTTTGGT	58.543	21	100	100	AGAGAAATCCTAGCATGGGA	55.284	20	97.5	100	168	171
442	CPSSR_442	AAAGA	5|LG02:26662690-26662914|+	5|Sc0000569:212807-212831|+	4|Scaffold7165:311513-311532|-	0.47	0	0.99	CTTTCTGAATACAGGGGGAAATATAATAAGATCCTGTGACTTCTTTTTTTTTAGCTTCATTCGTCACTATATATATGATCAAAATACAAAATAAAAAAAG	GAAGAGAGTAGCGTTTGGTTGATACTTGTTATTAGTTGATTTCCCTGCAAAATTTGAACTCACTTTTTTCTTTCACCATGCAAATGCACAACATTGATAA	CPSSR_442|AAAGA	CCATTGGGGTCATTGCTCCT	60.033	20	95	100	TCAACCAAACGCTACTCTCT	56.509	20	100	100	165	82	246	AAAGCCCCAGTCCTTCACAC	60.179	20	100	100	TCAACCAAACGCTACTCTCT	56.509	20	100	100	189	58	246	CCATTGGGGTCATTGCTCCT	60.033	20	95	100	TCAACCAAACGCTACTCTCTT	57.254	21	100	100	165	82
443	CPSSR_443	AAAGA	5|LG03:167380432-167380656|+	5|Sc0002117:91199-91223|+	6|Scaffold1611:1504229-1504258|-	0.47	0	0.98	AACCTAAGTCCAAGAATAAGGTTGCCTTTCCATAAATATAATTAAAAAAATAAAAAATAAAAACAAAGAAAAAAGACTAAGGTTGCCTTCAATTGATGGG	AAAAAAAAAAGAATTTGTTTTCCATATAAAAAAAAATATAAGGCTCACAATAATTGTTTTATTGAAGTAAACATTTTTTTCCCTCAAATCATTTTCCTTA	CPSSR_443|AAAGA	GTTGCCTTCAATTGATGGGA	56.283	20	100	100	GGATCATCCCATTTAGAGAGT	54.188	21	100	100	200	181	380	GTTGCCTTCAATTGATGGGA	56.283	20	100	100	GGATCATCCCATTTAGAGAGTT	55.019	22	100	100	200	181	380	GTTGCCTTCAATTGATGGGA	56.283	20	100	100	GGATCATCCCATTTAGAGAG	52.215	20	100	100	200	181
444	CPSSR_444	AAAGA	5|LG03:18862038-18862262|+	5|xpSc0053291:336416-336440|+	4|Scaffold2259:128321-128340|-	0.47	0	1	ACTTAAGGTAGTCTATATATTGAAATTTTATATAAAATAAATAAATAAAAGTAAACATAACAATAGAGAGAAGAAAAAGGAAAAGAAAAAGAGGTTAATT	GAAAAGAGAAAGACCTCGCCAATGGCAGAAGCAGCACCAGTGATGATAACGACTTTATCTTCCATATCTTCAGGGAAGAAGGTGTTGTAAGCCCACTCAC	CPSSR_444|AAAGA	AACTCCCACCAACCCTCATT	58.842	20	100	100	TGGCGAGGTCTTTCTCTTTT	57.069	20	100	100	199	47	245	AACTCCCACCAACCCTCATT	58.842	20	100	100	TTGGCGAGGTCTTTCTCTTT	57.069	20	100	100	200	47	246	AAACTCCCACCAACCCTCAT	58.842	20	100	100	TGGCGAGGTCTTTCTCTTTT	57.069	20	100	100	200	46
445	CPSSR_445	AAAGA	5|LG05:10338140-10338364|+	5|Sc0000686:394348-394372|+	4|Scaffold3635:598842-598861|+	0.47	0	0.98	TGGATATGGCCACCTGTCACAAAAAGGAAATCATTATAATGAGTAAAAGGCATATAATGTTTTCTATGTCCCAAGAGACAAAAGAAAAGAAAAGAGAAGC	GAGGAAAGAAGAGGGAAAGAGAATGAAAAGAAATCCAACATACCACATTGAAACACAAGCATGGATGATCCATTGAAAAATGACATATATACCCGTCCAT	CPSSR_445|AAAGA	GGATATGGCCACCTGTCACA	59.454	20	100	100	TGGATCATCCATGCTTGTGT	57.187	20	100	100	196	101	296	TGGATATGGCCACCTGTCAC	59.454	20	100	100	TGGATCATCCATGCTTGTGT	57.187	20	100	100	197	100	296	GGATATGGCCACCTGTCACA	59.454	20	100	100	CCATGCTTGTGTTTCAATGTGG	58.939	22	100	100	188	101
446	CPSSR_446	AAAGA	5|LG05:63447643-63447867|+	5|xfSc0000063:17768-17792|+	6|Scaffold1529:740282-740311|-	0.47	0	1	CATGATCTCCTACAAACTTCCTAACTTTTTGACGTCCACTAGAAGCATTTGGAAGCTATATAACCAACACCAATACCATTTTATTAAATATAATACATAG	AAGGAAAAGAAAAACAAACAAATTGCCCAAGTTATTCAGTCAGACATTTTTACTCCACCTGTATACCACTTGGGCCGCCTTTGGACCCTATGAAGTCCAT	CPSSR_446|AAAGA	ACGTCCACTAGAAGCATTTGGA	59.698	22	100	100	CGGCCCAAGTGGTATACAGG	60.179	20	100	100	171	131	301	GACGTCCACTAGAAGCATTTGG	59.327	22	100	100	CGGCCCAAGTGGTATACAGG	60.179	20	100	100	172	130	301	ACGTCCACTAGAAGCATTTGG	58.3	21	100	100	CGGCCCAAGTGGTATACAGG	60.179	20	100	100	171	131
447	CPSSR_447	AAAGA	5|LG07:65884267-65884491|+	5|Sc0001043:64748-64772|+	2|Scaffold1651:134480-134489|+	1.41	0	0.96	ATTGGGCTACTAATTTTGAAATCATTATATCTCTGTTAGGGGGGCTGGCTGTTGAAGAGAATCAGGTACCCACGGGGAAAATCATAGAGAAAAGAAAGGG	AAAAGAAAACGGAAAGAGAGCTAAAGAAAGACAAGAAGACAAGAAAGACAGAAAGCAAGTCCTTCCTATCAGCCTTTGTGATGAGATCCATATCAACATA	CPSSR_447|AAAGA	GGGCTGGCTGTTGAAGAGAA	60.251	20	100	90	GGCTGATAGGAAGGACTTGCT	59.512	21	100	100	158	141	298	GGGCTGGCTGTTGAAGAGAA	60.251	20	100	90	AGGCTGATAGGAAGGACTTGC	59.512	21	100	100	159	141	299	GGGCTGGCTGTTGAAGAGAA	60.251	20	100	90	GGCTGATAGGAAGGACTTGC	58.04	20	100	100	158	141
448	CPSSR_448	AAAGA	5|LG09:8073997-8074221|+	5|Sc0001024:572234-572258|+	6|Scaffold1968:947561-947590|-	0.47	0	1	GAGGCTTGAGGAGCTTCCCTCCTTTATGGGTAGCAAATTTTTGCCTTTTCTCTCTCTGTTTGGTTACATAGAAAACTGGCACTCTGTTTGGTAATTTAGT	ACTGATTGGATAAGTTAGAAGAGAAAAGAAAAGAAGTTGTTTGACTAGTTTTGATTGAATTTCTTCAAATGATTTATGTTGAACATAACAATAATCCCAT	CPSSR_448|AAAGA	AAACTGGCACTCTGTTTGGT	57.856	20	100	100	AGAGAAATCCTAGCATGGGA	55.284	20	97.5	100	167	172	338	GAAAACTGGCACTCTGTTTGGT	59.573	22	100	100	AGAGAAATCCTAGCATGGGA	55.284	20	97.5	100	169	170	338	AAAACTGGCACTCTGTTTGGT	58.543	21	100	100	AGAGAAATCCTAGCATGGGA	55.284	20	97.5	100	168	171
449	CPSSR_449	AAAGA	6|LG07:61683009-61683238|+	4|Sc0000487:861218-861237|-	5|Scaffold1065:1192257-1192281|+	0.82	0	0.96	CTATCCTTGAGGGGCTCGTTGGGCCGAAAACCTGGAAGAGCGACCCAGGAAAAACGTAGAACAAGAAAAAGAAAAAGAACAAAAATGAAAAAATGAAAAT	GAAAAATGAAAAGAAAAAATATAGCTCGCAAGGTTGAAAACTTGAAAGGGCCACCTTGGCAAAAGTTAAAGTGTAAAATGAGAGTGTTAATACCCGAGTG	CPSSR_449|AAAGA	GGAAGAGCGACCCAGGAAAA	59.964	20	97.5	100	AGTTTTCAACCTTGCGAGCT	58.32	20	100	100	139	133	271	GGAAGAGCGACCCAGGAAAA	59.964	20	97.5	100	GGTGGCCCTTTCAAGTTTTCA	59.24	21	100	85.71	152	133	284	TCTATCCTTGAGGGGCTCGT	59.738	20	100	100	AGTTTTCAACCTTGCGAGCT	58.32	20	100	100	173	99
450	CPSSR_450	AAAGA	7|LG12:3460740-3460974|+	7|xfSc0000125:139664-139698|+	6|Scaffold15433:351167-351196|-	0.47	0	0.99	CACACATATTCACTCAAGGAAGAAGAGCAAAAAAAAAAAAAAAGAGTTTCTTACTAAGAGACCTTTTGTTTCTTTGTATGTATGTATATTAACTAAGAAG	AAATTTTGGGTTTGGTGGAAATATGGCAGGGGGAGGAGTGGTGAGTCATGGAGGTTCAGGGGAGTATGAAGGTCGGGTCACCGGCTTTGTGGTGATAACC	CPSSR_450|AAAGA	TCACTCAAGGAAGAAGAGCA	56.103	20	100	100	TCCCCTGAACCTCCATGACT	59.881	20	100	100	189	109	297	TCACTCAAGGAAGAAGAGCA	56.103	20	100	100	ACTCCCCTGAACCTCCATGA	59.881	20	100	100	191	109	299	TCACTCAAGGAAGAAGAGCA	56.103	20	100	100	CCCCTGCCATATTTCCACCA	59.739	20	100	100	158	109
451	CPSSR_451	AAAGAA	6|LG11:4678147-4678382|+	4|Sc0000034:1533087-1533110|+	N/A	1	0.33	0.93	TGTAACACTCAAATTCTTCTCACCTCTAGCACTACCATCACCACCCTCTGAAAATCCTACATCTAGGGTTATGGTTTTGGGGCAGGAAGAAGAAAAAAAC	ACAGAAGAAGAGGACAAAGAGGAAGAGAGAAGAGGGAATGGCTGATAGCGGGTGAAGAAAAGGAGAATGAGAGAAGAGGAGAGGGGCATCGATTGAAGAC	CPSSR_451|AAAGAA	TGGTTTTGGGGCAGGAAGAA	59.737	20	100	100	GCCCCTCTCCTCTTCTCTCA	60.033	20	95	100	152	171	322	TGGTTTTGGGGCAGGAAGAA	59.737	20	100	100	TGCCCCTCTCCTCTTCTCTC	60.033	20	100	55	153	171	323	TGGTTTTGGGGCAGGAAGAA	59.737	20	100	100	CAATCGATGCCCCTCTCCTC	59.965	20	100	80	160	171
452	CPSSR_452	AAAGAG	5|LG09:13020661-13020890|+	4|Sc0001546:289291-289314|-	N/A	0.5	0.33	0.95	GGATTCCAAAGAAATTGATCACCTAACTAGGAATGGGCGTTACTTTAAACCTCCATAACTAGACCAAGGTGAGTCCTCGGGCAAAGATACAGACTTTGAT	ACAGAAGAAGACCTAGTTTTAAAACAGCTAAAAAGAATCTAAGAAAACATCTCTATCTGGGGACTTCTCATGGCATCCCGAGAACACCGACAAGCAATGT	CPSSR_452|AAAGAG	GTGAGTCCTCGGGCAAAGAT	59.749	20	100	100	TTGTCGGTGTTCTCGGGATG	60.038	20	95	100	155	168	322	GTGAGTCCTCGGGCAAAGAT	59.749	20	100	100	GTGTTCTCGGGATGCCATGA	60.108	20	100	100	149	168	316	GTGAGTCCTCGGGCAAAGAT	59.749	20	100	100	TGTTCTCGGGATGCCATGAG	59.821	20	100	100	148	168
453	CPSSR_453	AAAGC	5|LG01:56898890-56899114|+	5|Sc0002352:242597-242621|+	3|Scaffold2842:301098-301112|+	0.94	0	1	ACCAATACCAACATTTATGAAAACAACATACTAAAGAAGAAGAAGAAAAAACAAATGTGAAATGAGTAAACCCTAAGGGCATCATCAATCAAATCAAACA	AAAGTAGAGTGGAAAAGAGAAAGCCCTAGAATGAAAAAGAATAAAGAAATTGAAAAACCTTATCAGTTTGAGGACCGGTAATGAGGAGGACTTTAAGGGA	CPSSR_453|AAAGC	TTCAAGACTGTCGGGATCGC	60.109	20	100	100	AGGGCTTTCTCTTTTCCACTCT	59.286	22	100	100	179	73	251	GCCTTCAAGACTGTCGGGAT	59.749	20	100	100	AGGGCTTTCTCTTTTCCACTCT	59.286	22	100	100	182	70	251	AATGCGAGGCCTTCAAGACT	59.674	20	100	100	AGGGCTTTCTCTTTTCCACTCT	59.286	22	100	100	190	62
454	CPSSR_454	AAAGC	5|LG03:78630309-78630533|+	4|Sc0001898:249939-249958|+	4|Scaffold569:1209791-1209810|+	0.47	0	0.99	TCAAATTCAGACAAACCAATACACTTATGAAGCAACTAATAGCTTATAGTCTAAACATATATAGCTTTAGAAATCAACAGCAATCACAGACTAAGGATAA	CATATATATGGTGTCATGTCAAAGATCTTAAGCATGCAAACTTGCTTTATCTTTTCAATGAGAAGTCTAAGGAATCTCACAGATCTCTCTAATGCAAGTT	CPSSR_454|AAAGC	TCAACAGCAATCACAGACTAAGGA	59.96	24	95.8	100	TGCATTAGAGAGATCTGTGAGA	56.108	22	95.5	100	148	173	320	TCAACAGCAATCACAGACTAAGGA	59.96	24	95.8	100	ACTTGCATTAGAGAGATCTGTGAG	58.095	24	95.8	100	151	173	323	CAGAGCTCAAATTCAGACAAACCA	59.723	24	100	100	GCTTAAGATCTTTGACATGACACC	58.126	24	100	100	164	94
455	CPSSR_455	AAAGCC	8|LG09:20799751-20799998|+	N/A	7|Scaffold3475:841368-841409|-	0.5	0.33	0.93	AACTTGATAAAGAAGAAAGATTCCTACAAAACTAAGAGTCTTCAAGGTCAATAGCTTCAACTTGTTCCCCTTCATCAGTGAATATCACAAGACCTTAGCT	AAAAAACCATTCTTAAATAAAAATTTCAGCAAATATACTTTTTTAAGTCATCAATGATAGCCTAGGAAGCACGGATACGAATATGGTGATATGGGGATGT	CPSSR_455|AAAGCC	AGCTTCAACTTGTTCCCCTTCA	60.092	22	100	90.91	CGTATCCGTGCTTCCTAGGC	60.319	20	95	100	175	152	326	GCTTCAACTTGTTCCCCTTCA	58.693	21	100	95.24	CGTATCCGTGCTTCCTAGGC	60.319	20	95	100	174	153	326	AGCTTCAACTTGTTCCCCTTC	58.412	21	100	90.48	CGTATCCGTGCTTCCTAGGC	60.319	20	95	100	175	152
456	CPSSR_456	AAAGG	5|LG02:198735032-198735256|+	4|Sc0001528:386662-386681|+	N/A	0.5	0.33	0.97	ATAATTCATCACTAGTATCAAATTTTCGTTATTAAAAATATAATAATGACACTTTGTTGTGATCCTTACCCATTTTTAACGTTTCTTAACAATAATAAGA	AAAAGAAAAGAAAAAAAAATGGCAAAATGTATTGAGGGGCAGAAAAGGTTTCATACTTTCTACAACATACTTTTTTCTCTCTTTTTCTAACTATAACTTT	CPSSR_456|AAAGG	CACTTTGTTGTGATCCTTACCCA	58.859	23	100	100	TGAAACCTTTTCTGCCCCTCA	59.783	21	100	100	129	149	277	ACACTTTGTTGTGATCCTTACCC	58.858	23	100	100	TGAAACCTTTTCTGCCCCTCA	59.783	21	100	100	130	148	277	GACACTTTGTTGTGATCCTTACCC	59.784	24	100	100	TGAAACCTTTTCTGCCCCTCA	59.783	21	100	100	131	147
457	CPSSR_457	AAAGG	7|LG01:21927488-21927722|+	5|Sc0000153:232377-232401|+	5|Scaffold2985:130730-130754|-	0.94	0	0.96	TCCGCCTCTCCAAACAAAGCCCGAGACTATCCTTTCCGTACAGGCACTGTGGCAGCTGCTTAATCAATCTTCCATCACCACCACCCCAAGAAAAGAAAGA	AAAATCAATGGATTCTGTTTAATATTATTATTAGGAGAGCCCATTAGAGAGGAGGAGAAGAAGAAGACCCATTTTCAGTTTTTTTTTTTAATTTTTTTTA	CPSSR_457|AAAGG	GCCCGAGACTATCCTTTCCG	59.968	20	100	100	TCCTCTCTAATGGGCTCTCCT	59.137	21	100	100	170	118	287	GCCCGAGACTATCCTTTCCG	59.968	20	100	100	TCCTCCTCTCTAATGGGCTCT	59.137	21	100	100	173	118	290	CATCACCACCACCCCAAGAA	59.888	20	100	100	TCCTCTCTAATGGGCTCTCCT	59.137	21	100	100	116	172
458	CPSSR_458	AAAT	10|LG02:55052477-55052716|+	6|Sc0000151:1140336-1140359|+	N/A	2	0.33	0.92	TACTTGTAAACTTGCCACTCATAAGGCGTGTTATAACTGCATTCTTTATTATTTCGATGCTCAAATTTCAAAGCAACCTATTGACACCACCCCCCCGCAA	AAGGGACACATTCATAACCATCGGAATAAATTTCAAAGAAATTTTACAGAGATCTAGTGGAGCCATGAGAACAAATTCACAAACCATATACCTCAACAGC	CPSSR_458|AAAT	TCAAAGCAACCTATTGACACCAC	59.432	23	100	100	GCCCTGATGCTGTTGAGGTA	59.747	20	95	100	181	167	347	TCAAAGCAACCTATTGACACCA	58.173	22	100	100	GCCCTGATGCTGTTGAGGTA	59.747	20	95	100	181	167	347	CAAAGCAACCTATTGACACCAC	58.099	22	100	100	GCCCTGATGCTGTTGAGGTA	59.747	20	95	100	180	168
459	CPSSR_459	AAAT	11|LG04:124499392-124499635|+	4|Sc0000770:44477-44492|+	N/A	3.5	0.33	0.75	GAAAAAGAAAAGGGTAAAATCCCCTCTGTACAATGGGTAAAAGGAGAAGACCTGGGAAGCAACCGGAAAACACAAAGCTCCTATTTGATCAAGATTCAAA	TTTAAAAAAATAATGTATATATATAGACACATATTGAGGTCGTACCTTCCCAAGTAGGATCCTTAAATCAATCAAAAACTCTCCATGCTTGGTAGAAACA	CPSSR_459|AAAT	GGGAAGCAACCGGAAAACAC	59.968	20	100	100	GGATCCTACTTGGGAAGGTACG	59.635	22	100	100	153	153	305	GGGAAGCAACCGGAAAACAC	59.968	20	100	100	TCCTACTTGGGAAGGTACGAC	58.55	21	100	100	150	153	302	AGGAGAAGACCTGGGAAGCA	60.179	20	100	100	GGATCCTACTTGGGAAGGTACG	59.635	22	100	100	165	141
460	CPSSR_460	AAAT	5|LG10:11384542-11384761|+	5|Sc0000291:638220-638239|+	2|Scaffold178:1411794-1411801|+	1.41	0	0.82	GTACTTTGTCAAATGCAGGGATTAGTGGGCAGGCATTCCGTCATGGTTCTCAGATCAGTAATATCCACCAGTTGGAAGCAGTTACAAGTTTGTACCCAAA	TTGTAACAGGACAGCATCGCATGTTCATAGATTGCATGGGCCTGCTTGGTGCAATTTATTAACTCTTTTAATTTTGGGAATCTGTGCCACTGTGCCTGGT	CPSSR_460|AAAT	GCACCGAAGTCTTGGACAGA	59.966	20	100	100	TGAACATGCGATGCTGTCCT	60.036	20	100	100	190	57	246	AGCACCGAAGTCTTGGACAG	59.966	20	100	100	TGAACATGCGATGCTGTCCT	60.036	20	100	100	191	56	246	GGGATTAGTGGGCAGGCATT	60.106	20	100	100	TGAACATGCGATGCTGTCCT	60.036	20	100	100	130	117
461	CPSSR_461	AAAT	5|LG10:16245128-16245347|+	3|Sc0000755:7794-7805|+	6|Scaffold324:165989-166012|-	1.25	0	0.96	TTGTATTTGAAAAATAGAGTATGACTAGGATTTGAAGCTATTGAATAACAGAATCCACATGAATATCAACCATACACTTTTTATAAGTACAATTCTTTGA	TGGGCAGTTTGCTTGGTGAAAGGAAAGGGAGAGCTAGGGGTCTTTGTTGGTAAGAGGTAGCGTGCCGACATGCAACCATAGGTCAATTTCTTAGATGAAT	CPSSR_461|AAAT	AATCGCAATCTAAAGTACCC	53.082	20	100	100	TCCCTTTCCTTTCACCAAGC	58.005	20	100	95	189	61	249	GAGTATGACTAGGATTTGAAGC	54.117	22	100	88.64	GACCCCTAGCTCTCCCTTTC	58.875	20	97.5	97.5	146	116	261	GAGTATGACTAGGATTTGAAGC	54.117	22	100	88.64	GCACGCTACCTCTTACCAAC	58.643	20	100	100	169	116
462	CPSSR_462	AAAT	5|LG10:28139676-28139895|+	5|Sc0000875:487849-487868|+	3|Scaffold1045:287948-287959|-	0.94	0	1	AAACTTAAAATTACAATTTCATAAAAAATCAGGCATTTAAAAAATAATTTTAAAACAGTTTGAGTTTAGAAATTCTGCTTCAAATCAACCATGATTTTGA	AAACTCTTCACTCACTACTCAAACGATAAAGTACCAGAACACTTTTGGGTCACATGTTTGAGTTATTTTGCTGGTCTGCCACTGTGCTTTGTTACCTTAA	CPSSR_462|AAAT	CTGCTTCAAATCAACCATGA	54.169	20	100	100	GGTAACAAAGCACAGTGGCA	58.971	20	100	100	142	174	315	TCTGCTTCAAATCAACCATG	54.169	20	100	100	GGTAACAAAGCACAGTGGCA	58.971	20	100	100	143	173	315	CTGCTTCAAATCAACCATGA	54.169	20	100	100	TAACAAAGCACAGTGGCAGAC	59.053	21	100	100	140	174
463	CPSSR_463	AAAT	5|LG10:28294982-28295201|+	4|Sc0000875:646832-646847|+	5|Scaffold7475:480607-480626|-	0.47	0	0.98	TCCCTCTCGATTTATCGATCCAACCATGTTGGGGACCCCCAGTGGGCGGTGACCCCCAGCACCCCCACCTCCACGTGGGGGGCTGTGAGAGCAAGAGTGA	TTTTTTGAACCAATCAGAAAACAGTGGGGGTGGTGGGGGTCACTCCCACTGGGGGTATAAGGCATTTTTCTTATCGATCCACTACAAGAAAATGCACTTT	CPSSR_463|AAAT	TGCTTACTCTCTCCCTCATCTCT	59.796	23	97.6	80.43	CCCCACTGTTTTCTGATTGGT	58.403	21	100	100	188	61	248	TCTTGCTTACTCTCTCCCTCA	57.542	21	97.6	78.57	CCCCACTGTTTTCTGATTGGT	58.403	21	100	100	191	58	248	TGCTTACTCTCTCCCTCATCTC	58.439	22	97.6	81.82	CCCCACTGTTTTCTGATTGGT	58.403	21	100	100	188	61
464	CPSSR_464	AAAT	5|LG10:29017635-29017854|+	5|Sc0002375:314430-314449|+	3|Scaffold1963:57191-57202|-	0.94	0	0.96	AAAAAATTAAAAAATAACAAAAAAAAAAAAAGTCAACCCTAAGCCCAAGTAAAAATTAATGAGATTTATAAATGTGATATCAAATGATATGAACATATCA	CCTTTTGCCTACAATTTGAAATGAAATTCACTTATTTTGACAAAAATGAAAAATTAAACCACAAAAATGTTCTAATTAAGTAAACCTGCTTAATTTAATG	CPSSR_464|AAAT	Primers not available	na	na	na	na	na	na	na	na	na	na	na	na	na	na	na	na	na	na	na	na	na	na	na	na	na	na	na	na	na	na	na	na	na	na	na	na	na
465	CPSSR_465	AAAT	5|LG10:30487694-30487913|+	2|xfSc0000055:283581-283588|+	4|Scaffold8757:469136-469151|+	1.25	0	0.82	ACAAACAACTCAAAATTCTATTCAAAACTCATAAAAAACTTAAAAAAATTTTGGAGTTTTTTTTATTTAAAATATAAAAAATAACAGGTGCCAATTGTAA	AAAAATATTGCACTGTACCGATCAACTGGCCGGATGTCCGGGGGGACGACCGGTTAGCCCAAATTTTTCCGCCTTCGACAGAGTTTTCAAAAGTGGATGT	CPSSR_465|AAAT	Primers not available	na	na	na	na	na	na	na	na	na	na	na	na	na	na	na	na	na	na	na	na	na	na	na	na	na	na	na	na	na	na	na	na	na	na	na	na	na
466	CPSSR_466	AAAT	5|LG10:36450810-36451029|+	N/A	3|Scaffold372:2051690-2051701|-	1	0.33	0.97	NNNNNNNNNNNTAAGAATACCCTAAAAGGTAGCCAATGGCATATGCGAGGCAGCTGGGGAAGTCCGAGGCGCAGTGCCTAAGAAAATGAAAGGTATTCAA	AAAATAAAATAAAATAAAGTCCATAAAAAGGACCCATGCAACAAAAGTAAATGGCCCATGGACTATAAAGGGAAATTAAACCTTTATTGAAAAAAAAAAA	CPSSR_466|AAAT	CCAATGGCATATGCGAGGCA	61.174	20	100	100	ACTTTTGTTGCATGGGTCCT	57.913	20	100	100	136	132	267	CCAATGGCATATGCGAGGCA	61.174	20	100	100	CCCTTTATAGTCCATGGGCCAT	59.62	22	100	100	160	132	291	GCGCAGTGCCTAAGAAAATGA	59.531	21	100	100	ACTTTTGTTGCATGGGTCCT	57.913	20	100	100	100	168
467	CPSSR_467	AAAT	5|LG10:39238916-39239135|+	4|Sc0001795:236232-236247|+	4|Scaffold303:149497-149512|-	0.47	0	0.99	ATTGGCTCCATATGTTGCTCCTCCCAACATCTGCTGTCATACCTATTTTCAAATTAGTGAAAGCATAAAAGTAACCAAGCAATGTCTGAAAAAATAAACA	AAAGAACAAAGAAAGAAGATGATACCTTAATCCAAAATCTTAGACTATCTTCAACATTTGTGAATGCCATTAGGCGGCTATCAGCAGCACATACAGCAAC	CPSSR_467|AAAT	TTGCTCCTCCCAACATCTGC	60.323	20	100	100	TGCTGATAGCCGCCTAATGG	59.965	20	100	100	192	114	305	CCTCCCAACATCTGCTGTCA	59.674	20	100	100	TGCTGATAGCCGCCTAATGG	59.965	20	100	100	187	119	305	TTGCTCCTCCCAACATCTGC	60.323	20	100	100	GCTGCTGATAGCCGCCTAAT	60.321	20	100	100	194	114
468	CPSSR_468	AAAT	5|LG10:43579517-43579736|+	5|xfSc0000002:157210-157229|+	4|Scaffold423:6276570-6276585|-	0.47	0	0.99	GAAAAATAACAAGCCATAATTACAAACAAGTGCAGTAGCCCACAAACCTTCAGAATTAGGCATCAACTTAACCTCAAACCATTAATCTAGAAACCTCAAA	GACAGGCAAACACAACCAGCACATTTTCAAGTCCTCGAACTTAACAAACCTCGAAATTGAGTGCCACCCTTGTTTTGTAAGACTGCAGCTTCTCCATGAT	CPSSR_468|AAAT	ACAAGTGCAGTAGCCCACAA	59.817	20	97.35	97.5	ATGTGCTGGTTGTGTTTGCC	59.895	20	100	100	119	125	243	AACAAGTGCAGTAGCCCACA	59.817	20	97.5	100	ATGTGCTGGTTGTGTTTGCC	59.895	20	100	100	120	124	243	TGCAGTAGCCCACAAACCTT	59.815	20	97.5	100	ATGTGCTGGTTGTGTTTGCC	59.895	20	100	100	114	130
469	CPSSR_469	AAAT	5|LG10:53728702-53728921|+	N/A	2|Scaffold3472:954458-954465|+	1.5	0.33	0.71	TTTCTCACCGACTATAATATCATGAAATAATATATCAGTAATGATAAAAAATTCTAAATTTTGAATTTTAAAGAGATCTTTAATGATGTGAAAAAAGTAA	AAAAACAAAGTCCAAATATCATATCAATGAAGTAATATTCACTCCTAAAATTCTTTTAAATTCATGTTTTAGAATTTCAAAACATTTTTATTTGAGAATA	CPSSR_469|AAAT	Primers not available	na	na	na	na	na	na	na	na	na	na	na	na	na	na	na	na	na	na	na	na	na	na	na	na	na	na	na	na	na	na	na	na	na	na	na	na	na
470	CPSSR_470	AAAT	5|LG10:59785872-59786091|+	5|Sc0002357:164395-164414|+	6|Scaffold3581:624548-624571|+	0.47	0	1	AACATTTCACACAACACAAGACTACTAACCTAGACCTAGACACCTCTACCCTCTCATCCTCTCCGCTCCCGCCAAGGGGAAAGATAGTGGGGAAAATGAA	AAAATCAACTCATATGTTTCTATTTACCAGCAGATATTTCATTTATAACATTTTCCTTCACTAAGACATACACCATAAAATCACTAAAGAGTAACGGCAC	CPSSR_470|AAAT	CCGCCAAGGGGAAAGATAGT	59.453	20	100	100	TGGGTATATTGACGTGCCGTT	59.792	21	95.2	100	165	168	332	CCGCCAAGGGGAAAGATAGT	59.453	20	100	100	GGGTATATTGACGTGCCGTT	58.056	20	95	100	164	168	331	CCGCCAAGGGGAAAGATAGT	59.453	20	100	100	TTGACGTGCCGTTACTCTTT	57.772	20	95	100	157	168
471	CPSSR_471	AAAT	5|LG10:60289771-60289990|+	5|Sc0002741:26051-26070|+	4|Scaffold1079:417839-417854|-	0.47	0	0.99	ATCTCCAAACCCATCGAAATTGTAATCCACCTATGCAAATAGTGATGCCCATCAATATATTAGAGTACAAGAAAACTTCATAATTCCAAAAAAATTAACA	AAAAATAATAATAATAATGTAGAACATATGAGCATAACAATCTCTACAAGGACCAACAGATTATTATGAAGTAGGAAGTAGGATGATCTAATAATATCCA	CPSSR_471|AAAT	ACTCTCATCTCCAAACCCATCG	59.831	22	100	100	TCTGTTGGTCCTTGTAGAGATTGT	59.407	24	100	100	186	94	279	CTCTCATCTCCAAACCCATCGA	59.568	22	100	100	TCTGTTGGTCCTTGTAGAGATTGT	59.407	24	100	100	185	95	279	ACTCTCATCTCCAAACCCATCG	59.831	22	100	100	TCTGTTGGTCCTTGTAGAGA	55.115	20	100	100	186	94
472	CPSSR_472	AAAT	5|LG10:61986884-61987103|+	N/A	2|Scaffold1497:1138356-1138363|+	1.5	0.33	0.76	GATGTTCTTGTCAGGTGTCTGTTGCCCATTGTTTGTAAGGCTTGGGCATGTATGCCCCTTGTATGTAAATATTTTATTTCTTTTATTCAAACTCTTAACA	GTCATACATAAAAAATATGGAGAACACCCAAATTTTTTGACATCCAAACAAAGTGATACCATGCAATATGTGTGACAAAAACTATAAGTCAATTTACAAT	CPSSR_472|AAAT	AGGTGTCTGTTGCCCATTGT	59.814	20	100	100	TGCATGGTATCACTTTGTTTGG	57.482	22	100	100	173	112	284	GTCAGGTGTCTGTTGCCCAT	60.251	20	100	100	TGCATGGTATCACTTTGTTTGG	57.482	22	100	100	176	109	284	AGGTGTCTGTTGCCCATTGT	59.814	20	100	100	TGTCACACATATTGCATGGT	55.327	20	100	100	185	112
473	CPSSR_473	AAAT	5|LG10:62205023-62205242|+	5|xpSc0053416:74798-74817|+	3|Scaffold474:450699-450710|+	0.94	0	0.98	ATAATTTGATTTAACACTTAAAATTAAATATATTTAGCTAATCCGTTTGATGTTATCATTTAAAAATTTAAGTATCTCTTAAAATAAAAGTTAAAAGTTA	TATATTAAATTTACTTAATTTTAACTAAATTTAAAAACACTAAATATAAGCACTAATATACACTATTATAAAATTCACTACCACCACAACAACCACAATC	CPSSR_473|AAAT	Primers not available	na	na	na	na	na	na	na	na	na	na	na	na	na	na	na	na	na	na	na	na	na	na	na	na	na	na	na	na	na	na	na	na	na	na	na	na	na
474	CPSSR_474	AAAT	5|LG10:66824659-66824878|+	6|Sc0001048:82073-82096|+	5|Scaffold6209:869382-869401|-	0.47	0	0.99	TACGTCTTTGAATTCACCTCATGGCCCAGTTTTCGTATCACTTCTCATACGTCTCGTTCTTCCTCTTTTTGCATCCAGTAGGGGCTCTGAAAGTTGATAA	AAAACTTCTCTTTTCATTTCTGACTTTTCTTTGAGCCATCTTTCAGACTTCATATCTTTCTCAATTCTTGACGGTTCTACTTCATTCTTTCACCATTCTC	CPSSR_474|AAAT	TTGCATCCAGTAGGGGCTCT	60.622	20	100	100	CGAGGTGGTGTAGGACGAAG	59.829	20	97.5	100	188	168	355	TTGCATCCAGTAGGGGCTCT	60.622	20	100	100	ACGAGGTGGTGTAGGACGAA	60.538	20	100	100	189	168	356	TTGCATCCAGTAGGGGCTCT	60.622	20	100	100	AACGAGGTGGTGTAGGACGA	60.538	20	100	100	190	168
475	CPSSR_475	AAAT	5|LG10:68758509-68758728|+	2|Sc0001838:4743-4750|+	5|Scaffold3599:85546-85565|+	1.41	0	0.95	CAATTATATCAAAATCTTCTCTTGACTATAAATATAAAATATAACGTGAGTGTTCACTTTCCGATTATCAACATCAACCGCATCAAATTAAACCAAGGAA	AAAAGTTTTGATAACTCATTCTTCTTTTAATCCAATTCATCCATTTGCTCCAAACGAGCTAAAATCATATTCTTTTCCTTTATTATCAAAATCCACCAAA	CPSSR_475|AAAT	CCGATTATCAACATCAACCGCAT	59.749	23	100	93.48	CTCGTTTGGAGCAAATGGATGA	59.251	22	95.5	100	118	160	277	CCGATTATCAACATCAACCGCAT	59.749	23	100	93.48	TCGTTTGGAGCAAATGGATGA	58.211	21	95.2	100	117	160	276	CCGATTATCAACATCAACCGCAT	59.749	23	100	93.48	CTCGTTTGGAGCAAATGGATG	57.859	21	95.2	100	118	160
476	CPSSR_476	AAAT	5|LG10:69613948-69614167|+	4|Sc0002454:24676-24691|+	4|Scaffold11297:73458-73473|+	0.47	0	0.98	TAGTAGAAGAGATGTTCACTCTTCGAACCTCTCTTAGGGCACTTCAGCTTTGTGTATCTTTAATTTCATGTTTTCATTGAAATTTTTCTTTTGACGATCA	AGATAGGTGTACTTTCACTCATAATAGAAATTTCTTATTCTCTTTTAGAGTATGTTCATAGTAATTTATGAATTATTACATTTTCTTAAGTCAGTTGGGA	CPSSR_476|AAAT	AGGGCACTTCAGCTTTGTGT	60.107	20	100	100	GTGCACAACAAATTATCCCAACTG	59.314	24	95.8	100	200	135	334	AGGGCACTTCAGCTTTGTGT	60.107	20	100	100	GCACAACAAATTATCCCAACTGAC	59.077	24	95.8	100	198	135	332	AGGGCACTTCAGCTTTGTGT	60.107	20	100	100	GTGCACAACAAATTATCCCAAC	56.751	22	100	81.82	200	135
477	CPSSR_477	AAAT	5|LG10:77984506-77984725|+	5|Sc0000149:516234-516253|+	4|Scaffold4878:136336-136351|+	0.47	0	0.98	ATCTTTATTCATGTATAAGATAAAAGGCCACCAAAACAATGAATCTCCATTCACCATACAAAATGAGATTCATGAACAAGATAAAAAAGATACATGAACA	AAAAAATATTAAAATGGTCTAACAATCCCCCACTCATTTTAATATCAACAAGGACAAGAGAGATTACCAAACAAAGATAGATTAGTATGCATCATGAAGG	CPSSR_477|AAAT	GCCACCAAAACAATGAATCTCCA	59.993	23	100	97.83	AGCACACCTTCATGATGCAT	57.861	20	100	92.5	200	126	325	GCCACCAAAACAATGAATCTCC	58.411	22	100	100	AGCACACCTTCATGATGCAT	57.861	20	100	92.5	200	126	325	GCCACCAAAACAATGAATCTCCA	59.993	23	100	97.83	GCACACCTTCATGATGCATACT	59.052	22	100	95.45	199	126
478	CPSSR_478	AAAT	5|LG10:7871433-7871652|+	5|Sc0001420:139676-139695|+	2|Scaffold2684:903548-903555|-	1.41	0	0.79	TATTACTTCAGGTGGACTATATTTTTGTTTTCCCCTTTTGTGTGTAGAAAAAGAGCCACACAAAAAAATTAAATAAATAAAAACAAGTAAAATTTAAAAA	CAAAAAATTAAATAAATAAAGAGAAACTAACAAGGTACTAGGAGGATGGCAACAGCAAGCAGCTCCAGTCATTTTAGAGAAGGGACCGCCACTGCAATGG	CPSSR_478|AAAT	TGTTTTCCCCTTTTGTGTGT	55.877	20	100	100	AGTGGCGGTCCCTTCTCTAA	60.252	20	100	100	188	125	312	TGTTTTCCCCTTTTGTGTGT	55.877	20	100	100	CTTGCTGTTGCCATCCTCCT	60.323	20	100	100	154	125	278	TGTTTTCCCCTTTTGTGTGT	55.877	20	100	100	TGCTGTTGCCATCCTCCTAG	59.457	20	100	100	152	125
479	CPSSR_479	AAAT	5|LG11:11169491-11169710|+	4|xfSc0000868:4165-4180|+	4|Scaffold3482:1327157-1327172|-	0.47	0	0.99	TCGACTTGACTTGAAAATTTATTTTAAAAATTTTAATTTAATTTTTTTAAAACAAAAGAAGTAGGCGGAAGAAATTTTAAATTTCAAATTAAAAAAAAAC	TACCAAAATCTAATTAGAGTAATGCATTCAAACTTGGGATGTGAAAAGAGGCCAGAAATTGAACCAAATTCATTAAGGATAATTTAGGGATATGTGAAAT	CPSSR_479|AAAT	ACTCCGTTCGACTTGACTTGA	59.32	21	100	85.71	TGGCCTCTTTTCACATCCCA	59.223	20	100	100	181	93	273	ACTCCGTTCGACTTGACTTGA	59.32	21	100	85.71	TCTGGCCTCTTTTCACATCCC	59.995	21	100	100	183	93	275	ACTCCGTTCGACTTGACTTGA	59.32	21	100	85.71	TGGCCTCTTTTCACATCCCAA	59.853	21	100	100	181	93
480	CPSSR_480	AAAT	5|LG11:1712676-1712895|+	4|Sc0001102:498260-498275|+	N/A	0.5	0.33	0.98	ACAAAAAAAGAAAAAAATTAACAGGAGAAGGCACTATGCATGCTTGGTAAAAGGAAAAATATAGCAATATATTCATCTGCACATTTCCTTTCATCAATAA	AAAGAAGAAGAAGAAGAAGAAAGAAAAAAGAAAAAAGATTCATTGATAAAAACAAAGAAAAGAAACATACAAAATAAGTTTTACTTTTTTGATAAAATTT	CPSSR_480|AAAT	Primers not available	na	na	na	na	na	na	na	na	na	na	na	na	na	na	na	na	na	na	na	na	na	na	na	na	na	na	na	na	na	na	na	na	na	na	na	na	na
481	CPSSR_481	AAAT	5|LG11:18998401-18998620|+	N/A	3|Scaffold2078:1497298-1497309|+	1	0.33	0.95	TAATTTCATTTCTCAAAATTTTCAATTTAATAATTTAATTTGTTTTTAGTATATTTTCTTTTCATTTTTTACAAAAAGTAGATGTACTCAACATTTATAA	ATATAATATATATTCAACATAATAAGTTTGAACGAGTTGAAATTATTCAACATATAAAGTATGAATGTATTTATTTTGTTCAACATAAATATTTCGAGCA	CPSSR_481|AAAT	Primers not available	na	na	na	na	na	na	na	na	na	na	na	na	na	na	na	na	na	na	na	na	na	na	na	na	na	na	na	na	na	na	na	na	na	na	na	na	na
482	CPSSR_482	AAAT	5|LG11:28172613-28172832|+	3|Sc0001144:540442-540453|+	5|Scaffold3245:1052989-1053008|+	0.94	0	1	AGTGCCAAAAATGAGGATACACTGACCTTGTTGACACTAGGAACCAAATCTTGCAACGCCCTAATCCTTTCTGCTATTCTTTCTCTGCGCAACTGTGTTA	AAAAAGTTGGACGATAGTCCGATAACAATAAGGAGATTGAACTGAAAAAAGAAGAAACTAGCATGATATCATAACTACTAACGGTTATTATATGGTAGAT	CPSSR_482|AAAT	ACGCCCTAATCCTTTCTGCT	59.088	20	100	100	TGGTAGGTGATATTCATCTGGA	55.773	22	100	100	197	155	351	CTTTCTCTGCGCAACTGTGT	59.06	20	100	100	TGGTAGGTGATATTCATCTGGA	55.773	22	100	100	174	178	351	TCTTTCTCTGCGCAACTGTG	58.779	20	100	100	TGGTAGGTGATATTCATCTGGA	55.773	22	100	100	175	177
483	CPSSR_483	AAAT	5|LG11:29982117-29982336|+	5|Sc0002373:257390-257409|+	2|Scaffold2459:836352-836359|+	1.41	0	0.83	AGTGGTGAATTCCTTCATTTGAGTTAGATAAATCTAACCAAAATATGGGAGCCTCAGAATTGCAATGATATCTCTAAGAAACACTCATTTCTCCTGTTAA	AAAAGTAGCCAATAGGCATTATCATAGAAACTGCATAGTTGGAAAAAGTTTTGCTGCCATGACTTGTTAATCAGTGGGTCAAACATTAAAGGGTAAATTA	CPSSR_483|AAAT	TGGGAGCCTCAGAATTGCAA	59.595	20	100	97.5	ACAAGTCATGGCAGCAAAACT	58.966	21	97.6	100	142	145	286	TGGGAGCCTCAGAATTGCAA	59.595	20	100	97.5	GTGCAAGGCGTAATTTACCCT	58.911	21	97.6	92.86	185	145	329	TGGGAGCCTCAGAATTGCAA	59.595	20	100	97.5	AGTGCAAGGCGTAATTTACCC	58.911	21	97.6	90.48	186	145
484	CPSSR_484	AAAT	5|LG11:36377274-36377493|+	5|Sc0001197:516433-516452|+	4|Scaffold4072:771608-771623|-	0.47	0	1	TAACATCTTTCTTTTATGTTTTCGATATGGGACAAGAACAACGCTTATTAAAAGAGATTTTTACAAGAAAATAAGAAAGATTTTAAAAATTACAACAAAA	AAACACATTTTATTTTCGAAAATTTCCCAACACAAAAAGGTTGAGATTAGTCTATAATCAAAAGAAAAACAGAGTGACATGGGGTTTTGAGAAATCAAAT	CPSSR_484|AAAT	TGGGACAAGAACAACGCTTA	57.376	20	100	100	TCAAAACCCCATGTCACTCTGT	59.825	22	100	100	183	127	309	TGGGACAAGAACAACGCTTA	57.376	20	100	100	CAAAACCCCATGTCACTCTGT	58.414	21	100	100	182	127	308	TGGGACAAGAACAACGCTTAT	57.865	21	100	100	TCAAAACCCCATGTCACTCTGT	59.825	22	100	100	183	127
485	CPSSR_485	AAAT	5|LG11:38058143-38058362|+	2|Sc0000952:115054-115061|+	2|Scaffold4460:611580-611587|+	1.41	0	0.83	GTGGTATTGATTTGGGTTTTGGAGTTACCCTAGTGATGGTACTCTAGTCATGTGTTTGTTTTNTGGCCATAAAATTTTGAGTACTTAAAAAAAATAGAAA	CAGATATGTTCCACATATGTTAAAAAGTATTCAACTAATATTAATGTTCGTAGGATACATTTTAAAAAAGTATCTATATAGTTATATGAAAAATGCTATG	CPSSR_485|AAAT	Primers not available	na	na	na	na	na	na	na	na	na	na	na	na	na	na	na	na	na	na	na	na	na	na	na	na	na	na	na	na	na	na	na	na	na	na	na	na	na
486	CPSSR_486	AAAT	5|LG11:44896233-44896452|+	5|Sc0000736:149328-149347|+	4|Scaffold4540:113212-113227|+	0.47	0	0.96	GGAAGAAGATGACTCGTAGAAGCAATTTTCCTTATCAAGAAAATTGTGACCTTAAAAATTGTGCCTCACCTAGTCTCAATTAGTGCAATCCCCCCCCCCA	AAAAGGTTGTTTCTCAATACCACACTTCCCCTGTAAAACAATTCGAAACACAATGAGGTACAAGTCCTTAAGCAGAACTTCACTCAATTTCTAGAGAGCT	CPSSR_486|AAAT	TGTGCCTCACCTAGTCTCAA	57.99	20	100	92.5	TGTTTTACAGGGGAAGTGTGGT	59.757	22	97.5	90.91	101	159	259	TTGTGCCTCACCTAGTCTCA	57.99	20	100	90	TGTTTTACAGGGGAAGTGTGGT	59.757	22	97.5	90.91	102	158	259	TTGTGCCTCACCTAGTCTCAA	58.675	21	100	90.48	TGTTTTACAGGGGAAGTGTGGT	59.757	22	97.5	90.91	102	158
487	CPSSR_487	AAAT	5|LG12:14440573-14440792|+	6|Sc0000130:547120-547143|+	5|Scaffold2064:835969-835988|+	0.47	0	0.96	GAATGGAATATTATTGTGTACTTGAATATATACATAGTTTATATATATATATATATAATATTGGTGGAAGAGTGGGTTGATAACAACAAAGAAGTAAATA	AGATATCTAGATATTTAGTCCCTTAGCCATTAAGCTACCTATATTATATAAATTGAGAGTTGGTCCCAATCCACACCCACGTTTTTCATCAGCTCAAGGA	CPSSR_487|AAAT	TTGGTGGAAGAGTGGGTTGA	58.782	20	100	100	GGTGTGGATTGGGACCAACT	59.888	20	100	100	137	160	296	TTGGTGGAAGAGTGGGTTGA	58.782	20	100	100	TCACCCTCTCCTTGAGCTGA	59.885	20	100	100	168	160	327	TTGGTGGAAGAGTGGGTTGA	58.782	20	100	100	CCCTCTCTCACCCTCTCCTT	59.662	20	100	100	175	160
488	CPSSR_488	AAAT	5|LG12:15213605-15213824|+	5|Sc0000356:605480-605499|+	6|Scaffold849:343614-343637|-	0.47	0	1	ACCAAAAACCGGAGGTTCAAAATTAGAAGCCGCCACTTGATTTGAAGGTCCCAAAACCATAATGACCATTGATAAAGACACTAGACCATCATCACCCAAA	AATCGGAAACTTAGATACAAGATGTAAAAAAGGGGATTTTGTATTTATTTAAAAAAATAACAGTGAAAATACTGGATTTTTAGAAAAATGTCCAATTTTT	CPSSR_488|AAAT	CACTAGACCATCATCACCCA	56.327	20	100	100	GTGATTGGAGTTATGTACCTAC	53.768	22	100	100	200	178	377	CACTAGACCATCATCACCCAA	57.088	21	100	100	GTGATTGGAGTTATGTACCTAC	53.768	22	100	100	200	178	377	ACTAGACCATCATCACCCAA	55.525	20	100	100	TGTGATTGGAGTTATGTACC	52.296	20	100	100	200	179
489	CPSSR_489	AAAT	5|LG12:15436574-15436793|+	4|Sc0000356:829843-829858|+	5|Scaffold4683:283495-283514|-	0.47	0	0.98	TTAATTCATAGACACCCATATAACATATAAACAAGAACAATAATACATAACTCTAGTTTTAAAATTTTAATTAGAACTCTAATGATATGGTGGAGAGAAA	CAAAACATCATATTAATGAGTGGATCCCACCCTAAAGCTCCTTTAAAACTCCCAAACATTTTTGTATAAACAAACCCATTCAGCACCAACCCAAATCACC	CPSSR_489|AAAT	GAACTCTAATGATATGGTGGAGAG	56.163	24	91.7	100	TGGTGATTTGGGTTGGTGCT	60.106	20	97.5	90	148	173	320	GAACTCTAATGATATGGTGGAGAG	56.163	24	91.7	100	GGTGATTTGGGTTGGTGCTG	59.682	20	97.5	92.5	147	173	319	GAACTCTAATGATATGGTGGAGAG	56.163	24	91.7	100	TTGGGTTGGTGCTGAATGGG	60.831	20	97.5	100	141	173
490	CPSSR_490	AAAT	5|LG12:16913297-16913516|+	4|Sc0000405:755069-755084|+	4|Scaffold1672:275415-275430|-	0.47	0	0.96	ATTATGTGTCTTCTCCTTAGGAGGTTTATGAAACAAAATAAATTGGGCTGTTGTTTTCATCAAATAAGGGTTCAATAAAGGGATTTTCGCTAAATGTCTC	GTGATTGTTATTACTTACATGCTTGTTTGGATTGACAACAATTAAAAGAAGATACTTTCTTCTTTTTTTTTTTCCTTTTGGTATTTAGAAAGGTAGTTTA	CPSSR_490|AAAT	TGGGCTGTTGTTTTCATCAA	56.048	20	95	100	GTTGTCAATCCAAACAAGCATG	57.022	22	100	100	116	143	258	TTGGGCTGTTGTTTTCATCA	56.048	20	95	100	GTTGTCAATCCAAACAAGCATG	57.022	22	100	100	117	142	258	TGGGCTGTTGTTTTCATCAA	56.048	20	95	100	GTTGTCAATCCAAACAAGCA	54.994	20	100	100	116	143
491	CPSSR_491	AAAT	5|LG12:18805979-18806198|+	N/A	6|Scaffold1535:959429-959452|-	0.5	0.33	1	TAACATTTATAAATAGATTCTAAAATTTATTTTTAATATATAAAATTACACTTGACACCATTTCAAATGCATACAAAATTCAAAGGCAAAATTACAAAAA	AAAAAATAAATATTGGAGTTTGACCTTTGTAACAAAATAAATCTTGAGTTTTTAATTTTGCCAATTTAAACTATAATCTTTTGATTTGTTTTCAATATAA	CPSSR_491|AAAT	CACTTGACACCATTTCAAATGC	57.022	22	100	100	GTTACAAAGGTCAAACTCCA	53.35	20	100	100	105	148	252	CACTTGACACCATTTCAAATGC	57.022	22	100	100	TGTTACAAAGGTCAAACTCC	53.35	20	100	100	106	148	253	TCACTCTCTCTCTCTCTTTCTCTC	58.265	24	100	83.33	GTTACAAAGGTCAAACTCCA	53.35	20	100	100	199	54
492	CPSSR_492	AAAT	5|LG12:19216539-19216758|+	4|Sc0000781:286416-286431|+	N/A	0.5	0.33	0.98	ATCATGTATTTAGTTTAGTCGTTGTGAGATTTCCTTTATATAGTTGATATTTTAATTTAATTATTATGATATTTGAAAAAAAAAACTTATGTCAATATAC	ATGACAAAATGTGCTTAATTATATATGTCGTANCATGGATCAAATTAATTTTCTTTTATATTTTATATTTTTTTTTAGCTTATTTTGATGTCTTCATATT	CPSSR_492|AAAT	Primers not available	na	na	na	na	na	na	na	na	na	na	na	na	na	na	na	na	na	na	na	na	na	na	na	na	na	na	na	na	na	na	na	na	na	na	na	na	na
493	CPSSR_493	AAAT	5|LG12:23384422-23384641|+	5|Sc0000941:64819-64838|+	3|Scaffold1466:2707165-2707176|+	0.94	0	0.96	AACCGGGATCGTTATAGAAATTATTCAATATTTTTAGGTAATGTTCCATTTTATTTATTATTTGACATTGTGCATATTATTTTTTAAAACTCTAACATAA	AAAATAAAATAAATTCATATAATTTAGACCAATAGCTATTATCTAAAACATTATCTCAAATTGCTCCAACCACGGTTAATAAAATTTCAATTGTTCTTTG	CPSSR_493|AAAT	GGGACAACCGGGATCGTTAT	59.533	20	100	100	CCGTGGTTGGAGCAATTTGA	59.042	20	97.5	100	200	95	294	GGGACAACCGGGATCGTTAT	59.533	20	100	100	CCGTGGTTGGAGCAATTTGAG	60.068	21	97.6	100	200	95	294	GGGACAACCGGGATCGTTAT	59.533	20	100	100	CGTGGTTGGAGCAATTTGAGA	59.121	21	97.6	100	199	95
494	CPSSR_494	AAAT	5|LG12:2584177-2584396|+	5|Sc0000969:83692-83711|+	4|Scaffold10799:152723-152738|+	0.47	0	0.98	GGGTGAGGTAAATGTCTAAATTGGGGTGGAGTGGAGGTCATCAACATAACATGGTCCGTTACAATTCTTGCTTATATGGTTGTTTAATAGGGTAAATTAC	TCATGAGATTTGCTTAAAATATAGATTATTGTGGTGATGGGGTTTGGAAATACCCTTTGGCCCAAGCAGACTTTCTTAATCCTCGGATTGGTACCTGAAA	CPSSR_494|AAAT	CGGGACAAGGGTGAGGTAAA	59.312	20	100	100	TGCTTGGGCCAAAGGGTATT	59.884	20	100	100	196	92	287	AATTGGGGTGGAGTGGAGGT	60.776	20	100	100	TGCTTGGGCCAAAGGGTATT	59.884	20	100	100	170	118	287	AATTGGGGTGGAGTGGAGGT	60.776	20	100	100	AGAAAGTCTGCTTGGGCCAA	59.814	20	100	100	178	118
495	CPSSR_495	AAAT	5|LG12:32789802-32790021|+	5|Sc0000645:350205-350224|+	6|Scaffold873:155843-155866|-	0.47	0	0.98	CCATCAGGAGTCTGATCACAGCGATCCAATAGTTCTTTCCAGCTATCTGACGCATTCTGGGACCATCCGTACAGTCAGAATTTGCAAATTCGGNGGCTCA	AAAAAATTACAGATTTTATTCAAATATTGAGCGCAATGACTCATTTCGCATATTTCCAAGCACCCTACTTTGTCTCGGCATCATTCCGATTTCGCCACGG	CPSSR_495|AAAT	TCTGGGACCATCCGTACAGT	59.959	20	100	85	ATTTCGTGCCTCTGTTCGGT	59.965	20	100	100	186	155	340	TCTGGGACCATCCGTACAGT	59.959	20	100	85	GGCGAAATCGGAATGATGCC	60.04	20	100	100	161	155	315	CTGACGCATTCTGGGACCAT	60.108	20	95	100	ATTTCGTGCCTCTGTTCGGT	59.965	20	100	100	195	146
496	CPSSR_496	AAAT	5|LG12:33256899-33257118|+	5|xfSc0004452:255-274|-	3|Scaffold1562:919885-919896|-	0.94	0	0.97	GCGAAGCAAGCGTCGATCATAAAAGTTCGACAATAAAATCTGAGATAAATATATAAAATACGTCCACAAAAAGGATAAGTTACAACTACACCACACATAA	AAAAAGAAGCCATCGTCTATATATTGAGGGTGTTTGGTAGGACTTTTTTGAGCTAACTTATGCCTTCTGGCTTTTAAAAAGTTATTTTGGATTGTTTGGT	CPSSR_496|AAAT	AGACGCAAAATTTGTAGTGCGA	59.454	22	100	100	AGTCCTACCAAACACCCTCA	57.888	20	100	100	182	82	263	AGACGCAAAATTTGTAGTGCGA	59.454	22	100	100	AGTCCTACCAAACACCCTCAA	58.585	21	100	100	182	82	263	AGACGCAAAATTTGTAGTGCGA	59.454	22	100	100	AAGTCCTACCAAACACCCTCA	58.585	21	100	100	183	82
497	CPSSR_497	AAAT	5|LG12:35298608-35298827|+	3|Sc0002123:257615-257626|+	5|Scaffold2727:758544-758563|-	0.94	0	0.96	ATTTGACTTTTGAAAAAAATGAAAACTAATTTAATGAAAATAAAAACAACCACCCATTACATGATTATCATCCAAACACATAATAAAAATTAATTTGGTA	GTTTAAAAGATTTATCAATTTTACATAATTTTATCTTTAGTGGGTAGAAATAATTTTTAAAAATTCAAAAATATTTTTTTGACATTTATTTTTGTCAAAT	CPSSR_497|AAAT	ACAACCACCCATTACATGAT	54.58	20	100	92.5	TTGAGGAGATGCCAAACTTG	55.938	20	100	100	200	145	344	AACAACCACCCATTACATGA	54.823	20	100	95	CCAAACTTGGCCTAATTTGACA	57.401	22	100	100	190	144	333	ACAACCACCCATTACATGAT	54.58	20	100	92.5	CCAAACTTGGCCTAATTTGACA	57.401	22	100	100	189	145
498	CPSSR_498	AAAT	5|LG12:36937456-36937675|+	4|xpSc0053573:35293-35308|+	5|Scaffold2088:258081-258100|-	0.47	0	0.98	TTAGCATTAATGTAGTGAGCATAAATTATTGATTAAATTTTTATTTCGCTATATTTTTATACCTTGTGTTGTTTCGATTTTAAATAAAAAAGATTTCTCA	AAACAAAATAAGTTCAATTTCATCTTGATGTCTTGAATTTGGCTTAGTGTTACTATTTGAGAAATTTACTGTTATTATGATTTAAGCAGTATAAAAGAAA	CPSSR_498|AAAT	Primers not available	na	na	na	na	na	na	na	na	na	na	na	na	na	na	na	na	na	na	na	na	na	na	na	na	na	na	na	na	na	na	na	na	na	na	na	na	na
499	CPSSR_499	AAAT	5|LG12:3838149-3838368|+	5|xpSc0053312:179874-179893|+	4|Scaffold2776:183921-183936|+	0.47	0	0.99	ATGAAAATTGGAGGCTTTTTGCTCCTTGGAAGTTCCAAGTTGACTAATAACTGCCTATTTTGGTATCTATAATTGTAAGATGATATCCCAACATTTAAAA	ATTTTAGCTATAATAACATCTAGTGGAGCAGAAACCTTCAATAATCAATGTCATGTTTTCACAGTGCATGGCAGAAGCAGGAGTAGATGGTGCACTCATT	CPSSR_499|AAAT	TTTTGCTCCTTGGAAGTTCC	56.14	20	95	100	TACTCCTGCTTCTGCCATGC	60.108	20	100	100	189	116	304	TTTTGCTCCTTGGAAGTTCC	56.14	20	95	100	GTGCACCATCTACTCCTGCT	59.461	20	100	100	199	116	314	TTTTGCTCCTTGGAAGTTCC	56.14	20	95	100	GTGCACCATCTACTCCTGCTT	60.066	21	100	100	199	116
500	CPSSR_500	AAAT	5|LG12:4730285-4730504|+	5|Sc0000579:635782-635801|+	7|Scaffold1133:2851642-2851669|+	0.94	0	0.99	CATTATTGGTTGAGCACGTGTGTATCACACCCATGTCATAATTTCTGGCTACTTTGAGAGCATGATCTTGCTCTACAAAATACCAATAGGGTTGAGCCAA	AAAATGACAAATCAATCTAATTCAGATTAAAACTTACTATTTAATTTAGTTTTTTTAAATGCATAGCATGGTTTTGATTATTAAAATATGTGAACTATGA	CPSSR_500|AAAT	CCAATAGGGTTGAGCCAAA	55.031	19	97.35	100	TGTTTCGGTTAAGTTCCACGT	58.096	21	95.2	100	192	182	373	CCAATAGGGTTGAGCCAAA	55.031	19	97.35	100	TGTTTCGGTTAAGTTCCACGTT	58.731	22	95.5	100	192	182	373	CCAATAGGGTTGAGCCAAA	55.031	19	97.35	100	ATGTTTCGGTTAAGTTCCACGT	58.53	22	95.5	100	193	182
501	CPSSR_501	AAAT	5|LG12:8028025-8028244|+	5|xfSc0002721:15577-15596|+	4|Scaffold2775:696231-696246|+	0.47	0	0.98	TAATCAATTATATCAAAATCTTCTTAACTATAAATATAAAATATAACGTGAGTGTTCACTTTCTGATTATCAACATCAACTACATCAAATTAAACCAAGA	AAAAGTTTTGATAACTCATTCTTGTTTTAATCCAATACATCCATTTGCTCCAAACGAGCTAAAATCATATTCTTTTCTTTTATTGTCAAAATCCGCCAAA	CPSSR_501|AAAT	Primers not available	na	na	na	na	na	na	na	na	na	na	na	na	na	na	na	na	na	na	na	na	na	na	na	na	na	na	na	na	na	na	na	na	na	na	na	na	na
502	CPSSR_502	AAAT	5|LG13:12359385-12359604|+	5|Sc0001848:150538-150557|+	3|Scaffold3620:885280-885291|-	0.94	0	0.96	TAAATAGATGCAACTTGGGTATCAAAAATAAATTGGGCCCCAAACAGAGCATGTGGATCCGATTTGTCTGAAATTCGTATTCCTTTTGCTATCCCTTAAA	AAAGTCACAACAAGATGTTCATACCAAAAACTTGATAAGAATAATGTAATAATATTATTATTGTAAATAAATTCATCTTTAATAGTATTTTGTTTTGAAA	CPSSR_502|AAAT	CCCCAAACAGAGCATGTGGA	60.251	20	97.5	100	GGTATGAACATCTTGTTGTGAC	55.392	22	100	100	108	137	244	TCGTATTCCTTTTGCTATCCCT	56.959	22	100	100	ACTAACTTCCCAAACTGAGGCA	59.558	22	97.75	100	197	174	370	AACAGAGCATGTGGATCCGA	59.095	20	97.5	100	GGTATGAACATCTTGTTGTGAC	55.392	22	100	100	103	142
503	CPSSR_503	AAAT	5|LG13:16602923-16603142|+	N/A	4|Scaffold3169:546423-546438|+	0.5	0.33	0.98	GATTATTACCCCAACGAAAGCCATATTGTCTGGACTCGTCGTGGCACACATGCGATGGATGAGAGATTTTGTGGTAATGACACTTTGTCAATTCACCCAA	ATTATTATAAGGGATAAGACAAAAATTAGCACTCTACTTGGTTTTCAGAATTTATTTTTTGATTTTTTTAGAATAACAAAAATATAATTTAATGAAAAAA	CPSSR_503|AAAT	GCACACATGCGATGGATGAG	59.693	20	100	100	TCTGAAAACCAAGTAGAGTGCT	57.31	22	95	90.91	126	143	268	GCACACATGCGATGGATGAG	59.693	20	100	100	TCTGAAAACCAAGTAGAGTGC	55.835	21	95	95.24	126	143	268	GCACACATGCGATGGATGAG	59.693	20	100	100	CTGAAAACCAAGTAGAGTGCT	55.825	21	94.7	90.48	125	143
504	CPSSR_504	AAAT	5|LG13:27009879-27010098|+	5|xpSc0053508:61680-61699|-	4|Scaffold1575:1152643-1152658|+	0.47	0	0.98	GATAAATTTGTTAGACCTTAATATGCAAGAAGACTTCACCCGATTTCATTGTTTTAATTAGTTAAATTAGTGTTTCGCAAAAAAATAAAAAATAAAAATA	TATATCAGGTCACCAATAGCAGCGGCAACATGCCTACAGCGTCTCGTCAGTTCAGCTGCAGCATCTCCACCAGCAGCATTAGCACTGTATCTGCCTGTCC	CPSSR_504|AAAT	TGCAAGAAGACTTCACCCGAT	59.652	21	100	100	ACAGTGCTAATGCTGCTGGT	59.963	20	100	100	185	123	307	TGCAAGAAGACTTCACCCGAT	59.652	21	100	100	CTGAACTGACGAGACGCTGT	60.04	20	100	97.5	152	123	274	TGCAAGAAGACTTCACCCGAT	59.652	21	100	100	GCTAATGCTGCTGGTGGAGA	60.108	20	100	100	180	123
505	CPSSR_505	AAAT	5|LG13:28712454-28712673|+	4|Sc0000124:628826-628841|+	N/A	0.5	0.33	0.97	GTTAGTCCAAATAAATGCTACCGAACAAATCTGGTAGTCCACTAAATAAAAAAGACCAAAAAGTGTTTAATACATCAACACCACACCCTAGAAAAAGAAA	AGAAAAGAAAAGAAAAGAAAAAAGGATTGAACTACCCTAGAAGAGCTACCGAAGCATCTATTGCCAAGAAACATCTTGGTCAGCAGCCAATAAGACCTTG	CPSSR_505|AAAT	ACATCAACACCACACCCTAGA	58.665	21	95.2	100	TGGCTGCTGACCAAGATGTT	59.889	20	95	100	138	171	308	ACATCAACACCACACCCTAGA	58.665	21	95.2	100	TTGGCTGCTGACCAAGATGT	59.889	20	95	100	139	171	309	ACCGAACAAATCTGGTAGTCCA	59.364	22	100	100	TGGCTGCTGACCAAGATGTT	59.889	20	95	100	190	119
506	CPSSR_506	AAAT	5|LG13:29264874-29265093|+	5|Sc0000124:1181107-1181126|+	6|Scaffold182:1016539-1016562|+	0.47	0	0.99	TGTAATGCGACTACTTGCACTAAACGCAATGAGGTAGTGGACGTTGGTAATGGTTAGTGTATGACGAGCAATTAAAGCTTCTATTGTTGTACTTACCCCA	AAGCTTCTATTGTCGTCGGGTTCAAACCAGCCCTATGTCCTTTTGTAATTCGACTACTTGCACTAAACGCAACCTTCGATGAAATAGTAGAAGTTGGTAG	CPSSR_506|AAAT	CGCAATGAGGTAGTGGACGT	60.109	20	95	100	CGAAGGTTGCGTTTAGTGCA	59.416	20	100	70	174	124	297	CGCAATGAGGTAGTGGACGT	60.109	20	95	100	TCGAAGGTTGCGTTTAGTGC	59.137	20	95	100	175	124	298	CGCAATGAGGTAGTGGACGT	60.109	20	95	100	ACCCGACGACAATAGAAGCT	58.816	20	100	100	117	124
507	CPSSR_507	AAAT	5|LG13:30520695-30520914|+	4|Sc0001106:371849-371864|+	N/A	0.5	0.33	0.97	CATTTTACTTTTAGATCTTGTATTATGCGTTACATGTTTGTTAACAATGCTGTATTGACACATAACAAAACAAAGTATGAAAACAAAGTCATCTATGGTA	AAAACAAAACAAAGTCATCATAAAATTATTTTTCTCATTTTTCTTGAATAAATTTACTCTATTATATATAATGTATATGTCAGTATGATGAGACCTATCT	CPSSR_507|AAAT	Primers not available	na	na	na	na	na	na	na	na	na	na	na	na	na	na	na	na	na	na	na	na	na	na	na	na	na	na	na	na	na	na	na	na	na	na	na	na	na
508	CPSSR_508	AAAT	5|LG13:3114014-3114233|+	3|Sc0000277:673759-673770|-	N/A	1	0.33	0.94	TAGTTTTTCAAGACTTGGCCAATTTGTTTATAGCGNACTGGACACAGGGTGTAATTCAGTGAATCTTGAGATATATAATTTTGGATTAATTACCAAAAAC	TCAGGGTTTTTGTGTGTTTTTCAATTCATACCCTAGAATTTTAATTTCGATAAATTAAACTTTAGATTTTCATTCGTATTTTAATATAGCCCTTCCGTCC	CPSSR_508|AAAT	ACACAGGGTGTAATTCAGTGA	56.863	21	100	80.95	ATGACGGAGATGGACGGAAG	59.253	20	95	100	190	141	330	ACACAGGGTGTAATTCAGTGA	56.863	21	100	80.95	GGAGATGGACGGAAGGGCTA	60.759	20	N/A	N/A	185	141	325	ACACAGGGTGTAATTCAGTGAA	57.569	22	95.5	100	ATGACGGAGATGGACGGAAG	59.253	20	95	100	190	141
509	CPSSR_509	AAAT	5|LG13:32927243-32927462|+	4|xfSc0001090:88872-88887|-	5|Scaffold924:704106-704125|-	0.47	0	0.97	GTACATTTAGCCAATCACTTGGTCACAACAAAATTTAATGTAACGCTTTTAAATTTATAAATAATAATTTAATGAGATAAAAATATAGAAGAAGTATATA	AAAAATTTGTTTACATGCAATATATATTTACCTTCCTAAAAAACTATATAAAAGTGAAAGAAAAGAACAACAAAATGGATGCCCTGAAGTTACAAGTTCC	CPSSR_509|AAAT	CCAATCACTTGGTCACAACA	56.169	20	100	100	TCAGGGCATCCATTTTGTTGT	58.393	21	100	100	197	110	306	CCAATCACTTGGTCACAACAA	56.926	21	100	100	TCAGGGCATCCATTTTGTTGT	58.393	21	100	100	197	110	306	CCAATCACTTGGTCACAACA	56.169	20	100	100	ACTTCAGGGCATCCATTTTGT	58.107	21	97.6	100	200	110
510	CPSSR_510	AAAT	5|LG13:33057208-33057427|+	5|Sc0000898:458336-458355|+	4|Scaffold2153:2121096-2121111|-	0.47	0	0.99	CAAAAATCACATTCATAATCTAAATAGGAATCTGATTCTCCTTTTTTTGTTTTTTTATTTTTATAGGAATCTTACATTAGTGGAAGAAGGTTACTGAGTA	GGATAACTACAACTATAGCTCCTAAACTTTAACACTTTATTTCATTTAAATTCTTAAAGTTTTAATTTTGTCAATTAAGTCTTTAAAGTACTAAATTCCA	CPSSR_510|AAAT	Primers not available	na	na	na	na	na	na	na	na	na	na	na	na	na	na	na	na	na	na	na	na	na	na	na	na	na	na	na	na	na	na	na	na	na	na	na	na	na
511	CPSSR_511	AAAT	5|LG13:37269750-37269969|+	5|Sc0000681:315775-315794|+	6|Scaffold4750:248888-248911|+	0.47	0	0.98	AAATTATAAGTCAATAAAAAAAAAAAAGTTAGATCGCACTGTCACTTGGGCAGAGCTACAATCCTCTGAATTTAACATCCTGTTTGGATCGTGAAAAAAA	TGATTGTATTTTTATATTATCATATTTAGATGAATATAAAAAAGTAAATTATGTGACACAGAAAATAAAGGGGATTTTCGTCCTTTGCAATTTAATAGAC	CPSSR_511|AAAT	AGATCGCACTGTCACTTGGG	60.037	20	97.5	100	GCAAAGGACGAAAATCCCCTT	59.107	21	100	100	178	130	307	GTCACTTGGGCAGAGCTACA	59.678	20	100	80	GCAAAGGACGAAAATCCCCTT	59.107	21	100	100	168	140	307	TGTCACTTGGGCAGAGCTAC	59.678	20	100	85	GCAAAGGACGAAAATCCCCTT	59.107	21	100	100	169	139
512	CPSSR_512	AAAT	5|LG13:37698747-37698966|+	4|Sc0000681:746933-746948|+	4|Scaffold4:399170-399185|-	0.47	0	0.99	TGGTTTCAAATTTCAATTCCATCCAATGATAGAAGAGATGTTACTTATGTTTGGTTCGGAAGTCAAATTCTTGGTCATAAATTTTGTTTTGTATTATATA	AATTTCGTCATTAAAAAAACCATCAAATTCTCAAAACTGCCCTTAGCTTAGAGGTAATAAAATGGGTATTATATATACTCAGTTGTAGGGACTTTTAAAA	CPSSR_512|AAAT	TGGTTCGGAAGTCAAATTCTTGG	59.432	23	100	100	ACCTCTAAGCTAAGGGCAGT	57.744	20	100	100	124	151	274	GGTTCGGAAGTCAAATTCTTGGT	59.432	23	100	100	ACCTCTAAGCTAAGGGCAGT	57.744	20	100	100	123	152	274	TGGTTCGGAAGTCAAATTCTTGG	59.432	23	100	100	ACCTCTAAGCTAAGGGCAGTT	58.448	21	100	100	124	151
513	CPSSR_513	AAAT	5|LG13:37797827-37798046|+	N/A	3|Scaffold378:250185-250196|-	1	0.33	0.95	ATTTAACTTTTGAAAAAATGAAAACTAATTTAATGAAAATAAAAACAACCACTCATTACATAATTATCATCCAAACACATAATAAAAATTAATTTGGTAA	GTGTAAAAAAATTATCAATTTTACTTAATTTTATATTTGGTGGATAGAAATAATTTTTAAAAATTCAAAAATATTTTTTTGACATTTATTTTTATCAAAT	CPSSR_513|AAAT	Primers not available	na	na	na	na	na	na	na	na	na	na	na	na	na	na	na	na	na	na	na	na	na	na	na	na	na	na	na	na	na	na	na	na	na	na	na	na	na
514	CPSSR_514	AAAT	5|LG13:38789698-38789917|+	5|Sc0004909:34685-34704|+	3|Scaffold2844:528571-528582|-	0.94	0	1	GCGAAGTTGCTACCGATGATGCCTGTGACGTCGATCATTATGGTTATGCACTGGTACTTCAGAGGTGCATCGTTGTCTTCGAATTTCTTCAAGGGAGAAA	AAAACAAAAACAAAAAAAGAGAAAGTACATCTAAAAGAGAAGAAGTGAGAGACCAAATACGTATCATTAAAAGGTAAAGTTGGTATTTTTTTTAGAAGAG	CPSSR_514|AAAT	TTGGCGAAGTTGCTACCGAT	60.037	20	100	100	ACGTATTTGGTCTCTCACTTCT	56.859	22	100	100	185	97	281	TACCGATGATGCCTGTGACG	59.898	20	100	100	ACGTATTTGGTCTCTCACTTCT	56.859	22	100	100	172	110	281	GCTACCGATGATGCCTGTGA	59.895	20	100	100	ACGTATTTGGTCTCTCACTTCT	56.859	22	100	100	174	108
515	CPSSR_515	AAAT	5|LG13:38877622-38877841|+	5|Sc0003520:103350-103369|+	6|Scaffold3350:444545-444568|-	0.47	0	0.97	GGATTCAACAGGTTCAAACCTATTCGGGTGGGTTAGAAACGATTTGGATGAATGAACAAATTTTGGACCAATTAATTTTGAATTTTGAAACCAAAATAAA	TACAATTGTTTTTTGGCCAAAAAGATAAGTATTGGGTCGGACAAACCCAACCCAACCTCACACCACACACTCACGTCCAAGCCCAAGCCTAGCCTGCCAG	CPSSR_515|AAAT	CCGGGAAGGATTCAACAGGT	59.672	20	100	97.5	AGTGTGTGGTGTGAGGTTGG	60.107	20	97.5	100	198	93	290	CCGGGAAGGATTCAACAGGT	59.672	20	100	97.5	TGAGGTTGGGTTGGGTTTGT	59.663	20	100	90	187	93	279	CCGGGAAGGATTCAACAGGT	59.672	20	100	97.5	TGTGAGGTTGGGTTGGGTTT	59.663	20	97.5	100	189	93
516	CPSSR_516	AAAT	5|LG13:45347651-45347870|+	5|xpSc0053273:272167-272186|+	4|Scaffold2212:696365-696380|-	0.47	0	1	TCAATGCAAGTCTGTTGATTTCAAAGGAGAGTTAGAAAGCTCAAAACAGCATGCATAGCCTCTTCCACCCCCCACCCACCCAACCAACCAAAATATTAAA	CATAGGGATACCTACTGAAACAGACAGGATCAGGTCCACACCCCTATCAGGATTTTTTCTGCAAACATCCCGAATGGAAGCAGCCATACTTATACAGATA	CPSSR_516|AAAT	TGGAGGATCCTGGCTCTCAA	59.957	20	N/A	N/A	CCTGATAGGGGTGTGGACCT	60.327	20	97.5	100	187	84	270	TTGGAGGATCCTGGCTCTCA	59.957	20	N/A	N/A	CCTGATAGGGGTGTGGACCT	60.327	20	97.5	100	188	83	270	TGGAGGATCCTGGCTCTCAA	59.957	20	N/A	N/A	TGATAGGGGTGTGGACCTGA	59.584	20	100	90	185	84
517	CPSSR_517	AAAT	5|LG13:517362-517581|+	5|xfSc0000283:171775-171794|-	4|Scaffold2561:653015-653030|+	0.47	0	0.98	TATCCTCGCTATTACCACCATCATCACCATTATTCCACCCTAGCACTACTAATGCTACAAACCTACTACCACCCCCACCTTCACCACATCTAACACTACA	TAAGGTTTTAGAGACTAAAATTTAGGAGCAAAAATATTTTTTAGAGACCAAATAATTTTGTTACGAAAAGTGTCATTATTATATTTTTAGCAACAAAAAT	CPSSR_517|AAAT	Primers not available	na	na	na	na	na	na	na	na	na	na	na	na	na	na	na	na	na	na	na	na	na	na	na	na	na	na	na	na	na	na	na	na	na	na	na	na	na
518	CPSSR_518	AAAT	5|LG13:7081368-7081587|+	5|xfSc0000026:529010-529029|+	3|Scaffold8280:91496-91507|-	0.94	0	0.96	AAGAAATATAAGTAATTAAATTATATTTTTGAAAATATTTTTATAGTGATAAATTTATCATTAGATTAGTCTTGTCTATAGAATAGACTTGTTGCCTAAA	ATTGAAATGTGCTCACACATATATATTTTGAATGTAAACTCCACCCTATAGTTGTTGAATCTAAATCTTGCAAAATTTTGAGGTATTTTGTTGAGTTTAG	CPSSR_518|AAAT	Primers not available	na	na	na	na	na	na	na	na	na	na	na	na	na	na	na	na	na	na	na	na	na	na	na	na	na	na	na	na	na	na	na	na	na	na	na	na	na
519	CPSSR_519	AAAT	5|LG14:12414888-12415107|+	5|Sc0003306:196845-196864|+	4|Scaffold892:254445-254460|+	0.47	0	0.99	TACTAAATGAACGAGCTCGAGCTTGATTTTTAGGCTCGTTTATTAATCGAGTCAAGCTCGAGTAGCCCTAAACGCAGTTCATTAAGGCTCGTGAACATAA	ATTTATGTTTAATAATATATTAAATAAATTTTCAATAATCTATTTTATTTTTATTTATGTTTGGTGTTTGTGTAAATTTACATATTAGATTGATGAAATT	CPSSR_519|AAAT	Primers not available	na	na	na	na	na	na	na	na	na	na	na	na	na	na	na	na	na	na	na	na	na	na	na	na	na	na	na	na	na	na	na	na	na	na	na	na	na
520	CPSSR_520	AAAT	5|LG14:14386875-14387094|+	5|Sc0000805:93884-93903|+	4|Scaffold3801:812892-812907|+	0.47	0	0.99	CCAGTAAAGACAAAATATACTAAAATAGTCAATAAGATAAAATGTCACATTCAAACCATAATCATTTCACTTTTTCTCTCACAACTATCAAATCAATTAC	AATTATCCCAAACACAACTTTTTTAGCCAATTTAAAATAGTCAAAAAACCAATTAAAATAGCCAAGTTCCCAAACGAGCCCCTTATGTGTATTTGGTTAT	CPSSR_520|AAAT	Primers not available	na	na	na	na	na	na	na	na	na	na	na	na	na	na	na	na	na	na	na	na	na	na	na	na	na	na	na	na	na	na	na	na	na	na	na	na	na
521	CPSSR_521	AAAT	5|LG14:18488222-18488441|+	5|Sc0003140:69553-69572|+	4|Scaffold3034:247977-247992|+	0.47	0	0.99	GATATGATATGGTTTCAACTCCCTTTTAGTAATATCAATGCTTCATAGCTATCCCCATTAAGAAGAATTCCAATGTAATAAATTTCAGGAATATATATAA	AAAACTCATGACTGCAGTACGCATCATCGAACTGAACAAATAGTACCTTATGACAGGAAATTGGATCTTGGAGCAACCATAGAAGGCAGTCAATAGCCAT	CPSSR_521|AAAT	CCACAACTATCTGAGGAGTATCGA	59.178	24	100	100	CAGTTCGATGATGCGTACTGC	59.744	21	100	100	189	65	253	TCCACAACTATCTGAGGAGTATCG	59.178	24	100	100	CAGTTCGATGATGCGTACTGC	59.744	21	100	100	190	64	253	CCACAACTATCTGAGGAGTATCG	57.885	23	100	100	CAGTTCGATGATGCGTACTGC	59.744	21	100	100	189	65
522	CPSSR_522	AAAT	5|LG14:18724361-18724580|+	3|Sc0000167:55320-55331|+	3|Scaffold9739:389712-389723|-	0.94	0	0.96	AATCATCAACATAAACATCATCAATGNCGGCAGCAAGCAACATCATCAAAAAAAAAAAAAATTTCATCAACACATCATCAAGGCAGCAACATCATCAAAA	AAAGTAGAGACAGATCTGGCGGAGGAGGGACGAAGTCGGCGGTGGCGGTGGCGGGATCTTCTCAGATCTGCCGTGGCAGAGAGAGGAGAAGGCGGAGGAG	CPSSR_522|AAAT	TCATCAATGNCGGCAGCAAGC	60.135	21	100	52.38	CTCCGCCTTCTCCTCTCTCT	60.107	20	100	90	200	117	316	CATCAATGNCGGCAGCAAGC	58.73	20	100	55	CTCCGCCTTCTCCTCTCTCT	60.107	20	100	90	199	118	316	TCATCAATGNCGGCAGCAAGC	60.135	21	100	52.38	TCCGCCTTCTCCTCTCTCTG	60.395	20	97.5	100	199	117
523	CPSSR_523	AAAT	5|LG14:23986217-23986436|+	2|Sc0000003:281833-281840|+	5|Scaffold919:160291-160310|-	1.41	0	0.83	GGTCATTCACCAGCTGTTGTGACCGGAAAGCCCATAGTAAGCAATCAAGACAAAAATCCGAGAACATGATTCCTAGCTCTGAAATAACACTTAGCAAGTA	TTCTTGCTTCTTTTCACAAGAACCTTATAAATGCGCTTTTTCGTTTTTAGGATCTTGGTGGATCCCTGGGTAGGGAGGCTGCAACTGGGCGTGGTGTCGT	CPSSR_523|AAAT	TGTGACCGGAAAGCCCATAG	59.748	20	100	100	ACCCAGGGATCCACCAAGAT	60.254	20	100	100	174	117	290	GTGACCGGAAAGCCCATAGT	59.748	20	100	100	ACCCAGGGATCCACCAAGAT	60.254	20	100	100	173	118	290	TGTGACCGGAAAGCCCATAG	59.748	20	100	100	TACCCAGGGATCCACCAAGA	59.58	20	100	100	175	117
524	CPSSR_524	AAAT	5|LG14:27281289-27281508|+	5|Sc0002919:53982-54001|+	6|Scaffold924:152992-153015|+	0.47	0	0.99	CATTCATATTTGATCGTGTCCAACTTAACCCTCACGGGCCTAATTTTAAACTAAGACCTAATATGCATAAAGCCCAATCACAAATCAATTTTTCCTGATA	AATTTATCATGTTTGAATTCTTCATACTTCCCAAAATACCCATTGCGAAATACTAATAAATAAATACATAAAAGGAGAAGAGGTAATTAATTTTTTTGGG	CPSSR_524|AAAT	TGCATAAAGCCCAATCACAA	55.896	20	100	100	TCACCCAATTTTGCCACCCA	60.399	20	100	100	173	163	335	TCGTGTCCAACTTAACCCTCA	58.959	21	100	85.71	CGCAATGGGTATTTTGGGAAGT	59.504	22	95.5	100	154	113	266	TCGTGTCCAACTTAACCCTCA	58.959	21	100	85.71	TCGCAATGGGTATTTTGGGA	57.484	20	95	100	155	113
525	CPSSR_525	AAAT	5|LG14:3644549-3644768|+	5|Sc0001282:99827-99846|+	2|Scaffold5276:476614-476621|-	1.41	0	0.82	ACCCCTAACACATTTATAGCAATTGCATCTTTTCGGTTTCTATACCTAGGCTTATCTTCCTTACGCACCCCATCATGTGCTCCAAGACAATTCTATCCAA	TAATTATAAAAAAAACATATTAAATATTTTATAAGTGATAATTATATATACATATGTTAAATATAAATAAGTACATACCTCAAACTATTTTTATCACATC	CPSSR_525|AAAT	ACCCCATCATGTGCTCCAAG	60.034	20	100	97.5	TGCGAACTCAACGGATGTGA	59.967	20	100	90	167	166	332	CCTTACGCACCCCATCATGT	60.107	20	100	100	TGCGAACTCAACGGATGTGA	59.967	20	100	90	175	158	332	TCCTTACGCACCCCATCATG	59.82	20	100	100	TGCGAACTCAACGGATGTGA	59.967	20	100	90	176	157
526	CPSSR_526	AAAT	5|LG14:5540243-5540462|+	5|Sc0000544:439632-439651|+	3|Scaffold4434:544869-544880|-	0.94	0	0.96	ATACCTCCAACATTAAGGTAGCACAAATAGTCAAAACAACTTAAATAATGTAAAATTATAAAATAACCCATAACGTCGAATTGTCAAAATACTAAGGTCA	GACTAAACTAGTATCAACCATAAACTCAATAAAACACAAGAAATATGAGAGACATGTCCTACAACCATAGTTATTTCTCATCTCCACGTAGTCCCTACTA	CPSSR_526|AAAT	ACCCATAACGTCGAATTGTCA	57.678	21	100	92.86	GGTGCGTTCTGTTTGAGCAC	60.317	20	97.5	100	197	165	361	ACCCATAACGTCGAATTGTCA	57.678	21	100	92.86	GTGCGTTCTGTTTGAGCACA	59.623	20	97.5	100	196	165	360	ACCCATAACGTCGAATTGTCA	57.678	21	100	92.86	TGAGCACAACCGAACTTCCT	59.532	20	95	100	184	165
527	CPSSR_527	AAAT	5|LG14:6886337-6886556|+	5|Sc0002062:366308-366327|-	4|Scaffold397:519309-519324|-	0.47	0	0.98	TTGACATTACATAGCCTCTTTCAAGAAAAAAGTGAGAAGAGAGATAATGGTGGATGCAAGTAGGTTTTGTGACACCCCAACTGTTTAATTAATTTAATAA	GAATAAAATAAAAATTAAATAAATATAAATTATTTGATTTTATAATTATACGCGCTAAAATGTAAAATTAGAAGCATTATTTCTACAAAAACATAACAAT	CPSSR_527|AAAT	AGGTTTTGTGACACCCCAACT	59.993	21	97.6	83.33	TGGTTGTTTCGATTTGGTCCT	58.061	21	100	100	198	161	358	GGTTTTGTGACACCCCAACTG	59.864	21	97.5	78.57	TGGTTGTTTCGATTTGGTCCT	58.061	21	100	100	197	162	358	GGTTTTGTGACACCCCAACTG	59.864	21	97.5	78.57	GCATGGTTGTTTCGATTTGGTC	59.014	22	100	95.45	200	162
528	CPSSR_528	AAAT	5|LG14:9518338-9518557|+	5|Sc0000353:750035-750054|+	4|Scaffold4094:89787-89802|+	0.47	0	0.99	CTAATTTCACAACTTTTGGCAGCTAAATTTTTTTTAATCGCCAAAAGTAGTCGCCGAAAGTGCATTTTGTTGTAGTGACATAAACAAATAAATGTTCTCA	AAAAAGGAGAGAAAAGAGAGGTTGAACCAGGGTGCCTGAAAGTAGCAACTACCCCTTTGTTTGCTTTGATAACAATATTTTTCTGCTTTGGCCACTTGAT	CPSSR_528|AAAT	AAGTAGTCGCCGAAAGTGCA	59.967	20	95	100	GCACCCTGGTTCAACCTCTC	60.607	20	100	100	111	144	254	AAGTAGTCGCCGAAAGTGCA	59.967	20	95	100	TTGCTACTTTCAGGCACCCT	59.229	20	100	100	124	144	267	AGTAGTCGCCGAAAGTGCAT	59.753	20	N/A	N/A	GCACCCTGGTTCAACCTCTC	60.607	20	100	100	110	145
529	CPSSR_529	AAAT	5|LG15:19800067-19800286|+	5|Sc0000433:93737-93756|+	6|Scaffold5289:94725-94748|-	0.47	0	1	ACCCCTACATATTTAGGGAATGTCAAACTAATCTCATTGATTGCCCAAAATATAAAATAAAAAGAGTAAAAATGTAAAGTACTAGAAAATAACCATATAA	GTTCTCAAATAATAAACAACTATTACTTCTAATGTACATTATCTGACTCTATATCATTTATTCACTAGTACCCTTTTTCTTGCAATGTAGAATGCCAACA	CPSSR_529|AAAT	Primers not available	na	na	na	na	na	na	na	na	na	na	na	na	na	na	na	na	na	na	na	na	na	na	na	na	na	na	na	na	na	na	na	na	na	na	na	na	na
530	CPSSR_530	AAAT	5|LG15:20075695-20075914|+	5|Sc0000433:378161-378180|+	6|Scaffold647:293686-293709|-	0.47	0	1	ATTCAAATTTTAGCATATGGTCCAACAACAATAGGTTAATAACGTCCTTCTGAACAACAATAGGGACCTAATTCAAATTAAAATATAGACACAATTACAA	AATCAGAATTTAAAATTATATAAATAGGTACCCAATTAAACGGGTCAAGTACGTAATATAAATTATTCATGATGGGCCCAACACTTGGCAAATTGTTGTT	CPSSR_530|AAAT	CGTCCTTCTGAACAACAATAGGG	59.315	23	100	100	AGTGTTGGGCCCATCATGAA	59.591	20	N/A	N/A	163	142	304	CGTCCTTCTGAACAACAATAGGG	59.315	23	100	100	AAGTGTTGGGCCCATCATGA	59.591	20	94.7	95	164	142	305	CGTCCTTCTGAACAACAATAGGG	59.315	23	100	100	CAAGTGTTGGGCCCATCATG	59.467	20	94.85	97.5	165	142
531	CPSSR_531	AAAT	5|LG15:24906579-24906798|+	N/A	4|Scaffold3081:1199647-1199662|+	0.5	0.33	0.95	ATATTGGATTTTTTGGTCAAAAATTCTTTCTTAAAATTTAAAATTTTCATATTTAAAAAGGAAAATTAGAAATAAATAGGACAATCATAAAATAATTGGC	ATTTGATACAACTCTGACATACAGAAAAAATTATACTAAATACATGAATAAATTTATACCATCCATACAGTAGAATTGCATCATCACGAAAATATAGGTT	CPSSR_531|AAAT	Primers not available	na	na	na	na	na	na	na	na	na	na	na	na	na	na	na	na	na	na	na	na	na	na	na	na	na	na	na	na	na	na	na	na	na	na	na	na	na
532	CPSSR_532	AAAT	5|LG15:25855590-25855809|+	4|Sc0000033:1431805-1431820|+	4|Scaffold30:1796655-1796670|+	0.47	0	0.98	CCTGCAACCTATGATGCAAATCCATTATTGACATCCTCTCAGTGTGAGAGTTATTGGTCTCACAGTAAGGTTGACAAACAACCATTGCTTATTGTTATTG	TTCATGAGGTAATTAAAGGACAAAATTTATAATTTTTGCATGATGATAAGGTAGATATGGATGAGTGCAATCCCACAAGGTGTACACTTGGGAACCAGGC	CPSSR_532|AAAT	TGGTCTCACAGTAAGGTTGACA	58.965	22	100	100	GCCTGGTTCCCAAGTGTACA	59.89	20	100	100	166	154	319	TGGTCTCACAGTAAGGTTGACA	58.965	22	100	100	TGCCTGGTTCCCAAGTGTAC	59.89	20	100	100	167	154	320	TGGTCTCACAGTAAGGTTGACA	58.965	22	100	100	ACACCTTGTGGGATTGCACT	59.814	20	100	100	149	154
533	CPSSR_533	AAAT	5|LG15:28709888-28710107|+	4|Sc0003153:207787-207802|+	5|Scaffold4777:69868-69887|-	0.47	0	0.99	GCGGAGCATGGTTAACTCTGGTGTTGCTTGACAAAACATATGGCATGTGCCTGGTTACAACACTTTGGAAACCACAGTCTATCTCTGAGCCAGTCTTAAA	CTGACATGAAATTTGTAATAAAATAGAAGCAAATACAAAATAAGCAAGTTAGATTTGCAAGAAATTCCAAGTCCAACTAATAACTATGATACAAACTTAC	CPSSR_533|AAAT	GCATGTGCCTGGTTACAACA	59.042	20	100	100	GTTGGACTTGGAATTTCTTGCA	57.679	22	100	100	155	142	296	CGGAGCATGGTTAACTCTGGT	60.066	21	97.35	95.24	GTTGGACTTGGAATTTCTTGCA	57.679	22	100	100	196	101	296	GCATGTGCCTGGTTACAACA	59.042	20	100	100	TGGACTTGGAATTTCTTGCA	55.448	20	100	100	153	142
534	CPSSR_534	AAAT	5|LG15:6445703-6445922|+	3|Sc0002420:185334-185345|+	5|Scaffold145:2110697-2110716|+	0.94	0	0.96	TATAATTATTTTCGTAATTTGAAAAGTGTCATTAAGAAATCATTCTAAATGTTATTTCTATATAAATTTTTTATTTGTTAATTATTTTCCTTATGTGCAA	ATTACAAAACCTGAGAGCGGGCACATGCGGAGTCCCTTCATAGCTCCGCCACTAACAACAGTGATCTAATTCTTTCATTATGTAAAAAAATTAGTTCTAT	CPSSR_534|AAAT	Primers not available	na	na	na	na	na	na	na	na	na	na	na	na	na	na	na	na	na	na	na	na	na	na	na	na	na	na	na	na	na	na	na	na	na	na	na	na	na
535	CPSSR_535	AAAT	5|LG15:8811105-8811324|+	4|Sc0001170:4777-4792|+	5|Scaffold93:1307823-1307842|-	0.47	0	0.98	GTATAATTCAATTGATACACACACAAATACTATTCCCAACAGAGAAAATAATAGTTATTTCATAAAAAAATTAATTATTTAAATTGATTGATTGCGCACA	AATTATTTGAATCACAAACAATTCTAAATTTCATTAAAAAAATTAATGAAATCAATCAATCAAATTAGTTTGATATTAAAAATTAACAAGTGAGCTAATC	CPSSR_535|AAAT	Primers not available	na	na	na	na	na	na	na	na	na	na	na	na	na	na	na	na	na	na	na	na	na	na	na	na	na	na	na	na	na	na	na	na	na	na	na	na	na
536	CPSSR_536	AAAT	5|LG01:109935438-109935657|+	6|Sc0000026:1704132-1704155|+	5|Scaffold4295:932280-932299|+	0.47	0	0.98	GACGAACCAAACACACACACNAACATTTTTTTTGTTTTTTGTTTTTTGTTTTTGACTGTATAGTACAAAAAAGAAAAGAAAAATAAAATAAAATAAAAGA	AAAACAAAGAAAATAAATAGTATATCACTGATTAGGATCCAACAGTGGTGGAAAGTACTGGTCAAATAAGGCATGCATCAACGTCCGAGTCTAGAATGCC	CPSSR_536|AAAT	AGGGACGAACCAAACACACA	59.746	20	100	100	TGACCAGTACTTTCCACCACTG	59.896	22	100	100	187	97	283	AGGGACGAACCAAACACACA	59.746	20	100	100	GACCAGTACTTTCCACCACTGT	59.896	22	100	100	186	97	282	AGGGACGAACCAAACACACA	59.746	20	100	100	ACCAGTACTTTCCACCACTGT	58.876	21	100	100	185	97
537	CPSSR_537	AAAT	5|LG01:113582068-113582287|+	4|Sc0000567:790753-790768|+	4|Scaffold279:1310136-1310151|-	0.47	0	0.96	AAATATGAGACGCAAATATGTCAACAACACCAACCTTCACTTTATAATAGTATAGAAGATAGCTAGGTGTACAAGATATATGACTTCTCTTAGCCATCCA	TTCTACACACAATAATTTGATAAATAAATTTGTATTAATTTATTTTAAATTAAAAAATCAACTAAAGTGATTTACTTTAGTCACTCTAGCGAGAGAGGTC	CPSSR_537|AAAT	TGTCAACAACACCAACCTTCAC	59.51	22	100	81.82	CTCTCGCTAGAGTGACTAAAGT	56.781	22	N/A	N/A	197	118	314	TGTCAACAACACCAACCTTCAC	59.51	22	100	81.82	TCTCGCTAGAGTGACTAAAGT	55.594	21	N/A	N/A	196	118	313	GTCAACAACACCAACCTTCACT	59.247	22	100	79.55	CTCTCGCTAGAGTGACTAAAGT	56.781	22	N/A	N/A	196	119
538	CPSSR_538	AAAT	5|LG01:117137728-117137947|+	5|Sc0001557:56951-56970|+	4|Scaffold1364:487310-487325|-	0.47	0	0.98	CTAATCCCCTTTGAGGTTTAAAAACAATACAGTAAGTTCTATAGCTTTAACATTGTGACCCCTGAACTTTTCTTTTAAAATTTTAATAAATAGAACTCAA	CAATAATAATAATAATAAATAAATAAATAGGAAATTGGGAAGTTATCAATTAAATTGTTTGCGAGACGAGGCACCACACATTAAATATTTTAGTAAATGG	CPSSR_538|AAAT	ACATTGTGACCCCTGAACTT	56.949	20	100	100	AATGTGTGGTGCCTCGTCTC	60.321	20	100	80	153	149	301	AACATTGTGACCCCTGAACT	56.949	20	100	100	AATGTGTGGTGCCTCGTCTC	60.321	20	100	80	154	148	301	GCTTTAACATTGTGACCCCTGA	58.846	22	97.75	100	AATGTGTGGTGCCTCGTCTC	60.321	20	100	80	159	143
539	CPSSR_539	AAAT	5|LG01:118138580-118138799|+	5|Sc0001203:354213-354232|+	4|Scaffold1452:230967-230982|+	0.47	0	0.99	AGAGAGAGAGAGAATGTCTGTCTGTCGAAAATTAGGGCAAAATGAGCTGATGAGGCATATCAGAAAGGAAAAGGAGGGCAAAATGAGGCATATCAGCTAA	AACCAATGATGGGTCGGGTCGGGTTTGTTGACTAAAATGGCAGATTACCTGCCACCTGACCCGAACCCGAAAAATGCCATAAACTAGGCTCGCATCCGCC	CPSSR_539|AAAT	AAGGAGGGCAAAATGAGGCA	59.885	20	100	87.5	GGGTCAGGTGGCAGGTAATC	60.107	20	97.5	100	112	170	281	AAGGAGGGCAAAATGAGGCA	59.885	20	100	87.5	GCGGATGCGAGCCTAGTTTA	60.249	20	97.5	100	149	170	318	AGGAGGGCAAAATGAGGCAT	59.663	20	100	90	GGGTCAGGTGGCAGGTAATC	60.107	20	97.5	100	111	171
540	CPSSR_540	AAAT	5|LG01:120518282-120518501|+	4|xfSc0005604:1702-1717|-	6|Scaffold5:453589-453612|+	0.82	0	0.79	TGACACCCTAATTGTTTAATTAATAAAAATAAATAAATAAATATAAAAAAAAAAATATATACTTATGTTAGAACTTGGGTCAAAGTAAAATGACACCAAA	AATAATAATGATATTACAAATAATAAGAAGTAATAATGATAATAAGGATAAGAATACTAATAAGGTCAAGTTAAGCAGCAACAATTAATGGAATAGATTT	CPSSR_540|AAAT	GGGTCAAAGTAAAATGACACCA	56.806	22	100	100	TGACACAGATGGCCCAACAA	59.815	20	97.5	100	184	176	359	TGGGTCAAAGTAAAATGACACC	56.806	22	100	100	TGACACAGATGGCCCAACAA	59.815	20	97.5	100	185	175	359	GGGTCAAAGTAAAATGACACCA	56.806	22	100	100	ATGACACAGATGGCCCAACA	59.595	20	97.5	100	185	176
541	CPSSR_541	AAAT	5|LG01:128040122-128040341|+	3|Sc0001281:169021-169032|+	N/A	1	0.33	0.95	ATTAAGGGAACGCAAGCACTTAGATGATTTGCCAAGAGTGAGGAGATTTTCTTCCATAGGTGCTAATCTAACAATTAACAACTAACATTTGCCGATCAAA	AAAAATGACATGTGAACTTCTGTCCTTAAACCATGTGAACTGGTGTTCTCTTCCCGTGTTTTGATGAGGCAGAAAAATTCACATTTTATTGGCATGTGAA	CPSSR_541|AAAT	AGGGAACGCAAGCACTTAGA	59.315	20	94.7	95	CACGGGAAGAGAACACCAGT	59.607	20	100	85	174	104	277	AGGGAACGCAAGCACTTAGA	59.315	20	94.7	95	ACACGGGAAGAGAACACCAG	59.607	20	100	80	175	104	278	AAGGGAACGCAAGCACTTAGA	59.928	21	95	95.24	CACGGGAAGAGAACACCAGT	59.607	20	100	85	175	103
542	CPSSR_542	AAAT	5|LG01:140411824-140412043|+	3|Sc0003324:90932-90943|-	3|Scaffold349:2866192-2866203|-	0.94	0	1	ATAAAGCATTTCTAAAGAGAGGAGGATGTGTGTACATAACTTTTGGCAGGTTAAAGAAGCAACAGGACTAAAGCCCTACAAGTTTTTAAATAAAACGATA	AAAACAATTATATTGATGTTGACATCACCTAATTTGTTTTCTCCAAAAATGCATCAAAAATTTGATAACCATTATAATCTGTTTCAATTCTCTTTAACTA	CPSSR_542|AAAT	Primers not available	na	na	na	na	na	na	na	na	na	na	na	na	na	na	na	na	na	na	na	na	na	na	na	na	na	na	na	na	na	na	na	na	na	na	na	na	na
543	CPSSR_543	AAAT	5|LG01:147358787-147359006|+	4|Sc0000726:104896-104911|+	5|Scaffold3104:1089476-1089495|-	0.47	0	0.98	TAGAAATAATCTCCTGCACTGTGTACCAGCAATTCTTACAGTGAGCTTTAACCCAAAAAGCAATTCTAGTCTTGATTAACTCACAAAAATTCTGTATTCA	AATTCTCCAAATGTATTTGTTTCCTAGTGAACACCACCTCATTCCTAAGTTTCCATAATAACCACATAATTGCAAATGGCATAGCCCTTCAGATTGTGTT	CPSSR_543|AAAT	CCTGCACTGTGTACCAGCAA	60.535	20	100	100	AGGAATGAGGTGGTGTTCACT	58.942	21	100	100	154	112	265	CCTGCACTGTGTACCAGCAA	60.535	20	100	100	TGAGGTGGTGTTCACTAGGA	57.608	20	100	100	149	112	260	CCTGCACTGTGTACCAGCAA	60.535	20	100	100	GGAATGAGGTGGTGTTCACT	57.431	20	100	100	153	112
544	CPSSR_544	AAAT	5|LG01:148346557-148346776|+	5|Sc0001299:199310-199329|-	6|Scaffold2429:90494-90517|+	0.47	0	0.97	CATAGAACCTATTAGACAATAAGTTCATCTATTAATACCTACCCACAAGTTCGTTTACTTTATATTACATCAATGAATTTTTTCTTTTCATTGATTAAAA	AAAAAATGCTCTAGATTACAATGAATGAAGTAAAACCACTAATCAGTACATTTACTTCTATGGTAGAGCAAGAGGAGTTAAAAAACAAAAAAAAAAAATC	CPSSR_544|AAAT	ACCTACCCACAAGTTCGTTT	56.985	20	100	85	AACTCCTCTTGCTCTACCAT	55.54	20	100	100	163	136	298	ACCTACCCACAAGTTCGTTT	56.985	20	100	85	ACTCCTCTTGCTCTACCATAGA	57.472	22	100	100	162	136	297	ACCTACCCACAAGTTCGTTTACT	59.611	23	100	86.96	AACTCCTCTTGCTCTACCAT	55.54	20	100	100	163	136
545	CPSSR_545	AAAT	5|LG01:152536169-152536388|+	5|Sc0000052:867649-867668|+	2|Scaffold1492:625060-625067|-	1.41	0	0.81	TGAAATTGTTGGCTGGGATACAGGGTCTAAAAGACAATAAATTGGTCAGTCAAATAATTTGAGCCAAATTATGGGGAGGAACAAAAGAACAAGAGACAAA	AAGCAGCAAAACTAATCACTGTGTCAGTCCTTCATATAAAAATAAAATAAAAGTAATGGAACCCTTCGAAGCAAATTCAAAGAGAAGCATGTAAGTAACA	CPSSR_545|AAAT	TCAGAGCCTCCAACTGGACT	60.179	20	100	100	TGAAGGACTGACACAGTGAT	56.103	20	100	100	177	77	253	TCAGAGCCTCCAACTGGACT	60.179	20	100	100	ATGAAGGACTGACACAGTGA	56.103	20	100	100	178	77	254	TCAGAGCCTCCAACTGGACT	60.179	20	100	100	GACACAGTGATTAGTTTTGCTGCT	60.024	24	100	100	168	77
546	CPSSR_546	AAAT	5|LG01:152865800-152866019|+	6|Sc0000052:1199868-1199891|+	N/A	0.5	0.33	0.96	GATTGATAATAAGGGGAAATATTTTAATGGTAGTTCTTCCACAAATTTTATGTTTAGAATTTAGCAAACATGCAACTCAAATTGAGGTTTACAAAAAAAG	TTGATGAAATCTANACAAATCAATTCAATTCGATATAAAATGTCAATTTGGTTTAGTTTTTATCAACTTTAGTTCTGATTCTAGTTTTGAAAAATGGTGG	CPSSR_546|AAAT	GCAAACATGCAACTCAAATTGAGG	60.084	24	100	100	AGCCTTTGAACCTGGAACCA	59.444	20	94.7	95	194	163	356	GCAAACATGCAACTCAAATTGAGG	60.084	24	100	100	GCCTTTGAACCTGGAACCAG	59.038	20	94.4	90	193	163	355	GCAAACATGCAACTCAAATTGAGG	60.084	24	100	100	AAGCCTTTGAACCTGGAACCA	60.063	21	95	95.24	195	163
547	CPSSR_547	AAAT	5|LG01:157357993-157358212|+	5|xfSc0000283:171775-171794|-	4|Scaffold2561:653015-653030|+	0.47	0	0.98	TATCCTCGCTATTACCACCATCATCACCATCACTCCACCCTAGCACTACTAATGCTACAAATCTACTACCACCCCCACCTTCACCACATCTAACACTACA	TAAGGTTTTAGAGACTAAAATTTAGGAGCAAAAATATTTTTTAGAGACCAAATAATTTTGTTACGAAAAGTGTCATTATTATATTTTTAGCAACAAAAAT	CPSSR_547|AAAT	Primers not available	na	na	na	na	na	na	na	na	na	na	na	na	na	na	na	na	na	na	na	na	na	na	na	na	na	na	na	na	na	na	na	na	na	na	na	na	na
548	CPSSR_548	AAAT	5|LG01:157383527-157383746|+	5|xfSc0000283:171775-171794|-	4|Scaffold2561:653015-653030|+	0.47	0	0.98	TATCCTCGCTATTACCACCATCATCACCATCACTCCACCCTAGCACTACTAATGCTACAAATCTACTACCACCCCCACCTTCACCACATCTAACACTACA	TAAGGTTTTAGAGACTAAAATTTAGGAGCAAAAATATTTTTTAGAGACCAAATAATTTTGTTACGAAAAGTGTCATTATTATATTTTTAGCAACAAAAAT	CPSSR_548|AAAT	Primers not available	na	na	na	na	na	na	na	na	na	na	na	na	na	na	na	na	na	na	na	na	na	na	na	na	na	na	na	na	na	na	na	na	na	na	na	na	na
549	CPSSR_549	AAAT	5|LG01:158765570-158765789|+	4|Sc0000264:68925-68940|+	6|Scaffold2166:599279-599302|-	0.82	0	0.98	TTTTAATAAATATGGACCAAACTACACTTGTAAATAAATATGGGCTAAACCATACATGAACCCAATAAAATATTTTGAGACCCTTTAAATTGATCCTAAA	AAAAACATTGAGCCTATAACATTTTACTAAATTTGGGACCCTATTTTTGGACCAAAATTTTGGGGCCTAAGACACAGGCCTTACTGGCCCTAGACCAGGG	CPSSR_549|AAAT	GGGCTAAACCATACATGAACCC	59.044	22	97.75	100	CCTGTGTCTTAGGCCCCAAA	59.596	20	95	100	157	141	297	GGGCTAAACCATACATGAACCCA	60.626	23	97.85	100	CCTGTGTCTTAGGCCCCAAA	59.596	20	95	100	157	141	297	TGGGCTAAACCATACATGAACCC	60.626	23	97.85	100	CCTGTGTCTTAGGCCCCAAA	59.596	20	95	100	158	140
550	CPSSR_550	AAAT	5|LG01:159808200-159808419|+	5|Sc0005743:28441-28460|+	3|Scaffold780:647297-647308|-	0.94	0	0.97	AAAAATGTATTATATTATATTATGCTAAATATATTTAGTTTGCTCCATATTTGTATTAATTATGCCCTTCACTTGATCCATGCAAAGCCATCGACACGAA	TTTATACAGAAAACACACCCAGAATGATATATCAATGAAATTATTGAAATTATAAGGATAATGGTTGGTGCTGTGATAATAATAATTTTTTTTTGAAAAA	CPSSR_550|AAAT	CCATGCAAAGCCATCGACAC	60.179	20	95	100	TCACAGCACCAACCATTATCCT	59.691	22	100	100	119	177	295	GCAAAGCCATCGACACGAAA	59.763	20	95	100	TCACAGCACCAACCATTATCCT	59.691	22	100	100	115	181	295	TCCATGCAAAGCCATCGACA	60.322	20	100	80	TCACAGCACCAACCATTATCCT	59.691	22	100	100	120	176
551	CPSSR_551	AAAT	5|LG01:166294441-166294660|+	N/A	3|Scaffold1466:1842462-1842473|+	1	0.33	0.96	ATAAGCTAAACCCAAACGTTATTCTCTGTTAAATTCTTATGTATCCAAAAGTTTTATATGTAATTTTTCACCTTTATCAACCAAGTTCTTTTATTTTGCC	CATAAGAATGATTCTCCTACTTTTTAAAAATCTCTTAAATTTATCTTGATGTATTTATCATACGAGTAAATTTCAAACATATTTGTCTATTTCAATAATT	CPSSR_551|AAAT	Primers not available	na	na	na	na	na	na	na	na	na	na	na	na	na	na	na	na	na	na	na	na	na	na	na	na	na	na	na	na	na	na	na	na	na	na	na	na	na
552	CPSSR_552	AAAT	5|LG01:167268649-167268868|+	2|Sc0001843:435593-435600|-	5|Scaffold795:1110771-1110790|+	1.41	0	0.78	ATCTATTCATTTATTTGTCCAATGTCACCTATCTGTTCATTTCGTCACCTATCTGTCCACTTCATCATCACTTATCTTTGTACGTGACACCTTATCACAA	ATTGGATCAAATATTATACGGTCCATTAGTTTGAACTTTTCACTAATTAAGCCTATTCAATTTAAACAATTAGTCAAACATAATAAGCATGGGTCAAATC	CPSSR_552|AAAT	CGTCACCTATCTGTCCACTTCA	59.508	22	100	90.91	ACCTGAGCCACCACTAATTGA	59.015	21	100	100	197	142	338	TCGTCACCTATCTGTCCACT	57.491	20	100	85	ACCTGAGCCACCACTAATTGA	59.015	21	100	100	198	141	338	TCGTCACCTATCTGTCCACTTC	59.247	22	100	86.36	ACCTGAGCCACCACTAATTGA	59.015	21	100	100	198	141
553	CPSSR_553	AAAT	5|LG01:171892130-171892349|+	6|Sc0000281:782670-782693|+	4|Scaffold2099:1907212-1907227|-	0.82	0	0.98	ATTGGCGGATGGATGCGAATCGGTTTGGTGGTTTAAAATTTTATAAATTGTCAACATAATTCAATATGTGCACTTCCTCAAAAGTGCACTTCCTCAAAAA	TATTACAATTAATGACTTAAAAAAGTATTACAATCATTGCATGCCTTTTCCAAAGAAAAAAAGTTTGAAACTTTAGAATATTACAATCACTGCATGCATC	CPSSR_553|AAAT	TCCTCAAAAGTGCACTTCCTCA	59.827	22	100	100	TGTGGATGATGCATGCAGTG	58.9	20	100	100	153	174	326	TCCTCAAAAGTGCACTTCCTCA	59.827	22	100	100	TGTGGATGATGCATGCAGTGA	60.34	21	100	100	153	174	326	TCCTCAAAAGTGCACTTCCTCA	59.827	22	100	100	GTGGATGATGCATGCAGTGA	58.614	20	100	100	152	174
554	CPSSR_554	AAAT	5|LG01:172175478-172175697|+	3|Sc0000281:1066259-1066270|+	3|Scaffold814:1567301-1567312|+	0.94	0	0.97	TATTTTACTTTTGAAAAAATAAAAATTAATTTAATGAAAATAAAAGCAATCACCCATTACATGATTATCATCCAAACACATAATAAAAATTAATTTGGTA	GTCTAAAGATATATCAATTTTACATAATTTTATCTTTAGTGTGTAGAAATAATTTTTAAAAATTCAAAAATATTAATTGTACATTTATTTTTGTCAAAAT	CPSSR_554|AAAT	Primers not available	na	na	na	na	na	na	na	na	na	na	na	na	na	na	na	na	na	na	na	na	na	na	na	na	na	na	na	na	na	na	na	na	na	na	na	na	na
555	CPSSR_555	AAAT	5|LG01:174575322-174575541|+	N/A	4|Scaffold3920:232182-232197|+	0.5	0.33	0.98	ACTTCAGGGAAGGTTCATGGATTTATGAAAAACCTCAGGGCAGAGGAGGTCAATGTAATTTACTTTATTTTTTAATGATTTTCAATTTTTTTACGAAATA	AAGAGTTTGAGTCTTATAACAAAATGAAATTTAAATTTTGTCAATTTAAACCCTAATATTTTGATTTGTTTTTATATTTTTTTTAAGTAAAACTGACGGA	CPSSR_555|AAAT	Primers not available	na	na	na	na	na	na	na	na	na	na	na	na	na	na	na	na	na	na	na	na	na	na	na	na	na	na	na	na	na	na	na	na	na	na	na	na	na
556	CPSSR_556	AAAT	5|LG01:179251215-179251434|+	6|xpSc0053251:390638-390661|+	4|Scaffold875:48731-48746|-	0.82	0	0.97	TAGGATTTTATTTTTTTAATAAAAAAAATTATTATTACTAGTGGGTGCACTACACCAGAATTTAATGGTATGTAAGTTGTACACAAAAAAAAATAAAAAA	AAAAATTTCACTGACATATAAATGGGAGCTCAGTATAAGTAGCGTATTTGTTATGCTAAAAGTTACAAACACTATTCTATTTCTATGCTGGATCATTGTA	CPSSR_556|AAAT	TGGCTGCATCTCCTTCGTTT	59.963	20	100	100	CGCTACTTATACTGAGCTCCCA	59.115	22	100	100	183	81	263	TTGGCTGCATCTCCTTCGTT	59.963	20	100	100	CGCTACTTATACTGAGCTCCCA	59.115	22	100	100	184	80	263	TTTGGCTGCATCTCCTTCGT	59.963	20	100	100	CGCTACTTATACTGAGCTCCCA	59.115	22	100	100	185	79
557	CPSSR_557	AAAT	5|LG01:185443412-185443631|+	5|Sc0000713:710393-710412|+	3|Scaffold1502:626607-626618|+	0.94	0	0.94	ATAAAGACAGAAGGGTATTCCAATGAATAATCATGTTCTTGTAGTCACTTCAAAATCCCAGCTAAAATCTATAGTCAAGTCATCTTTACCCAAACTCAAA	AAACAAATTAAAAAAAAAAAAAATACGACCACGAGCTATAATGCCATCCATTCATTCTAAGAAATCTTATGTCAACAATGGATATTTCGAAACATTTTTT	CPSSR_557|AAAT	ACAATCACGAAAAGCCAACGA	59.056	21	100	95.24	GGCATTATAGCTCGTGGTCGT	60.27	21	97.6	100	186	79	264	ACAATCACGAAAAGCCAACGAA	59.644	22	100	95.45	GGCATTATAGCTCGTGGTCGT	60.27	21	97.6	100	186	79	264	AACAATCACGAAAAGCCAACGA	59.644	22	100	90.91	GGCATTATAGCTCGTGGTCGT	60.27	21	97.6	100	187	78
558	CPSSR_558	AAAT	5|LG01:187855377-187855596|+	5|Sc0001529:28860-28879|+	4|Scaffold106:1077960-1077975|-	0.47	0	1	TGAAGAGCCAACAGGTTTGTCTGAATATTTTTAGTAAACAGAGAATAGAGGGAAAATTTAGCTATGGTTAGTATATGTCAAAAGTTGAAATTACAACCCA	AAAATAACACATTCAATTTAGTTCCCCATTGGATAGGGTTTACAAAAGATAGATTGGGTACGGACCTAACATTTGACAATATTGCACAAAGTGACTATAC	CPSSR_558|AAAT	AGAGCCAACAGGTTTGTCTGA	59.51	21	100	100	GGTCCGTACCCAATCTATCT	55.816	20	100	100	183	103	285	AGAGCCAACAGGTTTGTCTGA	59.51	21	100	100	GGTCCGTACCCAATCTATCTT	56.601	21	100	100	183	103	285	GAGCCAACAGGTTTGTCTGA	58.033	20	100	100	GGTCCGTACCCAATCTATCT	55.816	20	100	100	182	104
559	CPSSR_559	AAAT	5|LG01:196242181-196242400|+	5|Sc0000447:62323-62342|+	4|Scaffold2078:927465-927480|+	0.47	0	1	AACTGTGGTGAAATTATTTGAGTAAACTAAGGAGTATACAATTATGTATTCTTCTAGATATCACAATCTATATAATTGCAAGAAAATCAACCATTCCAAA	TCAATCACAGTGATCATGATCAAGAAAGGTGAAGTACAACAAATTCTGTTGATAACCTTTGAATTTGAAAGATTAGCCACCTCCAAATTATTAAAAAAAA	CPSSR_559|AAAT	GCAAGAAAATCAACCATTCC	53.381	20	100	100	TACCCTCCCAGACTTCCATC	57.824	20	95	100	196	177	372	GCAAGAAAATCAACCATTCC	53.381	20	100	100	CTACCCTCCCAGACTTCCAT	57.817	20	95	100	197	177	373	GCCCTTCATACAAAACTGTGGT	59.109	22	95.5	100	CCTTTCTTGATCATGATCACTGTG	57.88	24	100	100	162	87
560	CPSSR_560	AAAT	5|LG01:196953336-196953555|+	5|Sc0000447:777634-777653|+	3|Scaffold430:559184-559195|-	0.94	0	0.97	TTGACAGAACTCAAAGTCATAAAATGTCATGAGTGAATGTCAAAGCCCAGAGACAACTCATTTTGACAAGGCCATAAGACTTGGACAAACAATCATGGCA	GGTTGCGCCCGTAGTTCTGGGGCAAGATGCAAATGATATACACAATGCAACTTTGAAAGCTGGACGCACACGCTTCGCGAAACTAACTATTTTGAAAACT	CPSSR_560|AAAT	TGTCAAAGCCCAGAGACAACT	59.51	21	100	100	TTGCATCTTGCCCCAGAACT	59.887	20	100	100	115	137	251	CGTCCAAGTCATAAGGGCCAT	60.134	21	100	100	ATCTTGCCCCAGAACTACGG	59.458	20	100	100	199	49	247	TCAAAGCCCAGAGACAACTCA	59.232	21	100	100	TTGCATCTTGCCCCAGAACT	59.887	20	100	100	113	139
561	CPSSR_561	AAAT	5|LG01:202372049-202372268|+	5|Sc0002499:75690-75709|+	3|Scaffold6350:66199-66210|-	0.94	0	0.99	AAATGCCAATTAAGTTTTTTTTTAAAAACCAGCTTAAAAGCAAAAACAATCATATCTAGTTCAATAAGTTCATCTATTGTGTAGCCAGATCTGTCCTAAA	AAGAAGGAAAGCAACAACACAACAAAGGCTCTAAGTTGGCCACATTAGTATTCCAATCTAACAAACTTTTACTAAGGTAAGTTCTTAATTTCAGAGTATC	CPSSR_561|AAAT	GGGCCTTTTAGTCTGAAAGCC	59.181	21	97.6	100	GTTGTGTTGTTGCTTTCCTTCT	57.89	22	100	100	200	43	242	GGGCCTTTTAGTCTGAAAGCC	59.181	21	97.6	100	TGTGTTGTTGCTTTCCTTCT	55.699	20	100	100	198	43	240	GGGCCTTTTAGTCTGAAAGCC	59.181	21	97.6	100	GTTGTGTTGTTGCTTTCCTTC	56.464	21	100	100	200	43
562	CPSSR_562	AAAT	5|LG01:21506939-21507158|+	5|Sc0002310:167203-167222|+	4|Scaffold9320:78136-78151|+	0.47	0	0.99	TATATCCACTTTGGGTTTGATAAATGTGTTGCAAAGTATGTGTTTGTGCATATCCTGTGATGTGTGTTTATCTCAAAGCAATAACATGTTGATCTAGAAA	AATGAATGCATGAAAGTAAAATGAAAAACCAATCCAGCATAGAAGATATTCCACATAACTCTAAACTTGCCGGTAAGCTGAAATTTTATCATTACTTTTA	CPSSR_562|AAAT	TGTGCATATCCTGTGATGTGTG	58.727	22	100	100	TTCAGCTTACCGGCAAGTTT	58.024	20	100	100	158	144	301	TGTGCATATCCTGTGATGTGTG	58.727	22	100	100	TTTCAGCTTACCGGCAAGTT	58.024	20	100	100	159	144	302	GTGCATATCCTGTGATGTGTGT	58.727	22	100	100	TTCAGCTTACCGGCAAGTTT	58.024	20	100	100	157	145
563	CPSSR_563	AAAT	5|LG01:215843758-215843977|+	5|Sc0006810:2153-2172|-	2|Scaffold348:1485988-1485995|+	1.41	0	0.83	GTCTTTCTTCTTGTACTCTGACGCATTTGTTAGCAAGATCTTTAGACAAAAAATTGAAAATATTATTGAAATTGATTAGTTTGAATCACCAAATTTAAAA	TATTGAGGACTTCTGCAATAAATTCTGATGGTGATTCAAATTAATATAAAACTCATCATTTTTGTATTGAAATTTTAAAATATAGTATGAAAAATATCAA	CPSSR_563|AAAT	Primers not available	na	na	na	na	na	na	na	na	na	na	na	na	na	na	na	na	na	na	na	na	na	na	na	na	na	na	na	na	na	na	na	na	na	na	na	na	na
564	CPSSR_564	AAAT	5|LG01:217367257-217367476|+	5|Sc0000366:200286-200305|+	4|Scaffold1609:1025017-1025032|+	0.47	0	0.99	TTTTAAATAGACTCCTTGATGTCTGTTGGGAACAGACACACCCATTCATTTTGAAAACAAATACAAGTTTAAAAATTCAAACAAATAATACTATTAAAAG	ACAAAGAATGATAACAAAATAAAATAAAAATAAAAAATAAAGTTTTGAAGCTTTCAGAAATCTCCAACAATCCCCCACAAGATTCAAAACTTTGTAAAAC	CPSSR_564|AAAT	TGGGAACAGACACACCCATT	59.15	20	95	100	GGGGATTGTTGGAGATTTCTGA	58.032	22	100	84.09	169	126	294	GGGAACAGACACACCCATTCA	60.203	21	94.7	90.48	GGGGATTGTTGGAGATTTCTGA	58.032	22	100	84.09	168	127	294	TGGGAACAGACACACCCATTC	60.203	21	95	95.24	GGGGATTGTTGGAGATTTCTGA	58.032	22	100	84.09	169	126
565	CPSSR_565	AAAT	5|LG01:218165984-218166203|+	5|Sc0000367:27511-27530|+	6|Scaffold1393:1481592-1481615|-	0.47	0	0.99	AAATGGATATGTTAACCTAAATTCTGATGAGGGATTTCACCGAATAGTTTTTGCAACTTAATTGTGGGTGATTATGTGTCCAAATTAACACTTTTATTTA	AAAAATGTATTTCTAATTTTGGATAGCATGAGTTTGAATACCTTTTGAGAAATATTTTAAATACAACGGATTGATTTTCAAAGAATTAAGAAAAAGAGAA	CPSSR_565|AAAT	TGTGATGGTCTCGAATGGCA	59.387	20	100	100	GGTATTCAAACTCATGCTATCC	54.689	22	100	90.91	187	75	261	GTGTGATGGTCTCGAATGGC	58.99	20	100	100	GGTATTCAAACTCATGCTATCC	54.689	22	100	90.91	188	74	261	GTGATGGTCTCGAATGGCAT	58.041	20	100	100	GGTATTCAAACTCATGCTATCC	54.689	22	100	90.91	186	76
566	CPSSR_566	AAAT	5|LG01:223975899-223976118|+	5|Sc0000466:776018-776037|+	3|Scaffold10818:198477-198488|+	0.94	0	0.97	AATNTAAGAAAAAATTTTGTCACAAGAATGATTTACATTCACCTACTCATAGTTCATCAACAAAACAAACGTGATGAATATTAAACGACTTGACATATGA	AAAAACTCCACATCTAAAATGACCCTTCAAAATTTGTCTTCTCCTTCAATAAGAAACATTTCAGTGTGACCTCCAATTATACAGACCGTAGTTTGTTGGT	CPSSR_566|AAAT	CACCTACTCATAGTTCATCAAC	54.056	22	95.5	100	ACCAACAAACTACGGTCTGT	57.006	20	100	92.5	181	139	319	CACCTACTCATAGTTCATCAAC	54.056	22	95.5	100	GCTACCAACAAACTACGGTCT	57.964	21	97.6	100	184	139	322	CACCTACTCATAGTTCATCAAC	54.056	22	95.5	100	AGCTACCAACAAACTACGGT	56.785	20	97.5	100	185	139
567	CPSSR_567	AAAT	5|LG01:233179470-233179689|+	5|Sc0000257:402812-402831|+	3|Scaffold4267:295801-295812|+	0.94	0	0.97	CACAAGCACCTCACACCACCACCTCCTGCCACCATCAGCACCTACCACCACAACCACCATTATTCCCTCCTCCACCCACACAACCCTCTCCACCTATAAA	AAGCCCAAACCTCCCTCCACAACCACCGTTCATCACTCTAGTTGCGAATTGCAGCAATAGTGGCCAGCAATTGCGGCAATGGTGGTGCATCAACACAAAA	CPSSR_567|AAAT	TCAGCACCTACCACCACAAC	59.892	20	100	100	TGGTTGTGGAGGGAGGTTTG	59.815	20	97.5	100	111	134	244	TCAGCACCTACCACCACAAC	59.892	20	100	100	GTGGTTGTGGAGGGAGGTTT	59.815	20	97.5	100	112	134	245	TCAGCACCTACCACCACAAC	59.892	20	100	100	TGTTGATGCACCACCATTGC	59.682	20	100	100	181	134
568	CPSSR_568	AAAT	5|LG01:240590724-240590943|+	5|Sc0003207:9034-9053|+	2|Scaffold13658:153833-153840|-	1.41	0	0.81	TATTTAAATAGATTAAATTTTGTTGTGTACTAAACAACAACAAGAATATAAAAAAATAAAGGAAATGAGAGAATTTGTTTGATTACAAAAATCAAACTAG	AAAAACAAATTTTATTTTGTTACAAAAACAAAATTAAAATCTGATTTAATAAACAAATAAAACAGAATAAAAATTAAACAACTTACTTGATTAATTTCTT	CPSSR_568|AAAT	Primers not available	na	na	na	na	na	na	na	na	na	na	na	na	na	na	na	na	na	na	na	na	na	na	na	na	na	na	na	na	na	na	na	na	na	na	na	na	na
569	CPSSR_569	AAAT	5|LG01:243709846-243710065|+	5|Sc0000006:257394-257413|+	4|Scaffold482:2983788-2983803|-	0.47	0	0.97	AATTTTCAGTGGATTTTTTTTTTTTTAATTCGTGCAATTTTTTTATTTTTTATTTCTCTTAGGGAATTTTAGTCAAAAAGCCTTCAAAATTTGAAATGCA	ATTCTAGTAAACACAAAGAAAATTGCTAAAATTCTCTTTTTATTTTTAGTTCCATTTAGACTAAAGCAACTATAAATAAAAAAGCAATTTGTGAAAATTA	CPSSR_569|AAAT	Primers not available	na	na	na	na	na	na	na	na	na	na	na	na	na	na	na	na	na	na	na	na	na	na	na	na	na	na	na	na	na	na	na	na	na	na	na	na	na
570	CPSSR_570	AAAT	5|LG01:25994805-25995024|+	4|Sc0003707:109853-109868|-	5|Scaffold2632:65553-65572|-	0.47	0	0.98	CCTGAGTGAAGTCCAGGACTTGCTCATTTAGAGTTGGAGACTTGGCTCTAGCAGAACCCTCAACGTCTGTGAAAACCCGCATTTAATTAGTCTTAAAAGA	TAATTAATTTTATTCAGAGTCTATCTAAAATATATAATAGTGTAAAAGTTAGTTTTAATTAACCCAATTCAATCACTAACAAAGACATTATTAAGAATAA	CPSSR_570|AAAT	Primers not available	na	na	na	na	na	na	na	na	na	na	na	na	na	na	na	na	na	na	na	na	na	na	na	na	na	na	na	na	na	na	na	na	na	na	na	na	na
571	CPSSR_571	AAAT	5|LG01:275580389-275580608|+	5|Sc0000002:1422065-1422084|+	7|Scaffold875:1155040-1155067|-	0.94	0	0.99	TAAAAAGTAAGTGGCAAATGGAAGATCTTTTATTAATTTACGAAATTAGAATATGAAGTTATCCTTTTAGTGGGCAACAAGTGCATAAAAATGATGTATC	AAGCACGTTGAAGAAAAATTATTTGAGACATCTTTCCATAATAATTTGTATGAGTAGTGTAAATCATAAAGCATAATAACGCAGCGGATAAAATATCAGA	CPSSR_571|AAAT	TCCTTTTAGTGGGCAACAAGTG	59.044	22	97.75	100	TCCGCTGCGTTATTATGCTT	58.052	20	100	72.5	147	161	307	TCCTTTTAGTGGGCAACAAGTG	59.044	22	97.75	100	ATCCGCTGCGTTATTATGCT	57.83	20	97.5	80	148	161	308	TCCTTTTAGTGGGCAACAAGTG	59.044	22	97.75	100	TCCGCTGCGTTATTATGCTTT	58.715	21	100	73.81	147	161
572	CPSSR_572	AAAT	5|LG01:289125034-289125253|+	5|Sc0002450:128939-128958|+	3|Scaffold592:241911-241922|-	0.94	0	0.99	CTTTTGGTAAAAATAAAATCCTTTTCTGTGAGGGATGTGCTTGCCATCCAAAACCAGCTAATCTTGATTCCCAAATTGTTGAAAATATCTAATTTATCAA	AAAATTGTTGACAATATCTACCAAATATGAATTGAGCACACAAAGAAAATCTTCCACACCAATAAAATCAGCTGTTTCAAACTTGATTAAGTAATCAGTT	CPSSR_572|AAAT	GTGCTTGCCATCCAAAACCA	59.608	20	100	100	ACATTGTTGCACTACCAACTGA	58.449	22	100	100	200	136	335	TGCTTGCCATCCAAAACCAG	59.319	20	100	100	CACATTGTTGCACTACCAACTGA	59.685	23	100	100	200	137	336	CTTGCCATCCAAAACCAGCT	59.029	20	100	100	ACACATTGTTGCACTACCAACTG	59.933	23	100	100	199	139
573	CPSSR_573	AAAT	5|LG01:292060799-292061018|+	6|Sc0000213:597034-597057|-	6|Scaffold3382:961492-961515|-	0.47	0	0.97	AGTGAAAAATGTGTGAAACCTTAGGATTTTTTTTGTGTAATTAACCATTTTTTTAAAATTAAAATCACTAAAAACCAAAAATTGGTTAATTACAAAAAAC	CCAAGGTTTCATGTATTTTTCAATTTATACCTCAGTATTTTTCACTTTAAACCCCTTTCGTTACCTTACACAAACGGAAATGAAAGGAAGGGGCACATTA	CPSSR_573|AAAT	ACGGACAGGGTTTAAAGTGA	56.693	20	100	100	GGTAACGAAAGGGGTTTAAAGTGA	59.179	24	100	100	200	85	284	ACGGACAGGGTTTAAAGTGAA	57.436	21	100	100	GGTAACGAAAGGGGTTTAAAGTGA	59.179	24	100	100	200	85	284	ACGGACAGGGTTTAAAGTGA	56.693	20	100	100	GGTAACGAAAGGGGTTTAAAGTG	57.888	23	100	100	200	85
574	CPSSR_574	AAAT	5|LG01:296255461-296255680|+	4|Sc0002173:326076-326091|+	N/A	0.5	0.33	0.97	TTGAATAGGAGTAGAGCTTAACAATTGGTATGATTTTAGCTCCTATCTGCTCTGATTCTGTTCATATGTATTAATTTTGCTGATTTTCTAAAATTCACAA	CATTAAATGTTGANGGTTGTTTGGGGTGTTCTAAATAAGTGCATTTTTTGTCTTTTTAGATTAAAAAGTTGAGGTTGAAAATATGAATGTTTAGATTAAT	CPSSR_574|AAAT	GCTCCTATCTGCTCTGATTCTGT	59.678	23	100	100	TTAGAACACCCCAAACAACC	55.762	20	100	100	116	138	253	GCTCCTATCTGCTCTGATTCTGT	59.678	23	100	100	TTTAGAACACCCCAAACAACC	56.546	21	100	100	117	138	254	AGCTCCTATCTGCTCTGATTCTG	59.425	23	100	100	TTAGAACACCCCAAACAACC	55.762	20	100	100	117	137
575	CPSSR_575	AAAT	5|LG01:297407766-297407985|+	5|Sc0000797:380706-380725|+	4|Scaffold3514:510237-510252|-	0.47	0	0.99	ATTAAAAAAAAAAAAAAATTGGCTTCAAACAAATAAATGTCATAAATAGTTTTTGGAAAATTACATACACATGTTTATTGTCATGTATTAAAAAAATAAA	TTGAACCTAAACACACATACATAACAAAATATATATTGTGTTTTCATATGTATATATAGATGTGTGTAATAGATGCATGCAAATAGAGCTGGAAGTAGTT	CPSSR_575|AAAT	Primers not available	na	na	na	na	na	na	na	na	na	na	na	na	na	na	na	na	na	na	na	na	na	na	na	na	na	na	na	na	na	na	na	na	na	na	na	na	na
576	CPSSR_576	AAAT	5|LG01:300039227-300039446|+	5|Sc0004711:31404-31423|+	6|Scaffold1451:413366-413389|-	0.47	0	0.98	CCTAATCACACAAACCCCCCAAACAGAAATCTTAGAAACATAAATATTAGAAACACAAACCGAAACCGAAATCGTAGAAAAACAACCTAATCAACAAAAA	AACACAAATCCAACACAATGAAACATTAAAAATCATTTGAAAAATCACTTAAGAATGTGTTAAAATCCATTTGAAAACCATTTCATGAGGATCAATTATT	CPSSR_576|AAAT	ACAAACCGAAACCGAAATCGT	59.058	21	100	100	ACAATCTGATCCTTCGGTTTGA	57.714	22	100	81.82	191	154	344	CACAAACCGAAACCGAAATCGT	60.287	22	100	100	ACAATCTGATCCTTCGGTTTGA	57.714	22	100	81.82	192	153	344	ACACAAACCGAAACCGAAATCG	60.287	22	100	100	ACAATCTGATCCTTCGGTTTGA	57.714	22	100	81.82	193	152
577	CPSSR_577	AAAT	5|LG01:305392444-305392663|+	5|Sc0002077:346958-346977|-	3|Scaffold1051:554698-554709|-	0.94	0	1	TCCTTTCTAGCAATTAACACATTTATTTAACTTTACCCCCTTTTCAATTTATTAAACCAATAACATTAAATTAAGGTTTTTCCTTCATTCATAACATAAA	AGACTACCTTCCAATGCACCAAAACCTTCCAAAAATATACAATTTCACTTTTCACAACCCAAACCCAAAAACCCCTTTTTATGAATTTGAAATCACATAA	CPSSR_577|AAAT	TCCCAACATCATGGTTAGCTCT	59.154	22	100	100	TGGAAGGTTTTGGTGCATTGG	59.584	21	100	100	172	79	250	TCCCAACATCATGGTTAGCTCT	59.154	22	100	100	GGTTTTGGTGCATTGGAAGGT	59.584	21	100	100	167	79	245	CCAACATCATGGTTAGCTCTCCT	60.118	23	100	100	TGGAAGGTTTTGGTGCATTGG	59.584	21	100	100	170	81
578	CPSSR_578	AAAT	5|LG01:307126310-307126529|+	4|xpSc0053216:37675-37690|+	3|Scaffold5878:122079-122090|-	0.82	0	0.96	CTCTGACTATGGCATGTCAAAGCATGATAAATTCCATACAATAACATCTTGATGCAAATTTACAAATAACTCATGCTATATTCATATAATAATGGAATTC	AATCATGCTTCTTTAATTACAACATATTACAAGCCCAAAAAATATGCTGTATTCAATATTCAGATTATGCCATAATAAAAAGTACATCATTCTGAAATTT	CPSSR_578|AAAT	Primers not available	na	na	na	na	na	na	na	na	na	na	na	na	na	na	na	na	na	na	na	na	na	na	na	na	na	na	na	na	na	na	na	na	na	na	na	na	na
579	CPSSR_579	AAAT	5|LG01:308934660-308934879|+	N/A	3|Scaffold1441:301466-301477|+	1	0.33	0.97	TATGCCATCAGTTCACTTGTAGCTTATATGCATTTTTTTTTTCTGGAGAACAAAGAATAAATAGTTATATTTCAATAATTGTTAATGTCCCTATCTCCAA	AAAATAAAATTTGTCAATGTCAAAAAAAAATTCTCGTTTGACCTTTTATAAATCTCAAACAATACAATAATTAATAGAAAAATAAAATAAAAAATGTTTC	CPSSR_579|AAAT	TGTTAATGTCCCTATCTCCA	52.691	20	95	100	GCAAACAACCCCACAAAACT	57.605	20	95	100	190	179	368	TGTTAATGTCCCTATCTCCA	52.691	20	95	100	CAAACAACCCCACAAAACTGA	57.399	21	95.2	100	189	179	367	TGTTAATGTCCCTATCTCCA	52.691	20	95	100	GGCAAACAACCCCACAAAA	57.137	19	N/A	N/A	191	179
580	CPSSR_580	AAAT	5|LG01:313976390-313976609|+	5|Sc0000708:681631-681650|+	6|Scaffold3364:268187-268210|-	0.47	0	0.98	GGAACAGCAATATCACTGTTCCCTGCAGTACCAATAGTGCGGATTATGTTGGAAAACTAACCAAAGTGGGATCATATAGGAACTCTTTTTTTTTTTTTTG	TATCAAATTTGTGAAGCATAAACTCTTCTTTCCATAGTACAATTAACATTGCAGTTGCAATAAAAATGTTATGGAAGAAATAGTCATGTGTCAAGTTATC	CPSSR_580|AAAT	TGGAAAACTAACCAAAGTGGGA	57.747	22	100	100	TGTTCCTGCCTTACTTTGGT	56.958	20	100	100	198	149	346	GTTGGAAAACTAACCAAAGTGGGA	59.597	24	100	100	TGTTCCTGCCTTACTTTGGT	56.958	20	100	100	200	147	346	TGGAAAACTAACCAAAGTGGGA	57.747	22	100	100	TGTTCCTGCCTTACTTTGGTT	57.694	21	100	100	198	149
581	CPSSR_581	AAAT	5|LG01:314038007-314038226|+	N/A	4|Scaffold566:807431-807446|-	0.5	0.33	0.99	ATGAAGAGATAAATTTTTTTTTTTAATTTTTATTTTTAAGATCAAAAAGAAAATCTTCATTATAAAGATAAATTGTTAAGACATAAAGAAAGAGACATAA	AAAGGAAAAGGATTAGTGAACGTAACTATCCGTACGTTCATAACCGAACATACCATAGGGCTATTTTGGAAGATGGCTAAAAATTAATTTTTAATTTTTA	CPSSR_581|AAAT	CTTGAAGGCTAATGAAGAGA	52.306	20	100	100	TTCGGTTATGAACGTACGGA	56.708	20	100	100	179	89	267	TCTTGAAGGCTAATGAAGAG	52.306	20	100	100	TTCGGTTATGAACGTACGGA	56.708	20	100	100	180	88	267	CTTGAAGGCTAATGAAGAGA	52.306	20	100	100	GTTCGGTTATGAACGTACGG	56.67	20	100	100	180	89
582	CPSSR_582	AAAT	5|LG01:318269181-318269400|+	N/A	4|Scaffold2510:425570-425585|+	0.5	0.33	1	TTAATAATATTTATTTTTTAAATGATTAATTAATTTAAATTATTTTTGTCTCATAAATTATGAGCAAAACTTGTATCAAAAATTTTGATATAAAATTTTA	AATTATAAATAGCATTATAAGCTATATCAAATAGCACAATTATGTTAAAAAATTATTTACAAACATAATTTATATACATCAAAGTATATTTAGAATAATA	CPSSR_582|AAAT	Primers not available	na	na	na	na	na	na	na	na	na	na	na	na	na	na	na	na	na	na	na	na	na	na	na	na	na	na	na	na	na	na	na	na	na	na	na	na	na
583	CPSSR_583	AAAT	5|LG01:320889288-320889507|+	5|xfSc0000165:149177-149196|+	4|Scaffold3809:415634-415649|+	0.47	0	0.97	AGTAGATGGCAAACATTGTTGACGTTCAAAATCCATATTATCTACAAAAATAATATATTTCATGAGCACACAATTGTAAAAAGAATATGCAAAACAGAAA	AATAAAAAAAATTATACCATTCAGAAGTTGAAAATTGCAAATATCTCTACTGTTCAGAAGTTGAAAATCGAAAAAAATAAATTCCTTTCGGAATTTGAAT	CPSSR_583|AAAT	Primers not available	na	na	na	na	na	na	na	na	na	na	na	na	na	na	na	na	na	na	na	na	na	na	na	na	na	na	na	na	na	na	na	na	na	na	na	na	na
584	CPSSR_584	AAAT	5|LG01:327095597-327095816|+	5|Sc0001882:75856-75875|+	3|Scaffold669:192327-192338|-	0.94	0	0.97	TAATTCATAATGATTGTTGCACTGAACTAAAATCCTCCGTGCTGTATTGTACAGGTGACTAAACAAGGGAAAACGACTTATTTTACACTTTTCTATTGAA	AGAACTATTCAGTAAGATAAACTGAAAACGATCAACATAAAACAGGCTTATGCATTGGTGGTACTTCCCACTATTCCCTAATCAAATGAATTAAAAAGAC	CPSSR_584|AAAT	TCCTCCGTGCTGTATTGTACA	58.827	21	95.2	100	TGGGAAGTACCACCAATGCA	59.226	20	100	100	158	132	289	CCTCCGTGCTGTATTGTACA	57.334	20	95	100	TGGGAAGTACCACCAATGCA	59.226	20	100	100	157	133	289	TCCTCCGTGCTGTATTGTACA	58.827	21	95.2	100	ACCACCAATGCATAAGCCTGT	60.273	21	100	100	150	132
585	CPSSR_585	AAAT	5|LG01:327097566-327097785|+	5|Sc0001882:77822-77841|+	3|Scaffold669:192327-192338|-	0.94	0	0.97	AATTCATAATGATTGTTGCACTGGAACTAAAATCCTCCGTGCTGTACTGTACAGGTGACTAAACAAGGGAAAACGACTTATTTTACACTTTTCTATTGAA	AGCACTATTCAGTAAGATAAACTGAAAATGATCAACATAAAACAGGCTTATGCATTGGTGGTACTTCCCACTATTCCCTAATCAAATGAATTAAAAAGAC	CPSSR_585|AAAT	CCTCCGTGCTGTACTGTACA	59.114	20	100	100	TGGGAAGTACCACCAATGCA	59.226	20	100	100	157	133	289	TCCTCCGTGCTGTACTGTAC	58.829	20	100	100	TGGGAAGTACCACCAATGCA	59.226	20	100	100	158	132	289	AATCCTCCGTGCTGTACTGT	58.733	20	100	100	TGGGAAGTACCACCAATGCA	59.226	20	100	100	160	130
586	CPSSR_586	AAAT	5|LG01:327215584-327215803|+	6|Sc0001882:203577-203600|+	5|Scaffold423:6040044-6040063|+	0.47	0	0.98	TGAAGGATCACTCTAGAGGATCACTTCAGAGGATCACTCTAGAGGATCCGGACGCTAAATGCANCATTGCTTGGTAAGGGAAAGTACGCCCCTATGAAAA	AAAATAAAAAATCACTAGCAGCAGCTATGTAAATGTAAATAAATATGTTGGAGATGTTTATATATGTTGGAGATAAAATTCCCTCTCCTAGCCATGCTTC	CPSSR_586|AAAT	AGGATCCGGACGCTAAATGC	60.25	20	100	100	AGCATGGCTAGGAGAGGGAA	60.031	20	100	100	176	142	317	AGGATCCGGACGCTAAATGC	60.25	20	100	100	AAGCATGGCTAGGAGAGGGA	60.031	20	100	100	177	142	318	CTCTAGAGGATCCGGACGCT	60.251	20	100	100	AGCATGGCTAGGAGAGGGAA	60.031	20	100	100	182	136
587	CPSSR_587	AAAT	5|LG01:327337000-327337219|+	4|xfSc0000029:120620-120635|+	4|Scaffold4125:256486-256501|-	0.47	0	0.98	TATTAAACATATCTTTAATATTTTAATTATTTTTAGCTAGATTAAATAAAAATTTATTTTATTTTATTTTTTACACAATTAAATAAATTTATTTTTTTGA	AAAATATCAATAAAAATATATGTTATTTTTTTAATTAAAATTTTAAATAAATTTGTTTTTAAAAATAATAATAATCAAACAATGAAATTAAATAAAACAT	CPSSR_587|AAAT	Primers not available	na	na	na	na	na	na	na	na	na	na	na	na	na	na	na	na	na	na	na	na	na	na	na	na	na	na	na	na	na	na	na	na	na	na	na	na	na
588	CPSSR_588	AAAT	5|LG01:336535394-336535613|+	6|Sc0000704:445720-445743|-	N/A	0.5	0.33	0.96	TAATTATAAGTGGGTTTTGAAAGTACTAAATTTTTTTCTGTCCTTTTAACAAGAAAAGGAATCTACGAGAGGTTTATGGCCAAATTTCTACAAAAAAAAA	TGTTGATTAATCATCAGAGGAGGCAGACAATTCACTCACGTTGCCCGAGGATATATCATCTAATTTTCTTTGAATTCTCTCATTTTCACTATAATTTTGT	CPSSR_588|AAAT	ACGAGAGGTTTATGGCCAAA	57.129	20	100	60	ATATCCTCGGGCAACGTGAG	59.611	20	100	100	110	164	273	TCTACGAGAGGTTTATGGCCAA	58.899	22	90.9	100	ATATCCTCGGGCAACGTGAG	59.611	20	100	100	113	161	273	ACGAGAGGTTTATGGCCAAAT	57.634	21	100	61.9	ATATCCTCGGGCAACGTGAG	59.611	20	100	100	110	164
589	CPSSR_589	AAAT	5|LG01:340428966-340429185|+	5|Sc0000570:68665-68684|+	3|Scaffold387:461466-461477|+	0.94	0	0.99	GTCCTGAGCTTCCAACCTAGGATCTCAAGATTAGTAAACCTAGTTTTAACTGCTAAACTAATGGCCTCTTGTCAATCTGTAAATAATACCCAAAAAATAA	AATTTGACAATGCCAGTGAGATAAACAAAAGAAAGAATTTTCTCATCTTTAGGTGACGACCGACCACAACCACTTTGTCAGATGGGGTTTTATCACAAGG	CPSSR_589|AAAT	NGGTTGTCCTGAGCTTCCAA	60.179	20	100	85	GTGGTCGGTCGTCACCTAAA	59.685	20	95	100	192	95	286	NGGTTGTCCTGAGCTTCCAA	60.179	20	100	85	TGGTCGGTCGTCACCTAAAG	59.4	20	95	100	191	95	285	NGGTTGTCCTGAGCTTCCAA	60.179	20	100	85	TGTGGTCGGTCGTCACCTAA	60.823	20	95	100	193	95
590	CPSSR_590	AAAT	5|LG01:34175080-34175299|+	N/A	3|Scaffold2032:244365-244376|-	1	0.33	0.99	TCAAACATTTGGACACTTTTTTTTTTTTTTTTTTTTGAAAAAATATAGTTGTAATGAGCTCTCCATAAGTTGCACCAAACTACAGTCCTTAAACAACGCA	AAAAAATATAAAGGTGCTACAGTGCCTCCCTACAAATAGGGAGATATGATGGCAATTTCTATTTTAAGGGAGTGTTTAAGTGAGCTAAGGGTATAGGGGC	CPSSR_590|AAAT	AGCTCTCCATAAGTTGCACCA	59.37	21	100	100	TGGCCCCTATACCCTTAGCT	59.429	20	100	100	166	156	321	AGCTCTCCATAAGTTGCACCAA	59.96	22	100	100	TGGCCCCTATACCCTTAGCT	59.429	20	100	100	166	156	321	GCTCTCCATAAGTTGCACCA	57.886	20	100	100	TGGCCCCTATACCCTTAGCT	59.429	20	100	100	165	157
591	CPSSR_591	AAAT	5|LG01:348643407-348643626|+	5|Sc0000849:628492-628511|+	6|Scaffold2205:838072-838095|-	0.47	0	1	CTTTTAATAAAATGTGATATATAACAGTTCTTTTTAATAAATTCGTAGTTCACAAAGTTGACCATTCGATTAGATAATCTTCATAAGTTCAGTCGTCACC	AAAATAATAATAAAATTGTTAAATCCATACATTTTTAAATTGTGTTCCCAACTGTTCTTCTCATTATTCCCACGTTGCAGAAGAAATAACGGGACATAAG	CPSSR_591|AAAT	TCGTAGTTCACAAAGTTGACCA	57.874	22	97.75	100	TTTCTTCTGCAACGTGGGAA	57.954	20	100	100	164	142	305	TCTTCATAAGTTCAGTCGTCACCA	59.72	24	100	100	TTTCTTCTGCAACGTGGGAA	57.954	20	100	100	129	177	305	TCATAAGTTCAGTCGTCACCA	56.702	21	100	100	TTTCTTCTGCAACGTGGGAA	57.954	20	100	100	126	180
592	CPSSR_592	AAAT	5|LG01:349767462-349767681|+	5|Sc0000115:556495-556514|+	4|Scaffold10260:389217-389232|-	0.47	0	0.98	GCAAGTGTTAAAATTTTGGAGCTATTCAACACAAACTCAAATTTGACAAAGGACAAACAACTACACATTCTTAGCAAGATCCAACACAAACGGAAACACA	AAAAGCATCCCAAAAATCAGTGTTAAATCCAATGGATCAGTGCAAAACAGATTTCAGGAACAACAAACCTGATGTAGCATGTAGCCCGTGATACAATAGT	CPSSR_592|AAAT	GCAAGATCCAACACAAACGGA	59.393	21	100	100	TCACGGGCTACATGCTACATC	59.931	21	100	100	138	173	310	GCAAGATCCAACACAAACGGA	59.393	21	100	100	ACGGGCTACATGCTACATCAG	59.931	21	100	95.24	136	173	308	AGCAAGATCCAACACAAACGG	59.391	21	100	100	TCACGGGCTACATGCTACATC	59.931	21	100	100	139	172
593	CPSSR_593	AAAT	5|LG01:370326546-370326765|+	2|xfSc0000020:249200-249207|+	2|Scaffold146:585773-585780|-	1.41	0	0.96	TCTTTTTCTGTATTTTTCTTGTCTAGAAAATTTAGCAGTTTGAAAACAATTGGCCTTTCAAAAAATGAATGGGTTTTGGCTCTTCAAAATTGGCCTTTCA	GAATGGGTTTTGACTATTCACAATTGGCCTTTCGAACAAATGAATGGGTTTTGACACTTCAAAAATTGAAGAGGTTTTGGCTCTTTAAAATTGGCTTTTT	CPSSR_593|AAAT	ACACCCGTTTTGGCCAAATT	59.166	20	100	100	TGTTCGAAAGGCCAATTGTGA	58.698	21	100	100	198	60	257	ACACCCGTTTTGGCCAAATT	59.166	20	100	100	TGTTCGAAAGGCCAATTGTGAA	59.31	22	100	100	198	60	257	ACACCCGTTTTGGCCAAATT	59.166	20	100	100	TTGTTCGAAAGGCCAATTGTGA	59.31	22	100	100	199	60
594	CPSSR_594	AAAT	5|LG01:374525717-374525936|+	5|Sc0000434:860358-860377|+	4|Scaffold3249:1718170-1718185|+	0.47	0	0.99	TTTCTACAATGTGCAACTGCACTGTGTAACCTCTCCCCTACTTTGCCATTCTCTATTTTTATGAATTAATCATACATCAATTTGATAGTGCAGTCGAGCA	AACAAAAAATAAAAAGTAATAATAATAAATAAAATAAAAAGACAAAAGATACATACACCATCGGCCCAACAAAATGATATACATTCTCTAAATATTTGAC	CPSSR_594|AAAT	ACCTCTCCCCTACTTTGCCA	60.179	20	100	90	TTTGTTGGGCCGATGGTGTA	59.889	20	95	100	165	128	292	ACCTCTCCCCTACTTTGCCA	60.179	20	100	90	TTGTTGGGCCGATGGTGTAT	59.67	20	95	100	164	128	291	ACCTCTCCCCTACTTTGCCA	60.179	20	100	90	TGTTGGGCCGATGGTGTATG	60.394	20	N/A	N/A	163	128
595	CPSSR_595	AAAT	5|LG01:375652784-375653003|+	5|Sc0000102:901165-901184|+	4|Scaffold3448:203285-203300|+	0.47	0	0.98	ATTAGTGCCTAAAACAAAATAGAGGATGGAGAACGATGGAAAGAGTTAGATAGAAACTTTCTTCTTGAGAGCTAGAAGTCAAAGTTACAAAAAAAATATA	AAAGAGTAGAAAATCAAATGGAATTCAAATTCACCCTTATGGACTTGAGAGTTCAACACTTAGGTGAGTGAGAAACCTTGAATGAGGTGCTTAAGTAAAC	CPSSR_595|AAAT	AGAGGATGGAGAACGATGGA	57.539	20	94.85	97.5	ACTCTCAAGTCCATAAGGGTGA	58.209	22	100	100	152	120	271	AGAGGATGGAGAACGATGGA	57.539	20	94.85	97.5	AGGTTTCTCACTCACCTAAGTGT	59.032	23	100	100	178	120	297	AGAGGATGGAGAACGATGGA	57.539	20	94.85	97.5	TCAAGGTTTCTCACTCACCT	56.004	20	100	100	181	120
596	CPSSR_596	AAAT	5|LG01:379292834-379293053|+	3|Sc0000275:1081223-1081234|+	N/A	1	0.33	0.95	CATTCTAAACAATCCCTAAGATAAATCATAATAGCCTTCATCCTCAAATGGTAATCGTAGTCAAATGTATGTCTTCTTCTTTCCCTTTTTTTAACAGCAA	AAAAGAAAATTTATTGATGAAAATCAATATGCAAAGAGTACTGAAATAAATATCAATAAAGGAAGGGTGAGTGCACAAAGTTTCAAAATAAAGCTAAACA	CPSSR_596|AAAT	AGCCTTCATCCTCAAATGGT	56.788	20	100	100	TGTGCACTCACCCTTCCTTT	59.449	20	N/A	N/A	165	132	296	AGCCTTCATCCTCAAATGGT	56.788	20	100	100	TTGTGCACTCACCCTTCCTT	59.449	20	90	100	166	132	297	AGCCTTCATCCTCAAATGGT	56.788	20	100	100	TTTGTGCACTCACCCTTCCT	59.449	20	100	60	167	132
597	CPSSR_597	AAAT	5|LG01:381951019-381951238|+	5|Sc0000360:360803-360822|+	3|Scaffold3639:752137-752148|+	0.94	0	1	TCACCACAAAAACCTCATAACTAAGCTCTAACATTATTCATAAGCATCACAAATTTTTATAGTTGAGTATATGATACACACCTTTTAAAGACTATGATAA	AGTATATAAAGAGGATTTACACAGAAATTAGGGAGGGATACACAAAAATTCAAGTAGGACCCACATCTAGAATGAATTTTAACCATACATTGCTTTTTCT	CPSSR_597|AAAT	GTCCTGTAAATTTGATCACCAC	55.364	22	100	88.64	TCCCTCCCTAATTTCTGTGT	55.42	20	100	92.5	173	85	257	GTCCTGTAAATTTGATCACCAC	55.364	22	100	88.64	ATCCCTCCCTAATTTCTGTGT	56.013	21	100	92.86	174	85	258	GTCCTGTAAATTTGATCACCAC	55.364	22	100	88.64	TGTATCCCTCCCTAATTTCTGTGT	58.963	24	100	93.75	177	85
598	CPSSR_598	AAAT	5|LG01:387846571-387846790|+	5|Sc0002944:50396-50415|+	6|Scaffold32439:14183-14206|-	0.47	0	0.99	TATAGTTGTGAGCCTTGGTTGGCTTGTAGCAGTATTAGTCAGGAGTCAGGACAATTGAGATGTCTTTCATTACTTTACTAAGCAAATAACTTATCGCAAA	AGAAAAAAATCTCTGTTAAGCAAATAGAATCAGCAAACTTCAAATTTTACATACGCTGATCATATTTTTGTACTGTAAGGATTGATGATTAATACAAGGT	CPSSR_598|AAAT	TCAGGAGTCAGGACAATTGAGA	58.49	22	100	100	GTGTGATCCTCTTGAACCACCT	59.961	22	100	95.45	200	138	337	GTCAGGAGTCAGGACAATTGAGA	59.741	23	100	100	TGTGATCCTCTTGAACCACCT	58.661	21	100	95.24	200	137	336	TCAGGAGTCAGGACAATTGAGA	58.49	22	100	100	TGTGATCCTCTTGAACCACCT	58.661	21	100	95.24	199	138
599	CPSSR_599	AAAT	5|LG01:404092843-404093062|+	6|Sc0003948:110210-110233|-	N/A	0.5	0.33	0.99	CCAGAAAGGGATTCATGAGCAAGAGCTTATTTTTAAGCTTTTTAGACAAAAGCAATTCTCTCTCATTTCATACAATCAACAACAACAACAACAAATTTAA	AAAGAAAATGAAAAAGAGGAGTACATCTCATTCAGATCAGATCTAGCTTTTATAAATTGAAATCTAAAGTTTTAAACTACTTTAGATAGATTGAATCACA	CPSSR_599|AAAT	CACAAGCCCTAGTCCCAAGC	60.678	20	100	100	TGATCTGAATGAGATGTACTCCTC	57.353	24	100	95.83	200	59	258	ACAAGCCCTAGTCCCAAGCT	60.842	20	100	100	TGATCTGAATGAGATGTACTCCTC	57.353	24	100	95.83	199	60	258	ACAAGCCCTAGTCCCAAGCT	60.842	20	100	100	CTGATCTGAATGAGATGTACTCCT	57.346	24	100	100	200	60
600	CPSSR_600	AAAT	5|LG01:405893164-405893383|+	5|Sc0001903:91047-91066|-	3|Scaffold628:2861425-2861436|+	0.94	0	0.98	GCATTGCCTAGTGAATAGTAATAAAGTAAGGCGGTAGGTGAATGAACACCGACAAGGTTTATAAAACATAGCATAAAGTCATAACTTGAATATTTATCAA	AAAGTCATAACTTGAACATAACTTAGCTTGAACATGATAGTACAAAATTTGACTTGCAAACATTTATATAGTGATGAACATTTTAAGGATAACAAGGTGA	CPSSR_600|AAAT	GGCGGTAGGTGAATGAACAC	58.916	20	100	100	GCCGGTTAATCACCTTGTTATCC	59.686	23	97.85	100	200	129	328	GGCGGTAGGTGAATGAACAC	58.916	20	100	100	GCCGGTTAATCACCTTGTTA	55.748	20	100	100	200	129	328	GGCGGTAGGTGAATGAACAC	58.916	20	100	100	GCCGGTTAATCACCTTGTTATC	57.453	22	97.75	100	200	129
601	CPSSR_601	AAAT	5|LG01:407781493-407781712|+	5|Sc0001879:223052-223071|+	4|Scaffold4911:385667-385682|+	0.47	0	0.96	ACCCACGAGAGTGACTGCATGTAGGCCATTTCGTCGCCGTGAATGACTTGATTTGCTACTTCACTCTCTATGTTTTAGTCTTTTTACAATGTTATGCACA	AAAATGAAATTAGATATGTACAAAGGTGTGGTAATTGCATTTTTAAAATTATAGGCACTTTTAACAGTCTTTTTGCCTTGAAATAAAAACATCCAAATTT	CPSSR_601|AAAT	CCATTTCGTCGCCGTGAATG	60.248	20	N/A	N/A	TGCAATTACCACACCTTTGT	55.753	20	100	100	134	125	258	TTCGTCGCCGTGAATGACTT	60.319	20	97.2	80	TGCAATTACCACACCTTTGT	55.753	20	100	100	130	129	258	TTTCGTCGCCGTGAATGACT	60.319	20	100	65	TGCAATTACCACACCTTTGT	55.753	20	100	100	131	128
602	CPSSR_602	AAAT	5|LG01:409632270-409632489|+	4|Sc0001915:270634-270649|+	4|Scaffold2078:1488728-1488743|-	0.47	0	0.98	GCCCTCTAGGCCTCTGTCGGCTTGATCCCCAACATCTAGATTTCTGTCGGCAAGTCTGTCTCTATCCTATAATGTTTTCAACCTAAAACACACAAACCAC	ACACGAGTTCTTAATTCTTTATACTTTCATCGTGGTAGTTGTGTTTTTCCTTCTACTATTATCTTTCGGGTGTGTGATTGTCATTGTGTTTGAGAGTTAC	CPSSR_602|AAAT	CGGCTTGATCCCCAACATCT	60.107	20	100	100	TGACAATCACACACCCGAAAGA	60.159	22	100	100	186	117	302	TCGGCTTGATCCCCAACATC	60.107	20	100	100	TGACAATCACACACCCGAAAGA	60.159	22	100	100	187	116	302	CGGCTTGATCCCCAACATCT	60.107	20	100	100	TGACAATCACACACCCGAAAG	58.782	21	100	100	186	117
603	CPSSR_603	AAAT	5|LG01:412733114-412733333|+	5|Sc0000323:747100-747119|-	3|Scaffold2142:855182-855193|-	0.94	0	0.97	CCCTTCCCAAACCAAGCTTTTGAGCCCAGGCTCATATAGTCAAAAAAGTCAAAAAAACTAAAAAGCCAACCCACTTCCTAAACGGAGGCTAATATCCTAA	AATTTCACATCACCAAAGCCACGTCATTTGGGCAAGGTTGGGCCAAAAAAAAGCTGGAGCTACTATTATTTTTAATGATTTGTGTATAAAACAATACCCT	CPSSR_603|AAAT	GCCAAAAGCCCTTCCCAAAC	60.25	20	97.5	95	CCCAAATGACGTGGCTTTGG	60.038	20	100	100	160	92	251	GCCAAAAGCCCTTCCCAAAC	60.25	20	97.5	95	CCAACCTTGCCCAAATGACG	60.038	20	100	100	169	92	260	GCCAAAAGCCCTTCCCAAAC	60.25	20	97.5	95	ACGTGGCTTTGGTGATGTGA	60.179	20	100	100	152	92
604	CPSSR_604	AAAT	5|LG01:422292171-422292390|+	5|Sc0000100:66945-66964|+	6|Scaffold2112:2444167-2444190|-	0.47	0	0.99	AGTACAATGACTACCTTAGACGGCATGGTTCTCTATCCAGCTTCTTCTATCTAAAACTACAGTTAAGTTAGTTTCTAGAAACTTTTACTTTAAATTACAC	AATTTATTTCTATTTAATTTCCCTTTTAACTGACTTAGCTTTAATATTTAAAAAAACAAAAATAAAATTCACTTATAAAACAGTTAGAACTACCTTTTTT	CPSSR_604|AAAT	GACTACCTTAGACGGCATGG	57.489	20	100	100	GCTAAGTCAGTTAAAAGGGA	52.518	20	100	100	151	108	258	GACTACCTTAGACGGCATGG	57.489	20	100	100	AGCTAAGTCAGTTAAAAGGG	52.498	20	100	100	152	108	259	GCATGGTTCTCTATCCAGCT	57.073	20	100	100	GCTAAGTCAGTTAAAAGGGA	52.518	20	100	100	137	122
605	CPSSR_605	AAAT	5|LG01:422822388-422822607|+	5|Sc0000100:594863-594882|+	4|Scaffold522:1837468-1837483|+	0.47	0	0.99	CAATTATATCAAAATCTTCTCTTGACTATAATTATAAAATATAACACGAGTGTTCACTTTCCAATTATCAACATTAACCCCGTCAAATTAAACCAAGGAA	AAAAGTTTTGATAACTCATTCTTTTTTTTAACCAATTCATCTATTTGCTCCAAATGAGCTAAAATCACATTCTTTTCTTTTCTTGTCAAAATCAGCCAAA	CPSSR_605|AAAT	Primers not available	na	na	na	na	na	na	na	na	na	na	na	na	na	na	na	na	na	na	na	na	na	na	na	na	na	na	na	na	na	na	na	na	na	na	na	na	na
606	CPSSR_606	AAAT	5|LG01:426408005-426408224|+	4|Sc0001482:63005-63020|+	5|Scaffold1308:577291-577310|+	0.47	0	0.98	AATTAACACAATATTCAAAGACATATTCAGTAATAAATTTAGCAATGATAAACACACTCACTGATAAATTTGTCACTAGTTGTTTGTTAAAAGATTACAA	AAAATCTCATCATCATCGTCACAAATCAACACAAGATTCACAGAAATATATCAGTGATACATTTATCACTGATACAACAGATTTAGTATAAGAGAAATAA	CPSSR_606|AAAT	TCTCATCATCGTTGTCACAA	54.739	20	94.4	90	TGTGTTGATTTGTGACGATG	54.559	20	100	100	172	81	252	TCTCATCATCGTTGTCACAA	54.739	20	94.4	90	CTTGTGTTGATTTGTGACGATG	56.547	22	100	100	174	81	254	TCTCATCATCGTTGTCACAA	54.739	20	94.4	90	CTTGTGTTGATTTGTGACGA	54.49	20	100	100	174	81
607	CPSSR_607	AAAT	5|LG01:430407238-430407457|+	3|Sc0000094:1065286-1065297|+	5|Scaffold2150:1048906-1048925|-	0.94	0	0.97	TGGCCTTTCTGGACCTTGTCTCCTACCTGGAGAACCACAATCAGAAATCAGAGATTTTTAAGATGACTTGTAAGTTGTACTTTATCTTGAAAAAGGAAAA	AGAGAAAATCTAGCACATAATAGAAACAAAAGTAATGGGCTGGCGGACAATACGGGAAGAGGAGAATTTCAAAATTATTCAAAATGATTTAAGAATTATG	CPSSR_607|AAAT	TGGCCTTTCTGGACCTTGTC	59.89	20	100	100	TCCGCCAGCCCATTACTTTT	59.961	20	100	100	167	100	266	CTGGCCTTTCTGGACCTTGT	59.889	20	100	100	TCCGCCAGCCCATTACTTTT	59.961	20	100	100	168	99	266	TACCTGGCCTTTCTGGACCT	60.179	20	100	100	TCCGCCAGCCCATTACTTTT	59.961	20	100	100	171	96
608	CPSSR_608	AAAT	5|LG01:43477595-43477814|+	N/A	7|Scaffold57:1766771-1766798|+	1	0.33	0.98	ATAATCTGTAAAGTAAAATAAAATAATTAATTTTACGATGATAAATGATAAGGCGTAATTTAATTTACAATAGGAACACTGGAAAATTAAGCACCAAAAC	AAAAAGAAAAAAAAATTAGTAATCTATTATTTGGCCCAGCAAATTCTTAGTAATATCGGCCCAAACAATGCCTTAACAATGGCCCAAGTATATGTATTTA	CPSSR_608|AAAT	GGAACACTGGAAAATTAAGCACCA	59.961	24	100	100	GGCATTGTTTGGGCCGATAT	58.96	20	100	100	120	172	291	GGAACACTGGAAAATTAAGCACCA	59.961	24	100	100	CTTGGGCCATTGTTAAGGCA	58.735	20	100	100	136	172	307	GGAACACTGGAAAATTAAGCACCA	59.961	24	100	100	ACTTGGGCCATTGTTAAGGC	58.734	20	100	100	137	172
609	CPSSR_609	AAAT	5|LG01:440604320-440604539|+	5|Sc0001364:33194-33213|+	4|Scaffold1816:1422921-1422936|-	0.47	0	0.98	GCTCCTCCCTGAATCTCCTCCTCATCTCCACTCCATTCACCACAACACTTCCTATATGGTTGCACAGTTGCACCTTTTGTGGGCATTAGCTATCTTGTGA	ACACACACACACACATATATATATATGTTTTTCTATCTCCATTAAGCCACAAGAACCTAGCTCTCTCCCTTCAGCTAATCTCTATCTAATTTGTGCCTAT	CPSSR_609|AAAT	GTTGCACCTTTTGTGGGCAT	59.893	20	100	100	GCTGAAGGGAGAGAGCTAGG	58.96	20	100	100	129	166	294	GTTGCACCTTTTGTGGGCAT	59.893	20	100	100	AGCTGAAGGGAGAGAGCTAGG	60.412	21	100	100	130	166	295	GTTGCACCTTTTGTGGGCAT	59.893	20	100	100	GAGAGCTAGGTTCTTGTGGCT	59.447	21	100	100	119	166
610	CPSSR_610	AAAT	5|LG01:440606791-440607010|+	5|Sc0001364:35649-35668|+	4|Scaffold1816:1422921-1422936|-	0.47	0	0.98	GCTCCTCCCTGAATCTCCTCCTCATCTCCACTCCATTCACCACGACACTTCCTATATGGTTGCACAGTTGCACCTTTTGTGGGCATTAGCTATCTTGTGA	ACACACACACACACATATATATATATGTTTTTCTATCTCCATTAAGCCACAAGAACCTAGCTCTCTCCCTTCAGCTAATCTCTATCTAATTTGTGCCTAT	CPSSR_610|AAAT	CCACTCCATTCACCACGACA	59.965	20	100	90	GCTGAAGGGAGAGAGCTAGG	58.96	20	100	100	168	127	294	GTTGCACCTTTTGTGGGCAT	59.893	20	100	100	GCTGAAGGGAGAGAGCTAGG	58.96	20	100	100	129	166	294	TCCACTCCATTCACCACGAC	59.68	20	100	92.5	GCTGAAGGGAGAGAGCTAGG	58.96	20	100	100	169	126
611	CPSSR_611	AAAT	5|LG01:443623069-443623288|+	3|Sc0000910:583551-583562|+	3|Scaffold1672:949223-949234|-	0.94	0	0.98	GTTCTGGTTTTTGGACAATATTGTTTCATCTGTCTATAGCTTAACTTGTAACAAGGGTTATGATGATATCAGGGGCAGAATAATTCTTTTACAGATTAAA	AATAAAAAGAAAGATTGAAAGAAGAAAAGACTTCAACATCATAGTATACTCAGTTGGCCCATCTAAAAAGCATAGACACTTCTAATAAAAGGATGTATCC	CPSSR_611|AAAT	GGTTATGATGATATCAGGGGCAGA	59.774	24	100	100	GACACAGACACGACACGGAT	60.039	20	97.5	100	181	155	335	TGATGATATCAGGGGCAGAA	55.67	20	100	100	GACACAGACACGACACGGAT	60.039	20	97.5	100	176	160	335	ATGATGATATCAGGGGCAGA	55.43	20	100	100	GACACAGACACGACACGGAT	60.039	20	97.5	100	177	159
612	CPSSR_612	AAAT	5|LG01:443719482-443719701|+	5|Sc0000611:415738-415757|+	4|Scaffold1285:1086878-1086893|+	0.47	0	0.99	AAAATTATAGGTATAAAATGAACCAAACTATTGGTGCTTAACTTGACTCAACTCTATTAGTTTAGAATCATATATAAATAAAGCTATACAAAAAAAGAAA	AACAAAAATTTTGTACAAAATGATGTAACTGCATTGTAAGTCATCATTTCGAAACAAAAAACCCATCAAAATGTAAATAAATTGCAAAAATGTCACCACC	CPSSR_612|AAAT	TGGTGCTTAACTTGACTCAACTC	58.873	23	100	73.91	TGAATGGTGTGGTGGTGACA	59.451	20	100	80	199	131	329	TGGTGCTTAACTTGACTCAACTCT	60.142	24	100	75	TGAATGGTGTGGTGGTGACA	59.451	20	100	80	199	131	329	TGGTGCTTAACTTGACTCAACT	57.849	22	100	72.73	TGAATGGTGTGGTGGTGACA	59.451	20	100	80	199	131
613	CPSSR_613	AAAT	5|LG01:50377750-50377969|+	5|Sc0000463:327225-327244|+	6|Scaffold1876:1649102-1649125|+	0.47	0	0.99	GGTTTCCTATTTTCTTCAAACATTCTCGGATTACTATTCTGTTTTTGGTCTCACTTTTCAATAGATTTTATAGTTTAATTGAATATCACAACAAATTTCA	AAAAATGCCCCTTTTGGTTTCTCTGTTTCAATTTTCTTTCACACTTGCCTAATTTTAGCGCATAATATTCCTAATCTTTTCTGGGACTCAACCAGAACAC	CPSSR_613|AAAT	AGACTTTCCCCACAAGACAA	56.581	20	100	100	CAGAGAAACCAAAAGGGGCAT	58.749	21	100	100	197	48	244	AGACTTTCCCCACAAGACAA	56.581	20	100	100	ACAGAGAAACCAAAAGGGGCAT	60.426	22	100	100	198	48	245	AGACTTTCCCCACAAGACAA	56.581	20	100	100	CAGAGAAACCAAAAGGGGCATT	59.366	22	100	100	197	48
614	CPSSR_614	AAAT	5|LG01:55133000-55133219|+	2|Sc0003119:103476-103483|+	N/A	1.5	0.33	0.93	ATCACTCATTGAAGCCGTCTCACCACCATACCACCACTTCCACCTCCACCTCTGCTTCTACTTCTACCTTCATTTCACCATCACCACCACCAAACATAAA	AATTCTCCAAAAAATATTTTTTGAAAAAAAAAAATTCGTAAAAAATATTTTCTACCCAAATAAACGGAAAATATTTATTAGTTTAATTCTCTTTGTCAAA	CPSSR_614|AAAT	Primers not available	na	na	na	na	na	na	na	na	na	na	na	na	na	na	na	na	na	na	na	na	na	na	na	na	na	na	na	na	na	na	na	na	na	na	na	na	na
615	CPSSR_615	AAAT	5|LG01:59398825-59399044|+	5|Sc0000292:559032-559051|+	4|Scaffold1918:2473634-2473649|-	0.47	0	0.98	GACGTTTTAAAAATGCCGTGATAGGTTACATTTATTTTAATAATATAACTGTTAGTATTCTATAGTGGCGTTTAAAAACGCCGTTATAACTTTATTTTTA	TGTGCTAATTCTGTGAGATTTAACCAAAAAAAATACCTTTTATAAAGATGAAAAATACACAATATATTGACTAAATTTAGGTAAACATAATACTAGATCA	CPSSR_615|AAAT	Primers not available	na	na	na	na	na	na	na	na	na	na	na	na	na	na	na	na	na	na	na	na	na	na	na	na	na	na	na	na	na	na	na	na	na	na	na	na	na
616	CPSSR_616	AAAT	5|LG01:59924110-59924329|+	4|Sc0001981:40722-40737|+	4|Scaffold293:124436-124451|+	0.47	0	0.98	CGCTCGATTAATTTACTTAAAATAATTATACATTTTGTCCCAAAAAAAATATTAAGAAATGTACATTATAACCAATGCTCTTAAAAATACGCTTGTATTA	AAACTTTTGAGATTTGAAATCAAATCGCAATCAATCAAGCTGCTGTCAGGATTAAGAGCAAAATTGACAATTTCAAAGTTTGAAAGATGACTTTATATGT	CPSSR_616|AAAT	ATCTTCGCTACCGCTCGATT	59.331	20	95	100	CAGCAGCTTGATTGATTGCGA	59.868	21	100	100	176	89	264	ATCTTCGCTACCGCTCGATT	59.331	20	95	100	ACAGCAGCTTGATTGATTGCG	60.135	21	100	100	177	89	265	CTATCTTCGCTACCGCTCGA	59.134	20	N/A	N/A	CAGCAGCTTGATTGATTGCGA	59.868	21	100	100	178	87
617	CPSSR_617	AAAT	5|LG01:62609325-62609544|+	5|Sc0000515:644717-644736|+	4|Scaffold2099:753873-753888|+	0.47	0	0.99	CCACGTGTACACCTAACTATATAGTCTATATATATAGATGGTTGATGAAGGGTCAATTTGGTAGATAATAATAATGTTTCATGAGCAAATAATAATAATA	AGAGGAGTGTGAGTGAGGACCACTATTGGGTCTTGTCTAGTCTCACATATGAATTTATGCTTTCTTCTTCTCACATTGAAAATTAAATGAGTGGCTCCAA	CPSSR_617|AAAT	CCCCACGTGTACACCTAACT	59.029	20	95	100	TGGTCCTCACTCACACTCCT	59.811	20	100	100	144	98	241	CCCCACGTGTACACCTAACT	59.029	20	95	100	GTGGTCCTCACTCACACTCC	59.681	20	100	100	145	98	242	CCCCACGTGTACACCTAACT	59.029	20	95	100	GGTCCTCACTCACACTCCTC	59.108	20	100	100	143	98
618	CPSSR_618	AAAT	5|LG01:90175091-90175310|+	4|Sc0003006:272124-272139|-	N/A	0.5	0.33	0.99	ATCACTAAATTGATTCAAATTAACTAATTTGAGTTGAGTAAATTTATAATTTTGCCTTTAAAAAGATAGCATCTTATATTTATGTATGTATTTTTTATAA	AATTACTAAGGCCTCATTTGGGAACAAGCTTTTTTAGTAGCTTTTTGGCTTTTTGACTAAAATATGATGTAAAAAAAACTAGTATATTTGGAATGAGTTT	CPSSR_618|AAAT	Primers not available	na	na	na	na	na	na	na	na	na	na	na	na	na	na	na	na	na	na	na	na	na	na	na	na	na	na	na	na	na	na	na	na	na	na	na	na	na
619	CPSSR_619	AAAT	5|LG01:9279136-9279355|+	5|Sc0001582:146137-146156|+	4|Scaffold7069:620108-620123|+	0.47	0	0.99	CTCTCTCTAAAAAAATTCTCAGCAAGAGAAATTGACAAAGTTAGACCATGAGTTATTATAGTAATTTGTTGTAATGTTTTGATTGGCTATACGTGAAGCA	AAAAATGAAGAGAAAGTCCAAACTTAATAACATGATCTGGAGGCAACTTTAATTATCATTGGTGAATCATGAAGTTCACTATTTTTAGCTTCTAACTCTA	CPSSR_619|AAAT	CCCATGGCTCGATGTTCACT	60.108	20	97.5	100	AGTTGCCTCCAGATCATGTT	56.81	20	100	95	188	80	267	CCCATGGCTCGATGTTCACT	60.108	20	97.5	100	AAGTTGCCTCCAGATCATGT	56.81	20	100	92.5	189	80	268	GACCCATGGCTCGATGTTCA	60.108	20	100	90	AGTTGCCTCCAGATCATGTT	56.81	20	100	95	190	78
620	CPSSR_620	AAAT	5|LG01:9712812-9713031|+	5|xpSc0055140:16051-16070|+	3|Scaffold3908:443120-443131|-	0.94	0	0.96	CGCACAAATAATGGACATGAACAAAAACACAAAAAATGTACTGTGTGGTCTAANAATTAATCATATTTTATAAGTAAATAAAAAAAACTCAGTTATACCA	TAAATTCTGTGCCCCTAGTATTGAAAATTTACCCATAAATCTTATATGGGAAATGTTGTTCCATTTAATTTTAAGAGTTTTTTTATGAACTAATTAGTCT	CPSSR_620|AAAT	CGGTGACTGCGCACAAATAA	59.485	20	100	100	TCAATACTAGGGGCACAGAA	55.537	20	97.5	100	153	91	243	CGGTGACTGCGCACAAATAA	59.485	20	100	100	TTCAATACTAGGGGCACAGA	55.537	20	97.5	100	154	91	244	CGGTGACTGCGCACAAATAA	59.485	20	100	100	TTCAATACTAGGGGCACAGAA	56.346	21	97.6	100	154	91
621	CPSSR_621	AAAT	5|LG01:97728045-97728264|+	5|Sc0000276:930425-930444|+	2|Scaffold4363:7453-7460|+	1.41	0	0.96	AAGCCTTATCGGCATCTGAAATCGGAATTAGTTACATTAGTGTGTTATTTAGAATTTTAGAACACCATGGCAAATTTTATTAAAAATTAATTCAGTTTAA	ATATCGCATGTGATTAAATCAAGCCTTGGTGGGGATCATTTTGGATTAATTGAATTTCGTGTTAATCTGAATAAATTAAGGTTACTTATGTTTGATTTAA	CPSSR_621|AAAT	TCGGCATCTGAAATCGGAAT	57.38	20	100	100	ATGATCCCCACCAAGGCTTG	60.033	20	100	100	151	108	258	ATCGGCATCTGAAATCGGAA	57.38	20	100	100	ATGATCCCCACCAAGGCTTG	60.033	20	100	100	152	107	258	CCTTATCGGCATCTGAAATCGG	59.261	22	100	100	ATGATCCCCACCAAGGCTTG	60.033	20	100	100	156	103
622	CPSSR_622	AAAT	5|LG02:101078412-101078631|+	4|Sc0000147:839731-839746|-	4|Scaffold2776:792879-792894|-	0.47	0	0.98	ACACATTGGAGGTTTACACTTGAAGAGATATGATCAATGCTGTAAATTTCTATACAAAACGCCTCACTTTACAACTGCAAAAAAATAAAAAAACAAACAA	AAAAACAAATACAGCATGCACCTGTATAAGTCACATTCCCCAGTTTTATGTAATCAATGACTCGAAGGCTAACTACTGCAGGCAGGCGGCACAGTTTCTG	CPSSR_622|AAAT	CGCCTCACTTTACAACTGCA	58.774	20	100	100	TCTCGTGCCTCTTGAGCTTG	60.038	20	100	100	199	159	357	ACGCCTCACTTTACAACTGC	58.773	20	100	100	TCTCGTGCCTCTTGAGCTTG	60.038	20	100	100	200	158	357	CGCCTCACTTTACAACTGCA	58.774	20	100	100	CTCTCGTGCCTCTTGAGCTT	59.754	20	100	100	200	159
623	CPSSR_623	AAAT	5|LG02:102035924-102036143|+	N/A	4|Scaffold1296:299619-299634|+	0.5	0.33	0.95	GTACAAATTAAATATTGTTGAATGGCCTTTTAATTAATTTTAAACCTAAAATAAATTTATGGTGAAAGTTTTTAATTTAGAGTCAAGATTTATCGTTAAA	GAAATAATAGGGAACAAATTAGTTAGTATATTTTGATCTAGTAATAGTTATATTTTATTAAGTGAATGGGGAGAAAATTAAAATACAAAACAAAGGATAA	CPSSR_623|AAAT	Primers not available	na	na	na	na	na	na	na	na	na	na	na	na	na	na	na	na	na	na	na	na	na	na	na	na	na	na	na	na	na	na	na	na	na	na	na	na	na
624	CPSSR_624	AAAT	5|LG02:103726791-103727010|+	5|Sc0001288:509047-509066|+	4|Scaffold2971:1589413-1589428|+	0.47	0	0.97	ACCAAAGTTTCAATGGGTCCGAGAAAAGTGGTAGAAATTGATTTGATTCGCTCCAATTGAGGGAAAATTTTAATATCTAATCAAAATATAAAATTTCACC	GAAGAAAAATGGTGATTGCTTTATAAATGTATTTTTTTCTTTTACCATTAATCGCTTATTTTTTAACACTTGTATAATCAAAATATAAAATTATTTTGCT	CPSSR_624|AAAT	GCTCCAATTGAGGGAAAATT	54.087	20	100	95	GCGGTACCGGATAGAAAAGA	57.123	20	95	100	200	149	348	GCTCCAATTGAGGGAAAATT	54.087	20	100	95	GCGGTACCGGATAGAAAAGAA	57.831	21	95.2	100	200	149	348	GCTCCAATTGAGGGAAAATT	54.087	20	100	95	GCGGTACCGGATAGAAAAGAAA	58.475	22	95.5	100	200	149
625	CPSSR_625	AAAT	5|LG02:10456435-10456654|+	3|Sc0000788:74401-74412|+	2|Scaffold1466:2887970-2887977|+	1.25	0	0.96	ACCTCCAACATTAAAGTAGCAATAAATAGTCAAAACAACTTAAATAATACAAAGTTAAAAAATAATCCACAATGCCAAATTATCAAAATACTAAGGTAAA	AACTAAACTAATATCAACCCTAAACTCAAGAAAACAAAAGAAGTTCGAGAGACATGTCCTACAACCGTAGTTATTTCTCGTCACCACCGTAGTTCCAACT	CPSSR_625|AAAT	CCTCCAACATTAAAGTAGCA	52.886	20	100	100	ACGGTTGTAGGACATGTCTC	56.968	20	100	100	187	101	287	ACCTCCAACATTAAAGTAGC	52.881	20	100	100	ACGGTTGTAGGACATGTCTC	56.968	20	100	100	188	100	287	CCTCCAACATTAAAGTAGCA	52.886	20	100	100	GGTTGTAGGACATGTCTCTCG	57.848	21	100	100	185	101
626	CPSSR_626	AAAT	5|LG02:110614931-110615150|+	4|Sc0001012:80638-80653|+	5|Scaffold7475:480607-480626|-	0.47	0	0.98	TCCCTCTCGATTTATCGATCCAACCATGTTGGGGACCCCCAGTGGGCGGTGACCCCCAGCACCCCCACCTCCACGTGGGGGGCTGTGAGAGCAAGAGTGA	TTTTTTGAACCAATCAGAAAATAGTGGGGGTGGTGGGGATCACTCCCACTGGGGGTCTAGGGCATTTTTCTTATCGATCCACTACAAGAAAATGCACTTT	CPSSR_626|AAAT	GCCTTCCTCACTCTCTCCCT	60.325	20	100	100	CCCCACTATTTTCTGATTGGTTCA	58.984	24	95.8	100	192	57	248	TCGCCTTCCTCACTCTCTCC	60.682	20	100	100	CCCCACTATTTTCTGATTGGTTCA	58.984	24	95.8	100	194	55	248	GCCTTCCTCACTCTCTCCCT	60.325	20	100	100	CCCCACTATTTTCTGATTGGT	55.531	21	95.2	100	192	57
627	CPSSR_627	AAAT	5|LG02:111683600-111683819|+	5|Sc0001206:418301-418320|+	3|Scaffold1128:1521450-1521461|+	0.94	0	0.97	ATTTTGCCGTCGCAAAAAATACAGAAAAACACTAATATGATCTTTGGCGACCATCTTGTTACCGTCGCAAAAAAATAAAAATAAAAATAAAAATAAAAAC	GTGTAGCGTTAAGCACTCTAGGAATAACAATGACAAGAATTCAGACAGTATAGCATTATAGTTTGATTGAACATTCTATTTGAGTCTCAAAATTTGAGCC	CPSSR_627|AAAT	GGCAAAGCAACGATCGCAAA	60.663	20	97.5	100	TCCTAGAGTGCTTAACGCTACA	58.65	22	100	100	200	43	242	TGGCGACCATCTTGTTACCG	60.391	20	100	100	TTCCTAGAGTGCTTAACGCT	56.288	20	100	100	100	144	243	TGGCGACCATCTTGTTACCG	60.391	20	100	100	TTCCTAGAGTGCTTAACGCTACA	59.24	23	100	100	100	144
628	CPSSR_628	AAAT	5|LG02:112132016-112132235|+	5|Sc0001208:290574-290593|+	4|Scaffold3081:928550-928565|+	0.47	0	0.98	TAGGGTGCTGGGGGTGCCCCCAGCTGGGGTNGGTCCCTAGCAGTTCTGTATTAATTTTATTGACAAACTAACAAATCTAACTACTTAGGATGTTGACAAA	AGTTATTTGATCGATATATATAATTTGACATTTTAACTTGTTTTATATTTTTTTATGACTTTTGGGATTTTTTTTAGCCAAAAAGCTTAAAGCCAAACAA	CPSSR_628|AAAT	GGTCCCTAGCAGTTCTGTAT	56.029	20	100	100	CCACAATTTGTTTGTTTGGC	54.777	20	100	95	200	131	330	GGTCCCTAGCAGTTCTGTATT	56.805	21	100	100	CCACAATTTGTTTGTTTGGC	54.777	20	100	95	200	131	330	GGTCCCTAGCAGTTCTGTATTA	56.71	22	100	100	CCACAATTTGTTTGTTTGGC	54.777	20	100	95	200	131
629	CPSSR_629	AAAT	5|LG02:115160071-115160290|+	5|Sc0001203:354213-354232|+	4|Scaffold1452:230967-230982|+	0.47	0	0.99	AGAGAGAGAGAGAATGTCTGTCTGTCGAAAATTAGGGCAAAATGAGCTGATGAGGCATATCAGAAAGGAAAAGGAGGGCAAAATGAGGCATATCAGCTAA	AACCAATGATGGGTCGGGTCGGGTTTGTTGACTAAAATGGCAGATTACCTGCCACCTGACCCGAACCCGAAAAATGCCATAAACTAGGCTCGCATCCGCC	CPSSR_629|AAAT	AAGGAGGGCAAAATGAGGCA	59.885	20	100	87.5	GGGTCAGGTGGCAGGTAATC	60.107	20	97.5	100	112	170	281	AAGGAGGGCAAAATGAGGCA	59.885	20	100	87.5	GCGGATGCGAGCCTAGTTTA	60.249	20	97.5	100	149	170	318	AGGAGGGCAAAATGAGGCAT	59.663	20	100	90	GGGTCAGGTGGCAGGTAATC	60.107	20	97.5	100	111	171
630	CPSSR_630	AAAT	5|LG02:118927129-118927348|+	4|Sc0002150:64450-64465|-	3|Scaffold292:1722831-1722842|-	0.82	0	1	TGTGCTCCGAACTGTCACCGCACTAGCAGTGCTGTTGCAAAAACAAAACAAATAATTAGTTCTTAGTAATTAAAATAAAGGGGAAATTAGGAAGGAATGA	AAAGTAAAGAAACAATTTAGAAAATTACTTCAATGTGTATGCACCGCCTGCTTTGACTTTGCCGCAATCCTTGCAGCCCCAAATCCCAACCGCCTTTCTC	CPSSR_630|AAAT	GCCTCCTAATTGTGCTCCGA	59.822	20	100	100	TTGCGGCAAAGTCAAAGCAG	60.249	20	100	100	197	90	286	GCCTCCTAATTGTGCTCCGA	59.822	20	100	100	ATTGCGGCAAAGTCAAAGCA	59.611	20	100	100	198	90	287	GAACTGTCACCGCACTAGCA	60.32	20	100	100	TTGCGGCAAAGTCAAAGCAG	60.249	20	100	100	179	108
631	CPSSR_631	AAAT	5|LG02:122807072-122807291|+	4|Sc0002943:119989-120004|+	5|Scaffold1167:145386-145405|-	0.47	0	0.97	GCTGCTAATATTTGCATGTGGGCTTTCTTCCTTGACATGGTACTCACCTCTTTTTCACTTTGAGGTTTTCTTTTATGCAATATCTAGAAAGTAGAGCATA	AAAATAAAAAAATTAAGACAAGGCTCATGTGTTTAGCATAGTGGCACAAATGTGAACATTCACTGTATTGGCATAGATGTGAATGTTCACAGTTGTGTGC	CPSSR_631|AAAT	TGCATGTGGGCTTTCTTCCT	59.887	20	97.5	100	TCACATTTGTGCCACTATGCT	58.206	21	92.85	100	163	112	274	TGCATGTGGGCTTTCTTCCT	59.887	20	97.5	100	TGCTAAACACATGAGCCTTGTC	59.186	22	100	100	146	112	257	TGCATGTGGGCTTTCTTCCT	59.887	20	97.5	100	TGCTAAACACATGAGCCTTGT	58.137	21	100	100	146	112
632	CPSSR_632	AAAT	5|LG02:123932667-123932886|+	N/A	4|Scaffold1026:1324261-1324276|-	0.5	0.33	0.96	TAAAAATTAATATAAATAAATAATTTCTTGCCAGGTAAGTTGGTGATATAAAAAGTTAAATAAACAAGTGATATATAATTGTCATTTTACTAAAATTATG	GTTAAAATATAATTACAGATAGGTAGTAATTTTTTTAAATAACAAAATCACCCTTCTCTTTTCCCTCTTTATGCCCAACACTACCCACCACCTACCACCA	CPSSR_632|AAAT	TCTTGCCAGGTAAGTTGGTGA	59.228	21	100	100	ATGGTGGTAGGTGGTGGGTA	59.88	20	100	65	196	125	320	TCTTGCCAGGTAAGTTGGTGA	59.228	21	100	100	TGGTAGGTGGTGGGTAGTGT	59.808	20	100	85	192	125	316	TTCTTGCCAGGTAAGTTGGTGA	59.826	22	100	100	ATGGTGGTAGGTGGTGGGTA	59.88	20	100	65	197	124
633	CPSSR_633	AAAT	5|LG02:124244291-124244510|+	5|Sc0001433:90972-90991|+	3|Scaffold93:609752-609763|+	0.94	0	0.99	GCTCCATGTATGCTTTTTGTAAACATACAAAGAGTACGCATATAGAGAGCATGTCTTTGGTGGTTGTTAAACTTAGTATAACACATGGTTTAAACATTAA	AATTAGTAACTCTTTTGCAACTATCTTTCATGGGGCAAATAAAGTAAATCACCAATCAAGGAAAAACAAAAAGCTAAGGCTCAAGTGAGAAACTCAATAA	CPSSR_633|AAAT	TCCAGGTGCTCCATGTATGC	59.819	20	100	100	TGCCCCATGAAAGATAGTTGCA	60.291	22	100	100	164	93	256	CCAGGTGCTCCATGTATGCT	59.818	20	100	97.5	TGCCCCATGAAAGATAGTTGCA	60.291	22	100	100	163	94	256	TCCAGGTGCTCCATGTATGC	59.819	20	100	100	GCCCCATGAAAGATAGTTGCA	58.622	21	100	100	163	93
634	CPSSR_634	AAAT	5|LG02:124375164-124375383|+	N/A	4|Scaffold656:1850217-1850232|-	0.5	0.33	0.95	AAGTATGCGAATACCAACTATGTATCTATCGAATGACACAAAACTTTTAGGACTCCTTTTGCTGAGCACAATAGTGCCTACCCGTATGAACTTCAAAGCA	AAAATAAAATAAAAATTGACATCCCTCCATATGTCAAAGTTGGCATAAGAAGGTAATGCCAAATGCCACCTAGATAAATGTCAAATTTGTATGGAAGGTA	CPSSR_634|AAAT	AGGACTCCTTTTGCTGAGCA	59.233	20	100	100	TGGCATTTGGCATTACCTTCT	58.181	21	100	100	140	148	287	GGACTCCTTTTGCTGAGCAC	59.122	20	100	100	TGGCATTTGGCATTACCTTCT	58.181	21	100	100	139	149	287	AGGACTCCTTTTGCTGAGCA	59.233	20	100	100	TGGCATTTGGCATTACCTTCTT	58.828	22	100	100	140	148
635	CPSSR_635	AAAT	5|LG02:125439579-125439798|+	N/A	4|Scaffold3614:286626-286641|+	0.5	0.33	0.98	AGCTTCAAGTTCCCAATTTCCCAATTTTTGGATTTTTAAAAATTAAAAAAAATCTTTTATTGGCTAGCTCTCATTCAAGTTAAAAATAAATTCAAGTAAA	AAAAATTAATATCCCTTGATTTATGACTTTTAAATGAAAAGTATGTCAAATCTAGAAAGATAAAAAATATACTAATCCAAGTTCTCAATTTAAATTTTAT	CPSSR_635|AAAT	Primers not available	na	na	na	na	na	na	na	na	na	na	na	na	na	na	na	na	na	na	na	na	na	na	na	na	na	na	na	na	na	na	na	na	na	na	na	na	na
636	CPSSR_636	AAAT	5|LG02:127677121-127677340|+	5|xpSc0053261:237274-237293|+	6|Scaffold1077:269957-269980|+	0.47	0	0.99	TATCATTTTGTAAGATCTTTTGTATATATCATTTGTAAAAGAAAATTTTAAATCAATTTGATAATCGTAATCTATTCAATTTATCGCGCTTGTTACAAAC	GATCTATTTTTAAAAATACATTTATTATTCATTTGTTTAGATATAAATGCAATAAATTGAATAGACTATAATTATCGGATTGATCGAATTTTTCTTATGA	CPSSR_636|AAAT	Primers not available	na	na	na	na	na	na	na	na	na	na	na	na	na	na	na	na	na	na	na	na	na	na	na	na	na	na	na	na	na	na	na	na	na	na	na	na	na
637	CPSSR_637	AAAT	5|LG02:128292234-128292453|+	5|Sc0000258:359570-359589|+	3|Scaffold399:3540752-3540763|+	0.94	0	1	TGCGATGTGATGAAGTTTGTTTCTGGTAGTTGCTCATGTTTATATTTGTTACTTGTATGAAGATAGATTTAAATTTGTAATGGCTTTCTTTCAGCGAGTA	AATATTGTATAACCTGTTGGTTATGTATACCAAGAGGTTAGGTGCTTGTTAATTTGATTAATATGCTTTGGTCTTAAATAATGCTTGGAGACAATCCAAA	CPSSR_637|AAAT	TGAGGTCAATTGCGATGTGA	57.529	20	100	100	ACAAGCACCTAACCTCTTGG	57.431	20	100	100	179	90	268	TGAGGTCAATTGCGATGTGATG	59.321	22	100	100	ACAAGCACCTAACCTCTTGG	57.431	20	100	100	179	90	268	TGAGGTCAATTGCGATGTGA	57.529	20	100	100	AACAAGCACCTAACCTCTTGG	58.136	21	100	100	180	90
638	CPSSR_638	AAAT	5|LG02:129371486-129371705|+	4|Sc0003471:117256-117271|+	N/A	0.5	0.33	0.97	CATTTGTTTCTTTATGTTTTTTTTGGGGCAAATTGCACTTACTGCGCATGAGATTTATGACAATGGTAGAGATTTTCGTGTGATTGAGAGATTTGAAAAA	TGANTATATATATATACACGTAAAATTGAGTAAAATATAAATATATTTTATTTATATTTATCTATTTTTTTTTTATNTTTTCTTTTCAATGTCATGTTCA	CPSSR_638|AAAT	GCACTTACTGCGCATGAGAT	58.706	20	100	95	GGAACCATGAACATGACATTGA	56.948	22	95.5	100	193	134	326	GCACTTACTGCGCATGAGAT	58.706	20	100	95	AGGAACCATGAACATGACATTG	56.94	22	100	81.82	194	134	327	GCACTTACTGCGCATGAGAT	58.706	20	100	95	AAGGAACCATGAACATGACA	54.844	20	100	95	195	134
639	CPSSR_639	AAAT	5|LG02:134102854-134103073|+	6|Sc0000711:457628-457651|-	2|Scaffold510:766754-766761|-	1.7	0	0.81	TGGATAATAAGTCTACATATTAGGACTTACATGTAAGTCCCCTTATTTAAAAATATTAAGATTGTATTTTGGATTGAAGAATTTAGGGGACATTACACCA	AAAGTTGACCCTTGTAACAAAATAAATCATGAGTTCTAATTTTGTCTATTTAAAACTTGAATTTTTTATTTGTTTTCAATCTAAATCATTTACCTATTTT	CPSSR_639|AAAT	TTTAGGGGACATTACACCAA	53.816	20	100	100	GAGTTCAATGGCTAATATACCC	54.124	22	100	100	186	181	366	GAATTTAGGGGACATTACACCA	55.77	22	100	100	GAGTTCAATGGCTAATATACCC	54.124	22	100	100	189	178	366	GGATTGAAGAATTTAGGGGACA	55.76	22	100	100	GAGTTCAATGGCTAATATACCC	54.124	22	100	100	197	170
640	CPSSR_640	AAAT	5|LG02:135806680-135806899|+	5|Sc0000535:41860-41879|+	2|Scaffold20036:143172-143179|-	1.41	0	0.96	AAGTTTGGTTCGAGATGCTTTTTTTAAGCAAACAGTTTTCAAATTGCAAATAAGTTGTAAATAGTAAATCCCACCCTTATCACGAAACAAAAAACAAACA	AAAAAAGAAGGATGACGAAGGTGCTTTCAAGAATTATTGTTTTTATAGAAGCTCAAACTTAATGGTGTACTAAATAGAGGAAATTGATTTGTTAAAATAT	CPSSR_640|AAAT	TCCCACCCTTATCACGAAACA	59.021	21	100	100	TGTGCGCTCCCCAAATAACA	60.251	20	100	100	184	168	351	TCCCACCCTTATCACGAAACAA	59.627	22	95.45	100	TGTGCGCTCCCCAAATAACA	60.251	20	100	100	184	168	351	CCCACCCTTATCACGAAACA	57.517	20	100	100	TGTGCGCTCCCCAAATAACA	60.251	20	100	100	183	169
641	CPSSR_641	AAAT	5|LG02:140401461-140401680|+	5|Sc0000680:271425-271444|+	4|Scaffold2613:3103605-3103620|+	0.47	0	0.98	ATTATCTTTATATTACTTTATTTTCTAACACATTAATTAAATAAAATATAACTATTATTATAACAAAATATACTTACTAGCTTGCCCTCAATATTTTAAA	CTTGCCTCTAAATTAAATGCTTTCACCACAAATTTATTTTAAGTTTAAAATTAATTAAAAGATCCTCCAATAATATTTAATTTGCACCTTAGAATTCACC	CPSSR_641|AAAT	ACTTACTAGCTTGCCCTCAA	56.157	20	95	100	TGGTGGTGAATTCTAAGGTGCA	59.893	22	100	100	153	171	323	ACTTACTAGCTTGCCCTCAAT	56.708	21	95.2	100	TGGTGGTGAATTCTAAGGTGCA	59.893	22	100	100	153	171	323	ACTTACTAGCTTGCCCTCAA	56.157	20	95	100	GGTGGTGAATTCTAAGGTGCA	58.21	21	100	100	152	171
642	CPSSR_642	AAAT	5|LG02:141403924-141404143|+	N/A	3|Scaffold2762:215751-215762|+	1	0.33	0.99	ATTACATGAAAACGGCTTTAGGAAAGTCGTATTAGAAAACGGTTTTAGCAAACCCGTTTTCTGACCGTTTTCTGAATTACACCAGAACAAAGACAACAGA	TACATGAAAACGGAAAAAAAAAATTACATGAAAACGGTTTTACTAAACCCGTTTTTTGAATTACATTATTTTGTGGCAATTTATATTTATGCTGAAAAAT	CPSSR_642|AAAT	Primers not available	na	na	na	na	na	na	na	na	na	na	na	na	na	na	na	na	na	na	na	na	na	na	na	na	na	na	na	na	na	na	na	na	na	na	na	na	na
643	CPSSR_643	AAAT	5|LG02:148339379-148339598|+	5|Sc0000282:879570-879589|+	2|Scaffold1067:961186-961193|-	1.41	0	0.97	CCAGGGTCCATCTCCAACACCAACTAATATAATAGACAAGGGCAACTTGCTGTACAAAGACATGTTCAAATTTAAAATAGAAGTTAAAGAATAAATTACA	AATGGTTCAGCAAGGAGACAACAATTTGAGAAGGAAAAAAATGTGATGCGCAATCACCTTGCTTCTACGATTGCTTCAACAGTTCTTTGCTCCTGTGGAC	CPSSR_643|AAAT	CAGGGTCCATCTCCAACACC	60.035	20	100	100	TGTTGTCTCCTTGCTGAACCA	59.788	21	100	100	142	101	242	CCAGGGTCCATCTCCAACAC	60.035	20	100	100	TGTTGTCTCCTTGCTGAACCA	59.788	21	100	100	143	100	242	TCATGTCCCAGGGTCCATCT	59.955	20	100	100	TGTTGTCTCCTTGCTGAACCA	59.788	21	100	100	150	93
644	CPSSR_644	AAAT	5|LG02:148748483-148748702|+	2|Sc0000967:188232-188239|+	4|Scaffold2472:168440-168455|-	1.25	0	0.95	CTTCTAATCCACATAGTTTGGTCCAGTCATACGATTATCATCAAGAATTTTGGACAAAGGACTAAAGTTGGTCATTTTAAACTACATATGTTAAAAATTA	AACACGTCTCAGAATAATAAAAGTATTGCATTGTATATAAATCCGTAGGATGCGGGATTTTGAATTTACTATGGTACTACTCACTAGCATTCAAACAATA	CPSSR_644|AAAT	TCCACATAGTTTGGTCCAGTCA	59.024	22	100	100	TCAAAATCCCGCATCCTACG	58.052	20	100	90	176	107	282	TCCACATAGTTTGGTCCAGTCA	59.024	22	100	100	TTCAAAATCCCGCATCCTACG	58.715	21	100	90.48	177	107	283	CCACATAGTTTGGTCCAGTCA	57.583	21	100	100	TCAAAATCCCGCATCCTACG	58.052	20	100	90	175	108
645	CPSSR_645	AAAT	5|LG02:154808989-154809208|+	5|Sc0000197:795609-795628|+	4|Scaffold237:1334987-1335002|+	0.47	0	1	CCGAGAGCTTTAATGGCTCCAGCTCTCAAGATGAACTGGTGGTAGAAGGCTGCAATGGCTGCACCAATGAAGGGTCCTACCCAAAACATCCACTGCAGAA	AAACAGAGAATATTTGATAAGCAAAACAATATAGAGAAGTAATGATGTAATTTAAATGGGTTTTAGGGAAGATATATATTTACTGACATGGTCATGCCAA	CPSSR_645|AAAT	CTGCACCAATGAAGGGTCCT	59.961	20	100	100	AGCCTTGGAGCTGCTGTTAT	59.377	20	100	100	200	158	357	TGCACCAATGAAGGGTCCTAC	59.996	21	100	100	GAGCCTTGGAGCTGCTGTTA	60.036	20	100	100	200	159	358	CTGCACCAATGAAGGGTCCT	59.961	20	100	100	AGCCTTGGAGCTGCTGTTATT	59.995	21	100	100	200	158
646	CPSSR_646	AAAT	5|LG02:156444794-156445013|+	5|Sc0000985:600758-600777|+	4|Scaffold529:29748-29763|-	0.47	0	1	ACAGATACAGATCTGTCCGGTTTTGGAATGAACAAGTATGAACCTGTTCTATTTGGGTGGAAAAAATCTGGACCAAATTTCTTTTGAATTTTGAAAACAA	AAAATACAAAGTTTTTGGCTTGACAAGCCCAACCCAACCTCAGCTCACCCGGACGAGCGGCGGCGGTGCACGCGTGTGGTTTTAATTTTGGGTCCAATAG	CPSSR_646|AAAT	ACAGATCTGTCCGGTTTTGGA	59.303	21	95.2	100	TTAAAACCACACGCGTGCAC	60.248	20	95	100	199	106	304	ACAGATCTGTCCGGTTTTGGA	59.303	21	95.2	100	GTTGGGTTGGGCTTGTCAAG	59.611	20	100	100	152	106	257	ACAGATCTGTCCGGTTTTGGAA	59.894	22	95.5	100	TTAAAACCACACGCGTGCAC	60.248	20	95	100	199	106
647	CPSSR_647	AAAT	5|LG02:163265209-163265428|+	N/A	4|Scaffold382:1914671-1914686|-	0.5	0.33	0.99	TGTCATGTAATATTAAAGTTTGGAATTTCAAATAGGATCCACCAAATTTAAATGATAGGAACAAATTATTGCTACTTCAGTTTATAAAGTAAGTTTCTAA	AATAAAAAAATTATTTGTATAACATTACTTATTAAGAAACCATAAATCACAATAAATAAGTTATTATTTGTCTCTCAACTACTTAATAAAAGTAAGTTAA	CPSSR_647|AAAT	Primers not available	na	na	na	na	na	na	na	na	na	na	na	na	na	na	na	na	na	na	na	na	na	na	na	na	na	na	na	na	na	na	na	na	na	na	na	na	na
648	CPSSR_648	AAAT	5|LG02:163380978-163381197|+	5|Sc0000757:566000-566019|+	3|Scaffold1224:1165299-1165310|-	0.94	0	0.97	TTTTCTCTATATGCATTACATCTAAGTTATGACGTAATGTAAGTTCCTGAGAAATCATTATAAAAACACTTATAAAATTGCTACTATCAAAAACTCAAAA	AAGATATATCAAAATAGTTAATAACAATTACCTTCCAATAAGGTAATTCAAAAAAAATTGACCTCTTTTTCCACGTTTGAATAGGTTCATTATCTCGCTT	CPSSR_648|AAAT	TGACGTAATGTAAGTTCCTGAG	55.609	22	100	100	TGAACCTATTCAAACGTGGA	54.611	20	100	100	180	129	308	TGACGTAATGTAAGTTCCTGAG	55.609	22	100	100	GTGAAAGCGAGATAATGAACCT	56.522	22	100	95.45	195	129	323	TGACGTAATGTAAGTTCCTGAG	55.609	22	100	100	AGTGAAAGCGAGATAATGAACC	56.522	22	100	93.18	196	129
649	CPSSR_649	AAAT	5|LG02:166520440-166520659|+	6|Sc0004288:127749-127772|-	5|Scaffold217:339403-339422|+	0.47	0	0.97	CACACATATGATAATATTGACCCAAAAAAATCCTAAAGAGTCAATTTTAATTTTAATTAAAAATACATTTGAGGGTTCTTCACCAATCTAAAAAAACAAA	AAAAATGATTTCCACAATTTTGTTGCCAGTGCTTAAACAAGAAAAGAAAAAGAGGTATACCTGGGGCTCACCCTTAGAATGCTGAATGCCTCACTCCCAA	CPSSR_649|AAAT	ACATTTGAGGGTTCTTCACC	55.544	20	100	100	TGCATTGGGAGTGAGGCATT	59.96	20	95	100	160	164	323	ACATTTGAGGGTTCTTCACC	55.544	20	100	100	CGAGAGTTTGCTGCATTGGG	59.83	20	97.5	100	171	164	334	ACATTTGAGGGTTCTTCACC	55.544	20	100	100	TTGGGAGTGAGGCATTCAGC	60.323	20	95	100	156	164
650	CPSSR_650	AAAT	5|LG02:168081006-168081225|+	N/A	6|Scaffold3140:672990-673013|+	0.5	0.33	0.99	ATTCAGTAAGGGTCCATTTGGAGAGGTTATTTTAGGCAAAAGGTTAAAAAAAATCATTGACATCTTCCTTTTCATTTCACTTTTTGCATGTTTTTCATAA	AAAACCAAAAAATTCTTTCCAAACATATTATTAGTTTTTTCCCCCAGATTTTATCCAAAATATTATTAGTCTTTCCTCGAACAGGCTCCTGGACATAAAA	CPSSR_650|AAAT	AGGGTCCATTTGGAGAGGTT	58.24	20	100	100	GAGCCTGTTCGAGGAAAGACT	59.726	21	90.5	100	200	108	307	AGGGTCCATTTGGAGAGGTT	58.24	20	100	100	AGCCTGTTCGAGGAAAGACT	58.657	20	90	100	199	108	306	AAGGGTCCATTTGGAGAGGT	58.24	20	100	100	AGCCTGTTCGAGGAAAGACT	58.657	20	90	100	200	107
651	CPSSR_651	AAAT	5|LG02:168934356-168934575|+	4|Sc0002107:234395-234410|-	4|Scaffold5359:497117-497132|+	0.47	0	0.99	AATGTGTTACCTTTCATACTTTTTTACCCAAAAATAGCCAACGGTGAGTATGCATGTTATAAAAGAAAACATGACATCCACACATGACAATGGTCAGAAA	AAAGAATTAATCCTCACAACCAGATTGATCATCGCGATGAACAAATATGGATAGCATGACCCACAATGTAAGACTAGATGTGTGAAGAGATTAAAAATTA	CPSSR_651|AAAT	AGCCAACGGTGAGTATGCAT	59.747	20	100	100	CGCGATGATCAATCTGGTTGT	59.064	21	100	100	121	135	255	AGCCAACGGTGAGTATGCAT	59.747	20	100	100	TCATCGCGATGATCAATCTGGT	59.964	22	100	100	125	135	259	GCCAACGGTGAGTATGCATG	59.622	20	100	100	CGCGATGATCAATCTGGTTGT	59.064	21	100	100	120	136
652	CPSSR_652	AAAT	5|LG02:170486102-170486321|+	4|Sc0002894:231754-231769|+	N/A	0.5	0.33	0.99	ATTTTATTTTTTTGTTGTGAATTTAATAATTCAAAATTTATTTTTTGTAGAATAATTTACCATTAAAATAAAGATTGGGTCTAGTGGACAATTAAAAATA	AAAAGCCAAAATTGAAACAATCTCTTACCACATCAACATGGCCAATGAAATGTTGCGGCTCACGTGGATGAAGAAGTGTTGTTGGTAGGATGATGCAATG	CPSSR_652|AAAT	AGATTGGGTCTAGTGGACAA	55.452	20	95	100	CGTGAGCCGCAACATTTCAT	59.831	20	100	100	113	171	283	AAGATTGGGTCTAGTGGACA	55.452	20	95	100	CGTGAGCCGCAACATTTCAT	59.831	20	100	100	114	170	283	AAGATTGGGTCTAGTGGACAA	56.267	21	95.2	100	CGTGAGCCGCAACATTTCAT	59.831	20	100	100	114	170
653	CPSSR_653	AAAT	5|LG02:171796535-171796754|+	5|Sc0000882:140744-140763|+	3|Scaffold540:654631-654642|-	0.94	0	1	TTACCATTTTTGTTTCCAAAAATTTTGAAAATTTCGAAATCAATTCCACTTTTTTAAAAACAAAAACAATATACAGAACAAGTTCCCATTTCCAATTTCC	AAAATTTGAAAATGAAAATATTTAGAATCCTAGTAATTGAATCTAGTACTAGGATAATGTTCCGCAAGTTCATTACTATAAAAGGCAATAGCTGTTGTCG	CPSSR_653|AAAT	ACAGAACAAGTTCCCATTTCCA	58.09	22	100	100	GTTGAATGCCGACAACAGCT	59.407	20	100	100	157	172	328	ACAGAACAAGTTCCCATTTCCA	58.09	22	100	100	AGTTGAATGCCGACAACAGC	59.407	20	100	100	158	172	329	ACAGAACAAGTTCCCATTTCCA	58.09	22	100	100	ATGCCGACAACAGCTATTGC	59.265	20	100	100	152	172
654	CPSSR_654	AAAT	5|LG02:172899495-172899714|+	3|Sc0001244:118764-118775|-	3|Scaffold324:1109772-1109783|+	0.94	0	0.97	AGAAGAGATGAAGCACACACACCACCTTACGTGTTAGGATACCTCTTGCTTGTTTAGATATATATGCACCTATGAGAGACAAGTCTCTCTCTCAAAATAA	AAGAGTTTTAGAAAGAGAATCTGCTAGAGCAAAAAACTTGAGAGAAGAAGAGAAGAGAAAAGAGAAAAGAAAGAAGAAAGAACAGAAAAAGGGGTAGAAG	CPSSR_654|AAAT	ATGAAGCACACACACCACCT	59.817	20	100	100	GCTCTAGCAGATTCTCTTTCT	54.853	21	100	100	143	107	249	ACACACACCACCTTACGTGT	59.462	20	95	100	GCTCTAGCAGATTCTCTTTCT	54.853	21	100	100	136	114	249	CACACACACCACCTTACGTG	59.066	20	100	80	GCTCTAGCAGATTCTCTTTCT	54.853	21	100	100	137	113
655	CPSSR_655	AAAT	5|LG02:185083075-185083294|+	5|Sc0000254:28639-28658|+	4|Scaffold12414:299923-299938|+	0.47	0	0.98	TCACATAACATAACATATAATATTGTCAAATTTTAGTTCCAAAACTGAATCTAAATTCATCAGGTGGACTGCAACCTCTTCCCTGAGAAGAGCAGCTGCA	AAAACAATCAAATAGCTCAAACTATTCAAATCCACCCATAAGCAAAATGTGAAACCAAACTCCACTTTCAAATATGGCAGCAAGATAACAAAGAACACCC	CPSSR_655|AAAT	CAGGTGGACTGCAACCTCTT	59.891	20	100	100	TGCTGCCATATTTGAAAGTGGA	58.571	22	97.75	100	142	160	301	CAGGTGGACTGCAACCTCTT	59.891	20	100	100	TGCTGCCATATTTGAAAGTGGAG	59.555	23	97.85	100	142	160	301	CAGGTGGACTGCAACCTCTT	59.891	20	100	100	GCTGCCATATTTGAAAGTGGAGT	59.555	23	100	91.3	141	160
656	CPSSR_656	AAAT	5|LG02:186400073-186400292|+	5|Sc0000784:249675-249694|+	3|Scaffold4311:961867-961878|+	0.94	0	0.99	CTTCTCAAATGAGCATGAACTATGACATGAAAAGGTGTTCTCAAAACTTGAGAATGAACTAATACTCTACTGCAACCACAACCTGTATAGCCAAAACTTA	AAAGGGAAAAACAACTAGATATAGTCAAAGTTTGTAGATAATCAAAAGATGAAGAAATGAAGGAACAAAAGTATGACATACGGTCTTTTCGGATGCTACA	CPSSR_656|AAAT	TCTACTGCAACCACAACCTGT	59.511	21	100	100	TGTAGCATCCGAAAAGACCGT	59.726	21	97.6	100	155	165	319	GCAACCACAACCTGTATAGCC	59.257	21	100	100	TGTAGCATCCGAAAAGACCGT	59.726	21	97.6	100	149	171	319	ACTCTACTGCAACCACAACCT	59.231	21	100	100	TGTAGCATCCGAAAAGACCGT	59.726	21	97.6	100	157	163
657	CPSSR_657	AAAT	5|LG02:223237-223456|+	4|Sc0000424:238254-238269|+	N/A	0.5	0.33	0.97	GAAATGGGCCCTGAAATAGGCCCATTTCGCTACACAGCAGCTCCAAACCCAATATATATGTGTAGTTTGGTTTTTTTTGTATGCACTTATCCTTATGAAC	AAGCGCCTGGATCTTTCGATTTAGAAGCTTCAATTCTGGATTTTTGGCTCGATTGTCCTTTTAAAAATAATTTTGTATGAGATTTTAAAAATATCATAAT	CPSSR_657|AAAT	ACAGCAGCTCCAAACCCAAT	60.179	20	100	100	AAAGGACAATCGAGCCAAAA	55.85	20	100	100	148	133	280	ACAGCAGCTCCAAACCCAAT	60.179	20	100	100	AAAAGGACAATCGAGCCAAA	55.85	20	100	100	149	133	281	TACACAGCAGCTCCAAACCC	60.251	20	100	100	AAAGGACAATCGAGCCAAAA	55.85	20	100	100	151	130
658	CPSSR_658	AAAT	5|LG02:23927321-23927540|+	5|Sc0000212:372775-372794|+	6|Scaffold3929:12566-12589|-	0.47	0	0.97	TATTATTATTCTCATAATTTTAAAAATGTCATTGATATTTCACTCTAAATAATATTTTATAATTTTTTTATTAAAAATATTTTCTTTATGTTTGNTAAAA	AAAATAAAATAAAATTTCCAAAACCCAAGGGGGACACGTGACTCCCCTGGACCGTTGTGCCAACTTAGTTGGGATCTTGAAGTTATATTGTGATGTTCTT	CPSSR_658|AAAT	Primers not available	na	na	na	na	na	na	na	na	na	na	na	na	na	na	na	na	na	na	na	na	na	na	na	na	na	na	na	na	na	na	na	na	na	na	na	na	na
659	CPSSR_659	AAAT	5|LG02:26670061-26670280|+	4|Sc0000569:220254-220269|+	5|Scaffold7165:304312-304331|-	0.47	0	0.99	TGTTTTCAACCAACTAACTTTTAACAAAATTTGGAGACTTCCTTTTTATAGAATTTCATAAAAATTTTGTATATTTTGAAGAAGGAAAATGCTATACAAA	TAACAAACTTTTCTTACAAACTGATGTGGCAAGGAGTGATACAACTTTGGAATGTGAAATGAGGCCCAGTTTCACATCAGTTTGTAAGGAAAGTTTGTAT	CPSSR_659|AAAT	TGGACTTCTAGATTACTAGTGGTG	56.978	24	100	100	TCACTCCTTGCCACATCAGT	58.941	20	100	100	198	61	258	GGACTTCTAGATTACTAGTGGTGA	56.732	24	100	100	TCACTCCTTGCCACATCAGT	58.941	20	100	100	197	62	258	TGGACTTCTAGATTACTAGTGGTG	56.978	24	100	100	TCACTCCTTGCCACATCAGTT	59.579	21	100	100	198	61
660	CPSSR_660	AAAT	5|LG02:27889780-27889999|+	5|Sc0001526:140458-140477|+	4|Scaffold10722:530732-530747|+	0.47	0	0.98	AATTGAATTAATCAGAGGATAGTAGGGAACAAAATATCTAGTGACTAGGTTGTATATATTCATTGATTTTATTTTTTACACACACACGTAGACTAGCCAA	AGGGGAGGAGGCCGGCCATGAGACAACCCTCATGGGGAAGGATAAATTTTGTCTTATATGGAGATGCCCCCTCAAAAGTGCAGCCACTTTTGCATGCTCA	CPSSR_660|AAAT	CACACACACGTAGACTAGCCA	59.731	21	100	100	CCCACCCCTACACTCAAAGG	59.672	20	95	100	178	178	355	ACACACACACGTAGACTAGCC	59.731	21	100	100	CCCACCCCTACACTCAAAGG	59.672	20	95	100	179	177	355	ACACACACGTAGACTAGCCA	58.387	20	100	100	CCCACCCCTACACTCAAAGG	59.672	20	95	100	177	179
661	CPSSR_661	AAAT	5|LG02:30932387-30932606|+	5|Sc0000005:1785203-1785222|+	4|Scaffold795:562650-562665|-	0.47	0	0.99	ACCAGCTGGAATTGCTTTGCTAACTCCTGCTTCTCAGATAGTAGAAAGCTCTGTGCTTGCTTTGTCTTCACACTCTCAGAAACCAGCTGCAGTACCACCA	AATTAGGAACTACCAGCACTAGCATCAAACTACACAGAAGTTGTCAAATCAGAATATGAATCATGTATATATAAATATATTTTTTGAATCGTGTATTGTA	CPSSR_661|AAAT	CCTGCTCTTCACTGTCAGCA	59.966	20	100	100	TGCTAGTGCTGGTAGTTCCT	58.061	20	100	100	197	47	243	ACCTGCTCTTCACTGTCAGC	59.965	20	100	100	TGCTAGTGCTGGTAGTTCCT	58.061	20	100	100	198	46	243	CCTGCTCTTCACTGTCAGCA	59.966	20	100	100	TGATGCTAGTGCTGGTAGTTCC	59.831	22	100	100	200	47
662	CPSSR_662	AAAT	5|LG02:34409574-34409793|+	N/A	4|Scaffold30:5477930-5477945|-	0.5	0.33	0.99	CTGCATTTGGTATCAAATGGATTTTCATTTTACTATAATAAACTATATCATTTTTTATACATTTTTTTTAGTATATAATTATTTCTATACAAAAAACACA	TTTATTTCTTATTCTATACTTTTTTTCCCAAAGAATTTGATAACATAATGGAAAATTTAAGAACACTTTTTTTGAAACACACACAAAAATTGAAGATTAA	CPSSR_662|AAAT	Primers not available	na	na	na	na	na	na	na	na	na	na	na	na	na	na	na	na	na	na	na	na	na	na	na	na	na	na	na	na	na	na	na	na	na	na	na	na	na
663	CPSSR_663	AAAT	5|LG02:43341083-43341302|+	4|Sc0001177:513670-513685|+	3|Scaffold4715:237395-237406|-	0.82	0	0.96	AAATCGTAACTAAACACATAGCAAAAAAATTAAAATTTTTAATATTTAAAATATTTTTGAAAAATACAGCACACAAATGTATGAAATATAGTGCACATTA	ATTTAAAATATGAAATATTTACTCTAAAAACTAAAATTAATAAATTTGTTACATATTTAAAAATAATAAATTCAAAAAAGTTCAAAATACAACTCAAAAC	CPSSR_663|AAAT	Primers not available	na	na	na	na	na	na	na	na	na	na	na	na	na	na	na	na	na	na	na	na	na	na	na	na	na	na	na	na	na	na	na	na	na	na	na	na	na
664	CPSSR_664	AAAT	5|LG02:45023775-45023994|+	5|Sc0000050:1249098-1249117|+	3|Scaffold1823:625393-625404|+	0.94	0	0.96	AGGACCCACATAATTGTCAACAAGTTTCTGAAGTTCAAACTGCAGTTTTCCCAGCATTAGCAAAACTTTACCTGCATACGAACAGAAACAACACAGATCA	ACATAAATAAAAATGAAACATCTATAAGGCAGACTCCAAACCAAGACAATTTGAAAGTGCAACAAAGTCTCTTCACGAAAAGTTTAGTATCAAATCTCCC	CPSSR_664|AAAT	CAAACTGCAGTTTTCCCAGCA	59.863	21	100	100	TCTTGGTTTGGAGTCTGCCT	58.86	20	100	100	131	135	265	CAAACTGCAGTTTTCCCAGCA	59.863	21	100	100	GTCTTGGTTTGGAGTCTGCCT	60.203	21	100	100	132	135	266	AAACTGCAGTTTTCCCAGCA	58.516	20	100	100	TCTTGGTTTGGAGTCTGCCT	58.86	20	100	100	130	136
665	CPSSR_665	AAAT	5|LG02:46341767-46341986|+	5|Sc0003728:11063-11082|+	4|Scaffold435:2180564-2180579|-	0.47	0	0.99	TAAATATCAAATATATAAATAATCTTGTAAGAAATTAAAATCCGAGAAATAAAAGACACTACTTGGATCTTAAGGCCCTTCTGTTTCCACAAAAAATGAA	AATTTGAAGCTCACGGTGATAAAGAATACATACACAGGAATATAAAATTTCTCAGAAAGTTCAGTTTAGAACTATTTTCCATGGAAACAAACGGAGCCTA	CPSSR_665|AAAT	AGGCCCTTCTGTTTCCACAA	59.444	20	100	100	GGCTCCGTTTGTTTCCATGG	59.756	20	100	100	146	172	317	AAGGCCCTTCTGTTTCCACA	59.444	20	100	100	GGCTCCGTTTGTTTCCATGG	59.756	20	100	100	147	171	317	AGGCCCTTCTGTTTCCACAAA	60.063	21	100	100	GGCTCCGTTTGTTTCCATGG	59.756	20	100	100	146	172
666	CPSSR_666	AAAT	5|LG02:46583246-46583465|+	4|Sc0001207:32130-32145|+	5|Scaffold3061:1068301-1068320|+	0.47	0	0.97	CTTCTAATAGGTTGGGTCAAATCAGGTCGATAACCGATTATTCCGGGGCTCACAAATACCGCGANATAACACCTTAGAGCATCCTTCGTTTCTTGTTAAA	AAAAGATCGAGTGGACTGGGGTTCACTTTTGTACTCTACTTCTTTTGTACTTTTATCAATAATTTGAACCATTTAAATTTAAGTGCATTGTTGGTAGATT	CPSSR_666|AAAT	TTCCGGGGCTCACAAATACC	60.035	20	100	92.5	GAACCCCAGTCCACTCGATC	59.824	20	100	100	104	140	243	CGATTATTCCGGGGCTCACA	59.894	20	97.5	100	GAACCCCAGTCCACTCGATC	59.824	20	100	100	110	134	243	AGGTTCGTCTGTGGCGTATG	60.109	20	97.5	100	GAACCCCAGTCCACTCGATC	59.824	20	100	100	197	47
667	CPSSR_667	AAAT	5|LG02:48418273-48418492|+	5|Sc0000337:548259-548278|+	4|Scaffold399:1094995-1095010|-	0.47	0	0.98	AGAAATAGAACCTCGCTATAAGCTTCTTCACACTGTGTAGAAGTAGAACATCTCTTATTTTCCACTGGTTTCACTTCAGAACTACCACAAACTGGAACAA	AAGAACAGATTAGAGTAGAGATTAAGGAGAAGAAGAGAAGAAGAGAAAGAAAGAAGACCAAATAGAGGTCGTCGAAGTCGAACAAAAAAAAAATTACAGA	CPSSR_667|AAAT	TCCACTGGTTTCACTTCAGAACT	59.8	23	100	97.83	TCGACTTCGACGACCTCTAT	57.694	20	100	100	141	160	300	ACCTCGCTATAAGCTTCTTCACA	59.552	23	93.5	100	TCGACTTCGACGACCTCTAT	57.694	20	100	100	192	109	300	TCCACTGGTTTCACTTCAGAACT	59.8	23	100	97.83	TCGACTTCGACGACCTCTATT	58.374	21	100	100	141	160
668	CPSSR_668	AAAT	5|LG02:54107006-54107225|+	N/A	4|Scaffold810:1413950-1413965|+	0.5	0.33	0.98	TAAAAAAATTAGTAAGAGAGATTATGATGGAGAGATTATAGAATATTTTTGTTATCTTTTCATTTGAAATCTATAAATAAAGGAATAATTATTATTTATA	CAATTAATATTTTTCTAATCTATATTACAAATTAAAAAATTAATAATTTTACAATAAGAATTTGAAATTCTTAGAAGACTTTTCATTAAAAACTTTATTT	CPSSR_668|AAAT	Primers not available	na	na	na	na	na	na	na	na	na	na	na	na	na	na	na	na	na	na	na	na	na	na	na	na	na	na	na	na	na	na	na	na	na	na	na	na	na
669	CPSSR_669	AAAT	5|LG02:5813212-5813431|+	N/A	4|Scaffold3061:1257729-1257744|+	0.5	0.33	0.98	TAAGACTCACTATATTTTTTTCAATCTCAGGACTAGCCAATGTAATTTAATCTAATAAAAGAATCACAAATAAAATGTATACATAATTATGGCACACAAA	AAAAATGACAAGAACTACTACAGTGACTTTTATTTTAAAAATGTCACTTCAGTATAGTATTTATATAGAATTTTTATTTGCAAATCATTTTTTTTTTGTT	CPSSR_669|AAAT	TCAATCTCAGGACTAGCCAATGT	59.223	23	100	100	GTCACTGTAGTAGTTCTTGTCA	55.208	22	100	100	127	120	246	TCAATCTCAGGACTAGCCAATGT	59.223	23	100	100	AGTCACTGTAGTAGTTCTTGTC	54.93	22	100	100	128	120	247	CAATCTCAGGACTAGCCAATGT	57.852	22	100	100	GTCACTGTAGTAGTTCTTGTCA	55.208	22	100	100	126	121
670	CPSSR_670	AAAT	5|LG02:5952719-5952938|+	5|Sc0003738:2971-2990|+	4|Scaffold10634:49625-49640|-	0.47	0	0.97	NCAAATGTAATGCTAGAGTAAGTTCAAAAAAAAAAAGGTGTTTTGTTTTGGACAAAAATATCTAGATGGAATATAGAAATGAAATCAATAGTTAAGATAA	AAAGTGCGGGCAGTTTCTTGCGGGTGCGAGTTAAACCCGCCCGCAAACCTGCAAAGATGTCATATTTTAAATTGCATCCACCCGCATTGTATTTGCGAAA	CPSSR_670|AAAT	ACCACCGATGCACATTATCCA	59.788	21	100	100	GTTTAACTCGCACCCGCAAG	60.11	20	100	100	177	79	255	ACCACCGATGCACATTATCCA	59.788	21	100	100	TAACTCGCACCCGCAAGAAA	60.25	20	100	100	174	79	252	ACCACCGATGCACATTATCCA	59.788	21	100	100	TTAACTCGCACCCGCAAGAA	60.25	20	100	100	175	79
671	CPSSR_671	AAAT	5|LG02:70191331-70191550|+	3|Sc0000567:419600-419611|-	3|Scaffold395:805826-805837|-	0.94	0	0.97	ACCAGGCCATCCTTATTGATTCATACTTCTCTAGTTTGGTCTTCATACTTTTGAGCGTGCATGCCACCAGTGAGTGCCCACAAGAAAGAAAAGTCAAAAA	AAAGGGACTCATTGATTGAGGGGGAGCCTTTGCATTTACTCAACAAATACCCCTTGATTCCCAGTGGTTTGACTTTTCTCTGTGATGTTTAGTTCCTCTT	CPSSR_671|AAAT	CCAGTGAGTGCCCACAAGAA	60.179	20	100	100	GGTTAGACCTCCGGCAAGAG	59.824	20	100	100	169	166	334	TACTTTTGAGCGTGCATGCC	59.479	20	100	100	GGTTAGACCTCCGGCAAGAG	59.824	20	100	100	190	145	334	CCAGTGAGTGCCCACAAGAA	60.179	20	100	100	GATGGTTAGACCTCCGGCAA	59.46	20	100	100	172	166
672	CPSSR_672	AAAT	5|LG02:70416030-70416249|+	5|xpSc0056580:5347-5366|-	3|Scaffold1822:1453887-1453898|-	0.94	0	0.98	ACAATGGTGGGTCAATCCACTCAAAAGATTCACAAGTGGCATGAATCTGAAATTTTTAATAAGTAAGTTTAGATTTTTTTTCAATATTATATAACATAAC	TATTAAATATTAAAAGTGATTACCCCATAATTTGCACATCCTATAAATCTTCTTCCCATATTTGCATTTGTCCAAGCTGTTCTAACCGGAGATCTTTGGC	CPSSR_672|AAAT	TCACAAGTGGCATGAATCTGA	57.578	21	100	100	GTGGCCAAAGATCTCCGGTT	60.323	20	100	100	194	129	322	TCACAAGTGGCATGAATCTGAA	58.246	22	100	100	GTGGCCAAAGATCTCCGGTT	60.323	20	100	100	194	129	322	TTCACAAGTGGCATGAATCTGA	58.246	22	100	100	GTGGCCAAAGATCTCCGGTT	60.323	20	100	100	195	128
673	CPSSR_673	AAAT	5|LG02:71236487-71236706|+	4|Sc0000387:838349-838364|+	N/A	0.5	0.33	0.97	GTTTTCAACTAAGCGCTAAAATGGAATCTATAATTAATCCCACTCGTTTAAATAGTATGCTCCAGCCTAGAACTTATTGTCATTTCTTATAATGGTTCCA	TAAAATTGTTGTTAGACAATTCAAACATGCTTTGAATTCTGAATCCAATTATAAGAAAAACACAAGCATAGTTTTCAACCAAACATTGTAATTAGATTTT	CPSSR_673|AAAT	AGTATGCTCCAGCCTAGAACT	57.961	21	100	100	CTAGTTCACATGGTCGGCAAC	59.268	21	100	100	200	153	352	AGTATGCTCCAGCCTAGAACT	57.961	21	100	100	TAGTTCACATGGTCGGCAAC	58.197	20	100	100	199	153	351	AGTATGCTCCAGCCTAGAACTT	58.621	22	100	100	CTAGTTCACATGGTCGGCAAC	59.268	21	100	100	200	153
674	CPSSR_674	AAAT	5|LG02:7451331-7451550|+	N/A	3|Scaffold6304:66396-66407|-	1	0.33	0.96	CTTTAGTTTATTTTTTTATTTTAAACAAAAACACCGATTAGTAACCTTTAGTTATTAAATATATAACAATCACATTTTTAGCAAGTCTGAATACAGTTAA	AAGGGTAAATAACTACATAATGGGACAACAAAAAAATATATATATAAAATCATAAAAAAGTATAATATTTTAATTATTAAAATCCCATAAACGTTTTTAC	CPSSR_674|AAAT	Primers not available	na	na	na	na	na	na	na	na	na	na	na	na	na	na	na	na	na	na	na	na	na	na	na	na	na	na	na	na	na	na	na	na	na	na	na	na	na
675	CPSSR_675	AAAT	5|LG02:78434879-78435098|+	4|Sc0000283:1018647-1018662|+	3|Scaffold736:2281796-2281807|+	0.82	0	0.98	CTTTTTAGTGTAAAAAGATATAAAAGTAAAACAAAAACAAAAAAACGTTTACTGAAAAAAAAAATTGAAACCCTACTTAAACTTTCCTAATAACACAAAA	AAGCATTTGCAAACACATCAACTAATTTGGCAACTTTATCTTAAAAAGGTCAAAAAAAAGTAAAAATAGCTACTAAAAAATATTGGGTAAATGAACCTTC	CPSSR_675|AAAT	Primers not available	na	na	na	na	na	na	na	na	na	na	na	na	na	na	na	na	na	na	na	na	na	na	na	na	na	na	na	na	na	na	na	na	na	na	na	na	na
676	CPSSR_676	AAAT	5|LG02:91149943-91150162|+	5|Sc0000406:295858-295877|+	3|Scaffold2673:116739-116750|-	0.94	0	0.99	TGAGCGTCTGCGAAGTGTAAGGTGGACTCCACACACCAAACATGCAATCGCATCTCATGGAAAATAGAGAGCACGACTCTAAATTCATTTCCAATATTTA	AAAGTGATTTGTTATTCAGAATCAAAAACTAAAAATAAATAAGCTATTCATTAAACTAGTCGTCTCCTTAAGAGATTTGTTCTTTAGAATCATCTATCAA	CPSSR_676|AAAT	TGGACTCCACACACCAAACA	59.379	20	100	100	TCTCTTAAGGAGACGACTAGT	54.643	21	100	100	173	122	294	TGGACTCCACACACCAAACA	59.379	20	100	100	TCTCTTAAGGAGACGACTAGTT	55.448	22	100	100	173	122	294	CTCCACACACCAAACATGCA	58.969	20	100	100	TCTCTTAAGGAGACGACTAGT	54.643	21	100	100	169	126
677	CPSSR_677	AAAT	5|LG02:91326198-91326417|+	6|Sc0000406:475763-475786|+	5|Scaffold377:537535-537554|+	0.47	0	0.98	AGCATGTTGGAGCTGCTAGTTCTGTTGTTACCTGAGTTTCTTTTTCTTTTCTATTTTTTGCTTTCCTTGCTTGGCCTTCGGCCTCCATCATAACCCAAAA	AATTCCTCTCTACTTTGGTTAACTAATTAGGAATATATTAACAATCCTACAAACTACTAATCACACTATATTATCATTGCATACCAACATTTCATTTCTC	CPSSR_677|AAAT	GCTTTCCTTGCTTGGCCTTC	60.038	20	100	100	AACCAACCTCAAATGCCCAA	58.2	20	100	100	190	159	348	GCCTTCGGCCTCCATCATAA	59.891	20	97.5	100	AACCAACCTCAAATGCCCAA	58.2	20	100	100	176	173	348	CGGCCTCCATCATAACCCAA	59.817	20	100	90	AACCAACCTCAAATGCCCAA	58.2	20	100	100	171	178
678	CPSSR_678	AAAT	5|LG02:94899591-94899810|+	3|Sc0000578:601460-601471|+	N/A	1	0.33	0.95	CATCGTGCCCACGCAAGTTTTCATTTTCAAAGTTCGATTCCGCGACCATTTCATGCAAATATGGTGCTCATGATGCAAAAAAGGCAACACTTTTTCATAA	AATAATAAATAAAAAAAAAAACTGTGAAGTTTTATTCCGATAATGGTTTTTACAAAAGAGGAGTACAAGTTTCAAAGAAAAATAAAACCTATTTGAAGCC	CPSSR_678|AAAT	AGTTCGATTCCGCGACCATT	60.108	20	95	100	GCACATGTATGGCTTCAAATAGGT	59.661	24	95.8	100	200	130	329	TCGATTCCGCGACCATTTCA	60.109	20	100	90	GCACATGTATGGCTTCAAATAGGT	59.661	24	95.8	100	197	133	329	CCGCGACCATTTCATGCAAA	60.109	20	100	100	GCACATGTATGGCTTCAAATAGGT	59.661	24	95.8	100	191	139
679	CPSSR_679	AAAT	5|LG02:97809600-97809819|+	4|Sc0003707:109853-109868|-	5|Scaffold2632:65553-65572|-	0.47	0	0.99	CCTGAGTTAAGTCCAGGACTTGCTCATTTAGAGTTGGAGACTTGGCTCTAGCAGAACCCTCAACGTCTGTGAAAACCCGCATTTAATTAGTCTTAAAAGA	TAATTAATTTTATTCAGAGTCTATCTAAAATATATAATAGTGTAAAAGTTAGTTTTAATTAACCCAATTCAATCACTAACAAAGACATTATTAAGAATAA	CPSSR_679|AAAT	Primers not available	na	na	na	na	na	na	na	na	na	na	na	na	na	na	na	na	na	na	na	na	na	na	na	na	na	na	na	na	na	na	na	na	na	na	na	na	na
680	CPSSR_680	AAAT	5|LG02:98733287-98733506|+	5|Sc0000614:569286-569305|+	3|Scaffold1019:2722689-2722700|+	0.94	0	0.99	AATAAGCCCATAGGACTGCACAACAGTGCCTCCAAATCCGTTTATTACATGTCCCAATTTGATCATTTGCGCTGTTACACTTTATGTAGACTACTCACAA	AAAATGATCGATCACAAGATACGTAGATACATAATTTTATTATATTTGTCTTGAACATACATACACATTATTTTCAAAATCATACTTGTTTATTTTTGTA	CPSSR_680|AAAT	AGCCCATAGGACTGCACAAC	60.035	20	100	100	CTACGTATCTTGTGATCGATCA	55.329	22	100	90.91	142	104	245	ACAGTGCCTCCAAATCCGTT	59.89	20	100	100	CTACGTATCTTGTGATCGATCA	55.329	22	100	90.91	124	122	245	AACAGTGCCTCCAAATCCGT	59.89	20	100	100	CTACGTATCTTGTGATCGATCA	55.329	22	100	90.91	125	121
681	CPSSR_681	AAAT	5|LG03:116094135-116094354|+	4|Sc0000398:25721-25736|+	N/A	0.5	0.33	0.97	AATTATATCAAAATTTTCTCTTGAATATAAATATAAAATATAACATGAGTGTTCACGTTCCAATTATCAACATTAACCCCCATCAAATTAAACCAAGGAA	AATTTGATAACCCATTCTTGTTTTAATCTAATTCATCCATTTGCTCCAAGCGAGCTAAAACATATTCTTTTCTTTTATTGTCAAAATCCGCCAAAACAAT	CPSSR_681|AAAT	ACATGAGTGTTCACGTTCCA	57.387	20	95	100	CTCGCTTGGAGCAAATGGATG	59.935	21	100	100	132	142	273	ACATGAGTGTTCACGTTCCA	57.387	20	95	100	CGCTTGGAGCAAATGGATGA	58.903	20	100	100	130	142	271	ACATGAGTGTTCACGTTCCA	57.387	20	95	100	TCGCTTGGAGCAAATGGATG	58.903	20	100	100	131	142
682	CPSSR_682	AAAT	5|LG03:126479211-126479430|+	4|Sc0002454:24676-24691|+	4|Scaffold11297:73458-73473|+	0.47	0	0.98	TAGTAGAAGAGATGTTCACTCTTCGAACCTCTCTTAGGGCACTTCAGCTTTGTGTATCTTTAATTTCATGTTTTCATTGAAATTTTTCTTTTGACGATCA	AGATAGTTGTACTTTCACTCATAATAGAAATTTCTTATTCTCTTTTAGAGTATGTTCATAGTAATTTATGAATTATTACATTTTCTTAAGTCAGTTTGGA	CPSSR_682|AAAT	Primers not available	na	na	na	na	na	na	na	na	na	na	na	na	na	na	na	na	na	na	na	na	na	na	na	na	na	na	na	na	na	na	na	na	na	na	na	na	na
683	CPSSR_683	AAAT	5|LG03:131455905-131456124|+	N/A	6|Scaffold1824:811169-811192|-	0.5	0.33	0.99	TTAAGGCTCTAGACATCAATACTTTTCCATGAATTCAAATGACTCAGTCAGCTATTGGCCCATGGGTGGCCGAGGAGACCAATGTTAACTGGAAATTTTA	AATGCTTGAATAAACAAAATTTTGATCACTAGACACAAAAATAGTGGGATCAATTAATAAATACAAGTGGGGAACTCATATTTTTGTGTCAGGTGATAAG	CPSSR_683|AAAT	TCAGTCAGCTATTGGCCCAT	58.784	20	100	100	TGAGTTCCCCACTTGTATTT	54.138	20	95	100	155	143	297	CAGTCAGCTATTGGCCCATG	58.684	20	100	100	TGAGTTCCCCACTTGTATTT	54.138	20	95	100	154	144	297	TCAGTCAGCTATTGGCCCAT	58.784	20	100	100	ATGAGTTCCCCACTTGTATT	53.892	20	100	80	156	143
684	CPSSR_684	AAAT	5|LG03:144430987-144431206|+	N/A	2|Scaffold454:803801-803808|+	1.5	0.33	0.92	TTATATGAAAATTGTATATATGCCCATAATATCCTAGTATATTACAGGCATATATACATTCTATGAAAATATGTGTAAAATATATTGAACAAAAATGAGA	AGAGAGAAAAATAAAAACGAGAGAAAATAAAAAAATAAAAAGAAAAGAGAGAGAAATGTGAGATCATGGGATCATGGAAGGATGTGTGAGAAAAAGGAAA	CPSSR_684|AAAT	Primers not available	na	na	na	na	na	na	na	na	na	na	na	na	na	na	na	na	na	na	na	na	na	na	na	na	na	na	na	na	na	na	na	na	na	na	na	na	na
685	CPSSR_685	AAAT	5|LG03:15157241-15157460|+	5|Sc0001225:497376-497395|+	6|Scaffold8336:612931-612954|+	0.47	0	0.99	GTTCCTAAAAAAATATTCAAAATGTTATTTAGAAAAACGGTGTGTGGTAAAATTCTTACTCTCGAGAATTGTTAATCTTAACCATGTCTTTTACTTTAAA	TATTTTGTCTTAATTTCAGGTGCACACAAGGATATGATAATGGCCTCACCTTTCTCACCATCAAGGTAATGCATATCATTGAGAACTATGTCATTTTAGT	CPSSR_685|AAAT	ACGGTGTGTGGTAAAATTCT	55.194	20	100	100	GGTGAGAAAGGTGAGGCCAT	59.67	20	100	100	143	136	278	CGGTGTGTGGTAAAATTCTTACTC	58.076	24	100	95.83	GGTGAGAAAGGTGAGGCCAT	59.67	20	100	100	142	137	278	CGGTGTGTGGTAAAATTCTTAC	55.673	22	100	100	GGTGAGAAAGGTGAGGCCAT	59.67	20	100	100	142	137
686	CPSSR_686	AAAT	5|LG03:152590436-152590655|+	N/A	4|Scaffold6164:873207-873222|-	0.5	0.33	0.99	TATTGGAATTTAAATAAACTAAGACCCTTGTAGATTAATTAGTTCGTCATTTTGTGATTAAATTTTAAGAGCTCTTTCCTTATCTCTTCCAGTCTCATAC	ATAGAAAGAAAGAAATAAAGAAAAAAAAAATGAAAGAGCAAACAGCCTCAAATGATTCTAATTCACAAGACTGTGAATCAATTGAGATGCATCTTAATAG	CPSSR_686|AAAT	AGCTCTTTCCTTATCTCTTCCAGT	58.971	24	100	100	TGAAACTTTGCAGCCCACTC	58.968	20	100	100	170	169	338	AGAGCTCTTTCCTTATCTCTTCCA	58.724	24	100	100	TGAAACTTTGCAGCCCACTC	58.968	20	100	100	172	167	338	AGCTCTTTCCTTATCTCTTCCAGT	58.971	24	100	100	GAAACTTTGCAGCCCACTCT	58.678	20	100	100	169	169
687	CPSSR_687	AAAT	5|LG03:156230574-156230793|+	5|Sc0000065:396776-396795|+	3|Scaffold1060:267258-267269|-	0.94	0	0.97	ATTCAAGATAAATTATCGAATAATTCTCAAAGCCATGAAAGTGCATATTACATAGCATTCCAATTTTTAAATATCAAATAATCCACATTCAATAAAATAA	AAACACCAAACATCCAAAGCATAAATATCCAACAAATACTAATATATGTCTTAACACTTAAAAACATCAATATCATAAGAAAGGATAGGTTAAGTCAGTC	CPSSR_687|AAAT	TCTCAAAGCCATGAAAGTGCA	58.415	21	100	100	TGCTTTGGATGTTTGGTGTT	56.339	20	100	100	117	124	240	TCTCAAAGCCATGAAAGTGCA	58.415	21	100	100	ATGCTTTGGATGTTTGGTGT	56.106	20	100	100	118	124	241	TCTCAAAGCCATGAAAGTGCA	58.415	21	100	100	GACCGACTGACTTAACCTATCCT	59.047	23	97.6	95.65	200	124
[truncated: 33,304 more rows]
[truncated: 1 more columns]
