# Supplementary material for: TeaMiD: a comprehensive database of simple sequence repeat markers of tea
Source: Database (Oxford). 2020 Mar 11;2020:baaa013. doi: 10.1093/database/baaa013 (PMC7065459; doi:10.1093/database/baaa013)
Supplement: Supp_baaa013 [file supp_baaa013.zip › Supplementary Table S4.xlsx]

## Sheet: CSS pathways
Table S4a. Numbers of patways identified from SSR containing genes in CSS genome.
Sl	Pathway	Pathway ID	#Enzs in Pathway	Enzyme	#Seqs of Enzyme	Seqs
1	Biosynthesis of antibiotics	map01130	155	ec:2.7.4.2 - kinase, ec:4.1.1.32 - carboxykinase (GTP), ec:1.2.1.3 - dehydrogenase (NAD+), ec:5.1.3.1 - 3-epimerase, ec:4.1.1.49 - carboxykinase (ATP), ec:2.7.1.31 - 3-kinase, ec:2.3.1.12 - acetyltransferase, ec:1.4.1.14 - synthase (NADH), ec:2.7.7.64 - uridylyltransferase, ec:2.7.2.3 - kinase, ec:1.2.4.2 - dehydrogenase (succinyl-transferring), ec:3.5.1.16 - deacetylase, ec:2.6.1.57 - transamina…	3, 10, 14, 3, 2, 1, 2, 2, 3, 3, 1, 1, 2, 6, 2, 2, 3, 4, 2, 8, 2, 6, 1, 2, 2, 5, 6, 12, 2, 1, 1, 1, 1, 7, 4, 1, 13, 1, 2, 5, 2, 3, 6, 7, 6, 1, 15, 3, 6, 2, 1, 2, 4, 6, 2, 2, 2, 12, 6, 8, 3, 11, 4, 1, 1, 4, 6, 2, 1, 2, 7, 6, 2, 2, 1, 10, 2, 2, 1, 1, 7, 3, 1, 6, 1, 2, 2, 2, 2, 1, 3, 5, 5, 3, 3, 6, 4, 5, 3, 1, 1, 3, 8, 8, 3, 25, 3, 5, 7, 3, 3, 1, 2, 3, 1, 2, 7, 2, 1, 5, 2, 2, 4, 7, 1, 1, 1, 2, 5, 4, …	TEA022400.1, TEA025450.1, TEA016036.1, TEA026705.1, TEA009852.1, TEA010189.1, TEA031244.1, TEA006193.1, TEA015503.1, TEA012986.1, TEA008970.1, TEA029174.1, TEA000566.1, TEA015816.1, TEA010889.1, TEA024934.1, TEA025182.1, TEA011206.1, TEA033457.1, TEA003086.1, TEA028626.1, TEA017102.1, TEA018687.1, TEA025215.1, TEA016574.1, TEA021712.1, TEA019104.1, TEA008221.1, TEA025817.1, TEA017634.1, TEA015503…
2	Amino sugar and nucleotide sugar metabolism	map00520	42	ec:5.1.3.2 - 4-epimerase, ec:2.4.2.24 - synthase, ec:2.7.7.64 - uridylyltransferase, ec:2.7.7.9 - uridylyltransferase, ec:2.7.1.7 - mannokinase (phosphorylating), ec:5.4.2.8 - mannose phosphomutase, ec:2.7.1.44 - galacturonokinase (phosphorylating) D-galacturonic acid kinase, ec:2.7.7.22 - guanylyltransferase (GDP), ec:5.1.3.6 - 4-epimerase, ec:3.2.1.14 - ChiC, ec:2.7.7.13 - guanylyltransferase, …	5, 4, 3, 2, 6, 2, 3, 3, 1, 11, 3, 10, 6, 1, 5, 12, 3, 1, 1, 2, 1, 16, 15, 2, 8, 5, 3, 3, 12, 1, 1, 2, 5, 2, 1, 4, 2, 4, 1, 1, 2, 1	TEA005682.1, TEA010973.1, TEA003753.1, TEA014253.1, TEA011624.1, TEA019886.1, TEA011859.1, TEA026299.1, TEA016668.1, TEA022671.1, TEA021463.1, TEA025597.1, TEA022671.1, TEA021463.1, TEA007472.1, TEA022058.1, TEA022532.1, TEA025462.1, TEA003033.1, TEA005890.1, TEA015401.1, TEA012372.1, TEA011924.1, TEA002314.1, TEA026141.1, TEA023923.1, TEA009913.1, TEA018838.1, TEA010592.1, TEA018894.1, TEA019594…
3	Purine metabolism	map00230	41	ec:3.6.1.15 - phosphatase, ec:4.6.1.2 - cyclase, ec:3.2.2.7 - nucleosidase, ec:3.6.1.9 - diphosphatase, ec:1.17.4.1 - reductase, ec:1.7.3.3 - urate hydroxylase, ec:3.1.3.5 - uridine 5'-nucleotidase, ec:6.3.2.6 - synthase, ec:3.5.3.9 - deiminase, ec:3.2.2.1 - nucleosidase, ec:2.7.4.3 - kinase, ec:3.2.2.8 - nucleosidase, ec:3.5.2.17 - hydrolase, ec:6.3.4.13 - ligase, ec:3.6.1.21 - diphosphatase, ec…	875, 3, 10, 20, 4, 2, 2, 1, 1, 14, 15, 10, 2, 4, 2, 5, 7, 3, 1, 2, 1, 9, 12, 5, 633, 5, 4, 1, 1, 5, 2, 7, 2, 5, 2, 3, 8, 3, 6, 1, 8	TEA008836.1, TEA009131.1, TEA016081.1, TEA021683.1, TEA022276.1, TEA016684.1, TEA014428.1, TEA008279.1, TEA016477.1, TEA010068.1, TEA025135.1, TEA028138.1, TEA030692.1, TEA030824.1, TEA012541.1, TEA031439.1, TEA027195.1, TEA003665.1, TEA021005.1, TEA019423.1, TEA001560.1, TEA028116.1, TEA024215.1, TEA024531.1, TEA009527.1, TEA014646.1, TEA030508.1, TEA012029.1, TEA019652.1, TEA002416.1, TEA031986…
4	Cysteine and methionine metabolism	map00270	40	ec:1.13.11.20 - dioxygenase, ec:4.4.1.14 - synthase, ec:2.6.1.57 - transaminase, ec:1.1.1.37 - dehydrogenase, ec:1.14.17.4 - oxidase, ec:2.6.1.5 - transaminase, ec:5.3.2.5 - enolase, ec:4.1.1.50 - decarboxylase, ec:2.1.1.13 - synthase, ec:2.3.1.30 - O-acetyltransferase, ec:2.1.1.5 - S-methyltransferase, ec:2.6.1.1 - transaminase, ec:2.5.1.16 - synthase, ec:3.2.2.9 - nucleosidase, ec:6.3.2.2 - lig…	1, 7, 2, 8, 4, 6, 2, 1, 1, 2, 4, 3, 6, 1, 2, 8, 4, 2, 4, 1, 1, 1, 3, 1, 3, 1, 2, 8, 5, 1, 1, 2, 1, 12, 2, 1, 2, 2, 5, 8	TEA007285.1, TEA023560.1, TEA027314.1, TEA021457.1, TEA007800.1, TEA023559.1, TEA012373.1, TEA002945.1, TEA011325.1, TEA027937.1, TEA018152.1, TEA015163.1, TEA029618.1, TEA015969.1, TEA015161.1, TEA027659.1, TEA004926.1, TEA029614.1, TEA016302.1, TEA021049.1, TEA002394.1, TEA004070.1, TEA032115.1, TEA011325.1, TEA032117.1, TEA004234.1, TEA032103.1, TEA027937.1, TEA024873.1, TEA018411.1, TEA027542…
5	Starch and sucrose metabolism	map00500	33	ec:3.2.1.4 - endo-1,4-beta-D-glucanase, ec:3.2.1.26 - invertase, ec:3.6.1.9 - diphosphatase, ec:2.7.7.9 - uridylyltransferase, ec:2.4.1.15 - synthase (UDP-forming), ec:3.2.1.1 - glycogenase, ec:3.2.1.39 - endo-1,3-beta-D-glucosidase, ec:2.4.1.21 - synthase (glycosyl-transferring), ec:2.4.1.12 - synthase (UDP-forming), ec:2.7.1.4 - fructokinase (phosphorylating), ec:5.3.1.9 - isomerase, ec:2.4.1.3…	19, 19, 20, 2, 8, 6, 26, 9, 20, 10, 6, 14, 5, 12, 2, 2, 7, 15, 1, 10, 18, 1, 8, 19, 9, 5, 2, 3, 4, 8, 44, 6, 3	TEA011726.1, TEA001256.1, TEA002154.1, TEA007787.1, TEA026325.1, TEA013095.1, TEA009787.1, TEA031308.1, TEA024075.1, TEA030572.1, TEA030672.1, TEA005738.1, TEA002956.1, TEA020208.1, TEA017828.1, TEA009622.1, TEA033847.1, TEA000386.1, TEA013383.1, TEA025066.1, TEA003957.1, TEA030087.1, TEA004029.1, TEA014537.1, TEA022740.1, TEA006796.1, TEA025611.1, TEA032873.1, TEA004830.1, TEA008370.1, TEA027812…
6	Glycerophospholipid metabolism	map00564	30	ec:3.1.4.4 - D, ec:2.3.1.51 - O-acyltransferase, ec:2.7.8.5 - 1-phosphatidyltransferase, ec:1.1.1.8 - dehydrogenase (NAD+), ec:2.7.8.1 - EPT, ec:2.1.1.103 - N-methyltransferase, ec:2.7.1.107 - kinase (ATP), ec:2.3.1.198 - 2-O-acyltransferase, ec:3.1.1.32 - A1, ec:2.7.1.32 - kinase, ec:3.1.3.75 - phosphatase, ec:1.1.1.94 - dehydrogenase [NAD(P)+], ec:2.3.1.43 - O-acyltransferase, ec:3.1.3.27 - pho…	15, 6, 3, 7, 2, 1, 8, 2, 9, 1, 2, 8, 1, 4, 4, 1, 3, 3, 2, 1, 4, 4, 8, 15, 1, 5, 4, 1, 4, 7	TEA012836.1, TEA026815.1, TEA010648.1, TEA026626.1, TEA026638.1, TEA017238.1, TEA019395.1, TEA022228.1, TEA017959.1, TEA009353.1, TEA019982.1, TEA021751.1, TEA012828.1, TEA031058.1, TEA005999.1, TEA016557.1, TEA014897.1, TEA003272.1, TEA004243.1, TEA003292.1, TEA027704.1, TEA022675.1, TEA017932.1, TEA030859.1, TEA016502.1, TEA023081.1, TEA008008.1, TEA022878.1, TEA007119.1, TEA018784.1, TEA008807…
7	Glycolysis / Gluconeogenesis	map00010	27	ec:4.1.1.32 - carboxykinase (GTP), ec:1.2.1.3 - dehydrogenase (NAD+), ec:4.1.1.49 - carboxykinase (ATP), ec:2.3.1.12 - acetyltransferase, ec:2.7.2.3 - kinase, ec:4.2.1.11 - hydratase, ec:5.3.1.1 - isomerase, ec:2.7.1.11 - phosphohexokinase, ec:5.3.1.9 - isomerase, ec:5.1.3.3 - 1-epimerase, ec:2.7.1.1 - hexokinase type IV glucokinase, ec:1.2.1.12 - dehydrogenase (phosphorylating), ec:3.1.3.11 - he…	10, 14, 2, 2, 3, 3, 4, 13, 6, 1, 12, 6, 3, 11, 6, 6, 5, 3, 6, 3, 8, 25, 5, 7, 5, 1, 8	TEA026705.1, TEA009852.1, TEA010189.1, TEA031244.1, TEA006193.1, TEA015503.1, TEA012986.1, TEA008970.1, TEA029174.1, TEA000566.1, TEA015816.1, TEA010889.1, TEA024934.1, TEA025182.1, TEA011206.1, TEA033457.1, TEA003086.1, TEA028626.1, TEA017102.1, TEA018687.1, TEA025215.1, TEA016574.1, TEA021712.1, TEA019104.1, TEA015503.1, TEA008970.1, TEA002017.1, TEA018968.1, TEA011927.1, TEA002958.1, TEA007506…
8	Pyrimidine metabolism	map00240	26	ec:2.4.2.9 - phosphoribosyltransferase, ec:2.7.1.48 - kinase, ec:3.5.2.2 - hydantoinase, ec:3.6.1.9 - diphosphatase, ec:1.17.4.1 - reductase, ec:1.3.1.2 - dehydrogenase (NADP+), ec:3.5.1.6 - N-carbamoyl-beta-alanine amidohydrolase, ec:3.6.1.12 - diphosphatase, ec:3.5.4.5 - deaminase, ec:3.1.3.5 - uridine 5'-nucleotidase, ec:6.3.5.5 - synthase (glutamine-hydrolysing), ec:2.7.4.14 - kinase, ec:3.2.…	8, 7, 1, 20, 4, 1, 1, 2, 1, 2, 2, 1, 10, 3, 2, 1, 2, 3, 5, 2, 2, 1, 1, 10, 8, 1	TEA018882.1, TEA013895.1, TEA017964.1, TEA006061.1, TEA025794.1, TEA007128.1, TEA005700.1, TEA007870.1, TEA018882.1, TEA013895.1, TEA025794.1, TEA007128.1, TEA005700.1, TEA015215.1, TEA007870.1, TEA030649.1, TEA027676.1, TEA006189.1, TEA019938.1, TEA022344.1, TEA003637.1, TEA018291.1, TEA025344.1, TEA003046.1, TEA009284.1, TEA006327.1, TEA022600.1, TEA021034.1, TEA016881.1, TEA020251.1, TEA018724…
9	Fructose and mannose metabolism	map00051	24	ec:5.3.1.5 - isomerase, ec:1.1.1.21 - reductase, ec:2.7.1.7 - mannokinase (phosphorylating), ec:5.4.2.8 - mannose phosphomutase, ec:2.7.7.22 - guanylyltransferase (GDP), ec:3.2.1.78 - endo-1,4-beta-mannosidase, ec:5.3.1.1 - isomerase, ec:2.7.7.13 - guanylyltransferase, ec:2.7.1.11 - phosphohexokinase, ec:2.7.1.4 - fructokinase (phosphorylating), ec:2.7.1.1 - hexokinase type IV glucokinase, ec:3.1…	1, 7, 6, 2, 3, 5, 4, 3, 13, 10, 12, 3, 2, 1, 6, 5, 1, 5, 5, 2, 2, 1, 1, 2	TEA008877.1, TEA032987.1, TEA023684.1, TEA022386.1, TEA032674.1, TEA017861.1, TEA006070.1, TEA006058.1, TEA007472.1, TEA022058.1, TEA022532.1, TEA025462.1, TEA003033.1, TEA005890.1, TEA015401.1, TEA012372.1, TEA023923.1, TEA009913.1, TEA018838.1, TEA032712.1, TEA026180.1, TEA020616.1, TEA030488.1, TEA013904.1, TEA016369.1, TEA012522.1, TEA011906.1, TEA002920.1, TEA011350.1, TEA025208.1, TEA005522…
10	Glycine, serine and threonine metabolism	map00260	24	ec:2.7.1.31 - 3-kinase, ec:4.3.1.18 - ammonia-lyase, ec:4.1.2.5 - aldolase, ec:2.1.2.1 - hydroxymethyltransferase, ec:1.1.1.81 - reductase, ec:2.1.1.5 - S-methyltransferase, ec:2.7.2.4 - kinase, ec:1.1.1.1 - dehydrogenase, ec:4.2.1.20 - synthase, ec:4.3.1.19 - ammonia-lyase, ec:5.1.1.10 - racemase, ec:1.1.1.29 - dehydrogenase, ec:1.2.1.8 - dehydrogenase, ec:4.4.1.1 - gamma-lyase, ec:1.8.1.4 - deh…	1, 1, 3, 12, 5, 4, 8, 11, 1, 1, 1, 1, 1, 3, 6, 3, 6, 1, 2, 3, 6, 1, 5, 8	TEA014427.1, TEA021551.1, TEA018396.1, TEA024730.1, TEA010831.1, TEA018120.1, TEA031795.1, TEA011444.1, TEA018839.1, TEA027857.1, TEA015494.1, TEA014797.1, TEA030111.1, TEA015507.1, TEA022813.1, TEA016217.1, TEA025786.1, TEA033349.1, TEA033351.1, TEA022305.1, TEA014885.1, TEA033342.1, TEA025396.1, TEA004347.1, TEA022215.1, TEA013124.1, TEA017333.1, TEA002767.1, TEA016462.1, TEA009801.1, TEA001650…
11	Pyruvate metabolism	map00620	24	ec:4.1.1.32 - carboxykinase (GTP), ec:1.2.1.3 - dehydrogenase (NAD+), ec:1.1.1.79 - reductase (NADP+), ec:4.1.1.49 - carboxykinase (ATP), ec:2.3.1.12 - acetyltransferase, ec:1.1.1.37 - dehydrogenase, ec:1.1.1.28 - dehydrogenase, ec:3.1.2.1 - hydrolase, ec:2.7.9.1 - phosphate dikinase, ec:6.4.1.2 - carboxylase, ec:1.1.2.4 - dehydrogenase (cytochrome), ec:1.1.1.38 - dehydrogenase (oxaloacetate-deca…	10, 14, 8, 2, 2, 8, 3, 1, 1, 7, 4, 16, 1, 6, 2, 3, 4, 6, 16, 8, 16, 7, 4, 8	TEA026705.1, TEA009852.1, TEA010189.1, TEA031244.1, TEA006193.1, TEA015503.1, TEA012986.1, TEA008970.1, TEA029174.1, TEA000566.1, TEA015816.1, TEA010889.1, TEA024934.1, TEA025182.1, TEA011206.1, TEA033457.1, TEA003086.1, TEA028626.1, TEA017102.1, TEA018687.1, TEA025215.1, TEA016574.1, TEA021712.1, TEA019104.1, TEA033349.1, TEA008576.1, TEA023063.1, TEA022305.1, TEA033351.1, TEA024429.1, TEA014885…
12	Terpenoid backbone biosynthesis	map00900	24	ec:2.7.4.2 - kinase, ec:2.5.1.84 - diphosphate synthase [geranyl-diphosphate specific], ec:4.2.3.27 - synthase, ec:1.8.3.5 - oxidase, ec:2.7.4.26 - phosphate kinase, ec:2.5.1.58 - farnesyltransferase, ec:2.7.1.36 - kinase, ec:1.1.1.34 - reductase (NADPH), ec:4.1.1.33 - decarboxylase, ec:2.5.1.85 - diphosphate synthase [geranylgeranyl-diphosphate specific], ec:1.8.3.6 - lyase, ec:1.17.7.1 - syntha…	3, 2, 2, 4, 1, 2, 1, 5, 2, 2, 2, 1, 2, 7, 3, 1, 2, 5, 4, 1, 2, 7, 3, 2	TEA022400.1, TEA025450.1, TEA016036.1, TEA023187.1, TEA025437.1, TEA031457.1, TEA026271.1, TEA000410.1, TEA000399.1, TEA011247.1, TEA015351.1, TEA000879.1, TEA001038.1, TEA028935.1, TEA019821.1, TEA021767.1, TEA028769.1, TEA002814.1, TEA012284.1, TEA017373.1, TEA030195.1, TEA026311.1, TEA023187.1, TEA025437.1, TEA011247.1, TEA015351.1, TEA010494.1, TEA000437.1, TEA030524.1, TEA024814.1, TEA017672…
13	Alanine, aspartate and glutamate metabolism	map00250	23	ec:1.4.1.14 - synthase (NADH), ec:4.1.1.15 - decarboxylase, ec:6.3.4.5 - synthase, ec:1.4.1.2 - dehydrogenase, ec:6.3.1.2 - synthetase, ec:3.5.1.3 - alpha-keto acid-omega-amidase, ec:6.3.4.16 - synthase (ammonia), ec:6.3.5.5 - synthase (glutamine-hydrolysing), ec:2.6.1.1 - transaminase, ec:2.6.1.12 - transaminase, ec:1.4.3.2 - oxidase, ec:1.4.1.3 - dehydrogenase [NAD(P)+], ec:2.6.1.16 - transamin…	2, 3, 2, 6, 2, 2, 1, 2, 3, 6, 2, 8, 2, 2, 6, 2, 5, 1, 2, 5, 2, 8, 2	TEA026779.1, TEA011569.1, TEA024088.1, TEA021063.1, TEA021095.1, TEA012591.1, TEA024550.1, TEA009809.1, TEA034052.1, TEA006665.1, TEA034006.1, TEA031206.1, TEA028813.1, TEA015580.1, TEA002687.1, TEA001954.1, TEA001132.1, TEA021721.1, TEA021721.1, TEA025361.1, TEA022382.1, TEA018663.1, TEA024318.1, TEA029372.1, TEA016362.1, TEA027939.1, TEA011325.1, TEA021522.1, TEA027937.1, TEA009621.1, TEA011549…
14	Glyoxylate and dicarboxylate metabolism	map00630	23	ec:3.5.1.9 - kynurenine formamidase, ec:1.1.1.79 - reductase (NADP+), ec:2.7.1.31 - 3-kinase, ec:3.5.1.49 - ec:3.5.1.49 formamidase, ec:3.1.3.18 - phosphatase, ec:1.1.1.37 - dehydrogenase, ec:1.1.99.14 - dehydrogenase, ec:2.1.2.1 - hydroxymethyltransferase, ec:1.1.1.81 - reductase, ec:6.3.1.2 - synthetase, ec:4.2.1.3 - hydratase, ec:1.1.1.29 - dehydrogenase, ec:1.2.3.4 - oxidase, ec:1.4.7.1 - syn…	1, 8, 1, 1, 2, 8, 3, 12, 5, 2, 10, 1, 4, 2, 3, 1, 3, 2, 4, 4, 3, 2, 10	TEA000572.1, TEA033349.1, TEA008576.1, TEA023063.1, TEA022305.1, TEA033351.1, TEA024429.1, TEA014885.1, TEA033342.1, TEA014427.1, TEA032565.1, TEA013084.1, TEA015724.1, TEA018152.1, TEA015163.1, TEA029618.1, TEA015969.1, TEA015161.1, TEA027659.1, TEA004926.1, TEA029614.1, TEA010781.1, TEA014264.1, TEA000695.1, TEA018120.1, TEA031795.1, TEA011444.1, TEA018839.1, TEA027857.1, TEA015494.1, TEA014797…
15	Porphyrin and chlorophyll metabolism	map00860	23	ec:3.1.1.14 - CLH, ec:1.3.7.4 - oxidoreductase, ec:4.99.1.4 - ferrochelatase, ec:4.2.1.75 - synthase, ec:3.2.1.31 - beta-glucuronide glucuronohydrolase glucuronidase, ec:4.1.1.37 - decarboxylase, ec:4.2.1.24 - synthase, ec:1.3.1.33 - reductase, ec:1.14.13.81 - IX monomethyl ester (oxidative) cyclase, ec:6.6.1.1 - chelatase, ec:4.99.1.1 - ferrochelatase, ec:1.2.1.70 - reductase, ec:1.3.3.4 - oxida…	6, 1, 2, 1, 1, 2, 2, 1, 1, 2, 5, 1, 2, 2, 1, 34, 3, 1, 1, 1, 7, 1, 2	TEA009750.1, TEA014920.1, TEA008136.1, TEA027284.1, TEA014922.1, TEA014932.1, TEA017054.1, TEA003349.1, TEA003384.1, TEA028606.1, TEA011620.1, TEA009853.1, TEA016019.1, TEA023791.1, TEA012384.1, TEA026812.1, TEA008655.1, TEA026714.1, TEA032426.1, TEA003349.1, TEA030929.1, TEA020323.1, TEA003384.1, TEA005633.1, TEA032611.1, TEA004352.1, TEA025819.1, TEA015415.1, TEA015436.1, TEA022286.1, TEA003175…
16	Carbon fixation in photosynthetic organisms	map00710	22	ec:5.1.3.1 - 3-epimerase, ec:4.1.1.49 - carboxykinase (ATP), ec:2.7.2.3 - kinase, ec:1.1.1.37 - dehydrogenase, ec:5.3.1.1 - isomerase, ec:2.7.9.1 - phosphate dikinase, ec:2.6.1.1 - transaminase, ec:1.2.1.12 - dehydrogenase (phosphorylating), ec:3.1.3.11 - hexose diphosphatase, ec:5.3.1.6 - isomerase, ec:1.2.1.59 - dehydrogenase (NAD(P)+) (phosphorylating), ec:2.2.1.1 - glycolaldehydetransferase, …	3, 2, 3, 8, 4, 1, 3, 6, 3, 1, 6, 2, 6, 2, 6, 1, 16, 1, 1, 8, 16, 2	TEA008221.1, TEA025817.1, TEA017634.1, TEA015503.1, TEA008970.1, TEA011927.1, TEA002958.1, TEA007506.1, TEA018152.1, TEA015163.1, TEA029618.1, TEA015969.1, TEA015161.1, TEA027659.1, TEA004926.1, TEA029614.1, TEA016369.1, TEA012522.1, TEA011906.1, TEA002920.1, TEA020765.1, TEA022382.1, TEA018663.1, TEA024318.1, TEA015892.1, TEA003029.1, TEA018881.1, TEA001150.1, TEA018884.1, TEA003036.1, TEA001068…
17	Inositol phosphate metabolism	map00562	21	ec:2.7.1.158 - 2-kinase, ec:3.1.3.56 - 5-phosphatase, ec:5.3.1.1 - isomerase, ec:5.5.1.4 - synthase, ec:2.7.1.137 - 3-kinase, ec:3.1.4.11 - phospholipase C, ec:2.7.1.159 - 5/6-kinase, ec:3.1.3.36 - 5-phosphatase, ec:2.7.1.134 - 1-kinase, ec:3.1.3.57 - 1-phosphatase, ec:2.7.1.67 - 4-kinase, ec:2.7.8.11 - 3-phosphatidyltransferase, ec:1.13.99.1 - oxygenase, ec:2.7.1.64 - 3-kinase, ec:3.1.3.67 - 3-p…	3, 4, 4, 1, 4, 3, 2, 12, 2, 1, 7, 1, 3, 1, 1, 8, 4, 2, 2, 10, 5	TEA031420.1, TEA017838.1, TEA011292.1, TEA023387.1, TEA024619.1, TEA033179.1, TEA019149.1, TEA016369.1, TEA012522.1, TEA011906.1, TEA002920.1, TEA009887.1, TEA025312.1, TEA027991.1, TEA017942.1, TEA011897.1, TEA012572.1, TEA028436.1, TEA012582.1, TEA025343.1, TEA000800.1, TEA022189.1, TEA033314.1, TEA030456.1, TEA007874.1, TEA023387.1, TEA012561.1, TEA023281.1, TEA033179.1, TEA005646.1, TEA010268…
18	Phenylalanine, tyrosine and tryptophan biosynthesis	map00400	21	ec:2.6.1.57 - transaminase, ec:1.1.1.282 - dehydrogenase, ec:4.1.3.27 - synthase, ec:2.6.1.5 - transaminase, ec:2.6.1.79 - aminotransferase, ec:5.3.1.24 - isomerase, ec:4.2.3.5 - synthase, ec:2.6.1.1 - transaminase, ec:1.1.1.25 - dehydrogenase, ec:2.5.1.54 - synthase, ec:2.7.1.71 - kinase, ec:2.6.1.9 - transaminase, ec:4.2.1.20 - synthase, ec:1.4.3.2 - oxidase, ec:2.6.1.58 - transaminase, ec:4.2.…	2, 6, 2, 6, 2, 1, 3, 3, 6, 2, 4, 2, 1, 2, 2, 7, 7, 3, 2, 2, 1	TEA011325.1, TEA027937.1, TEA012940.1, TEA012248.1, TEA027886.1, TEA011847.1, TEA008672.1, TEA027892.1, TEA004665.1, TEA009091.1, TEA032115.1, TEA011325.1, TEA032117.1, TEA004234.1, TEA032103.1, TEA027937.1, TEA022382.1, TEA018663.1, TEA000460.1, TEA030650.1, TEA001343.1, TEA009377.1, TEA022382.1, TEA018663.1, TEA024318.1, TEA012940.1, TEA012248.1, TEA027886.1, TEA011847.1, TEA008672.1, TEA027892…
19	Aminoacyl-tRNA biosynthesis	map00970	20	ec:6.1.1.22 - ligase, ec:6.1.1.3 - ligase, ec:6.1.1.10 - ligase, ec:6.1.1.18 - ligase, ec:6.1.1.7 - ligase, ec:6.1.1.14 - ligase, ec:6.1.1.4 - ligase, ec:6.1.1.20 - ligase, ec:6.1.1.11 - ligase, ec:6.1.1.1 - ligase, ec:6.1.1.19 - ligase, ec:6.1.1.9 - ligase, ec:6.1.1.15 - ligase, ec:6.1.1.5 - ligase, ec:6.1.1.21 - ligase, ec:6.1.1.2 - ligase, ec:6.3.5.7 - synthase (glutamine-hydrolysing), ec:6.1.…	2, 2, 2, 3, 6, 4, 3, 3, 4, 2, 3, 4, 3, 4, 2, 3, 3, 2, 2, 10	TEA032316.1, TEA024743.1, TEA032634.1, TEA020298.1, TEA026369.1, TEA029794.1, TEA000849.1, TEA013659.1, TEA018492.1, TEA001812.1, TEA010990.1, TEA021820.1, TEA012609.1, TEA030682.1, TEA017803.1, TEA013841.1, TEA014363.1, TEA003198.1, TEA003046.1, TEA013659.1, TEA009175.1, TEA018492.1, TEA006548.1, TEA015678.1, TEA017370.1, TEA022858.1, TEA026621.1, TEA028536.1, TEA007088.1, TEA027701.1, TEA027707…
20	Glycerolipid metabolism	map00561	20	ec:2.3.1.20 - O-acyltransferase, ec:1.2.1.3 - dehydrogenase (NAD+), ec:2.7.1.31 - 3-kinase, ec:2.3.1.51 - O-acyltransferase, ec:2.7.7.9 - uridylyltransferase, ec:1.1.1.21 - reductase, ec:2.4.1.46 - synthase, ec:3.2.1.22 - melibiase, ec:2.7.1.107 - kinase (ATP), ec:3.1.1.23 - lipase, ec:2.3.1.22 - O-acyltransferase, ec:2.4.1.241 - synthase, ec:2.4.1.184 - galactosyltransferase, ec:1.1.1.2 - dehydr…	13, 14, 1, 6, 2, 7, 3, 11, 8, 13, 4, 1, 1, 25, 5, 2, 4, 5, 2, 4	TEA013159.1, TEA015524.1, TEA027465.1, TEA015854.1, TEA015526.1, TEA014617.1, TEA014625.1, TEA014635.1, TEA006483.1, TEA009467.1, TEA013701.1, TEA017696.1, TEA021745.1, TEA015816.1, TEA010889.1, TEA024934.1, TEA025182.1, TEA011206.1, TEA033457.1, TEA003086.1, TEA028626.1, TEA017102.1, TEA018687.1, TEA025215.1, TEA016574.1, TEA021712.1, TEA019104.1, TEA014427.1, TEA016557.1, TEA014897.1, TEA003272…
21	Tryptophan metabolism	map00380	20	ec:3.5.1.9 - kynurenine formamidase, ec:1.2.1.3 - dehydrogenase (NAD+), ec:2.4.1.195 - S-beta-glucosyltransferase, ec:2.6.1.27 - transaminase, ec:1.2.4.2 - dehydrogenase (succinyl-transferring), ec:3.5.5.1 - acetonitrilase, ec:4.2.1.84 - hydratase, ec:1.4.3.2 - oxidase, ec:1.2.3.7 - oxidase, ec:3.5.1.4 - acylamidase, ec:2.8.2.24 - desulfoglucosinolate sulfotransferase, ec:1.1.1.35 - dehydrogenase…	1, 14, 1, 2, 1, 2, 2, 2, 1, 8, 1, 5, 1, 5, 4, 6, 4, 2, 3, 1	TEA000572.1, TEA015816.1, TEA010889.1, TEA024934.1, TEA025182.1, TEA011206.1, TEA033457.1, TEA003086.1, TEA028626.1, TEA017102.1, TEA018687.1, TEA025215.1, TEA016574.1, TEA021712.1, TEA019104.1, TEA029537.1, TEA011325.1, TEA027937.1, TEA026360.1, TEA012344.1, TEA025287.1, TEA012344.1, TEA025287.1, TEA009621.1, TEA011549.1, TEA028626.1, TEA018908.1, TEA003475.1, TEA009057.1, TEA014675.1, TEA024724…
22	Carbon fixation pathways in prokaryotes	map00720	19	ec:4.2.1.116 - dehydratase, ec:1.5.1.5 - dehydrogenase (NADP+), ec:1.1.1.37 - dehydrogenase, ec:1.1.1.42 - dehydrogenase (NADP+), ec:1.3.5.1 - dehydrogenase, ec:2.7.9.1 - phosphate dikinase, ec:6.4.1.2 - carboxylase, ec:1.5.1.20 - reductase [NAD(P)H], ec:3.5.4.9 - cyclohydrolase, ec:4.2.1.3 - hydratase, ec:4.2.1.2 - hydratase, ec:1.1.1.35 - dehydrogenase, ec:6.2.1.1 - ligase, ec:4.1.1.31 - carbox…	1, 6, 8, 1, 2, 1, 7, 2, 6, 10, 1, 5, 3, 8, 2, 7, 1, 4, 6	TEA028979.1, TEA030900.1, TEA027034.1, TEA017732.1, TEA028141.1, TEA007717.1, TEA012370.1, TEA018152.1, TEA015163.1, TEA029618.1, TEA015969.1, TEA015161.1, TEA027659.1, TEA004926.1, TEA029614.1, TEA001617.1, TEA017724.1, TEA026784.1, TEA020765.1, TEA006814.1, TEA031542.1, TEA026894.1, TEA003548.1, TEA033164.1, TEA020515.1, TEA004558.1, TEA027531.1, TEA016143.1, TEA030900.1, TEA027034.1, TEA017732…
23	Glutathione metabolism	map00480	19	ec:1.11.1.11 - peroxidase, ec:1.17.4.1 - reductase, ec:1.8.5.1 - dehydrogenase (ascorbate), ec:1.11.1.15 - thioredoxin peroxidase, ec:1.1.1.42 - dehydrogenase (NADP+), ec:1.11.1.12 - glutathione peroxidase, ec:2.5.1.16 - synthase, ec:6.3.2.2 - ligase, ec:4.3.2.9 - gamma-glutamyl-amino acid cyclotransferase, ec:1.8.1.7 - reductase, ec:1.1.1.43 - 2-dehydrogenase, ec:3.4.19.13 - hydrolase, ec:6.3.2.…	12, 4, 2, 8, 1, 2, 6, 2, 2, 9, 1, 1, 1, 5, 1, 6, 23, 1, 5	TEA013622.1, TEA021205.1, TEA000543.1, TEA019986.1, TEA030817.1, TEA019211.1, TEA028541.1, TEA026035.1, TEA003363.1, TEA017156.1, TEA027158.1, TEA028166.1, TEA015688.1, TEA011769.1, TEA026161.1, TEA031076.1, TEA018716.1, TEA004989.1, TEA023726.1, TEA024664.1, TEA027321.1, TEA022112.1, TEA027834.1, TEA020917.1, TEA030430.1, TEA021171.1, TEA001617.1, TEA008138.1, TEA011810.1, TEA029098.1, TEA033844…
24	Phosphatidylinositol signaling system	map04070	19	ec:2.7.1.158 - 2-kinase, ec:3.1.3.56 - 5-phosphatase, ec:2.7.1.107 - kinase (ATP), ec:2.7.1.137 - 3-kinase, ec:3.1.4.11 - phospholipase C, ec:2.7.1.159 - 5/6-kinase, ec:3.1.3.36 - 5-phosphatase, ec:2.7.11.13 - kinase C, ec:3.1.3.57 - 1-phosphatase, ec:2.7.1.67 - 4-kinase, ec:2.7.4.24 - kinase, ec:2.7.8.11 - 3-phosphatidyltransferase, ec:2.7.4.21 - kinase, ec:2.7.7.41 - cytidylyltransferase, ec:3.…	3, 4, 8, 4, 3, 2, 12, 6, 1, 7, 2, 1, 2, 4, 1, 4, 2, 10, 5	TEA031420.1, TEA017838.1, TEA011292.1, TEA023387.1, TEA024619.1, TEA033179.1, TEA019149.1, TEA026105.1, TEA024157.1, TEA010845.1, TEA024154.1, TEA015850.1, TEA031973.1, TEA016535.1, TEA009221.1, TEA025312.1, TEA027991.1, TEA017942.1, TEA011897.1, TEA012572.1, TEA028436.1, TEA012582.1, TEA025343.1, TEA000800.1, TEA022189.1, TEA033314.1, TEA030456.1, TEA007874.1, TEA023387.1, TEA012561.1, TEA023281…
25	Galactose metabolism	map00052	18	ec:5.1.3.2 - 4-epimerase, ec:3.2.1.26 - invertase, ec:2.7.7.64 - uridylyltransferase, ec:2.7.7.9 - uridylyltransferase, ec:1.1.1.21 - reductase, ec:3.2.1.23 - lactase (ambiguous), ec:3.2.1.22 - melibiase, ec:2.7.1.11 - phosphohexokinase, ec:5.1.3.3 - 1-epimerase, ec:2.7.7.10 - uridylyltransferase, ec:2.7.1.1 - hexokinase type IV glucokinase, ec:2.4.1.123 - 3-alpha-galactosyltransferase, ec:2.4.1.…	5, 19, 3, 2, 7, 30, 11, 13, 1, 1, 12, 6, 6, 18, 8, 5, 5, 1	TEA005682.1, TEA010973.1, TEA003753.1, TEA014253.1, TEA011624.1, TEA025066.1, TEA003957.1, TEA030087.1, TEA004029.1, TEA014537.1, TEA022740.1, TEA006796.1, TEA025611.1, TEA032873.1, TEA004830.1, TEA008370.1, TEA027812.1, TEA024373.1, TEA004824.1, TEA013365.1, TEA005184.1, TEA013997.1, TEA004827.1, TEA025210.1, TEA022671.1, TEA021463.1, TEA025597.1, TEA022671.1, TEA021463.1, TEA032987.1, TEA023684…
26	Arginine biosynthesis	map00220	17	ec:3.5.1.16 - deacetylase, ec:6.3.4.5 - synthase, ec:1.4.1.2 - dehydrogenase, ec:6.3.1.2 - synthetase, ec:6.3.4.16 - synthase (ammonia), ec:2.6.1.1 - transaminase, ec:2.6.1.11 - transaminase, ec:2.3.1.35 - N-acetyltransferase, ec:1.4.1.3 - dehydrogenase [NAD(P)+], ec:2.3.1.1 - N-acetyltransferase, ec:3.5.1.14 - acid amidohydrolase, ec:2.6.1.2 - transaminase, ec:1.2.1.38 - reductase, ec:1.4.1.4 - …	1, 2, 6, 2, 1, 3, 2, 2, 8, 2, 2, 6, 1, 1, 2, 1, 5	TEA014080.1, TEA012591.1, TEA024550.1, TEA009809.1, TEA034052.1, TEA006665.1, TEA034006.1, TEA031206.1, TEA028813.1, TEA015580.1, TEA002687.1, TEA021721.1, TEA022382.1, TEA018663.1, TEA024318.1, TEA030871.1, TEA019438.1, TEA022758.1, TEA014940.1, TEA009809.1, TEA006665.1, TEA028813.1, TEA015542.1, TEA015538.1, TEA034052.1, TEA034006.1, TEA031206.1, TEA022758.1, TEA014940.1, TEA021763.1, TEA005098…
27	Pentose and glucuronate interconversions	map00040	17	ec:2.7.1.17 - xylulokinase (phosphorylating), ec:5.1.3.1 - 3-epimerase, ec:2.7.1.47 - D-ribulokinase (phosphorylating), ec:2.7.7.64 - uridylyltransferase, ec:5.3.1.5 - isomerase, ec:2.7.7.9 - uridylyltransferase, ec:1.1.1.21 - reductase, ec:3.2.1.31 - beta-glucuronide glucuronohydrolase glucuronidase, ec:3.1.1.11 - pectin demethoxylase, ec:3.2.1.15 - pectin depolymerase, ec:4.2.2.2 - lyase, ec:3.…	2, 3, 2, 3, 1, 2, 7, 1, 28, 24, 12, 10, 25, 34, 2, 2, 1	TEA032914.1, TEA028074.1, TEA008221.1, TEA025817.1, TEA017634.1, TEA001540.1, TEA032914.1, TEA022671.1, TEA021463.1, TEA025597.1, TEA008877.1, TEA022671.1, TEA021463.1, TEA032987.1, TEA023684.1, TEA022386.1, TEA032674.1, TEA017861.1, TEA006070.1, TEA006058.1, TEA011620.1, TEA019125.1, TEA023095.1, TEA007999.1, TEA000883.1, TEA011041.1, TEA003001.1, TEA026841.1, TEA004577.1, TEA026247.1, TEA004572…
28	Valine, leucine and isoleucine degradation	map00280	17	ec:1.2.1.3 - dehydrogenase (NAD+), ec:4.2.1.18 - hydratase, ec:2.3.1.16 - C-acyltransferase, ec:2.6.1.42 - transaminase, ec:1.4.3.2 - oxidase, ec:2.6.1.6 - transaminase, ec:1.1.1.35 - dehydrogenase, ec:1.8.1.4 - dehydrogenase, ec:1.2.3.1 - oxidase, ec:1.2.4.4 - dehydrogenase (2-methylpropanoyl-transferring), ec:2.3.3.10 - synthase, ec:3.1.2.4 - hydrolase, ec:1.2.1.27 - dehydrogenase (CoA-acylatin…	14, 3, 7, 4, 2, 2, 5, 6, 1, 3, 3, 8, 2, 4, 3, 6, 3	TEA015816.1, TEA010889.1, TEA024934.1, TEA025182.1, TEA011206.1, TEA033457.1, TEA003086.1, TEA028626.1, TEA017102.1, TEA018687.1, TEA025215.1, TEA016574.1, TEA021712.1, TEA019104.1, TEA031060.1, TEA028979.1, TEA026950.1, TEA027403.1, TEA023334.1, TEA028475.1, TEA020835.1, TEA031575.1, TEA008511.1, TEA031429.1, TEA014483.1, TEA001698.1, TEA002303.1, TEA003507.1, TEA009621.1, TEA011549.1, TEA011325…
29	Citrate cycle (TCA cycle)	map00020	16	ec:4.1.1.32 - carboxykinase (GTP), ec:4.1.1.49 - carboxykinase (ATP), ec:2.3.1.12 - acetyltransferase, ec:1.2.4.2 - dehydrogenase (succinyl-transferring), ec:1.1.1.37 - dehydrogenase, ec:1.1.1.42 - dehydrogenase (NADP+), ec:1.3.5.1 - dehydrogenase, ec:4.2.1.3 - hydratase, ec:6.2.1.4 - ligase (GDP-forming), ec:4.2.1.2 - hydratase, ec:1.8.1.4 - dehydrogenase, ec:2.3.3.1 - (Si)-synthase, ec:6.2.1.5 …	10, 2, 2, 1, 8, 1, 2, 10, 1, 1, 6, 3, 2, 7, 7, 3	TEA026705.1, TEA009852.1, TEA010189.1, TEA031244.1, TEA006193.1, TEA015503.1, TEA012986.1, TEA008970.1, TEA029174.1, TEA000566.1, TEA015503.1, TEA008970.1, TEA002017.1, TEA018968.1, TEA026360.1, TEA018152.1, TEA015163.1, TEA029618.1, TEA015969.1, TEA015161.1, TEA027659.1, TEA004926.1, TEA029614.1, TEA001617.1, TEA017724.1, TEA026784.1, TEA003717.1, TEA015979.1, TEA018062.1, TEA018076.1, TEA017285…
30	Pantothenate and CoA biosynthesis	map00770	16	ec:3.5.2.2 - hydantoinase, ec:3.6.1.9 - diphosphatase, ec:1.3.1.2 - dehydrogenase (NADP+), ec:3.5.1.6 - N-carbamoyl-beta-alanine amidohydrolase, ec:4.2.1.9 - dehydratase, ec:6.3.2.5 - ligase (CTP), ec:2.7.1.24 - kinase, ec:2.6.1.42 - transaminase, ec:1.1.1.86 - reductoisomerase (NADP+), ec:2.6.1.6 - transaminase, ec:2.2.1.6 - synthase, ec:2.1.2.11 - hydroxymethyltransferase, ec:2.7.1.33 - kinase,…	1, 20, 1, 1, 1, 1, 5, 4, 6, 2, 4, 4, 2, 3, 1, 1	TEA030649.1, TEA027676.1, TEA006189.1, TEA019938.1, TEA022344.1, TEA003637.1, TEA018291.1, TEA025344.1, TEA003046.1, TEA009284.1, TEA006327.1, TEA022600.1, TEA021034.1, TEA016881.1, TEA020251.1, TEA018724.1, TEA000927.1, TEA000568.1, TEA020247.1, TEA023993.1, TEA003198.1, TEA019926.1, TEA014548.1, TEA023338.1, TEA010726.1, TEA003816.1, TEA031716.1, TEA000415.1, TEA032277.1, TEA007015.1, TEA014483…
31	Phenylalanine metabolism	map00360	16	ec:1.1.1.237 - reductase, ec:2.6.1.57 - transaminase, ec:1.13.11.27 - dioxygenase, ec:2.6.1.5 - transaminase, ec:2.6.1.1 - transaminase, ec:2.6.1.9 - transaminase, ec:1.4.3.2 - oxidase, ec:2.6.1.58 - transaminase, ec:4.3.1.24 - ammonia-lyase, ec:2.1.1.104 - O-methyltransferase, ec:3.5.1.4 - acylamidase, ec:1.2.1.5 - dehydrogenase [NAD(P)+], ec:1.4.3.21 - oxidase, ec:4.3.1.25 - ammonia-lyase, ec:4…	3, 2, 2, 6, 3, 2, 2, 2, 1, 6, 8, 3, 6, 1, 6, 6	TEA033351.1, TEA022305.1, TEA033342.1, TEA011325.1, TEA027937.1, TEA014954.1, TEA013978.1, TEA032115.1, TEA011325.1, TEA032117.1, TEA004234.1, TEA032103.1, TEA027937.1, TEA022382.1, TEA018663.1, TEA024318.1, TEA011331.1, TEA020486.1, TEA009621.1, TEA011549.1, TEA011325.1, TEA027937.1, TEA023243.1, TEA014546.1, TEA000392.1, TEA014706.1, TEA023862.1, TEA022732.1, TEA023870.1, TEA018908.1, TEA003475…
32	Phenylpropanoid biosynthesis	map00940	16	ec:3.2.1.126 - beta-glucosidase, ec:1.1.1.195 - dehydrogenase, ec:1.11.1.7 - lactoperoxidase, ec:1.2.1.68 - dehydrogenase, ec:4.3.1.24 - ammonia-lyase, ec:2.1.1.104 - O-methyltransferase, ec:3.1.1.49 - esterase, ec:2.4.1.128 - glucosyltransferase, ec:2.3.1.92 - O-sinapoyltransferase, ec:1.2.1.44 - reductase, ec:2.3.1.99 - O-hydroxycinnamoyltransferase, ec:4.3.1.25 - ammonia-lyase, ec:3.2.1.21 - g…	2, 7, 81, 2, 1, 6, 1, 4, 1, 14, 5, 1, 44, 5, 5, 6	TEA008832.1, TEA008079.1, TEA025404.1, TEA027825.1, TEA001435.1, TEA024897.1, TEA006711.1, TEA005273.1, TEA000234.1, TEA028710.1, TEA013622.1, TEA014420.1, TEA009133.1, TEA017156.1, TEA010147.1, TEA016247.1, TEA019986.1, TEA008473.1, TEA022134.1, TEA012933.1, TEA007897.1, TEA028541.1, TEA015341.1, TEA026035.1, TEA003363.1, TEA027831.1, TEA032969.1, TEA027359.1, TEA000197.1, TEA014821.1, TEA008138…
33	Tyrosine metabolism	map00350	16	ec:1.1.1.237 - reductase, ec:2.6.1.57 - transaminase, ec:1.13.11.27 - dioxygenase, ec:5.2.1.2 - isomerase, ec:2.6.1.5 - transaminase, ec:2.6.1.1 - transaminase, ec:2.3.1.140 - synthase, ec:2.6.1.9 - transaminase, ec:1.1.1.1 - dehydrogenase, ec:1.4.3.2 - oxidase, ec:2.6.1.58 - transaminase, ec:1.2.1.5 - dehydrogenase [NAD(P)+], ec:1.10.3.1 - oxidase, ec:1.4.3.21 - oxidase, ec:1.2.3.1 - oxidase, ec…	3, 2, 2, 3, 6, 3, 3, 2, 11, 2, 2, 3, 2, 6, 1, 1	TEA033351.1, TEA022305.1, TEA033342.1, TEA011325.1, TEA027937.1, TEA014954.1, TEA013978.1, TEA007887.1, TEA018306.1, TEA007897.1, TEA032115.1, TEA011325.1, TEA032117.1, TEA004234.1, TEA032103.1, TEA027937.1, TEA022382.1, TEA018663.1, TEA024318.1, TEA011691.1, TEA024566.1, TEA014150.1, TEA011331.1, TEA020486.1, TEA029314.1, TEA005539.1, TEA015372.1, TEA015686.1, TEA007219.1, TEA017032.1, TEA005554…
34	Arginine and proline metabolism	map00330	15	ec:1.2.1.3 - dehydrogenase (NAD+), ec:1.5.3.17 - polyamine oxidase, ec:1.2.1.41 - dehydrogenase, ec:3.5.3.12 - deiminase, ec:1.14.11.2 - 4-dioxygenase, ec:4.1.1.50 - decarboxylase, ec:2.6.1.1 - transaminase, ec:2.5.1.16 - synthase, ec:2.7.2.11 - 5-kinase, ec:1.5.1.2 - reductase, ec:3.5.1.4 - acylamidase, ec:2.6.1.13 - aminotransferase, ec:2.5.1.22 - synthase, ec:1.5.3.16 - oxidase, ec:1.4.3.22 - …	14, 2, 2, 1, 6, 1, 3, 6, 2, 1, 8, 3, 5, 2, 3	TEA015816.1, TEA010889.1, TEA024934.1, TEA025182.1, TEA011206.1, TEA033457.1, TEA003086.1, TEA028626.1, TEA017102.1, TEA018687.1, TEA025215.1, TEA016574.1, TEA021712.1, TEA019104.1, TEA015140.1, TEA018645.1, TEA031333.1, TEA006045.1, TEA022185.1, TEA028545.1, TEA014532.1, TEA028189.1, TEA013803.1, TEA029703.1, TEA014101.1, TEA027542.1, TEA022382.1, TEA018663.1, TEA024318.1, TEA029098.1, TEA033844…
35	beta-Alanine metabolism	map00410	15	ec:1.2.1.3 - dehydrogenase (NAD+), ec:3.5.2.2 - hydantoinase, ec:1.5.3.17 - polyamine oxidase, ec:1.3.1.2 - dehydrogenase (NADP+), ec:4.1.1.15 - decarboxylase, ec:3.5.1.6 - N-carbamoyl-beta-alanine amidohydrolase, ec:2.5.1.16 - synthase, ec:1.2.1.5 - dehydrogenase [NAD(P)+], ec:1.4.3.21 - oxidase, ec:2.5.1.22 - synthase, ec:1.5.3.16 - oxidase, ec:3.1.2.4 - hydrolase, ec:1.3.1.1 - dehydrogenase (N…	14, 1, 2, 1, 3, 1, 6, 3, 6, 5, 2, 8, 1, 2, 6	TEA015816.1, TEA010889.1, TEA024934.1, TEA025182.1, TEA011206.1, TEA033457.1, TEA003086.1, TEA028626.1, TEA017102.1, TEA018687.1, TEA025215.1, TEA016574.1, TEA021712.1, TEA019104.1, TEA030649.1, TEA015140.1, TEA018645.1, TEA019926.1, TEA024088.1, TEA021063.1, TEA021095.1, TEA014548.1, TEA029098.1, TEA033844.1, TEA032646.1, TEA020668.1, TEA028627.1, TEA018707.1, TEA033457.1, TEA010889.1, TEA018687…
36	Fatty acid degradation	map00071	15	ec:1.2.1.3 - dehydrogenase (NAD+), ec:6.2.1.3 - ligase, ec:5.1.2.3 - epimerase, ec:1.3.3.6 - oxidase, ec:5.3.3.8 - isomerase, ec:2.3.1.16 - C-acyltransferase, ec:1.1.1.1 - dehydrogenase, ec:1.1.1.35 - dehydrogenase, ec:6.2.1.20 - ligase, ec:1.14.15.3 - 1-monooxygenase, ec:1.1.1.211 - dehydrogenase, ec:4.2.1.74 - hydratase, ec:2.3.1.9 - C-acetyltransferase, ec:1.2.1.48 - dehydrogenase, ec:4.2.1.17…	14, 9, 3, 10, 3, 7, 11, 5, 2, 10, 2, 3, 4, 1, 6	TEA015816.1, TEA010889.1, TEA024934.1, TEA025182.1, TEA011206.1, TEA033457.1, TEA003086.1, TEA028626.1, TEA017102.1, TEA018687.1, TEA025215.1, TEA016574.1, TEA021712.1, TEA019104.1, TEA024067.1, TEA028725.1, TEA015240.1, TEA006577.1, TEA033429.1, TEA000885.1, TEA026339.1, TEA005668.1, TEA010864.1, TEA023625.1, TEA027322.1, TEA013588.1, TEA023334.1, TEA017099.1, TEA013436.1, TEA001088.1, TEA013437…
37	Folate biosynthesis	map00790	15	ec:3.4.19.9 - gamma-glutamyl hydrolase, ec:1.1.1.21 - reductase, ec:6.3.2.12 - synthase, ec:4.2.1.96 - dehydratase, ec:3.5.4.25 - cyclohydrolase II, ec:4.1.99.22 - 3',8-cyclase, ec:3.5.4.16 - cyclohydrolase I, ec:6.3.2.17 - synthase, ec:4.6.1.17 - pyranopterin monophosphate synthase, ec:2.6.1.85 - synthase, ec:1.1.1.184 - reductase (NADPH), ec:4.1.2.25 - aldolase, ec:2.8.1.12 - synthase, ec:2.8.1…	4, 7, 1, 2, 4, 1, 1, 3, 1, 1, 1, 1, 3, 1, 3	TEA025051.1, TEA011510.1, TEA003403.1, TEA016001.1, TEA032987.1, TEA023684.1, TEA022386.1, TEA032674.1, TEA017861.1, TEA006070.1, TEA006058.1, TEA029093.1, TEA032431.1, TEA001879.1, TEA001809.1, TEA006481.1, TEA006489.1, TEA010242.1, TEA005718.1, TEA006016.1, TEA030568.1, TEA028867.1, TEA017310.1, TEA005718.1, TEA011474.1, TEA033682.1, TEA026903.1, TEA017593.1, TEA013190.1, TEA020071.1, TEA023027…
38	Pentose phosphate pathway	map00030	15	ec:5.1.3.1 - 3-epimerase, ec:2.7.1.11 - phosphohexokinase, ec:5.3.1.9 - isomerase, ec:3.1.3.11 - hexose diphosphatase, ec:5.3.1.6 - isomerase, ec:2.2.1.1 - glycolaldehydetransferase, ec:4.1.2.13 - aldolase, ec:1.1.1.43 - 2-dehydrogenase, ec:2.7.1.90 - 1-phosphotransferase, ec:5.4.2.2 - (alpha-D-glucose-1,6-bisphosphate-dependent), ec:2.2.1.2 - dihydroxyacetonetransferase, ec:1.1.1.44 - dehydrogen…	3, 13, 6, 3, 1, 2, 6, 1, 5, 5, 1, 1, 2, 6, 5	TEA008221.1, TEA025817.1, TEA017634.1, TEA008752.1, TEA011020.1, TEA019052.1, TEA027266.1, TEA002674.1, TEA002683.1, TEA024448.1, TEA002682.1, TEA029641.1, TEA012850.1, TEA002969.1, TEA019988.1, TEA027844.1, TEA005441.1, TEA030504.1, TEA003558.1, TEA030689.1, TEA001137.1, TEA001146.1, TEA001068.1, TEA004706.1, TEA029677.1, TEA007591.1, TEA018748.1, TEA003921.1, TEA008518.1, TEA006704.1, TEA023229…
39	Ascorbate and aldarate metabolism	map00053	14	ec:1.11.1.11 - peroxidase, ec:1.2.1.3 - dehydrogenase (NAD+), ec:2.7.7.64 - uridylyltransferase, ec:1.8.5.1 - dehydrogenase (ascorbate), ec:1.10.3.3 - oxidase, ec:2.7.7.69 - phosphorylase, ec:1.1.3.8 - oxidase, ec:1.3.2.3 - dehydrogenase, ec:1.6.5.4 - reductase (NADH), ec:1.13.99.1 - oxygenase, ec:2.4.1.17 - 1-naphthol glucuronyltransferase, ec:1.1.1.20 - reductase, ec:2.7.1.43 - glucuronokinase …	12, 14, 3, 2, 1, 2, 5, 1, 9, 3, 34, 1, 2, 1	TEA013622.1, TEA021205.1, TEA000543.1, TEA019986.1, TEA030817.1, TEA019211.1, TEA028541.1, TEA026035.1, TEA003363.1, TEA017156.1, TEA027158.1, TEA028166.1, TEA015816.1, TEA010889.1, TEA024934.1, TEA025182.1, TEA011206.1, TEA033457.1, TEA003086.1, TEA028626.1, TEA017102.1, TEA018687.1, TEA025215.1, TEA016574.1, TEA021712.1, TEA019104.1, TEA022671.1, TEA021463.1, TEA025597.1, TEA018716.1, TEA004989…
40	Butanoate metabolism	map00650	14	ec:4.1.1.15 - decarboxylase, ec:5.1.2.3 - epimerase, ec:1.3.5.1 - dehydrogenase, ec:1.1.1.30 - dehydrogenase, ec:1.1.99.2 - dehydrogenase, ec:1.1.1.35 - dehydrogenase, ec:2.2.1.6 - synthase, ec:2.3.3.10 - synthase, ec:2.8.3.8 - CoA-transferase, ec:1.1.1.36 - reductase, ec:6.2.1.2 - acyl-CoA ligase, ec:2.3.1.9 - C-acetyltransferase, ec:4.2.1.17 - hydratase, ec:4.1.3.4 - lyase	3, 3, 2, 3, 3, 5, 4, 3, 1, 4, 2, 4, 6, 3	TEA024088.1, TEA021063.1, TEA021095.1, TEA023625.1, TEA027322.1, TEA013588.1, TEA017724.1, TEA026784.1, TEA023063.1, TEA008576.1, TEA024429.1, TEA033243.1, TEA004061.1, TEA011928.1, TEA029358.1, TEA030226.1, TEA013588.1, TEA023625.1, TEA027322.1, TEA031226.1, TEA006014.1, TEA005065.1, TEA013639.1, TEA005558.1, TEA001661.1, TEA014739.1, TEA023334.1, TEA029358.1, TEA017622.1, TEA030226.1, TEA022473…
41	Drug metabolism - other enzymes	map00983	14	ec:2.7.1.48 - kinase, ec:3.5.2.2 - hydantoinase, ec:3.1.1.1 - ali-esterase, ec:1.17.4.1 - reductase, ec:1.3.1.2 - dehydrogenase (NADP+), ec:3.5.1.6 - N-carbamoyl-beta-alanine amidohydrolase, ec:3.2.1.31 - beta-glucuronide glucuronohydrolase glucuronidase, ec:3.5.4.5 - deaminase, ec:2.7.4.14 - kinase, ec:2.3.1.5 - N-acetyltransferase, ec:2.4.1.17 - 1-naphthol glucuronyltransferase, ec:2.7.1.21 - k…	7, 1, 145, 4, 1, 1, 1, 1, 1, 61, 34, 1, 8, 23	TEA018882.1, TEA013895.1, TEA025794.1, TEA007128.1, TEA005700.1, TEA015215.1, TEA007870.1, TEA030649.1, TEA018261.1, TEA019125.1, TEA023095.1, TEA025753.1, TEA006487.1, TEA005125.1, TEA002398.1, TEA007999.1, TEA009429.1, TEA011041.1, TEA003001.1, TEA026801.1, TEA021453.1, TEA028176.1, TEA001906.1, TEA008410.1, TEA019731.1, TEA031492.1, TEA002778.1, TEA027549.1, TEA017615.1, TEA026933.1, TEA009391…
42	Nicotinate and nicotinamide metabolism	map00760	14	ec:6.3.4.21 - phosphoribosyltransferase, ec:3.6.1.9 - diphosphatase, ec:2.7.1.23 - kinase, ec:3.1.3.5 - uridine 5'-nucleotidase, ec:3.2.2.1 - nucleosidase, ec:2.4.2.19 - diphosphorylase (carboxylating), ec:1.6.1.1 - transhydrogenase (Si-specific), ec:6.3.5.1 - synthase (glutamine-hydrolysing), ec:1.4.3.16 - oxidase, ec:1.2.3.1 - oxidase, ec:3.6.1.22 - diphosphatase, ec:3.2.2.3 - nucleosidase, ec:…	2, 20, 14, 2, 14, 3, 2, 2, 2, 1, 3, 10, 1, 5	TEA006207.1, TEA028216.1, TEA027676.1, TEA006189.1, TEA019938.1, TEA022344.1, TEA003637.1, TEA018291.1, TEA025344.1, TEA003046.1, TEA009284.1, TEA006327.1, TEA022600.1, TEA021034.1, TEA016881.1, TEA020251.1, TEA018724.1, TEA000927.1, TEA000568.1, TEA020247.1, TEA023993.1, TEA003198.1, TEA006645.1, TEA014151.1, TEA010845.1, TEA012519.1, TEA015850.1, TEA025142.1, TEA001116.1, TEA024157.1, TEA012046…
43	Sulfur metabolism	map00920	13	ec:3.6.2.1 - adenosine 5-phosphosulfate sulfohydrolase, ec:1.8.4.9 - reductase (glutathione), ec:2.3.1.30 - O-acetyltransferase, ec:2.8.1.1 - sulfurtransferase, ec:1.8.99.2 - reductase, ec:2.7.7.4 - adenylyltransferase, ec:2.5.1.47 - synthase, ec:2.7.1.25 - kinase, ec:3.1.3.7 - nucleotidase, ec:1.8.4.8 - reductase (thioredoxin), ec:2.7.7.5 - adenylyltransferase (ADP), ec:1.8.3.1 - oxidase, ec:2.5…	4, 2, 2, 1, 2, 1, 8, 1, 3, 2, 1, 2, 2	TEA030308.1, TEA007584.1, TEA005210.1, TEA033241.1, TEA022975.1, TEA018081.1, TEA027209.1, TEA015479.1, TEA009448.1, TEA022975.1, TEA018081.1, TEA026933.1, TEA020854.1, TEA004789.1, TEA007590.1, TEA023582.1, TEA001928.1, TEA023601.1, TEA011501.1, TEA003268.1, TEA026933.1, TEA022555.1, TEA021444.1, TEA001798.1, TEA022975.1, TEA018081.1, TEA030308.1, TEA025125.1, TEA032158.1, TEA014639.1, TEA014615…
44	Cyanoamino acid metabolism	map00460	12	ec:3.5.1.49 - ec:3.5.1.49 formamidase, ec:2.4.1.63 - synthase, ec:3.5.5.1 - acetonitrilase, ec:2.1.2.1 - hydroxymethyltransferase, ec:4.4.1.9 - synthase, ec:3.2.1.117 - beta-glucosidase, ec:4.2.1.65 - hydratase, ec:3.2.1.21 - gentiobiase, ec:4.1.2.10 - lyase, ec:2.3.2.2 - glutamyl transpeptidase, ec:3.5.1.1 - asparaginase II, ec:3.5.5.4 - nitrilase	1, 1, 2, 12, 1, 1, 2, 44, 5, 1, 2, 2	TEA032565.1, TEA029948.1, TEA012344.1, TEA025287.1, TEA018120.1, TEA031795.1, TEA011444.1, TEA018839.1, TEA027857.1, TEA015494.1, TEA014797.1, TEA030111.1, TEA015507.1, TEA022813.1, TEA016217.1, TEA025786.1, TEA004789.1, TEA029228.1, TEA012344.1, TEA025287.1, TEA020136.1, TEA030040.1, TEA027729.1, TEA008832.1, TEA021189.1, TEA006718.1, TEA006756.1, TEA030375.1, TEA016295.1, TEA001342.1, TEA029441…
45	Fatty acid biosynthesis	map00061	12	ec:6.2.1.3 - ligase, ec:2.3.1.85 - synthase, ec:6.4.1.2 - carboxylase, ec:3.1.2.14 - hydrolase, ec:4.2.1.59 - dehydratase, ec:2.3.1.86 - synthase, ec:2.3.1.180 - synthase III, ec:3.1.2.21 - hydrolase, ec:2.3.1.41 - synthase I, ec:1.1.1.100 - reductase, ec:1.14.19.2 - 9-desaturase, ec:1.3.1.9 - reductase (NADH)	9, 27, 7, 7, 1, 5, 1, 2, 8, 4, 6, 1	TEA024067.1, TEA028725.1, TEA015240.1, TEA006577.1, TEA033429.1, TEA000885.1, TEA026339.1, TEA005668.1, TEA010864.1, TEA014235.1, TEA021479.1, TEA016642.1, TEA019605.1, TEA014232.1, TEA016641.1, TEA033792.1, TEA030839.1, TEA026075.1, TEA009759.1, TEA009592.1, TEA031650.1, TEA005835.1, TEA004646.1, TEA010501.1, TEA012229.1, TEA005469.1, TEA026245.1, TEA008319.1, TEA012474.1, TEA012224.1, TEA025246…
46	Methane metabolism	map00680	12	ec:4.2.1.11 - hydratase, ec:1.1.1.37 - dehydrogenase, ec:2.1.2.1 - hydroxymethyltransferase, ec:2.7.1.11 - phosphohexokinase, ec:3.1.3.11 - hexose diphosphatase, ec:4.1.2.13 - aldolase, ec:1.1.1.29 - dehydrogenase, ec:6.2.1.1 - ligase, ec:1.1.1.95 - dehydrogenase, ec:1.1.1.284 - dehydrogenase, ec:4.1.1.31 - carboxylase, ec:3.1.3.3 - phosphatase	3, 8, 12, 13, 3, 6, 1, 3, 3, 7, 8, 6	TEA026497.1, TEA010968.1, TEA002558.1, TEA018152.1, TEA015163.1, TEA029618.1, TEA015969.1, TEA015161.1, TEA027659.1, TEA004926.1, TEA029614.1, TEA018120.1, TEA031795.1, TEA011444.1, TEA018839.1, TEA027857.1, TEA015494.1, TEA014797.1, TEA030111.1, TEA015507.1, TEA022813.1, TEA016217.1, TEA025786.1, TEA008752.1, TEA011020.1, TEA019052.1, TEA027266.1, TEA002674.1, TEA002683.1, TEA024448.1, TEA002682…
47	N-Glycan biosynthesis	map00510	12	ec:2.4.1.101 - 2-beta-N-acetylglucosaminyltransferase, ec:2.4.1.259 - alpha-1,2-mannosyltransferase, ec:2.4.1.131 - alpha-1,2-mannosyltransferase, ec:2.4.1.261 - alpha-1,2-mannosyltransferase, ec:2.4.1.141 - N-acetylglucosaminyltransferase, ec:2.7.1.108 - kinase, ec:2.4.1.38 - beta-1,4-galactosyltransferase, ec:3.2.1.84 - 1,3-alpha-glucosidase, ec:2.4.1.258 - alpha-1,3-mannosyltransferase, ec:2.7…	2, 1, 1, 1, 2, 1, 5, 1, 1, 1, 2, 1	TEA006935.1, TEA011387.1, TEA009846.1, TEA009846.1, TEA009846.1, TEA006377.1, TEA001863.1, TEA012725.1, TEA032582.1, TEA015414.1, TEA031507.1, TEA021213.1, TEA010782.1, TEA033139.1, TEA013863.1, TEA009318.1, TEA004444.1, TEA006336.1, TEA024240.1
48	Propanoate metabolism	map00640	12	ec:6.4.1.2 - carboxylase, ec:6.2.1.4 - ligase (GDP-forming), ec:6.2.1.1 - ligase, ec:1.8.1.4 - dehydrogenase, ec:1.2.4.4 - dehydrogenase (2-methylpropanoyl-transferring), ec:2.8.3.8 - CoA-transferase, ec:6.2.1.5 - ligase (ADP-forming), ec:3.1.2.4 - hydrolase, ec:1.2.1.27 - dehydrogenase (CoA-acylating), ec:1.2.1.18 - dehydrogenase (acetylating), ec:2.3.1.9 - C-acetyltransferase, ec:4.2.1.17 - hyd…	7, 1, 3, 6, 3, 1, 2, 8, 2, 2, 4, 6	TEA006814.1, TEA031542.1, TEA026894.1, TEA003548.1, TEA033164.1, TEA020515.1, TEA004558.1, TEA021546.1, TEA007716.1, TEA005053.1, TEA024905.1, TEA022046.1, TEA007902.1, TEA027707.1, TEA011185.1, TEA011478.1, TEA004841.1, TEA028002.1, TEA007101.1, TEA007105.1, TEA023334.1, TEA027556.1, TEA021546.1, TEA025592.1, TEA030162.1, TEA013570.1, TEA013199.1, TEA011410.1, TEA031857.1, TEA031715.1, TEA025310…
49	Sphingolipid metabolism	map00600	12	ec:3.2.1.23 - lactase (ambiguous), ec:3.2.1.22 - melibiase, ec:1.1.1.102 - reductase, ec:2.7.8.3 - cholinephosphotransferase, ec:2.7.1.138 - kinase, ec:2.7.8.27 - synthase, ec:2.3.1.50 - C-palmitoyltransferase, ec:3.5.1.23 - acylsphingosine deacylase, ec:2.7.1.91 - kinase, ec:2.3.1.24 - N-acyltransferase, ec:3.1.3.4 - phosphatase, ec:4.1.2.27 - aldolase	30, 11, 1, 1, 1, 1, 2, 2, 1, 5, 5, 1	TEA027729.1, TEA019356.1, TEA004783.1, TEA006718.1, TEA019912.1, TEA030713.1, TEA029829.1, TEA005230.1, TEA026225.1, TEA005234.1, TEA027095.1, TEA029228.1, TEA022366.1, TEA028370.1, TEA002469.1, TEA004281.1, TEA030210.1, TEA030820.1, TEA031939.1, TEA021529.1, TEA004772.1, TEA033138.1, TEA033134.1, TEA011910.1, TEA020729.1, TEA033130.1, TEA016015.1, TEA003751.1, TEA006837.1, TEA010950.1, TEA022917…
50	Isoquinoline alkaloid biosynthesis	map00950	11	ec:2.6.1.57 - transaminase, ec:2.6.1.5 - transaminase, ec:1.1.1.247 - reductase (NADPH), ec:2.6.1.1 - transaminase, ec:1.4.3.2 - oxidase, ec:1.1.1.248 - reductase (NADPH), ec:2.1.1.140 - ec:2.1.1.140 (S)-coclaurine-N-methyltransferase, ec:1.10.3.1 - oxidase, ec:1.14.11.31 - 6-O-demethylase, ec:1.4.3.21 - oxidase, ec:1.14.11.32 - 3-O-demethylase	2, 6, 6, 3, 2, 11, 3, 2, 8, 6, 10	TEA011325.1, TEA027937.1, TEA032115.1, TEA011325.1, TEA032117.1, TEA004234.1, TEA032103.1, TEA027937.1, TEA017861.1, TEA001270.1, TEA029568.1, TEA022386.1, TEA032674.1, TEA029566.1, TEA022382.1, TEA018663.1, TEA024318.1, TEA009621.1, TEA011549.1, TEA016897.1, TEA023385.1, TEA019845.1, TEA023386.1, TEA006557.1, TEA002328.1, TEA007205.1, TEA002544.1, TEA025270.1, TEA030899.1, TEA025605.1, TEA001071…
51	Ubiquinone and other terpenoid-quinone biosynthesis	map00130	11	ec:1.1.1.237 - reductase, ec:1.6.5.2 - dehydrogenase (quinone), ec:2.1.1.64 - 3-O-methyltransferase, ec:2.1.1.95 - O-methyltransferase, ec:4.1.3.36 - synthase, ec:1.13.11.27 - dioxygenase, ec:2.6.1.5 - transaminase, ec:2.1.1.201 - methylase, ec:2.1.1.114 - methyltransferase, ec:2.1.1.295 - methyltransferase, ec:6.2.1.12 - ligase	3, 6, 1, 2, 2, 2, 6, 1, 1, 3, 6	TEA033351.1, TEA022305.1, TEA033342.1, TEA024343.1, TEA013153.1, TEA006150.1, TEA024987.1, TEA010882.1, TEA011702.1, TEA013510.1, TEA017445.1, TEA006138.1, TEA032119.1, TEA032128.1, TEA014954.1, TEA013978.1, TEA032115.1, TEA011325.1, TEA032117.1, TEA004234.1, TEA032103.1, TEA027937.1, TEA029288.1, TEA013510.1, TEA024387.1, TEA018920.1, TEA014735.1, TEA034012.1, TEA027829.1, TEA006577.1, TEA033429…
52	Various types of N-glycan biosynthesis	map00513	11	ec:2.4.1.101 - 2-beta-N-acetylglucosaminyltransferase, ec:2.4.1.131 - alpha-1,2-mannosyltransferase, ec:2.4.1.261 - alpha-1,2-mannosyltransferase, ec:2.4.1.214 - 3-alpha-L-fucosyltransferase, ec:2.4.1.141 - N-acetylglucosaminyltransferase, ec:2.4.2.38 - 2-beta-D-xylosyltransferase, ec:2.4.1.38 - beta-1,4-galactosyltransferase, ec:2.4.1.258 - alpha-1,3-mannosyltransferase, ec:3.2.1.52 - hexosamini…	2, 1, 1, 1, 2, 1, 5, 1, 4, 2, 1	TEA006935.1, TEA011387.1, TEA009846.1, TEA009846.1, TEA026641.1, TEA006377.1, TEA001863.1, TEA020121.1, TEA032582.1, TEA015414.1, TEA031507.1, TEA021213.1, TEA010782.1, TEA013863.1, TEA013372.1, TEA024163.1, TEA004997.1, TEA008762.1, TEA004444.1, TEA006336.1, TEA024240.1
53	alpha-Linolenic acid metabolism	map00592	10	ec:1.3.3.6 - oxidase, ec:2.3.1.16 - C-acyltransferase, ec:3.1.1.32 - A1, ec:1.3.1.42 - reductase, ec:1.1.1.1 - dehydrogenase, ec:1.13.11.12 - 13S-lipoxygenase, ec:5.3.99.6 - cyclase, ec:4.2.1.17 - hydratase, ec:2.1.1.141 - O-methyltransferase, ec:3.1.1.4 - A2	10, 7, 9, 7, 11, 8, 1, 6, 2, 7	TEA023334.1, TEA017099.1, TEA013436.1, TEA001088.1, TEA013437.1, TEA009681.1, TEA019216.1, TEA023285.1, TEA024308.1, TEA024013.1, TEA027403.1, TEA023334.1, TEA028475.1, TEA020835.1, TEA031575.1, TEA008511.1, TEA031429.1, TEA018261.1, TEA008739.1, TEA012796.1, TEA031559.1, TEA021198.1, TEA027162.1, TEA008742.1, TEA001193.1, TEA028176.1, TEA022667.1, TEA025907.1, TEA020350.1, TEA022638.1, TEA023459…
54	Fatty acid elongation	map00062	10	ec:1.1.1.330 - 3-oxoacyl-CoA reductase, ec:2.3.1.16 - C-acyltransferase, ec:3.1.2.2 - hydrolase, ec:2.3.1.199 - 3-oxoacyl-CoA synthase, ec:1.3.1.38 - reductase (NADPH), ec:1.1.1.35 - dehydrogenase, ec:1.1.1.211 - dehydrogenase, ec:4.2.1.74 - hydratase, ec:4.2.1.17 - hydratase, ec:3.1.2.22 - hydrolase	1, 7, 1, 7, 2, 5, 2, 3, 6, 7	TEA017622.1, TEA027403.1, TEA023334.1, TEA028475.1, TEA020835.1, TEA031575.1, TEA008511.1, TEA031429.1, TEA033716.1, TEA004646.1, TEA019605.1, TEA005469.1, TEA033792.1, TEA030839.1, TEA009759.1, TEA005835.1, TEA021447.1, TEA007091.1, TEA029358.1, TEA030226.1, TEA013588.1, TEA023625.1, TEA027322.1, TEA029358.1, TEA030226.1, TEA023625.1, TEA027322.1, TEA013588.1, TEA031060.1, TEA028979.1, TEA013588…
55	Histidine metabolism	map00340	10	ec:1.2.1.3 - dehydrogenase (NAD+), ec:4.2.1.19 - dehydratase, ec:3.5.4.19 - cyclohydrolase, ec:2.1.1.22 - N-methyltransferase, ec:5.3.1.16 - isomerase, ec:2.6.1.9 - transaminase, ec:1.2.1.5 - dehydrogenase [NAD(P)+], ec:3.6.1.31 - diphosphatase, ec:2.4.2.17 - phosphoribosyltransferase, ec:1.4.3.22 - oxidase	14, 2, 2, 1, 1, 2, 3, 2, 2, 3	TEA015816.1, TEA010889.1, TEA024934.1, TEA025182.1, TEA011206.1, TEA033457.1, TEA003086.1, TEA028626.1, TEA017102.1, TEA018687.1, TEA025215.1, TEA016574.1, TEA021712.1, TEA019104.1, TEA020690.1, TEA002098.1, TEA001458.1, TEA005024.1, TEA023356.1, TEA020279.1, TEA011331.1, TEA020486.1, TEA033457.1, TEA010889.1, TEA018687.1, TEA001458.1, TEA005024.1, TEA001517.1, TEA030350.1, TEA008146.1, TEA029860…
56	Nitrogen metabolism	map00910	10	ec:3.5.1.49 - ec:3.5.1.49 formamidase, ec:1.4.1.14 - synthase (NADH), ec:3.5.5.1 - acetonitrilase, ec:4.2.1.1 - anhydrase, ec:1.4.1.2 - dehydrogenase, ec:6.3.1.2 - synthetase, ec:6.3.4.16 - synthase (ammonia), ec:1.4.1.3 - dehydrogenase [NAD(P)+], ec:1.4.7.1 - synthase (ferredoxin), ec:1.4.1.4 - dehydrogenase (NADP+)	1, 2, 2, 15, 6, 2, 1, 8, 2, 1	TEA032565.1, TEA026779.1, TEA011569.1, TEA012344.1, TEA025287.1, TEA014670.1, TEA020530.1, TEA010186.1, TEA008581.1, TEA020532.1, TEA020533.1, TEA005090.1, TEA020496.1, TEA020517.1, TEA001416.1, TEA026003.1, TEA013076.1, TEA030435.1, TEA021790.1, TEA032717.1, TEA009809.1, TEA034052.1, TEA006665.1, TEA034006.1, TEA031206.1, TEA028813.1, TEA015580.1, TEA002687.1, TEA021721.1, TEA009809.1, TEA006665…
57	One carbon pool by folate	map00670	10	ec:1.5.1.5 - dehydrogenase (NADP+), ec:2.1.2.1 - hydroxymethyltransferase, ec:2.1.1.13 - synthase, ec:1.5.1.20 - reductase [NAD(P)H], ec:3.5.4.9 - cyclohydrolase, ec:6.3.3.2 - cyclo-ligase, ec:1.5.1.15 - dehydrogenase (NAD+), ec:2.1.1.45 - synthase, ec:1.5.1.3 - reductase, ec:6.3.4.3 - ligase	6, 12, 1, 2, 6, 2, 1, 3, 3, 1	TEA030900.1, TEA027034.1, TEA017732.1, TEA028141.1, TEA007717.1, TEA012370.1, TEA018120.1, TEA031795.1, TEA011444.1, TEA018839.1, TEA027857.1, TEA015494.1, TEA014797.1, TEA030111.1, TEA015507.1, TEA022813.1, TEA016217.1, TEA025786.1, TEA007200.1, TEA027531.1, TEA016143.1, TEA030900.1, TEA027034.1, TEA017732.1, TEA028141.1, TEA007717.1, TEA012370.1, TEA025568.1, TEA028182.1, TEA027034.1, TEA006412…
58	Selenocompound metabolism	map00450	10	ec:6.1.1.10 - ligase, ec:2.1.1.13 - synthase, ec:2.1.1.14 - S-methyltransferase, ec:4.4.1.1 - gamma-lyase, ec:2.7.7.4 - adenylyltransferase, ec:4.4.1.16 - lyase, ec:1.8.1.9 - reductase, ec:4.4.1.13 - beta-lyase, ec:2.1.1.12 - S-methyltransferase, ec:2.5.1.48 - gamma-synthase	2, 1, 1, 3, 1, 1, 7, 1, 1, 2	TEA026369.1, TEA029794.1, TEA007200.1, TEA007200.1, TEA014615.1, TEA005918.1, TEA012929.1, TEA026933.1, TEA023027.1, TEA018816.1, TEA028879.1, TEA028872.1, TEA009128.1, TEA010358.1, TEA000904.1, TEA005612.1, TEA023768.1, TEA017744.1, TEA014639.1, TEA014615.1
59	Tropane, piperidine and pyridine alkaloid biosynthesis	map00960	10	ec:1.1.1.237 - reductase, ec:2.6.1.57 - transaminase, ec:2.6.1.5 - transaminase, ec:2.6.1.1 - transaminase, ec:2.6.1.9 - transaminase, ec:2.6.1.58 - transaminase, ec:1.4.3.21 - oxidase, ec:1.1.1.206 - reductase I, ec:1.1.1.236 - reductase II, ec:2.3.1.93 - O-tigloyltransferase	3, 2, 6, 3, 2, 2, 6, 2, 1, 1	TEA033351.1, TEA022305.1, TEA033342.1, TEA011325.1, TEA027937.1, TEA032115.1, TEA011325.1, TEA032117.1, TEA004234.1, TEA032103.1, TEA027937.1, TEA022382.1, TEA018663.1, TEA024318.1, TEA011331.1, TEA020486.1, TEA011325.1, TEA027937.1, TEA014139.1, TEA008146.1, TEA017995.1, TEA029368.1, TEA029860.1, TEA011045.1, TEA002315.1, TEA004636.1, TEA004636.1, TEA029770.1
60	Biotin metabolism	map00780	9	ec:2.6.1.62 - transaminase, ec:3.5.1.12 - amidohydrolase biotinidase, ec:4.2.1.59 - dehydratase, ec:6.3.3.3 - synthase, ec:6.3.4.11 - ligase, ec:2.3.1.41 - synthase I, ec:1.1.1.100 - reductase, ec:2.8.1.6 - synthase, ec:6.3.4.15 - carboxyl-carrier protein] ligase	1, 1, 1, 1, 1, 8, 4, 1, 1	TEA015285.1, TEA029264.1, TEA030287.1, TEA015285.1, TEA029198.1, TEA021479.1, TEA012229.1, TEA012989.1, TEA025246.1, TEA015835.1, TEA026075.1, TEA009592.1, TEA012224.1, TEA012474.1, TEA028837.1, TEA033224.1, TEA031650.1, TEA028934.1, TEA029198.1
61	Flavonoid biosynthesis	map00941	9	ec:1.1.1.234 - 4-reductase, ec:1.17.1.3 - reductase, ec:2.1.1.104 - O-methyltransferase, ec:2.3.1.74 - synthase, ec:5.5.1.6 - isomerase, ec:1.3.1.77 - reductase [(2R,3R)-flavan-3-ol-forming], ec:1.1.1.219 - 4-reductase, ec:2.3.1.133 - O-hydroxycinnamoyltransferase, ec:1.14.11.9 - 3-dioxygenase	1, 2, 6, 4, 4, 3, 6, 5, 5	TEA029026.1, TEA021535.1, TEA026458.1, TEA014546.1, TEA000392.1, TEA014706.1, TEA023862.1, TEA022732.1, TEA023870.1, TEA034011.1, TEA034040.1, TEA034042.1, TEA034013.1, TEA007049.1, TEA033023.1, TEA013101.1, TEA014874.1, TEA009266.1, TEA007645.1, TEA030009.1, TEA018305.1, TEA003752.1, TEA006280.1, TEA030023.1, TEA024762.1, TEA029026.1, TEA011691.1, TEA024566.1, TEA024308.1, TEA014150.1, TEA022314…
62	Lysine degradation	map00310	9	ec:1.2.1.3 - dehydrogenase (NAD+), ec:1.2.4.2 - dehydrogenase (succinyl-transferring), ec:1.5.1.9 - dehydrogenase (NAD+, L-glutamate-forming), ec:1.1.1.35 - dehydrogenase, ec:2.3.1.9 - C-acetyltransferase, ec:4.2.1.17 - hydratase, ec:2.1.1.60 - N-methyltransferase, ec:2.1.1.43 - N-methyltransferase, ec:1.5.1.8 - dehydrogenase (NADP+, L-lysine-forming)	14, 1, 1, 5, 4, 6, 2, 41, 1	TEA015816.1, TEA010889.1, TEA024934.1, TEA025182.1, TEA011206.1, TEA033457.1, TEA003086.1, TEA028626.1, TEA017102.1, TEA018687.1, TEA025215.1, TEA016574.1, TEA021712.1, TEA019104.1, TEA026360.1, TEA007982.1, TEA029358.1, TEA030226.1, TEA013588.1, TEA023625.1, TEA027322.1, TEA028475.1, TEA008511.1, TEA020835.1, TEA031429.1, TEA031060.1, TEA028979.1, TEA013588.1, TEA026950.1, TEA023625.1, TEA027322…
63	Riboflavin metabolism	map00740	9	ec:3.6.1.9 - diphosphatase, ec:1.5.1.39 - reductase [NAD(P)H], ec:3.5.4.25 - cyclohydrolase II, ec:2.7.7.2 - synthetase, ec:3.1.3.2 - phosphatase, ec:4.1.99.12 - synthase, ec:3.6.1.18 - diphosphatase, ec:1.5.1.38 - reductase (NADPH), ec:2.7.1.26 - kinase	20, 1, 4, 3, 37, 4, 1, 1, 2	TEA027676.1, TEA006189.1, TEA019938.1, TEA022344.1, TEA003637.1, TEA018291.1, TEA025344.1, TEA003046.1, TEA009284.1, TEA006327.1, TEA022600.1, TEA021034.1, TEA016881.1, TEA020251.1, TEA018724.1, TEA000927.1, TEA000568.1, TEA020247.1, TEA023993.1, TEA003198.1, TEA010882.1, TEA001809.1, TEA006481.1, TEA006489.1, TEA010242.1, TEA014423.1, TEA003870.1, TEA015331.1, TEA003719.1, TEA017440.1, TEA001973…
64	Streptomycin biosynthesis	map00521	9	ec:5.5.1.4 - synthase, ec:4.2.1.46 - 4,6-dehydratase, ec:2.6.1.50 - transaminase, ec:2.7.1.1 - hexokinase type IV glucokinase, ec:5.1.3.13 - 3,5-epimerase, ec:2.7.1.2 - glucokinase (phosphorylating), ec:5.4.2.2 - (alpha-D-glucose-1,6-bisphosphate-dependent), ec:1.1.1.133 - reductase, ec:3.1.3.25 - phosphatase	1, 6, 2, 12, 3, 8, 5, 3, 4	TEA009887.1, TEA006092.1, TEA004454.1, TEA001467.1, TEA023489.1, TEA016079.1, TEA014741.1, TEA011325.1, TEA027937.1, TEA007472.1, TEA022058.1, TEA002204.1, TEA007938.1, TEA011924.1, TEA005890.1, TEA018844.1, TEA026141.1, TEA022532.1, TEA023179.1, TEA025462.1, TEA003033.1, TEA016079.1, TEA001467.1, TEA014741.1, TEA007472.1, TEA022058.1, TEA011924.1, TEA005890.1, TEA026141.1, TEA022532.1, TEA025462…
65	Valine, leucine and isoleucine biosynthesis	map00290	9	ec:1.1.1.85 - dehydrogenase, ec:4.2.1.33 - dehydratase, ec:4.2.1.9 - dehydratase, ec:4.3.1.19 - ammonia-lyase, ec:2.6.1.42 - transaminase, ec:1.1.1.86 - reductoisomerase (NADP+), ec:2.6.1.6 - transaminase, ec:2.3.3.13 - synthase, ec:2.2.1.6 - synthase	3, 2, 1, 1, 4, 6, 2, 4, 4	TEA002919.1, TEA024582.1, TEA006390.1, TEA018265.1, TEA009301.1, TEA023338.1, TEA028122.1, TEA014483.1, TEA001698.1, TEA002303.1, TEA003507.1, TEA016576.1, TEA027339.1, TEA024827.1, TEA013516.1, TEA026760.1, TEA014049.1, TEA011325.1, TEA027937.1, TEA003354.1, TEA009489.1, TEA021505.1, TEA009488.1, TEA031226.1, TEA006014.1, TEA005065.1, TEA013639.1
66	Biosynthesis of unsaturated fatty acids	map01040	7	ec:1.1.1.330 - 3-oxoacyl-CoA reductase, ec:1.3.3.6 - oxidase, ec:2.3.1.16 - C-acyltransferase, ec:3.1.2.2 - hydrolase, ec:2.3.1.199 - 3-oxoacyl-CoA synthase, ec:1.14.19.1 - 9-desaturase, ec:1.14.19.2 - 9-desaturase	1, 10, 7, 1, 7, 4, 6	TEA017622.1, TEA023334.1, TEA017099.1, TEA013436.1, TEA001088.1, TEA013437.1, TEA009681.1, TEA019216.1, TEA023285.1, TEA024308.1, TEA024013.1, TEA027403.1, TEA023334.1, TEA028475.1, TEA020835.1, TEA031575.1, TEA008511.1, TEA031429.1, TEA033716.1, TEA004646.1, TEA019605.1, TEA005469.1, TEA033792.1, TEA030839.1, TEA009759.1, TEA005835.1, TEA007580.1, TEA007587.1, TEA015704.1, TEA007629.1, TEA007580…
67	Ether lipid metabolism	map00565	7	ec:3.1.4.4 - D, ec:2.7.8.1 - EPT, ec:2.3.1.25 - synthase, ec:2.7.8.2 - cholinephosphotransferase, ec:3.1.4.3 - C, ec:3.1.3.4 - phosphatase, ec:3.1.1.4 - A2	15, 2, 9, 3, 8, 5, 7	TEA012836.1, TEA026815.1, TEA010648.1, TEA026626.1, TEA026638.1, TEA017238.1, TEA019395.1, TEA022228.1, TEA017959.1, TEA009353.1, TEA019982.1, TEA021751.1, TEA012828.1, TEA031058.1, TEA005999.1, TEA031337.1, TEA033425.1, TEA006294.1, TEA017062.1, TEA031743.1, TEA015540.1, TEA006242.1, TEA024350.1, TEA028822.1, TEA015539.1, TEA014362.1, TEA031337.1, TEA006858.1, TEA033425.1, TEA001274.1, TEA022665…
68	Monoterpenoid biosynthesis	map00902	7	ec:1.1.1.243 - dehydrogenase, ec:4.2.3.15 - synthase, ec:1.1.1.208 - dehydrogenase, ec:1.3.1.81 - reductase, ec:1.3.1.82 - reductase, ec:1.1.1.223 - dehydrogenase, ec:1.1.1.324 - dehydrogenase	1, 2, 2, 16, 3, 1, 6	TEA015372.1, TEA009449.1, TEA030379.1, TEA019845.1, TEA030899.1, TEA024401.1, TEA024392.1, TEA025329.1, TEA026166.1, TEA001952.1, TEA032488.1, TEA033182.1, TEA024406.1, TEA011099.1, TEA023223.1, TEA011093.1, TEA028394.1, TEA024398.1, TEA024778.1, TEA011199.1, TEA002741.1, TEA002544.1, TEA019845.1, TEA024269.1, TEA015372.1, TEA000393.1, TEA001435.1, TEA000402.1, TEA032966.1, TEA019680.1, TEA001438…
69	Other glycan degradation	map00511	7	ec:3.2.1.23 - lactase (ambiguous), ec:3.5.1.26 - aspartylglucosylamine deaspartylase, ec:3.2.1.96 - endo-beta-N-acetylglucosaminidase, ec:3.2.1.24 - alpha-D-mannosidase, ec:3.2.1.51 - alpha-fucosidase, ec:3.2.1.25 - mannanase, ec:3.2.1.52 - hexosaminidase	30, 1, 1, 11, 12, 7, 4	TEA027729.1, TEA019356.1, TEA004783.1, TEA006718.1, TEA019912.1, TEA030713.1, TEA029829.1, TEA005230.1, TEA026225.1, TEA005234.1, TEA027095.1, TEA029228.1, TEA022366.1, TEA028370.1, TEA002469.1, TEA004281.1, TEA030210.1, TEA030820.1, TEA031939.1, TEA021529.1, TEA004772.1, TEA033138.1, TEA033134.1, TEA011910.1, TEA020729.1, TEA033130.1, TEA016015.1, TEA003751.1, TEA006837.1, TEA010950.1, TEA032091…
70	Aminobenzoate degradation	map00627	6	ec:1.2.1.28 - dehydrogenase (NAD+), ec:3.5.5.1 - acetonitrilase, ec:4.2.1.84 - hydratase, ec:3.5.1.4 - acylamidase, ec:2.8.3.8 - CoA-transferase, ec:4.2.1.17 - hydratase	2, 2, 2, 8, 1, 6	TEA010889.1, TEA028626.1, TEA012344.1, TEA025287.1, TEA012344.1, TEA025287.1, TEA018908.1, TEA003475.1, TEA009057.1, TEA014675.1, TEA024724.1, TEA033002.1, TEA032565.1, TEA025041.1, TEA023334.1, TEA031060.1, TEA028979.1, TEA013588.1, TEA026950.1, TEA023625.1, TEA027322.1
71	Carotenoid biosynthesis	map00906	6	ec:1.13.11.69 - synthase, ec:1.13.11.51 - dioxygenase, ec:1.3.5.6 - desaturase, ec:1.1.1.288 - dehydrogenase, ec:1.2.3.14 - oxidase, ec:2.5.1.32 - synthase	1, 2, 2, 4, 1, 2	TEA017638.1, TEA027515.1, TEA014720.1, TEA007854.1, TEA026121.1, TEA017032.1, TEA005539.1, TEA005554.1, TEA015372.1, TEA028626.1, TEA022104.1, TEA029725.1
72	Cutin, suberine and wax biosynthesis	map00073	6	ec:2.3.1.20 - O-acyltransferase, ec:1.2.1.50 - acyl-protein thioester reductase, ec:1.11.2.3 - seed peroxygenase, ec:4.1.99.5 - oxygenase (deformylating), ec:2.3.1.75 - O-fatty-acyltransferase, ec:1.2.1.84 - fatty acyl-CoA reductase	13, 5, 3, 2, 2, 2	TEA013159.1, TEA015524.1, TEA027465.1, TEA015854.1, TEA015526.1, TEA014617.1, TEA014625.1, TEA014635.1, TEA006483.1, TEA009467.1, TEA013701.1, TEA017696.1, TEA021745.1, TEA029650.1, TEA027865.1, TEA022836.1, TEA028500.1, TEA027495.1, TEA014309.1, TEA014043.1, TEA014970.1, TEA033703.1, TEA032831.1, TEA015524.1, TEA015526.1, TEA028500.1, TEA027495.1
73	Drug metabolism - cytochrome P450	map00982	6	ec:1.1.1.1 - dehydrogenase, ec:1.2.1.5 - dehydrogenase [NAD(P)+], ec:1.2.3.1 - oxidase, ec:2.4.1.17 - 1-naphthol glucuronyltransferase, ec:1.14.13.8 - monooxygenase, ec:2.5.1.18 - transferase	11, 3, 1, 34, 14, 23	TEA029314.1, TEA005539.1, TEA015372.1, TEA015686.1, TEA007219.1, TEA017032.1, TEA005554.1, TEA033678.1, TEA029320.1, TEA030180.1, TEA005845.1, TEA033457.1, TEA010889.1, TEA018687.1, TEA028626.1, TEA003175.1, TEA029349.1, TEA001055.1, TEA023030.1, TEA011752.1, TEA024624.1, TEA016668.1, TEA004918.1, TEA005214.1, TEA015170.1, TEA005218.1, TEA009309.1, TEA008943.1, TEA026511.1, TEA017299.1, TEA032162…
74	Lysine biosynthesis	map00300	6	ec:2.6.1.57 - transaminase, ec:4.1.1.20 - decarboxylase, ec:2.7.2.4 - kinase, ec:1.17.1.8 - reductase, ec:1.1.1.3 - dehydrogenase, ec:2.6.1.83 - aminotransferase	2, 5, 8, 1, 5, 3	TEA011325.1, TEA027937.1, TEA013514.1, TEA006412.1, TEA030477.1, TEA023710.1, TEA006396.1, TEA017333.1, TEA002767.1, TEA016462.1, TEA009801.1, TEA001650.1, TEA010685.1, TEA005051.1, TEA015994.1, TEA026025.1, TEA017333.1, TEA010685.1, TEA015994.1, TEA016462.1, TEA013363.1, TEA030295.1, TEA003853.1, TEA003859.1
75	Steroid biosynthesis	map00100	6	ec:1.1.1.170 - 3-dehydrogenase (decarboxylating), ec:5.4.99.8 - synthase, ec:1.3.1.72 - reductase, ec:2.5.1.21 - synthase, ec:1.3.1.21 - reductase, ec:1.3.1.70 - reductase	6, 7, 1, 2, 1, 1	TEA013678.1, TEA026645.1, TEA013640.1, TEA013648.1, TEA009531.1, TEA001926.1, TEA028887.1, TEA030565.1, TEA001619.1, TEA004984.1, TEA001671.1, TEA009052.1, TEA000092.1, TEA011402.1, TEA022104.1, TEA029725.1, TEA013487.1, TEA019430.1
76	Thiamine metabolism	map00730	6	ec:3.6.1.15 - phosphatase, ec:2.7.1.50 - kinase, ec:2.7.4.3 - kinase, ec:3.5.99.2 - aminohydrolase, ec:3.1.3.2 - phosphatase, ec:2.2.1.7 - synthase	875, 1, 15, 1, 37, 7	TEA008836.1, TEA009131.1, TEA016081.1, TEA021683.1, TEA022276.1, TEA016684.1, TEA014428.1, TEA008279.1, TEA016477.1, TEA010068.1, TEA025135.1, TEA028138.1, TEA030692.1, TEA030824.1, TEA012541.1, TEA031439.1, TEA027195.1, TEA003665.1, TEA021005.1, TEA019423.1, TEA001560.1, TEA028116.1, TEA024215.1, TEA024531.1, TEA009527.1, TEA014646.1, TEA030508.1, TEA012029.1, TEA019652.1, TEA002416.1, TEA031986…
77	Zeatin biosynthesis	map00908	6	ec:2.5.1.75 - dimethylallyltransferase, ec:2.5.1.27 - dimethylallyltransferase, ec:2.4.1.215 - O-beta-D-glucosyltransferase, ec:2.4.2.40 - O-beta-D-xylosyltransferase, ec:2.4.1.203 - O-beta-D-glucosyltransferase, ec:1.5.99.12 - dehydrogenase	4, 3, 21, 4, 22, 3	TEA004955.1, TEA029276.1, TEA015325.1, TEA015970.1, TEA004955.1, TEA029276.1, TEA015325.1, TEA008552.1, TEA003175.1, TEA001055.1, TEA023030.1, TEA015831.1, TEA016455.1, TEA001561.1, TEA027943.1, TEA012395.1, TEA011752.1, TEA024624.1, TEA010880.1, TEA024001.1, TEA005214.1, TEA009742.1, TEA018445.1, TEA000117.1, TEA012671.1, TEA032162.1, TEA001613.1, TEA031409.1, TEA001561.1, TEA009742.1, TEA001560…
78	Arachidonic acid metabolism	map00590	5	ec:3.3.2.10 - epoxide hydrolase, ec:1.1.1.184 - reductase (NADPH), ec:1.14.15.3 - 1-monooxygenase, ec:1.11.1.9 - peroxidase, ec:3.1.1.4 - A2	8, 1, 10, 6, 7	TEA029802.1, TEA027819.1, TEA014827.1, TEA018345.1, TEA027805.1, TEA025694.1, TEA027792.1, TEA033367.1, TEA033682.1, TEA000444.1, TEA004987.1, TEA009218.1, TEA013104.1, TEA013106.1, TEA007458.1, TEA012462.1, TEA033558.1, TEA021736.1, TEA031326.1, TEA010512.1, TEA015341.1, TEA008138.1, TEA011807.1, TEA011810.1, TEA000595.1, TEA019560.1, TEA020767.1, TEA000390.1, TEA007292.1, TEA030352.1, TEA004243…
79	Caprolactam degradation	map00930	5	ec:1.2.1.4 - dehydrogenase (NADP+), ec:1.1.1.35 - dehydrogenase, ec:1.14.15.3 - 1-monooxygenase, ec:1.1.1.2 - dehydrogenase (NADP+), ec:4.2.1.17 - hydratase	3, 5, 10, 25, 6	TEA025215.1, TEA016574.1, TEA024934.1, TEA029358.1, TEA030226.1, TEA013588.1, TEA023625.1, TEA027322.1, TEA000444.1, TEA004987.1, TEA009218.1, TEA013104.1, TEA013106.1, TEA007458.1, TEA012462.1, TEA033558.1, TEA021736.1, TEA031326.1, TEA016897.1, TEA023385.1, TEA023386.1, TEA024269.1, TEA016478.1, TEA023684.1, TEA031302.1, TEA022386.1, TEA006557.1, TEA007205.1, TEA002544.1, TEA017861.1, TEA025270…
80	Geraniol degradation	map00281	5	ec:2.3.1.16 - C-acyltransferase, ec:1.1.1.183 - dehydrogenase (NADP+), ec:1.1.1.35 - dehydrogenase, ec:4.2.1.17 - hydratase, ec:4.1.3.4 - lyase	7, 6, 5, 6, 3	TEA027403.1, TEA023334.1, TEA028475.1, TEA020835.1, TEA031575.1, TEA008511.1, TEA031429.1, TEA000393.1, TEA001435.1, TEA000402.1, TEA032966.1, TEA019680.1, TEA001438.1, TEA029358.1, TEA030226.1, TEA013588.1, TEA023625.1, TEA027322.1, TEA031060.1, TEA028979.1, TEA013588.1, TEA026950.1, TEA023625.1, TEA027322.1, TEA019008.1, TEA004901.1, TEA020154.1
81	Metabolism of xenobiotics by cytochrome P450	map00980	5	ec:1.1.1.1 - dehydrogenase, ec:1.1.1.184 - reductase (NADPH), ec:1.2.1.5 - dehydrogenase [NAD(P)+], ec:2.4.1.17 - 1-naphthol glucuronyltransferase, ec:2.5.1.18 - transferase	11, 1, 3, 34, 23	TEA029314.1, TEA005539.1, TEA015372.1, TEA015686.1, TEA007219.1, TEA017032.1, TEA005554.1, TEA033678.1, TEA029320.1, TEA030180.1, TEA005845.1, TEA033682.1, TEA033457.1, TEA010889.1, TEA018687.1, TEA003175.1, TEA029349.1, TEA001055.1, TEA023030.1, TEA011752.1, TEA024624.1, TEA016668.1, TEA004918.1, TEA005214.1, TEA015170.1, TEA005218.1, TEA009309.1, TEA008943.1, TEA026511.1, TEA017299.1, TEA032162…
82	Oxidative phosphorylation	map00190	5	ec:3.6.1.1 - diphosphatase, ec:1.9.3.1 - oxidase, ec:1.3.5.1 - dehydrogenase, ec:1.6.99.3 - dehydrogenase, ec:2.7.4.1 - kinase	17, 6, 2, 17, 1	TEA005858.1, TEA020625.1, TEA024160.1, TEA019565.1, TEA008581.1, TEA024901.1, TEA003601.1, TEA022214.1, TEA006790.1, TEA027217.1, TEA008648.1, TEA017094.1, TEA011366.1, TEA024786.1, TEA001639.1, TEA011108.1, TEA024131.1, TEA011964.1, TEA003516.1, TEA024814.1, TEA005854.1, TEA005299.1, TEA028540.1, TEA017724.1, TEA026784.1, TEA003446.1, TEA010434.1, TEA019926.1, TEA023642.1, TEA015830.1, TEA017133…
83	Retinol metabolism	map00830	5	ec:1.1.1.105 - dehydrogenase (NAD+), ec:1.1.1.1 - dehydrogenase, ec:1.2.3.1 - oxidase, ec:2.4.1.17 - 1-naphthol glucuronyltransferase, ec:1.3.99.23 - 13,14-reductase	1, 11, 1, 34, 1	TEA025281.1, TEA029314.1, TEA005539.1, TEA015372.1, TEA015686.1, TEA007219.1, TEA017032.1, TEA005554.1, TEA033678.1, TEA029320.1, TEA030180.1, TEA005845.1, TEA028626.1, TEA003175.1, TEA029349.1, TEA001055.1, TEA023030.1, TEA011752.1, TEA024624.1, TEA016668.1, TEA004918.1, TEA005214.1, TEA015170.1, TEA005218.1, TEA009309.1, TEA008943.1, TEA026511.1, TEA017299.1, TEA032162.1, TEA005367.1, TEA019886…
84	Sesquiterpenoid and triterpenoid biosynthesis	map00909	5	ec:2.5.1.21 - synthase, ec:4.2.3.13 - synthase, ec:4.2.3.73 - synthase, ec:4.2.3.86 - synthase, ec:4.2.3.22 - synthase	2, 6, 1, 1, 3	TEA022104.1, TEA029725.1, TEA017307.1, TEA033098.1, TEA025177.1, TEA029355.1, TEA031961.1, TEA017878.1, TEA017307.1, TEA017307.1, TEA017307.1, TEA032539.1, TEA031969.1
85	Styrene degradation	map00643	5	ec:3.5.5.1 - acetonitrilase, ec:5.2.1.2 - isomerase, ec:4.2.1.84 - hydratase, ec:3.5.1.4 - acylamidase, ec:1.13.11.5 - 1,2-dioxygenase	2, 3, 2, 8, 1	TEA012344.1, TEA025287.1, TEA007887.1, TEA018306.1, TEA007897.1, TEA012344.1, TEA025287.1, TEA018908.1, TEA003475.1, TEA009057.1, TEA014675.1, TEA024724.1, TEA033002.1, TEA032565.1, TEA025041.1, TEA008574.1
86	Benzoate degradation	map00362	4	ec:2.3.1.16 - C-acyltransferase, ec:1.1.1.35 - dehydrogenase, ec:2.3.1.9 - C-acetyltransferase, ec:4.2.1.17 - hydratase	7, 5, 4, 6	TEA027403.1, TEA023334.1, TEA028475.1, TEA020835.1, TEA031575.1, TEA008511.1, TEA031429.1, TEA029358.1, TEA030226.1, TEA013588.1, TEA023625.1, TEA027322.1, TEA028475.1, TEA008511.1, TEA020835.1, TEA031429.1, TEA031060.1, TEA028979.1, TEA013588.1, TEA026950.1, TEA023625.1, TEA027322.1
87	Glycosaminoglycan degradation	map00531	4	ec:3.2.1.31 - beta-glucuronide glucuronohydrolase glucuronidase, ec:3.2.1.23 - lactase (ambiguous), ec:2.3.1.78 - N-acetyltransferase, ec:3.2.1.52 - hexosaminidase	1, 30, 1, 4	TEA011620.1, TEA027729.1, TEA019356.1, TEA004783.1, TEA006718.1, TEA019912.1, TEA030713.1, TEA029829.1, TEA005230.1, TEA026225.1, TEA005234.1, TEA027095.1, TEA029228.1, TEA022366.1, TEA028370.1, TEA002469.1, TEA004281.1, TEA030210.1, TEA030820.1, TEA031939.1, TEA021529.1, TEA004772.1, TEA033138.1, TEA033134.1, TEA011910.1, TEA020729.1, TEA033130.1, TEA016015.1, TEA003751.1, TEA006837.1, TEA010950…
88	Indole alkaloid biosynthesis	map00901	4	ec:2.3.1.160 - synthase, ec:2.4.1.219 - glucosyltransferase, ec:4.3.3.2 - synthase, ec:3.2.1.125 - beta-glucosidase	3, 1, 5, 1	TEA017543.1, TEA009951.1, TEA032225.1, TEA002705.1, TEA003211.1, TEA008412.1, TEA023543.1, TEA003215.1, TEA003216.1, TEA002705.1
89	Novobiocin biosynthesis	map00401	4	ec:2.6.1.57 - transaminase, ec:2.6.1.5 - transaminase, ec:2.6.1.1 - transaminase, ec:2.6.1.9 - transaminase	2, 6, 3, 2	TEA011325.1, TEA027937.1, TEA032115.1, TEA011325.1, TEA032117.1, TEA004234.1, TEA032103.1, TEA027937.1, TEA022382.1, TEA018663.1, TEA024318.1, TEA011331.1, TEA020486.1
90	Phosphonate and phosphinate metabolism	map00440	4	ec:2.7.8.1 - EPT, ec:2.7.8.2 - cholinephosphotransferase, ec:2.7.7.15 - cytidylyltransferase, ec:2.7.7.14 - cytidylyltransferase	2, 3, 3, 2	TEA031337.1, TEA033425.1, TEA031337.1, TEA006858.1, TEA033425.1, TEA018269.1, TEA026345.1, TEA018268.1, TEA015486.1, TEA033767.1
91	Synthesis and degradation of ketone bodies	map00072	4	ec:1.1.1.30 - dehydrogenase, ec:2.3.3.10 - synthase, ec:2.3.1.9 - C-acetyltransferase, ec:4.1.3.4 - lyase	3, 3, 4, 3	TEA023063.1, TEA008576.1, TEA024429.1, TEA005558.1, TEA001661.1, TEA014739.1, TEA028475.1, TEA008511.1, TEA020835.1, TEA031429.1, TEA019008.1, TEA004901.1, TEA020154.1
92	Taurine and hypotaurine metabolism	map00430	4	ec:1.13.11.20 - dioxygenase, ec:4.1.1.15 - decarboxylase, ec:1.4.1.2 - dehydrogenase, ec:2.3.2.2 - glutamyl transpeptidase	1, 3, 6, 1	TEA007285.1, TEA024088.1, TEA021063.1, TEA021095.1, TEA009809.1, TEA034052.1, TEA006665.1, TEA034006.1, TEA031206.1, TEA028813.1, TEA014026.1
93	C5-Branched dibasic acid metabolism	map00660	3	ec:1.1.1.85 - dehydrogenase, ec:2.2.1.6 - synthase, ec:6.2.1.5 - ligase (ADP-forming)	3, 4, 2	TEA002919.1, TEA024582.1, TEA006390.1, TEA031226.1, TEA006014.1, TEA005065.1, TEA013639.1, TEA027556.1, TEA021546.1
94	Caffeine metabolism	map00232	3	ec:1.7.3.3 - urate hydroxylase, ec:2.1.1.160 - synthase, ec:2.3.1.5 - N-acetyltransferase	2, 3, 61	TEA012458.1, TEA029732.1, TEA015791.1, TEA015176.1, TEA010054.1, TEA025525.1, TEA005332.1, TEA020071.1, TEA014940.1, TEA030042.1, TEA022758.1, TEA009920.1, TEA006191.1, TEA029055.1, TEA024201.1, TEA013067.1, TEA008799.1, TEA011651.1, TEA001640.1, TEA016136.1, TEA020899.1, TEA009376.1, TEA029853.1, TEA024211.1, TEA018509.1, TEA029044.1, TEA021276.1, TEA032658.1, TEA007339.1, TEA032635.1, TEA028530…
95	Chloroalkane and chloroalkene degradation	map00625	3	ec:1.2.1.3 - dehydrogenase (NAD+), ec:3.3.2.10 - epoxide hydrolase, ec:1.1.1.1 - dehydrogenase	14, 8, 11	TEA015816.1, TEA010889.1, TEA024934.1, TEA025182.1, TEA011206.1, TEA033457.1, TEA003086.1, TEA028626.1, TEA017102.1, TEA018687.1, TEA025215.1, TEA016574.1, TEA021712.1, TEA019104.1, TEA029802.1, TEA027819.1, TEA014827.1, TEA018345.1, TEA027805.1, TEA025694.1, TEA027792.1, TEA033367.1, TEA029314.1, TEA005539.1, TEA015372.1, TEA015686.1, TEA007219.1, TEA017032.1, TEA005554.1, TEA033678.1, TEA029320…
96	D-Glutamine and D-glutamate metabolism	map00471	3	ec:5.1.1.10 - racemase, ec:1.4.1.3 - dehydrogenase [NAD(P)+], ec:3.5.1.2 - glutaminase I	1, 8, 5	TEA021551.1, TEA009809.1, TEA006665.1, TEA028813.1, TEA015542.1, TEA015538.1, TEA034052.1, TEA034006.1, TEA031206.1, TEA021531.1, TEA005304.1, TEA003405.1, TEA019890.1, TEA023877.1
97	Diterpenoid biosynthesis	map00904	3	ec:1.14.11.15 - 3beta-dioxygenase, ec:1.14.11.13 - 2beta-dioxygenase, ec:5.5.1.13 - diphosphate synthase	2, 13, 1	TEA009330.1, TEA001361.1, TEA021390.1, TEA011515.1, TEA024383.1, TEA007484.1, TEA025313.1, TEA031672.1, TEA002632.1, TEA017925.1, TEA025928.1, TEA009308.1, TEA031629.1, TEA013324.1, TEA013184.1, TEA000496.1
98	Glucosinolate biosynthesis	map00966	3	ec:2.4.1.195 - S-beta-glucosyltransferase, ec:2.6.1.42 - transaminase, ec:2.8.2.24 - desulfoglucosinolate sulfotransferase	1, 4, 1	TEA029537.1, TEA014483.1, TEA001698.1, TEA002303.1, TEA003507.1, TEA029279.1
99	Limonene and pinene degradation	map00903	3	ec:1.2.1.3 - dehydrogenase (NAD+), ec:1.1.1.243 - dehydrogenase, ec:4.2.1.17 - hydratase	14, 1, 6	TEA015816.1, TEA010889.1, TEA024934.1, TEA025182.1, TEA011206.1, TEA033457.1, TEA003086.1, TEA028626.1, TEA017102.1, TEA018687.1, TEA025215.1, TEA016574.1, TEA021712.1, TEA019104.1, TEA015372.1, TEA031060.1, TEA028979.1, TEA013588.1, TEA026950.1, TEA023625.1, TEA027322.1
100	Lipopolysaccharide biosynthesis	map00540	3	ec:2.7.7.38 - cytidylyltransferase, ec:2.5.1.55 - synthase, ec:5.3.1.13 - isomerase	2, 1, 3	TEA026223.1, TEA012418.1, TEA009470.1, TEA017559.1, TEA024727.1, TEA005372.1
101	Monobactam biosynthesis	map00261	3	ec:2.7.2.4 - kinase, ec:2.7.7.4 - adenylyltransferase, ec:1.17.1.8 - reductase	8, 1, 1	TEA017333.1, TEA002767.1, TEA016462.1, TEA009801.1, TEA001650.1, TEA010685.1, TEA005051.1, TEA015994.1, TEA026933.1, TEA026025.1
102	Peptidoglycan biosynthesis	map00550	3	ec:3.4.16.4 - D-Ala-D-Ala carboxypeptidase, ec:2.7.8.13 - MraY transferase, ec:2.4.1.129 - glycosyltransferase	1, 1, 1	TEA012808.1, TEA015569.1, TEA012808.1
103	Polyketide sugar unit biosynthesis	map00523	3	ec:4.2.1.46 - 4,6-dehydratase, ec:5.1.3.13 - 3,5-epimerase, ec:1.1.1.133 - reductase	6, 3, 3	TEA006092.1, TEA004454.1, TEA001467.1, TEA023489.1, TEA016079.1, TEA014741.1, TEA016079.1, TEA001467.1, TEA014741.1, TEA016079.1, TEA001467.1, TEA014741.1
104	Steroid hormone biosynthesis	map00140	3	ec:1.3.1.3 - 5beta-reductase, ec:1.1.1.145 - dehydrogenase, ec:2.4.1.17 - 1-naphthol glucuronyltransferase	2, 4, 34	TEA028169.1, TEA000604.1, TEA013678.1, TEA026645.1, TEA013640.1, TEA001926.1, TEA003175.1, TEA029349.1, TEA001055.1, TEA023030.1, TEA011752.1, TEA024624.1, TEA016668.1, TEA004918.1, TEA005214.1, TEA015170.1, TEA005218.1, TEA009309.1, TEA008943.1, TEA026511.1, TEA017299.1, TEA032162.1, TEA005367.1, TEA019886.1, TEA008491.1, TEA011687.1, TEA015831.1, TEA017557.1, TEA006419.1, TEA012395.1, TEA012926…
105	Stilbenoid, diarylheptanoid and gingerol biosynthesis	map00945	3	ec:2.1.1.104 - O-methyltransferase, ec:2.3.1.99 - O-hydroxycinnamoyltransferase, ec:2.3.1.133 - O-hydroxycinnamoyltransferase	6, 5, 5	TEA014546.1, TEA000392.1, TEA014706.1, TEA023862.1, TEA022732.1, TEA023870.1, TEA011691.1, TEA024566.1, TEA024308.1, TEA014150.1, TEA022314.1, TEA011691.1, TEA024566.1, TEA024308.1, TEA014150.1, TEA022314.1
106	Vitamin B6 metabolism	map00750	3	ec:1.4.3.5 - 5'-phosphate synthase, ec:1.1.1.65 - 4-dehydrogenase, ec:1.2.3.1 - oxidase	2, 1, 1	TEA001464.1, TEA027334.1, TEA033519.1, TEA028626.1
107	Carbapenem biosynthesis	map00332	2	ec:1.2.1.41 - dehydrogenase, ec:2.7.2.11 - 5-kinase	2, 2	TEA031333.1, TEA006045.1, TEA031333.1, TEA006045.1
108	Flavone and flavonol biosynthesis	map00944	2	ec:3.2.1.31 - beta-glucuronide glucuronohydrolase glucuronidase, ec:2.4.1.91 - 3-O-glucosyltransferase	1, 1	TEA011620.1, TEA032807.1
109	Glycosaminoglycan biosynthesis - heparan sulfate / heparin	map00534	2	ec:2.4.1.225 - 4-beta-glucuronosyltransferase, ec:2.4.1.135 - 3-beta-glucuronosyltransferase	1, 2	TEA004918.1, TEA015170.1, TEA016668.1
110	Glycosphingolipid biosynthesis - ganglio series	map00604	2	ec:3.2.1.23 - lactase (ambiguous), ec:3.2.1.52 - hexosaminidase	30, 4	TEA027729.1, TEA019356.1, TEA004783.1, TEA006718.1, TEA019912.1, TEA030713.1, TEA029829.1, TEA005230.1, TEA026225.1, TEA005234.1, TEA027095.1, TEA029228.1, TEA022366.1, TEA028370.1, TEA002469.1, TEA004281.1, TEA030210.1, TEA030820.1, TEA031939.1, TEA021529.1, TEA004772.1, TEA033138.1, TEA033134.1, TEA011910.1, TEA020729.1, TEA033130.1, TEA016015.1, TEA003751.1, TEA006837.1, TEA010950.1, TEA013372…
111	Glycosphingolipid biosynthesis - globo and isoglobo series	map00603	2	ec:3.2.1.22 - melibiase, ec:3.2.1.52 - hexosaminidase	11, 4	TEA022917.1, TEA008834.1, TEA030248.1, TEA033269.1, TEA003419.1, TEA001453.1, TEA007479.1, TEA020238.1, TEA013682.1, TEA032239.1, TEA032246.1, TEA013372.1, TEA024163.1, TEA004997.1, TEA008762.1
112	Isoflavonoid biosynthesis	map00943	2	ec:1.3.1.45 - reductase, ec:4.2.1.105 - dehydratase	2, 1	TEA012659.1, TEA000395.1, TEA029559.1
113	Linoleic acid metabolism	map00591	2	ec:1.13.11.12 - 13S-lipoxygenase, ec:3.1.1.4 - A2	8, 7	TEA020832.1, TEA027370.1, TEA011765.1, TEA015727.1, TEA007476.1, TEA011776.1, TEA012289.1, TEA009423.1, TEA019560.1, TEA020767.1, TEA000390.1, TEA007292.1, TEA030352.1, TEA004243.1, TEA030592.1
114	Mannose type O-glycan biosynthesis	map00515	2	ec:2.4.1.135 - 3-beta-glucuronosyltransferase, ec:2.4.1.109 - mannosyltransferase	2, 1	TEA015170.1, TEA016668.1, TEA012799.1
115	mTOR signaling pathway	map04150	2	ec:2.7.11.11 - protein kinase, ec:2.7.11.24 - protein kinase	2, 13	TEA020779.1, TEA023854.1, TEA032724.1, TEA006436.1, TEA022253.1, TEA022268.1, TEA026883.1, TEA012905.1, TEA004141.1, TEA007103.1, TEA024415.1, TEA018880.1, TEA031053.1, TEA031711.1, TEA023772.1
116	Neomycin, kanamycin and gentamicin biosynthesis	map00524	2	ec:2.7.1.1 - hexokinase type IV glucokinase, ec:2.7.1.2 - glucokinase (phosphorylating)	12, 8	TEA007472.1, TEA022058.1, TEA002204.1, TEA007938.1, TEA011924.1, TEA005890.1, TEA018844.1, TEA026141.1, TEA022532.1, TEA023179.1, TEA025462.1, TEA003033.1, TEA007472.1, TEA022058.1, TEA011924.1, TEA005890.1, TEA026141.1, TEA022532.1, TEA025462.1, TEA003033.1
117	Photosynthesis	map00195	2	ec:1.10.9.1 - to 7.1.1.6, ec:1.18.1.2 - reductase	1, 2	TEA031434.1, TEA032600.1, TEA008559.1
118	Steroid degradation	map00984	2	ec:1.1.1.145 - dehydrogenase, ec:1.3.99.5 - 4-dehydrogenase (acceptor)	4, 2	TEA013678.1, TEA026645.1, TEA013640.1, TEA001926.1, TEA023274.1, TEA032996.1
119	T cell receptor signaling pathway	map04660	2	ec:2.7.10.2 - protein-tyrosine kinase, ec:3.1.3.16 - phosphatase	3, 157	TEA007948.1, TEA006208.1, TEA003369.1, TEA001307.1, TEA017212.1, TEA032160.1, TEA004931.1, TEA001368.1, TEA020785.1, TEA007893.1, TEA012787.1, TEA006984.1, TEA007874.1, TEA033695.1, TEA001872.1, TEA009003.1, TEA026994.1, TEA029786.1, TEA008316.1, TEA021735.1, TEA000478.1, TEA000956.1, TEA011704.1, TEA000493.1, TEA024614.1, TEA032423.1, TEA016078.1, TEA030534.1, TEA020027.1, TEA020483.1, TEA019257…
120	Toluene degradation	map00623	2	ec:1.2.1.28 - dehydrogenase (NAD+), ec:1.1.1.35 - dehydrogenase	2, 5	TEA010889.1, TEA028626.1, TEA029358.1, TEA030226.1, TEA013588.1, TEA023625.1, TEA027322.1
121	Acarbose and validamycin biosynthesis	map00525	1	ec:4.2.1.46 - 4,6-dehydratase	6	TEA006092.1, TEA004454.1, TEA001467.1, TEA023489.1, TEA016079.1, TEA014741.1
122	Aflatoxin biosynthesis	map00254	1	ec:6.4.1.2 - carboxylase	7	TEA006814.1, TEA031542.1, TEA026894.1, TEA003548.1, TEA033164.1, TEA020515.1, TEA004558.1
123	Anthocyanin biosynthesis	map00942	1	ec:2.4.1.115 - 3-O-glucosyltransferase	3	TEA004632.1, TEA022548.1, TEA007509.1
124	Atrazine degradation	map00791	1	ec:3.5.1.5 - ec:3.5.1.5 urease	2	TEA020308.1, TEA023191.1
125	Biosynthesis of ansamycins	map01051	1	ec:2.2.1.1 - glycolaldehydetransferase	2	TEA018748.1, TEA003921.1
126	Biosynthesis of secondary metabolites - unclassified	map00999	1	ec:2.3.1.30 - O-acetyltransferase	2	TEA027209.1, TEA015479.1
127	Biosynthesis of terpenoids and steroids	map01062	1	ec:2.5.1.32 - synthase	2	TEA022104.1, TEA029725.1
128	Biosynthesis of vancomycin group antibiotics	map01055	1	ec:4.2.1.46 - 4,6-dehydratase	6	TEA006092.1, TEA004454.1, TEA001467.1, TEA023489.1, TEA016079.1, TEA014741.1
129	D-Arginine and D-ornithine metabolism	map00472	1	ec:5.1.1.10 - racemase	1	TEA021551.1
130	Ethylbenzene degradation	map00642	1	ec:2.3.1.16 - C-acyltransferase	7	TEA027403.1, TEA023334.1, TEA028475.1, TEA020835.1, TEA031575.1, TEA008511.1, TEA031429.1
131	Fluorobenzoate degradation	map00364	1	ec:4.2.1.84 - hydratase	2	TEA012344.1, TEA025287.1
132	Glycosaminoglycan biosynthesis - chondroitin sulfate / dermatan sulfate	map00532	1	ec:2.4.1.135 - 3-beta-glucuronosyltransferase	2	TEA015170.1, TEA016668.1
133	Glycosaminoglycan biosynthesis - keratan sulfate	map00533	1	ec:2.4.1.38 - beta-1,4-galactosyltransferase	5	TEA032582.1, TEA015414.1, TEA031507.1, TEA021213.1, TEA010782.1
134	Glycosylphosphatidylinositol (GPI)-anchor biosynthesis	map00563	1	ec:2.4.1.198 - N-acetylglucosaminyltransferase	3	TEA019873.1, TEA001300.1, TEA020894.1
135	Insect hormone biosynthesis	map00981	1	ec:1.2.1.3 - dehydrogenase (NAD+)	14	TEA015816.1, TEA010889.1, TEA024934.1, TEA025182.1, TEA011206.1, TEA033457.1, TEA003086.1, TEA028626.1, TEA017102.1, TEA018687.1, TEA025215.1, TEA016574.1, TEA021712.1, TEA019104.1
136	Lipoic acid metabolism	map00785	1	ec:2.8.1.8 - synthase	2	TEA010760.1, TEA010109.1
137	Naphthalene degradation	map00626	1	ec:1.1.1.1 - dehydrogenase	11	TEA029314.1, TEA005539.1, TEA015372.1, TEA015686.1, TEA007219.1, TEA017032.1, TEA005554.1, TEA033678.1, TEA029320.1, TEA030180.1, TEA005845.1
138	Nitrotoluene degradation	map00633	1	ec:2.3.1.5 - N-acetyltransferase	61	TEA025525.1, TEA005332.1, TEA020071.1, TEA014940.1, TEA030042.1, TEA022758.1, TEA009920.1, TEA006191.1, TEA029055.1, TEA024201.1, TEA013067.1, TEA008799.1, TEA011651.1, TEA001640.1, TEA016136.1, TEA020899.1, TEA009376.1, TEA029853.1, TEA024211.1, TEA018509.1, TEA029044.1, TEA021276.1, TEA032658.1, TEA007339.1, TEA032635.1, TEA028530.1, TEA007352.1, TEA002932.1, TEA024622.1, TEA031139.1, TEA032664…
139	Other types of O-glycan biosynthesis	map00514	1	ec:2.4.1.109 - mannosyltransferase	1	TEA012799.1
140	Phenazine biosynthesis	map00405	1	ec:4.1.3.27 - synthase	2	TEA004665.1, TEA009091.1
141	Primary bile acid biosynthesis	map00120	1	ec:1.3.1.3 - 5beta-reductase	2	TEA028169.1, TEA000604.1
142	Th1 and Th2 cell differentiation	map04658	1	ec:3.1.3.16 - phosphatase	157	TEA001307.1, TEA017212.1, TEA032160.1, TEA004931.1, TEA001368.1, TEA020785.1, TEA007893.1, TEA012787.1, TEA006984.1, TEA007874.1, TEA033695.1, TEA001872.1, TEA009003.1, TEA026994.1, TEA029786.1, TEA008316.1, TEA021735.1, TEA000478.1, TEA000956.1, TEA011704.1, TEA000493.1, TEA024614.1, TEA032423.1, TEA016078.1, TEA030534.1, TEA020027.1, TEA020483.1, TEA019257.1, TEA012237.1, TEA024801.1, TEA007927…
143	Xylene degradation	map00622	1	ec:1.2.1.28 - dehydrogenase (NAD+)	2	TEA010889.1, TEA028626.1

## Sheet: CSA patways
Table S4b. Numbers of patways identified from SSR containing genes in CSA genome.
Sl	Pathway	Pathway ID	#Enzs in Pathway	Enzyme	#Seqs of Enzyme	Seqs
1	Biosynthesis of antibiotics	map01130	106	ec:2.3.1.1 - N-acetyltransferase, ec:2.6.1.16 - transaminase (isomerizing), ec:1.2.1.3 - dehydrogenase (NAD+), ec:5.1.3.1 - 3-epimerase, ec:2.7.1.90 - 1-phosphotransferase, ec:2.3.1.12 - acetyltransferase, ec:1.4.1.14 - synthase (NADH), ec:1.3.1.71 - reductase, ec:6.2.1.1 - ligase, ec:2.7.7.64 - uridylyltransferase, ec:2.7.2.3 - kinase, ec:2.6.1.57 - transaminase, ec:1.8.1.4 - dehydrogenase, ec:2…	1, 1, 10, 4, 3, 1, 1, 1, 1, 2, 1, 5, 1, 1, 2, 1, 2, 1, 1, 5, 3, 4, 1, 1, 1, 1, 1, 5, 1, 2, 2, 1, 1, 1, 2, 2, 4, 3, 1, 1, 2, 5, 2, 2, 2, 6, 1, 2, 1, 2, 4, 3, 1, 1, 7, 6, 1, 2, 1, 3, 1, 1, 2, 2, 2, 4, 5, 5, 5, 2, 1, 1, 2, 2, 1, 2, 1, 3, 1, 3, 1, 1, 1, 4, 1, 6, 1, 1, 2, 1, 5, 3, 1, 2, 1, 2, 5, 2, 3, 2, 2, 1, 1, 4, 1, 1	CSA020681.1, CSA002453.1, CSA030586.1, CSA025333.1, CSA015900.1, CSA034432.1, CSA010064.1, CSA032513.1, CSA016635.1, CSA035506.1, CSA021018.1, CSA002246.1, CSA002703.1, CSA030041.1, CSA022807.1, CSA008121.1, CSA017479.1, CSA017673.1, CSA021390.1, CSA033762.1, CSA027515.1, CSA001425.1, CSA007605.1, CSA029743.1, CSA032553.1, CSA031519.1, CSA001352.1, CSA004599.1, CSA031308.1, CSA036794.1, CSA000345…
2	Starch and sucrose metabolism	map00500	28	ec:3.1.3.24 - phosphatase, ec:3.2.1.4 - endo-1,4-beta-D-glucanase, ec:2.4.1.13 - synthase, ec:3.2.1.26 - invertase, ec:3.6.1.9 - diphosphatase, ec:3.2.1.20 - maltase, ec:2.7.7.9 - uridylyltransferase, ec:2.7.1.2 - glucokinase (phosphorylating), ec:3.1.3.12 - trehalose 6-phosphatase, ec:2.4.1.21 - synthase (glycosyl-transferring), ec:3.2.1.39 - endo-1,3-beta-D-glucosidase, ec:3.2.1.58 - 1,3-beta-g…	1, 5, 5, 10, 1, 2, 1, 3, 1, 4, 6, 1, 2, 5, 1, 1, 11, 5, 2, 2, 4, 5, 2, 2, 13, 2, 4, 8	CSA015870.1, CSA028916.1, CSA018243.1, CSA000332.1, CSA020212.1, CSA022491.1, CSA010957.1, CSA025228.1, CSA005087.1, CSA034422.1, CSA000011.1, CSA004256.1, CSA033316.1, CSA029040.1, CSA014857.1, CSA009426.1, CSA036429.1, CSA009779.1, CSA000590.1, CSA015604.1, CSA014518.1, CSA030516.1, CSA014717.1, CSA032315.1, CSA029743.1, CSA018986.1, CSA008343.1, CSA020560.1, CSA034471.1, CSA007916.1, CSA004842…
3	Glycolysis / Gluconeogenesis	map00010	27	ec:1.2.1.3 - dehydrogenase (NAD+), ec:2.7.1.90 - 1-phosphotransferase, ec:2.3.1.12 - acetyltransferase, ec:6.2.1.1 - ligase, ec:2.7.2.3 - kinase, ec:1.8.1.4 - dehydrogenase, ec:1.2.1.5 - dehydrogenase [NAD(P)+], ec:4.2.1.11 - hydratase, ec:2.7.1.2 - glucokinase (phosphorylating), ec:1.1.1.2 - dehydrogenase (NADP+), ec:5.4.2.2 - (alpha-D-glucose-1,6-bisphosphate-dependent), ec:5.3.1.1 - isomerase,…	10, 3, 1, 1, 1, 1, 5, 1, 3, 1, 2, 4, 3, 6, 2, 2, 1, 3, 1, 5, 5, 2, 2, 1, 6, 2, 4	CSA030586.1, CSA025333.1, CSA015900.1, CSA034432.1, CSA010064.1, CSA032513.1, CSA016635.1, CSA035506.1, CSA021018.1, CSA002246.1, CSA017479.1, CSA017673.1, CSA021390.1, CSA033762.1, CSA007605.1, CSA031519.1, CSA010160.1, CSA032513.1, CSA016635.1, CSA025333.1, CSA015900.1, CSA002246.1, CSA002712.1, CSA018986.1, CSA008343.1, CSA020560.1, CSA027468.1, CSA022412.1, CSA023480.1, CSA022315.1, CSA015603…
4	Purine metabolism	map00230	26	ec:3.6.1.15 - phosphatase, ec:3.6.1.9 - diphosphatase, ec:3.6.1.17 - (asymmetrical), ec:3.6.1.3 - adenylpyrophosphatase, ec:4.3.2.2 - lyase, ec:1.17.1.4 - dehydrogenase, ec:6.3.3.1 - cyclo-ligase, ec:1.7.3.3 - urate hydroxylase, ec:5.4.2.2 - (alpha-D-glucose-1,6-bisphosphate-dependent), ec:6.3.2.6 - synthase, ec:3.5.3.9 - deiminase, ec:3.2.2.1 - nucleosidase, ec:3.1.7.2 - 3'-diphosphatase, ec:2.7…	261, 1, 1, 187, 2, 1, 1, 1, 2, 2, 1, 3, 2, 7, 2, 1, 2, 2, 1, 3, 1, 5, 2, 5, 4, 1	CSA032097.1, CSA009734.1, CSA024019.1, CSA018031.1, CSA011124.1, CSA011331.1, CSA008109.1, CSA009429.1, CSA019050.1, CSA002310.1, CSA028963.1, CSA034917.1, CSA034363.1, CSA018597.1, CSA001435.1, CSA019687.1, CSA027474.1, CSA015364.1, CSA035246.1, CSA011064.1, CSA027497.1, CSA004935.1, CSA036374.1, CSA004382.1, CSA002695.1, CSA008196.1, CSA004355.1, CSA012166.1, CSA032982.1, CSA018066.1, CSA016732…
5	Cysteine and methionine metabolism	map00270	24	ec:2.1.1.14 - S-methyltransferase, ec:4.4.1.14 - synthase, ec:2.6.1.57 - transaminase, ec:6.3.2.3 - synthase, ec:1.1.1.37 - dehydrogenase, ec:4.2.1.109 - 1-phosphate dehydratase, ec:2.5.1.47 - synthase, ec:1.14.17.4 - oxidase, ec:2.6.1.5 - transaminase, ec:2.1.1.13 - synthase, ec:2.1.1.5 - S-methyltransferase, ec:4.3.1.17 - ammonia-lyase, ec:2.6.1.1 - transaminase, ec:2.5.1.16 - synthase, ec:6.3.…	1, 3, 5, 1, 5, 1, 4, 1, 5, 1, 2, 1, 6, 2, 2, 2, 1, 1, 1, 1, 1, 1, 2, 2	CSA026696.1, CSA026752.1, CSA000115.1, CSA014232.1, CSA001352.1, CSA004599.1, CSA031308.1, CSA036794.1, CSA000345.1, CSA024543.1, CSA028965.1, CSA009922.1, CSA015583.1, CSA034775.1, CSA028060.1, CSA009541.1, CSA000316.1, CSA035951.1, CSA031395.1, CSA006734.1, CSA024317.1, CSA001352.1, CSA004599.1, CSA031308.1, CSA036794.1, CSA000345.1, CSA026696.1, CSA000372.1, CSA024522.1, CSA010056.1, CSA001352…
6	Amino sugar and nucleotide sugar metabolism	map00520	22	ec:2.6.1.16 - transaminase (isomerizing), ec:5.1.3.2 - 4-epimerase, ec:1.1.1.271 - synthase, ec:2.7.7.64 - uridylyltransferase, ec:3.2.1.37 - 1,4-beta-xylosidase, ec:2.7.7.9 - uridylyltransferase, ec:2.7.1.7 - mannokinase (phosphorylating), ec:2.7.1.2 - glucokinase (phosphorylating), ec:5.4.2.8 - mannose phosphomutase, ec:5.4.2.2 - (alpha-D-glucose-1,6-bisphosphate-dependent), ec:1.6.2.2 - reduct…	1, 3, 1, 2, 1, 1, 3, 3, 1, 2, 1, 1, 1, 5, 2, 1, 1, 1, 4, 5, 1, 1	CSA002453.1, CSA002228.1, CSA035914.1, CSA009748.1, CSA010601.1, CSA029743.1, CSA032553.1, CSA021300.1, CSA029743.1, CSA018986.1, CSA008343.1, CSA020560.1, CSA018986.1, CSA008343.1, CSA020560.1, CSA030222.1, CSA022412.1, CSA023480.1, CSA018266.1, CSA025786.1, CSA036089.1, CSA036629.1, CSA008343.1, CSA020560.1, CSA018986.1, CSA003757.1, CSA004324.1, CSA017525.1, CSA021300.1, CSA017438.1, CSA022960…
7	Fructose and mannose metabolism	map00051	18	ec:2.7.1.90 - 1-phosphotransferase, ec:2.7.1.28 - triose kinase, ec:1.1.1.271 - synthase, ec:3.1.3.46 - 2-phosphatase, ec:5.3.1.5 - isomerase, ec:2.7.1.105 - phosphofructokinase 2, ec:2.7.1.7 - mannokinase (phosphorylating), ec:5.4.2.8 - mannose phosphomutase, ec:3.2.1.78 - endo-1,4-beta-mannosidase, ec:5.3.1.1 - isomerase, ec:2.7.7.13 - guanylyltransferase, ec:2.7.1.11 - phosphohexokinase, ec:2.…	3, 1, 1, 2, 1, 2, 3, 1, 4, 4, 1, 3, 5, 1, 5, 2, 2, 1	CSA017479.1, CSA017673.1, CSA021390.1, CSA011243.1, CSA010601.1, CSA002500.1, CSA032829.1, CSA030574.1, CSA002500.1, CSA032829.1, CSA018986.1, CSA008343.1, CSA020560.1, CSA030222.1, CSA015915.1, CSA035429.1, CSA002799.1, CSA006146.1, CSA022315.1, CSA015603.1, CSA019750.1, CSA003118.1, CSA036089.1, CSA017479.1, CSA017673.1, CSA021390.1, CSA036629.1, CSA008343.1, CSA020560.1, CSA018986.1, CSA003757…
8	Pyruvate metabolism	map00620	18	ec:1.2.1.3 - dehydrogenase (NAD+), ec:2.3.1.12 - acetyltransferase, ec:6.2.1.1 - ligase, ec:1.8.1.4 - dehydrogenase, ec:1.1.1.40 - dehydrogenase (oxaloacetate-decarboxylating) (NADP+), ec:1.1.1.37 - dehydrogenase, ec:4.1.1.31 - carboxylase, ec:1.1.1.39 - dehydrogenase (decarboxylating), ec:1.2.4.1 - dehydrogenase (acetyl-transferring), ec:2.7.9.1 - phosphate dikinase, ec:6.4.1.2 - carboxylase, ec…	10, 1, 1, 1, 6, 5, 5, 9, 6, 1, 4, 1, 1, 1, 9, 2, 3, 4	CSA030586.1, CSA025333.1, CSA015900.1, CSA034432.1, CSA010064.1, CSA032513.1, CSA016635.1, CSA035506.1, CSA021018.1, CSA002246.1, CSA033762.1, CSA007605.1, CSA010160.1, CSA009025.1, CSA036535.1, CSA001133.1, CSA024830.1, CSA018763.1, CSA004180.1, CSA028965.1, CSA009922.1, CSA015583.1, CSA034775.1, CSA028060.1, CSA032885.1, CSA019990.1, CSA026365.1, CSA019988.1, CSA001979.1, CSA009025.1, CSA036535…
9	Carbon fixation in photosynthetic organisms	map00710	17	ec:5.1.3.1 - 3-epimerase, ec:2.7.2.3 - kinase, ec:2.6.1.2 - transaminase, ec:1.1.1.40 - dehydrogenase (oxaloacetate-decarboxylating) (NADP+), ec:1.1.1.37 - dehydrogenase, ec:3.1.3.37 - SBPase, ec:1.2.1.13 - dehydrogenase (NADP+) (phosphorylating), ec:4.1.1.31 - carboxylase, ec:5.3.1.1 - isomerase, ec:1.1.1.39 - dehydrogenase (decarboxylating), ec:4.1.1.39 - carboxylase, ec:2.7.9.1 - phosphate dik…	4, 1, 1, 6, 5, 1, 1, 5, 4, 9, 2, 1, 6, 5, 2, 6, 2	CSA002703.1, CSA030041.1, CSA022807.1, CSA008121.1, CSA031519.1, CSA034512.1, CSA009025.1, CSA036535.1, CSA001133.1, CSA024830.1, CSA018763.1, CSA004180.1, CSA028965.1, CSA009922.1, CSA015583.1, CSA034775.1, CSA028060.1, CSA028009.1, CSA019591.1, CSA032885.1, CSA019990.1, CSA026365.1, CSA019988.1, CSA001979.1, CSA022315.1, CSA015603.1, CSA019750.1, CSA003118.1, CSA009025.1, CSA036535.1, CSA001133…
10	Pyrimidine metabolism	map00240	16	ec:2.4.2.9 - phosphoribosyltransferase, ec:2.7.1.48 - kinase, ec:1.3.5.2 - dehydrogenase (quinone), ec:3.6.1.9 - diphosphatase, ec:6.3.4.2 - synthase (glutamine hydrolysing), ec:2.1.1.45 - synthase, ec:3.6.1.17 - (asymmetrical), ec:3.5.1.6 - N-carbamoyl-beta-alanine amidohydrolase, ec:3.5.4.12 - deaminase, ec:2.7.4.9 - kinase, ec:2.7.1.21 - kinase, ec:2.7.4.14 - kinase, ec:3.2.2.8 - nucleosidase,…	3, 2, 1, 1, 2, 1, 1, 1, 1, 1, 1, 1, 2, 1, 2, 3	CSA020860.1, CSA033859.1, CSA020859.1, CSA020860.1, CSA033859.1, CSA000353.1, CSA030516.1, CSA032540.1, CSA017421.1, CSA027434.1, CSA030516.1, CSA017734.1, CSA008391.1, CSA023830.1, CSA008956.1, CSA034287.1, CSA017620.1, CSA010603.1, CSA011716.1, CSA017620.1, CSA010603.1, CSA033458.1, CSA034287.1, CSA034127.1
11	Galactose metabolism	map00052	15	ec:5.1.3.2 - 4-epimerase, ec:3.2.1.26 - invertase, ec:2.7.7.64 - uridylyltransferase, ec:2.4.1.82 - galactosyltransferase, ec:3.2.1.20 - maltase, ec:2.7.7.9 - uridylyltransferase, ec:2.7.1.2 - glucokinase (phosphorylating), ec:3.2.1.23 - lactase (ambiguous), ec:3.2.1.22 - melibiase, ec:5.4.2.2 - (alpha-D-glucose-1,6-bisphosphate-dependent), ec:2.7.1.11 - phosphohexokinase, ec:5.1.3.3 - 1-epimeras…	3, 10, 2, 4, 2, 1, 3, 17, 3, 2, 3, 3, 1, 5, 1	CSA002228.1, CSA035914.1, CSA009748.1, CSA004256.1, CSA033316.1, CSA029040.1, CSA014857.1, CSA009426.1, CSA036429.1, CSA009779.1, CSA000590.1, CSA015604.1, CSA014518.1, CSA029743.1, CSA032553.1, CSA015629.1, CSA023299.1, CSA000241.1, CSA028711.1, CSA014717.1, CSA032315.1, CSA029743.1, CSA018986.1, CSA008343.1, CSA020560.1, CSA027264.1, CSA019681.1, CSA033162.1, CSA029700.1, CSA014169.1, CSA033308…
12	Glycine, serine and threonine metabolism	map00260	15	ec:1.2.1.8 - dehydrogenase, ec:4.3.1.18 - ammonia-lyase, ec:1.8.1.4 - dehydrogenase, ec:2.6.1.51 - transaminase, ec:2.1.2.1 - hydroxymethyltransferase, ec:2.1.1.5 - S-methyltransferase, ec:4.3.1.17 - ammonia-lyase, ec:2.7.2.4 - kinase, ec:1.1.1.1 - dehydrogenase, ec:4.2.1.20 - synthase, ec:5.1.1.10 - racemase, ec:2.7.8.8 - O-phosphatidyltransferase, ec:1.1.1.3 - dehydrogenase, ec:2.6.1.44 - trans…	1, 1, 1, 1, 2, 2, 1, 2, 2, 2, 1, 1, 2, 2, 1	CSA002246.1, CSA010056.1, CSA010160.1, CSA031399.1, CSA025613.1, CSA021546.1, CSA000372.1, CSA024522.1, CSA010056.1, CSA020388.1, CSA024053.1, CSA021791.1, CSA021790.1, CSA007932.1, CSA030674.1, CSA010056.1, CSA002138.1, CSA020388.1, CSA024053.1, CSA023930.1, CSA013600.1, CSA022952.1
13	Glyoxylate and dicarboxylate metabolism	map00630	15	ec:3.5.1.9 - kynurenine formamidase, ec:1.4.7.1 - synthase (ferredoxin), ec:6.2.1.1 - ligase, ec:4.1.1.2 - decarboxylase, ec:3.1.3.18 - phosphatase, ec:1.1.1.37 - dehydrogenase, ec:2.1.2.1 - hydroxymethyltransferase, ec:6.3.1.2 - synthetase, ec:2.3.3.1 - (Si)-synthase, ec:4.1.1.39 - carboxylase, ec:2.3.3.9 - synthase, ec:2.3.1.9 - C-acetyltransferase, ec:4.2.1.3 - hydratase, ec:1.1.1.29 - dehydro…	1, 1, 1, 3, 1, 5, 2, 4, 1, 2, 1, 1, 3, 1, 1	CSA010284.1, CSA003652.1, CSA007605.1, CSA021082.1, CSA005196.1, CSA014920.1, CSA001777.1, CSA028965.1, CSA009922.1, CSA015583.1, CSA034775.1, CSA028060.1, CSA025613.1, CSA021546.1, CSA001114.1, CSA014052.1, CSA006044.1, CSA010785.1, CSA017504.1, CSA004763.1, CSA020587.1, CSA013649.1, CSA004243.1, CSA027439.1, CSA011551.1, CSA025704.1, CSA022952.1, CSA035939.1
14	Terpenoid backbone biosynthesis	map00900	15	ec:2.5.1.84 - diphosphate synthase [geranyl-diphosphate specific], ec:2.3.3.10 - synthase, ec:2.5.1.58 - farnesyltransferase, ec:1.1.1.34 - reductase (NADPH), ec:1.1.1.267 - reductoisomerase, ec:2.7.1.148 - 5'-diphospho)-2-C-methyl-D-erythritol kinase, ec:2.5.1.10 - diphosphate synthase, ec:2.5.1.85 - diphosphate synthase [geranylgeranyl-diphosphate specific], ec:2.3.1.9 - C-acetyltransferase, ec…	1, 1, 1, 5, 1, 1, 4, 1, 1, 1, 4, 1, 1, 1, 2	CSA036178.1, CSA009014.1, CSA018635.1, CSA028187.1, CSA018726.1, CSA021643.1, CSA022841.1, CSA025794.1, CSA031233.1, CSA013354.1, CSA033927.1, CSA002930.1, CSA005583.1, CSA021064.1, CSA036178.1, CSA004243.1, CSA015562.1, CSA030948.1, CSA035484.1, CSA036001.1, CSA015963.1, CSA005583.1, CSA023332.1, CSA032657.1, CSA009469.1, CSA005583.1
15	Glycerophospholipid metabolism	map00564	14	ec:2.7.7.15 - cytidylyltransferase, ec:2.7.7.14 - cytidylyltransferase, ec:2.3.1.51 - O-acyltransferase, ec:2.7.8.5 - 1-phosphatidyltransferase, ec:1.1.1.8 - dehydrogenase (NAD+), ec:4.1.1.65 - decarboxylase, ec:2.7.7.41 - cytidylyltransferase, ec:2.1.1.103 - N-methyltransferase, ec:3.1.1.32 - A1, ec:1.1.1.94 - dehydrogenase [NAD(P)+], ec:3.1.3.4 - phosphatase, ec:2.3.1.15 - 1-O-acyltransferase, …	1, 1, 3, 2, 1, 3, 3, 1, 1, 1, 1, 1, 1, 5	CSA011802.1, CSA012072.1, CSA019371.1, CSA016583.1, CSA017230.1, CSA002171.1, CSA026776.1, CSA036825.1, CSA023576.1, CSA033556.1, CSA018764.1, CSA024081.1, CSA026226.1, CSA026227.1, CSA009157.1, CSA016551.1, CSA036825.1, CSA025192.1, CSA005566.1, CSA002138.1, CSA036121.1, CSA002920.1, CSA031993.1, CSA006177.1, CSA002437.1
16	Pentose phosphate pathway	map00030	13	ec:5.1.3.1 - 3-epimerase, ec:2.7.1.90 - 1-phosphotransferase, ec:5.4.2.2 - (alpha-D-glucose-1,6-bisphosphate-dependent), ec:2.7.1.11 - phosphohexokinase, ec:5.3.1.9 - isomerase, ec:1.2.1.9 - dehydrogenase (NADP+), ec:1.1.1.44 - dehydrogenase (NADP+-dependent, decarboxylating), ec:3.1.3.11 - hexose diphosphatase, ec:2.7.1.15 - deoxyribokinase, ec:3.1.1.31 - phosphogluconolactonase, ec:2.7.6.1 - di…	4, 3, 2, 3, 2, 1, 1, 2, 2, 2, 5, 2, 2	CSA002703.1, CSA030041.1, CSA022807.1, CSA008121.1, CSA017479.1, CSA017673.1, CSA021390.1, CSA022412.1, CSA023480.1, CSA017479.1, CSA017673.1, CSA021390.1, CSA004324.1, CSA017525.1, CSA005124.1, CSA035913.1, CSA030111.1, CSA028009.1, CSA036629.1, CSA003757.1, CSA020768.1, CSA012442.1, CSA000915.1, CSA030278.1, CSA017348.1, CSA020718.1, CSA004912.1, CSA005116.1, CSA035207.1, CSA030535.1, CSA006340…
17	Alanine, aspartate and glutamate metabolism	map00250	12	ec:2.6.1.16 - transaminase (isomerizing), ec:1.4.1.14 - synthase (NADH), ec:2.6.1.2 - transaminase, ec:4.1.1.15 - decarboxylase, ec:4.3.2.2 - lyase, ec:6.3.1.2 - synthetase, ec:2.6.1.1 - transaminase, ec:2.6.1.12 - transaminase, ec:3.5.1.2 - glutaminase I, ec:1.4.1.3 - dehydrogenase [NAD(P)+], ec:2.6.1.44 - transaminase, ec:6.3.5.4 - synthase (glutamine-hydrolysing)	1, 1, 1, 2, 2, 4, 6, 1, 2, 4, 2, 2	CSA002453.1, CSA027515.1, CSA034512.1, CSA021427.1, CSA025313.1, CSA020950.1, CSA020459.1, CSA001114.1, CSA014052.1, CSA006044.1, CSA010785.1, CSA001352.1, CSA004599.1, CSA031308.1, CSA007913.1, CSA036794.1, CSA000345.1, CSA034512.1, CSA030368.1, CSA033579.1, CSA019055.1, CSA030852.1, CSA009695.1, CSA023959.1, CSA023930.1, CSA013600.1, CSA010249.1, CSA000266.1
18	Aminoacyl-tRNA biosynthesis	map00970	12	ec:6.1.1.9 - ligase, ec:6.1.1.15 - ligase, ec:6.1.1.5 - ligase, ec:6.1.1.10 - ligase, ec:6.1.1.21 - ligase, ec:6.1.1.18 - ligase, ec:6.1.1.7 - ligase, ec:6.1.1.2 - ligase, ec:6.1.1.14 - ligase, ec:6.1.1.4 - ligase, ec:6.1.1.17 - ligase, ec:6.1.1.16 - ligase	1, 2, 2, 2, 1, 1, 1, 1, 2, 2, 2, 1	CSA019848.1, CSA034325.1, CSA007201.1, CSA018922.1, CSA033431.1, CSA023566.1, CSA008487.1, CSA008073.1, CSA031425.1, CSA031536.1, CSA035656.1, CSA030516.1, CSA008625.1, CSA018197.1, CSA027850.1, CSA005446.1, CSA034325.1, CSA017961.1
19	Carbon fixation pathways in prokaryotes	map00720	12	ec:6.2.1.1 - ligase, ec:1.1.1.37 - dehydrogenase, ec:4.1.1.31 - carboxylase, ec:6.2.1.5 - ligase (ADP-forming), ec:1.3.5.1 - dehydrogenase, ec:2.7.9.1 - phosphate dikinase, ec:6.4.1.2 - carboxylase, ec:2.3.3.8 - citrate synthase, ec:1.5.1.20 - reductase [NAD(P)H], ec:2.3.1.9 - C-acetyltransferase, ec:4.2.1.3 - hydratase, ec:4.2.1.2 - hydratase	1, 5, 5, 2, 2, 1, 4, 2, 2, 1, 3, 2	CSA007605.1, CSA028965.1, CSA009922.1, CSA015583.1, CSA034775.1, CSA028060.1, CSA032885.1, CSA019990.1, CSA026365.1, CSA019988.1, CSA001979.1, CSA034848.1, CSA028548.1, CSA004395.1, CSA009205.1, CSA000976.1, CSA034210.1, CSA019255.1, CSA007940.1, CSA007941.1, CSA020419.1, CSA034373.1, CSA014168.1, CSA035431.1, CSA004243.1, CSA027439.1, CSA011551.1, CSA025704.1, CSA004162.1, CSA036627.1
20	Citrate cycle (TCA cycle)	map00020	12	ec:2.3.1.12 - acetyltransferase, ec:1.8.1.4 - dehydrogenase, ec:1.1.1.37 - dehydrogenase, ec:2.3.3.1 - (Si)-synthase, ec:6.2.1.5 - ligase (ADP-forming), ec:1.3.5.1 - dehydrogenase, ec:1.2.4.1 - dehydrogenase (acetyl-transferring), ec:2.3.3.8 - citrate synthase, ec:1.1.1.41 - dehydrogenase (NAD+), ec:4.2.1.3 - hydratase, ec:4.2.1.2 - hydratase, ec:6.2.1.4 - ligase (GDP-forming)	1, 1, 5, 1, 2, 2, 6, 2, 1, 3, 2, 1	CSA033762.1, CSA010160.1, CSA028965.1, CSA009922.1, CSA015583.1, CSA034775.1, CSA028060.1, CSA017504.1, CSA034848.1, CSA028548.1, CSA004395.1, CSA009205.1, CSA004843.1, CSA024211.1, CSA032487.1, CSA024616.1, CSA024422.1, CSA030453.1, CSA020419.1, CSA034373.1, CSA023535.1, CSA027439.1, CSA011551.1, CSA025704.1, CSA004162.1, CSA036627.1, CSA028548.1
21	Glycerolipid metabolism	map00561	12	ec:2.3.1.20 - O-acyltransferase, ec:1.2.1.3 - dehydrogenase (NAD+), ec:2.3.1.51 - O-acyltransferase, ec:2.7.7.9 - uridylyltransferase, ec:2.4.1.46 - synthase, ec:1.1.1.2 - dehydrogenase (NADP+), ec:3.2.1.22 - melibiase, ec:2.7.1.30 - kinase, ec:2.7.1.29 - kinase, ec:3.1.3.4 - phosphatase, ec:2.4.1.241 - synthase, ec:2.3.1.15 - 1-O-acyltransferase	1, 10, 3, 1, 2, 1, 3, 3, 1, 1, 1, 1	CSA017466.1, CSA030586.1, CSA025333.1, CSA015900.1, CSA034432.1, CSA010064.1, CSA032513.1, CSA016635.1, CSA035506.1, CSA021018.1, CSA002246.1, CSA019371.1, CSA016583.1, CSA017230.1, CSA029743.1, CSA014489.1, CSA004606.1, CSA027468.1, CSA013381.1, CSA026219.1, CSA021104.1, CSA009927.1, CSA018655.1, CSA002493.1, CSA011243.1, CSA025192.1, CSA011293.1, CSA005566.1
22	Methane metabolism	map00680	12	ec:6.2.1.1 - ligase, ec:4.2.1.11 - hydratase, ec:1.1.1.37 - dehydrogenase, ec:2.1.2.1 - hydroxymethyltransferase, ec:1.1.1.284 - dehydrogenase, ec:3.1.2.12 - hydrolase, ec:4.1.1.31 - carboxylase, ec:2.7.1.11 - phosphohexokinase, ec:2.7.1.29 - kinase, ec:3.1.3.11 - hexose diphosphatase, ec:4.1.2.13 - aldolase, ec:1.1.1.29 - dehydrogenase	1, 1, 5, 2, 2, 1, 5, 3, 1, 2, 2, 1	CSA007605.1, CSA002712.1, CSA028965.1, CSA009922.1, CSA015583.1, CSA034775.1, CSA028060.1, CSA025613.1, CSA021546.1, CSA021791.1, CSA021790.1, CSA022565.1, CSA032885.1, CSA019990.1, CSA026365.1, CSA019988.1, CSA001979.1, CSA017479.1, CSA017673.1, CSA021390.1, CSA011243.1, CSA030111.1, CSA028009.1, CSA005116.1, CSA035207.1, CSA022952.1
23	Arginine biosynthesis	map00220	11	ec:2.3.1.1 - N-acetyltransferase, ec:2.6.1.2 - transaminase, ec:6.3.1.2 - synthetase, ec:2.6.1.1 - transaminase, ec:3.5.1.5 - ec:3.5.1.5 urease, ec:2.6.1.11 - transaminase, ec:3.5.3.1 - arginine amidinase, ec:2.1.3.3 - carbamoyltransferase, ec:2.3.1.35 - N-acetyltransferase, ec:3.5.1.2 - glutaminase I, ec:1.4.1.3 - dehydrogenase [NAD(P)+]	1, 1, 4, 6, 1, 2, 1, 1, 1, 2, 4	CSA020681.1, CSA034512.1, CSA001114.1, CSA014052.1, CSA006044.1, CSA010785.1, CSA001352.1, CSA004599.1, CSA031308.1, CSA007913.1, CSA036794.1, CSA000345.1, CSA016225.1, CSA035448.1, CSA034799.1, CSA018671.1, CSA023835.1, CSA020681.1, CSA030368.1, CSA033579.1, CSA019055.1, CSA030852.1, CSA009695.1, CSA023959.1
24	Glutathione metabolism	map00480	11	ec:1.11.1.11 - peroxidase, ec:6.3.2.3 - synthase, ec:1.11.1.15 - thioredoxin peroxidase, ec:1.11.1.12 - glutathione peroxidase, ec:1.1.1.44 - dehydrogenase (NADP+-dependent, decarboxylating), ec:2.5.1.16 - synthase, ec:1.11.1.9 - peroxidase, ec:6.3.2.2 - ligase, ec:2.5.1.18 - transferase, ec:1.1.1.49 - dehydrogenase (NADP+), ec:1.8.1.7 - reductase	4, 1, 4, 3, 1, 2, 3, 2, 4, 2, 1	CSA023501.1, CSA017238.1, CSA014848.1, CSA018282.1, CSA024543.1, CSA018288.1, CSA013026.1, CSA027825.1, CSA035094.1, CSA033430.1, CSA013702.1, CSA014345.1, CSA035913.1, CSA034622.1, CSA011883.1, CSA033430.1, CSA013702.1, CSA014345.1, CSA008273.1, CSA035610.1, CSA021093.1, CSA006423.1, CSA030616.1, CSA033203.1, CSA030535.1, CSA006340.1, CSA012714.1
25	Pentose and glucuronate interconversions	map00040	11	ec:3.2.1.15 - pectin depolymerase, ec:5.1.3.1 - 3-epimerase, ec:4.2.2.2 - lyase, ec:2.7.7.64 - uridylyltransferase, ec:5.3.1.5 - isomerase, ec:2.7.7.9 - uridylyltransferase, ec:3.2.1.67 - 1,4-alpha-galacturonidase, ec:1.1.1.2 - dehydrogenase (NADP+), ec:1.1.1.14 - 2-dehydrogenase, ec:1.1.1.9 - reductase, ec:3.1.1.11 - pectin demethoxylase	4, 4, 1, 2, 1, 1, 3, 1, 1, 1, 2	CSA032107.1, CSA014053.1, CSA029344.1, CSA032685.1, CSA002703.1, CSA030041.1, CSA022807.1, CSA008121.1, CSA031435.1, CSA029743.1, CSA032553.1, CSA030574.1, CSA029743.1, CSA029344.1, CSA036324.1, CSA014053.1, CSA027468.1, CSA022918.1, CSA022918.1, CSA032907.1, CSA028128.1
26	Phenylalanine, tyrosine and tryptophan biosynthesis	map00400	11	ec:2.6.1.57 - transaminase, ec:4.1.3.27 - synthase, ec:2.6.1.5 - transaminase, ec:2.6.1.79 - aminotransferase, ec:4.2.3.5 - synthase, ec:2.6.1.1 - transaminase, ec:2.5.1.54 - synthase, ec:2.7.1.71 - kinase, ec:2.6.1.9 - transaminase, ec:4.2.1.20 - synthase, ec:2.6.1.78 - aminotransferase	5, 1, 5, 2, 2, 6, 2, 2, 5, 2, 2	CSA001352.1, CSA004599.1, CSA031308.1, CSA036794.1, CSA000345.1, CSA007133.1, CSA001352.1, CSA004599.1, CSA031308.1, CSA036794.1, CSA000345.1, CSA004599.1, CSA031308.1, CSA035037.1, CSA035036.1, CSA001352.1, CSA004599.1, CSA031308.1, CSA007913.1, CSA036794.1, CSA000345.1, CSA021087.1, CSA011007.1, CSA026257.1, CSA008849.1, CSA001352.1, CSA004599.1, CSA031308.1, CSA036794.1, CSA000345.1, CSA007932…
27	Valine, leucine and isoleucine degradation	map00280	11	ec:1.2.1.3 - dehydrogenase (NAD+), ec:1.8.1.4 - dehydrogenase, ec:2.3.3.10 - synthase, ec:2.3.1.16 - C-acyltransferase, ec:1.3.99.12 - dehydrogenase, ec:1.2.1.27 - dehydrogenase (CoA-acylating), ec:2.3.1.9 - C-acetyltransferase, ec:6.4.1.4 - carboxylase, ec:2.6.1.42 - transaminase, ec:4.1.3.4 - lyase, ec:2.6.1.6 - transaminase	10, 1, 1, 2, 1, 3, 1, 1, 1, 4, 1	CSA030586.1, CSA025333.1, CSA015900.1, CSA034432.1, CSA010064.1, CSA032513.1, CSA016635.1, CSA035506.1, CSA021018.1, CSA002246.1, CSA010160.1, CSA009014.1, CSA004243.1, CSA012055.1, CSA010134.1, CSA030586.1, CSA030587.1, CSA021018.1, CSA004243.1, CSA006142.1, CSA016869.1, CSA029282.1, CSA029281.1, CSA028772.1, CSA011038.1, CSA000345.1
28	Fatty acid biosynthesis	map00061	10	ec:2.3.1.180 - synthase III, ec:6.2.1.3 - ligase, ec:2.3.1.85 - synthase, ec:6.4.1.2 - carboxylase, ec:3.1.2.14 - hydrolase, ec:2.3.1.41 - synthase I, ec:1.1.1.100 - reductase, ec:1.14.19.2 - 9-desaturase, ec:1.3.1.9 - reductase (NADH), ec:4.2.1.59 - dehydratase	2, 1, 8, 4, 1, 5, 1, 3, 1, 1	CSA008023.1, CSA033898.1, CSA033833.1, CSA003272.1, CSA008023.1, CSA003088.1, CSA017201.1, CSA029855.1, CSA002397.1, CSA033898.1, CSA002406.1, CSA034210.1, CSA019255.1, CSA007940.1, CSA007941.1, CSA002406.1, CSA003272.1, CSA002397.1, CSA008023.1, CSA033898.1, CSA017201.1, CSA003088.1, CSA008342.1, CSA036785.1, CSA036911.1, CSA029855.1, CSA035686.1
29	Inositol phosphate metabolism	map00562	10	ec:1.13.99.1 - oxygenase, ec:3.1.3.67 - 3-phosphatase, ec:5.3.1.1 - isomerase, ec:5.5.1.4 - synthase, ec:2.7.1.137 - 3-kinase, ec:3.1.3.64 - inositol-1,3-bisphosphate 3-phosphatase, ec:3.1.3.25 - phosphatase, ec:1.2.1.18 - dehydrogenase (acetylating), ec:2.7.1.159 - 5/6-kinase, ec:2.7.1.134 - 1-kinase	2, 2, 4, 1, 3, 3, 1, 3, 2, 2	CSA035393.1, CSA003032.1, CSA014022.1, CSA005521.1, CSA022315.1, CSA015603.1, CSA019750.1, CSA003118.1, CSA024857.1, CSA014211.1, CSA018111.1, CSA002614.1, CSA014022.1, CSA028058.1, CSA005521.1, CSA009867.1, CSA030586.1, CSA030587.1, CSA021018.1, CSA007183.1, CSA032880.1, CSA007183.1, CSA032880.1
30	Pantothenate and CoA biosynthesis	map00770	10	ec:3.6.1.9 - diphosphatase, ec:3.5.1.6 - N-carbamoyl-beta-alanine amidohydrolase, ec:2.2.1.6 - synthase, ec:2.7.1.33 - kinase, ec:4.2.1.9 - dehydratase, ec:2.7.1.24 - kinase, ec:2.6.1.42 - transaminase, ec:1.1.1.86 - reductoisomerase (NADP+), ec:4.1.1.36 - decarboxylase, ec:2.6.1.6 - transaminase	1, 1, 2, 2, 1, 1, 1, 3, 1, 1	CSA030516.1, CSA017734.1, CSA010688.1, CSA005812.1, CSA016476.1, CSA028512.1, CSA012062.1, CSA029271.1, CSA016869.1, CSA003623.1, CSA003621.1, CSA017807.1, CSA012754.1, CSA000345.1
31	Porphyrin and chlorophyll metabolism	map00860	10	ec:4.99.1.1 - ferrochelatase, ec:1.2.1.70 - reductase, ec:1.3.3.4 - oxidase, ec:1.3.3.3 - oxidase, ec:4.2.1.24 - synthase, ec:1.14.13.122 - oxygenase, ec:1.14.13.81 - IX monomethyl ester (oxidative) cyclase, ec:1.16.3.1 - ceruloplasmin, ec:6.1.1.17 - ligase, ec:2.5.1.62 - synthase	2, 1, 1, 1, 2, 1, 1, 1, 2, 1	CSA013746.1, CSA018609.1, CSA032665.1, CSA027349.1, CSA017417.1, CSA004347.1, CSA019612.1, CSA003360.1, CSA016538.1, CSA031365.1, CSA005446.1, CSA034325.1, CSA014218.1
32	Propanoate metabolism	map00640	10	ec:6.2.1.1 - ligase, ec:1.8.1.4 - dehydrogenase, ec:2.8.3.8 - CoA-transferase, ec:6.2.1.5 - ligase (ADP-forming), ec:1.2.1.27 - dehydrogenase (CoA-acylating), ec:6.4.1.2 - carboxylase, ec:1.2.1.18 - dehydrogenase (acetylating), ec:2.3.1.9 - C-acetyltransferase, ec:1.1.1.27 - dehydrogenase, ec:6.2.1.4 - ligase (GDP-forming)	1, 1, 1, 2, 3, 4, 3, 1, 1, 1	CSA007605.1, CSA010160.1, CSA012055.1, CSA034848.1, CSA028548.1, CSA030586.1, CSA030587.1, CSA021018.1, CSA034210.1, CSA019255.1, CSA007940.1, CSA007941.1, CSA030586.1, CSA030587.1, CSA021018.1, CSA004243.1, CSA035680.1, CSA028548.1
33	Sphingolipid metabolism	map00600	9	ec:2.7.1.138 - kinase, ec:3.2.1.23 - lactase (ambiguous), ec:3.2.1.22 - melibiase, ec:2.3.1.50 - C-palmitoyltransferase, ec:3.5.1.23 - acylsphingosine deacylase, ec:2.3.1.24 - N-acyltransferase, ec:3.1.3.4 - phosphatase, ec:1.1.1.102 - reductase, ec:4.1.2.27 - aldolase	1, 17, 3, 1, 1, 1, 1, 1, 1	CSA020219.1, CSA027264.1, CSA019681.1, CSA033162.1, CSA029700.1, CSA014169.1, CSA033308.1, CSA009855.1, CSA021656.1, CSA022777.1, CSA018118.1, CSA027869.1, CSA024821.1, CSA010187.1, CSA022617.1, CSA000651.1, CSA027265.1, CSA020977.1, CSA013381.1, CSA026219.1, CSA021104.1, CSA025291.1, CSA025587.1, CSA029868.1, CSA025192.1, CSA009683.1, CSA005817.1
34	Cyanoamino acid metabolism	map00460	8	ec:3.5.5.1 - acetonitrilase, ec:3.2.1.118 - beta-glucosidase, ec:2.1.2.1 - hydroxymethyltransferase, ec:3.2.1.117 - beta-glucosidase, ec:4.2.1.65 - hydratase, ec:3.2.1.21 - gentiobiase, ec:4.1.2.10 - lyase, ec:3.5.5.4 - nitrilase	3, 1, 2, 1, 1, 13, 1, 1	CSA002170.1, CSA021197.1, CSA002169.1, CSA027265.1, CSA025613.1, CSA021546.1, CSA027265.1, CSA021197.1, CSA027264.1, CSA016496.1, CSA014284.1, CSA026220.1, CSA027128.1, CSA032145.1, CSA017529.1, CSA009855.1, CSA029334.1, CSA006674.1, CSA018118.1, CSA032034.1, CSA027265.1, CSA025712.1, CSA021197.1
35	Phenylalanine metabolism	map00360	8	ec:3.5.1.4 - acylamidase, ec:1.1.1.237 - reductase, ec:2.6.1.57 - transaminase, ec:1.2.1.5 - dehydrogenase [NAD(P)+], ec:2.6.1.5 - transaminase, ec:2.6.1.1 - transaminase, ec:2.6.1.9 - transaminase, ec:6.2.1.12 - ligase	1, 1, 5, 5, 5, 6, 5, 2	CSA023914.1, CSA014746.1, CSA001352.1, CSA004599.1, CSA031308.1, CSA036794.1, CSA000345.1, CSA032513.1, CSA016635.1, CSA025333.1, CSA015900.1, CSA002246.1, CSA001352.1, CSA004599.1, CSA031308.1, CSA036794.1, CSA000345.1, CSA001352.1, CSA004599.1, CSA031308.1, CSA007913.1, CSA036794.1, CSA000345.1, CSA001352.1, CSA004599.1, CSA031308.1, CSA036794.1, CSA000345.1, CSA036366.1, CSA007753.1
36	Phosphatidylinositol signaling system	map04070	8	ec:2.7.4.24 - kinase, ec:2.7.4.21 - kinase, ec:2.7.7.41 - cytidylyltransferase, ec:3.1.3.67 - 3-phosphatase, ec:2.7.1.137 - 3-kinase, ec:3.1.3.64 - inositol-1,3-bisphosphate 3-phosphatase, ec:3.1.3.25 - phosphatase, ec:2.7.1.159 - 5/6-kinase	1, 1, 3, 2, 3, 3, 1, 2	CSA033760.1, CSA033760.1, CSA024081.1, CSA026226.1, CSA026227.1, CSA014022.1, CSA005521.1, CSA014211.1, CSA018111.1, CSA002614.1, CSA014022.1, CSA028058.1, CSA005521.1, CSA009867.1, CSA007183.1, CSA032880.1
37	Tyrosine metabolism	map00350	8	ec:1.1.1.237 - reductase, ec:2.6.1.57 - transaminase, ec:1.2.1.5 - dehydrogenase [NAD(P)+], ec:2.6.1.5 - transaminase, ec:2.6.1.1 - transaminase, ec:2.3.1.140 - synthase, ec:2.6.1.9 - transaminase, ec:1.1.1.1 - dehydrogenase	1, 5, 5, 5, 6, 1, 5, 2	CSA014746.1, CSA001352.1, CSA004599.1, CSA031308.1, CSA036794.1, CSA000345.1, CSA032513.1, CSA016635.1, CSA025333.1, CSA015900.1, CSA002246.1, CSA001352.1, CSA004599.1, CSA031308.1, CSA036794.1, CSA000345.1, CSA001352.1, CSA004599.1, CSA031308.1, CSA007913.1, CSA036794.1, CSA000345.1, CSA011696.1, CSA001352.1, CSA004599.1, CSA031308.1, CSA036794.1, CSA000345.1, CSA021791.1, CSA021790.1
38	alpha-Linolenic acid metabolism	map00592	7	ec:1.3.3.6 - oxidase, ec:2.3.1.16 - C-acyltransferase, ec:3.1.1.32 - A1, ec:1.3.1.42 - reductase, ec:1.1.1.1 - dehydrogenase, ec:1.13.11.12 - 13S-lipoxygenase, ec:3.1.1.4 - A2	1, 2, 1, 1, 2, 5, 5	CSA012055.1, CSA004243.1, CSA012055.1, CSA016551.1, CSA029367.1, CSA021791.1, CSA021790.1, CSA017760.1, CSA001495.1, CSA016222.1, CSA012669.1, CSA036050.1, CSA036121.1, CSA002920.1, CSA031993.1, CSA006177.1, CSA002437.1
39	Arginine and proline metabolism	map00330	7	ec:1.2.1.3 - dehydrogenase (NAD+), ec:3.5.1.4 - acylamidase, ec:2.6.1.13 - aminotransferase, ec:2.6.1.1 - transaminase, ec:2.5.1.16 - synthase, ec:3.5.3.1 - arginine amidinase, ec:1.4.3.22 - oxidase	10, 1, 1, 6, 2, 1, 2	CSA030586.1, CSA025333.1, CSA015900.1, CSA034432.1, CSA010064.1, CSA032513.1, CSA016635.1, CSA035506.1, CSA021018.1, CSA002246.1, CSA023914.1, CSA028285.1, CSA001352.1, CSA004599.1, CSA031308.1, CSA007913.1, CSA036794.1, CSA000345.1, CSA034622.1, CSA011883.1, CSA018671.1, CSA032875.1, CSA015998.1
40	Biotin metabolism	map00780	7	ec:2.6.1.62 - transaminase, ec:6.3.3.3 - synthase, ec:2.3.1.41 - synthase I, ec:1.1.1.100 - reductase, ec:2.8.1.6 - synthase, ec:4.2.1.59 - dehydratase, ec:6.3.4.10 - (ATP-hydrolysing)] ligase	1, 1, 5, 1, 1, 1, 1	CSA002888.1, CSA002888.1, CSA003272.1, CSA002397.1, CSA008023.1, CSA033898.1, CSA017201.1, CSA003088.1, CSA033429.1, CSA035686.1, CSA016999.1
41	Butanoate metabolism	map00650	7	ec:4.1.1.15 - decarboxylase, ec:2.2.1.6 - synthase, ec:2.3.3.10 - synthase, ec:2.8.3.8 - CoA-transferase, ec:1.3.5.1 - dehydrogenase, ec:2.3.1.9 - C-acetyltransferase, ec:4.1.3.4 - lyase	2, 2, 1, 1, 2, 1, 4	CSA021427.1, CSA025313.1, CSA010688.1, CSA005812.1, CSA009014.1, CSA012055.1, CSA004395.1, CSA009205.1, CSA004243.1, CSA029282.1, CSA029281.1, CSA028772.1, CSA011038.1
42	Drug metabolism - other enzymes	map00983	7	ec:2.7.1.48 - kinase, ec:3.1.1.1 - ali-esterase, ec:3.5.1.6 - N-carbamoyl-beta-alanine amidohydrolase, ec:2.7.1.21 - kinase, ec:2.7.4.14 - kinase, ec:2.7.4.6 - kinase, ec:2.5.1.18 - transferase	2, 25, 1, 1, 1, 3, 4	CSA020860.1, CSA033859.1, CSA028128.1, CSA036121.1, CSA025623.1, CSA034966.1, CSA032907.1, CSA019371.1, CSA018922.1, CSA022565.1, CSA020232.1, CSA016551.1, CSA012442.1, CSA006177.1, CSA002437.1, CSA030062.1, CSA022799.1, CSA009948.1, CSA034325.1, CSA020768.1, CSA000010.1, CSA002920.1, CSA007877.1, CSA031993.1, CSA033912.1, CSA026569.1, CSA021886.1, CSA017734.1, CSA008956.1, CSA034287.1, CSA033458…
43	Histidine metabolism	map00340	7	ec:1.2.1.3 - dehydrogenase (NAD+), ec:1.2.1.5 - dehydrogenase [NAD(P)+], ec:4.2.1.19 - dehydratase, ec:2.4.2.17 - phosphoribosyltransferase, ec:1.1.1.23 - dehydrogenase, ec:2.6.1.9 - transaminase, ec:1.4.3.22 - oxidase	10, 5, 1, 1, 2, 5, 2	CSA030586.1, CSA025333.1, CSA015900.1, CSA034432.1, CSA010064.1, CSA032513.1, CSA016635.1, CSA035506.1, CSA021018.1, CSA002246.1, CSA032513.1, CSA016635.1, CSA025333.1, CSA015900.1, CSA002246.1, CSA026758.1, CSA013193.1, CSA016903.1, CSA034335.1, CSA001352.1, CSA004599.1, CSA031308.1, CSA036794.1, CSA000345.1, CSA032875.1, CSA015998.1
44	Nicotinate and nicotinamide metabolism	map00760	7	ec:2.7.7.1 - adenylyltransferase, ec:3.6.1.9 - diphosphatase, ec:3.2.2.1 - nucleosidase, ec:3.2.2.3 - nucleosidase, ec:6.3.5.1 - synthase (glutamine-hydrolysing), ec:2.7.7.18 - adenylyltransferase, ec:4.1.3.32 - lyase	1, 1, 3, 2, 1, 1, 1	CSA028616.1, CSA030516.1, CSA000536.1, CSA017620.1, CSA010603.1, CSA017620.1, CSA010603.1, CSA030368.1, CSA028616.1, CSA032525.1
45	Phenylpropanoid biosynthesis	map00940	7	ec:2.4.1.128 - glucosyltransferase, ec:1.1.1.195 - dehydrogenase, ec:1.11.1.7 - lactoperoxidase, ec:2.1.1.146 - O-methyltransferase, ec:3.2.1.21 - gentiobiase, ec:2.3.1.133 - O-hydroxycinnamoyltransferase, ec:6.2.1.12 - ligase	1, 3, 19, 1, 13, 1, 2	CSA005513.1, CSA002499.1, CSA014397.1, CSA026435.1, CSA013026.1, CSA013702.1, CSA006767.1, CSA014345.1, CSA014848.1, CSA017345.1, CSA005979.1, CSA033430.1, CSA013563.1, CSA023848.1, CSA018288.1, CSA017238.1, CSA026330.1, CSA018282.1, CSA003213.1, CSA023501.1, CSA027825.1, CSA035094.1, CSA012391.1, CSA005702.1, CSA027264.1, CSA016496.1, CSA014284.1, CSA026220.1, CSA027128.1, CSA032145.1, CSA017529…
46	Tropane, piperidine and pyridine alkaloid biosynthesis	map00960	7	ec:1.1.1.237 - reductase, ec:2.6.1.57 - transaminase, ec:2.6.1.5 - transaminase, ec:1.1.1.206 - reductase I, ec:1.1.1.236 - reductase II, ec:2.6.1.1 - transaminase, ec:2.6.1.9 - transaminase	1, 5, 5, 1, 1, 6, 5	CSA014746.1, CSA001352.1, CSA004599.1, CSA031308.1, CSA036794.1, CSA000345.1, CSA001352.1, CSA004599.1, CSA031308.1, CSA036794.1, CSA000345.1, CSA019589.1, CSA019589.1, CSA001352.1, CSA004599.1, CSA031308.1, CSA007913.1, CSA036794.1, CSA000345.1, CSA001352.1, CSA004599.1, CSA031308.1, CSA036794.1, CSA000345.1
47	Ascorbate and aldarate metabolism	map00053	6	ec:1.3.2.3 - dehydrogenase, ec:1.11.1.11 - peroxidase, ec:1.2.1.3 - dehydrogenase (NAD+), ec:2.7.7.64 - uridylyltransferase, ec:1.6.5.4 - reductase (NADH), ec:1.13.99.1 - oxygenase	1, 4, 10, 2, 3, 2	CSA008341.1, CSA023501.1, CSA017238.1, CSA014848.1, CSA018282.1, CSA030586.1, CSA025333.1, CSA015900.1, CSA034432.1, CSA010064.1, CSA032513.1, CSA016635.1, CSA035506.1, CSA021018.1, CSA002246.1, CSA029743.1, CSA032553.1, CSA023634.1, CSA028845.1, CSA012466.1, CSA035393.1, CSA003032.1
48	beta-Alanine metabolism	map00410	6	ec:1.2.1.3 - dehydrogenase (NAD+), ec:4.1.1.15 - decarboxylase, ec:1.2.1.5 - dehydrogenase [NAD(P)+], ec:3.5.1.6 - N-carbamoyl-beta-alanine amidohydrolase, ec:2.5.1.16 - synthase, ec:1.2.1.18 - dehydrogenase (acetylating)	10, 2, 5, 1, 2, 3	CSA030586.1, CSA025333.1, CSA015900.1, CSA034432.1, CSA010064.1, CSA032513.1, CSA016635.1, CSA035506.1, CSA021018.1, CSA002246.1, CSA021427.1, CSA025313.1, CSA032513.1, CSA016635.1, CSA025333.1, CSA015900.1, CSA002246.1, CSA017734.1, CSA034622.1, CSA011883.1, CSA030586.1, CSA030587.1, CSA021018.1
49	Fatty acid degradation	map00071	6	ec:1.2.1.3 - dehydrogenase (NAD+), ec:6.2.1.3 - ligase, ec:1.3.3.6 - oxidase, ec:2.3.1.16 - C-acyltransferase, ec:2.3.1.9 - C-acetyltransferase, ec:1.1.1.1 - dehydrogenase	10, 1, 1, 2, 1, 2	CSA030586.1, CSA025333.1, CSA015900.1, CSA034432.1, CSA010064.1, CSA032513.1, CSA016635.1, CSA035506.1, CSA021018.1, CSA002246.1, CSA033833.1, CSA012055.1, CSA004243.1, CSA012055.1, CSA004243.1, CSA021791.1, CSA021790.1
50	Folate biosynthesis	map00790	6	ec:2.6.1.85 - synthase, ec:2.7.7.75 - adenylyltransferase, ec:2.10.1.1 - molybdotransferase, ec:2.8.1.12 - synthase, ec:3.5.4.25 - cyclohydrolase II, ec:1.5.1.3 - reductase	1, 1, 1, 1, 1, 1	CSA007622.1, CSA034858.1, CSA034858.1, CSA030207.1, CSA023855.1, CSA027434.1
51	Isoquinoline alkaloid biosynthesis	map00950	6	ec:1.1.1.248 - reductase (NADPH), ec:2.1.1.140 - ec:2.1.1.140 (S)-coclaurine-N-methyltransferase, ec:2.6.1.57 - transaminase, ec:2.6.1.5 - transaminase, ec:1.1.1.247 - reductase (NADPH), ec:2.6.1.1 - transaminase	1, 1, 5, 5, 1, 6	CSA013010.1, CSA008710.1, CSA001352.1, CSA004599.1, CSA031308.1, CSA036794.1, CSA000345.1, CSA001352.1, CSA004599.1, CSA031308.1, CSA036794.1, CSA000345.1, CSA021368.1, CSA001352.1, CSA004599.1, CSA031308.1, CSA007913.1, CSA036794.1, CSA000345.1
52	Lysine biosynthesis	map00300	6	ec:2.6.1.57 - transaminase, ec:4.1.1.20 - decarboxylase, ec:1.17.1.8 - reductase, ec:2.7.2.4 - kinase, ec:1.1.1.3 - dehydrogenase, ec:2.6.1.83 - aminotransferase	5, 1, 1, 2, 2, 3	CSA001352.1, CSA004599.1, CSA031308.1, CSA036794.1, CSA000345.1, CSA023437.1, CSA012199.1, CSA020388.1, CSA024053.1, CSA020388.1, CSA024053.1, CSA011409.1, CSA004187.1, CSA024802.1
53	N-Glycan biosynthesis	map00510	6	ec:2.4.1.142 - beta-mannosyltransferase, ec:2.7.8.15 - N-acetylglucosaminephosphotransferase, ec:2.4.1.141 - N-acetylglucosaminyltransferase, ec:2.4.1.83 - beta-D-mannosyltransferase, ec:3.2.1.114 - 1,3-1,6-alpha-mannosidase, ec:3.2.1.113 - 1,2-alpha-mannosidase	1, 1, 1, 1, 1, 4	CSA017434.1, CSA018258.1, CSA026328.1, CSA009048.1, CSA006148.1, CSA010536.1, CSA034096.1, CSA005257.1, CSA034095.1
54	Nitrogen metabolism	map00910	6	ec:1.4.1.14 - synthase (NADH), ec:1.4.7.1 - synthase (ferredoxin), ec:3.5.5.1 - acetonitrilase, ec:4.2.1.1 - anhydrase, ec:6.3.1.2 - synthetase, ec:1.4.1.3 - dehydrogenase [NAD(P)+]	1, 1, 3, 5, 4, 4	CSA027515.1, CSA003652.1, CSA002170.1, CSA021197.1, CSA002169.1, CSA023634.1, CSA028845.1, CSA002108.1, CSA012466.1, CSA026349.1, CSA001114.1, CSA014052.1, CSA006044.1, CSA010785.1, CSA019055.1, CSA030852.1, CSA009695.1, CSA023959.1
55	Tryptophan metabolism	map00380	6	ec:3.5.1.9 - kynurenine formamidase, ec:1.2.1.3 - dehydrogenase (NAD+), ec:3.5.1.4 - acylamidase, ec:3.5.5.1 - acetonitrilase, ec:2.3.1.9 - C-acetyltransferase, ec:1.4.3.22 - oxidase	1, 10, 1, 3, 1, 2	CSA010284.1, CSA030586.1, CSA025333.1, CSA015900.1, CSA034432.1, CSA010064.1, CSA032513.1, CSA016635.1, CSA035506.1, CSA021018.1, CSA002246.1, CSA023914.1, CSA002170.1, CSA021197.1, CSA002169.1, CSA004243.1, CSA032875.1, CSA015998.1
56	Valine, leucine and isoleucine biosynthesis	map00290	6	ec:1.1.1.85 - dehydrogenase, ec:2.2.1.6 - synthase, ec:4.2.1.9 - dehydratase, ec:2.6.1.42 - transaminase, ec:1.1.1.86 - reductoisomerase (NADP+), ec:2.6.1.6 - transaminase	1, 2, 1, 1, 3, 1	CSA023535.1, CSA010688.1, CSA005812.1, CSA012062.1, CSA016869.1, CSA003623.1, CSA003621.1, CSA017807.1, CSA000345.1
57	Aminobenzoate degradation	map00627	5	ec:3.5.1.4 - acylamidase, ec:1.2.1.28 - dehydrogenase (NAD+), ec:3.5.5.1 - acetonitrilase, ec:2.8.3.8 - CoA-transferase, ec:3.1.3.41 - nitrophenyl phosphatase	1, 1, 3, 1, 92	CSA023914.1, CSA010064.1, CSA002170.1, CSA021197.1, CSA002169.1, CSA012055.1, CSA036622.1, CSA018909.1, CSA029654.1, CSA017813.1, CSA010953.1, CSA034521.1, CSA003561.1, CSA024389.1, CSA011919.1, CSA019511.1, CSA026617.1, CSA010498.1, CSA034007.1, CSA018026.1, CSA026619.1, CSA015011.1, CSA003425.1, CSA002770.1, CSA011469.1, CSA002500.1, CSA017949.1, CSA001205.1, CSA014790.1, CSA011573.1, CSA003785…
58	Lysine degradation	map00310	5	ec:1.2.1.3 - dehydrogenase (NAD+), ec:1.5.1.9 - dehydrogenase (NAD+, L-glutamate-forming), ec:2.3.1.9 - C-acetyltransferase, ec:2.1.1.43 - N-methyltransferase, ec:1.5.1.8 - dehydrogenase (NADP+, L-lysine-forming)	10, 1, 1, 9, 1	CSA030586.1, CSA025333.1, CSA015900.1, CSA034432.1, CSA010064.1, CSA032513.1, CSA016635.1, CSA035506.1, CSA021018.1, CSA002246.1, CSA004683.1, CSA004243.1, CSA028082.1, CSA010363.1, CSA023903.1, CSA014725.1, CSA001119.1, CSA009967.1, CSA028875.1, CSA029361.1, CSA018991.1, CSA004683.1
59	One carbon pool by folate	map00670	5	ec:2.1.1.45 - synthase, ec:2.1.2.1 - hydroxymethyltransferase, ec:2.1.1.13 - synthase, ec:1.5.1.20 - reductase [NAD(P)H], ec:1.5.1.3 - reductase	1, 2, 1, 2, 1	CSA027434.1, CSA025613.1, CSA021546.1, CSA026696.1, CSA014168.1, CSA035431.1, CSA027434.1
60	Riboflavin metabolism	map00740	5	ec:3.6.1.9 - diphosphatase, ec:3.1.3.2 - phosphatase, ec:4.1.99.12 - synthase, ec:3.5.4.25 - cyclohydrolase II, ec:2.7.1.26 - kinase	1, 3, 1, 1, 1	CSA030516.1, CSA031017.1, CSA008696.1, CSA028799.1, CSA023855.1, CSA023855.1, CSA012497.1
61	Selenocompound metabolism	map00450	5	ec:2.1.1.14 - S-methyltransferase, ec:4.4.1.16 - lyase, ec:6.1.1.10 - ligase, ec:2.1.1.13 - synthase, ec:1.8.1.9 - reductase	1, 1, 2, 1, 1	CSA026696.1, CSA003772.1, CSA023566.1, CSA008487.1, CSA026696.1, CSA034300.1
62	Steroid biosynthesis	map00100	5	ec:1.3.1.71 - reductase, ec:2.1.1.41 - 24-C-methyltransferase, ec:5.4.99.8 - synthase, ec:1.3.1.72 - reductase, ec:2.5.1.21 - synthase	1, 1, 1, 1, 1	CSA001425.1, CSA026231.1, CSA001737.1, CSA001425.1, CSA009469.1
63	Streptomycin biosynthesis	map00521	5	ec:2.7.1.2 - glucokinase (phosphorylating), ec:5.4.2.2 - (alpha-D-glucose-1,6-bisphosphate-dependent), ec:5.5.1.4 - synthase, ec:3.1.3.25 - phosphatase, ec:2.7.1.1 - hexokinase type IV glucokinase	3, 2, 1, 1, 5	CSA018986.1, CSA008343.1, CSA020560.1, CSA022412.1, CSA023480.1, CSA024857.1, CSA009867.1, CSA036629.1, CSA008343.1, CSA020560.1, CSA018986.1, CSA003757.1
64	Sulfur metabolism	map00920	5	ec:1.8.4.9 - reductase (glutathione), ec:2.5.1.47 - synthase, ec:1.13.11.18 - dioxygenase, ec:3.1.3.7 - nucleotidase, ec:1.8.3.1 - oxidase	1, 4, 1, 1, 1	CSA030773.1, CSA000316.1, CSA035951.1, CSA031395.1, CSA006734.1, CSA022131.1, CSA005046.1, CSA001127.1
65	Biosynthesis of unsaturated fatty acids	map01040	4	ec:1.3.3.6 - oxidase, ec:2.3.1.16 - C-acyltransferase, ec:1.14.19.2 - 9-desaturase, ec:3.1.2.2 - hydrolase	1, 2, 3, 1	CSA012055.1, CSA004243.1, CSA012055.1, CSA008342.1, CSA036785.1, CSA036911.1, CSA029231.1
66	Flavonoid biosynthesis	map00941	4	ec:5.5.1.6 - isomerase, ec:1.17.1.3 - reductase, ec:2.3.1.133 - O-hydroxycinnamoyltransferase, ec:1.14.11.9 - 3-dioxygenase	2, 1, 1, 3	CSA006623.1, CSA008261.1, CSA014943.1, CSA011696.1, CSA006950.1, CSA008358.1, CSA004930.1
67	Novobiocin biosynthesis	map00401	4	ec:2.6.1.57 - transaminase, ec:2.6.1.5 - transaminase, ec:2.6.1.1 - transaminase, ec:2.6.1.9 - transaminase	5, 5, 6, 5	CSA001352.1, CSA004599.1, CSA031308.1, CSA036794.1, CSA000345.1, CSA001352.1, CSA004599.1, CSA031308.1, CSA036794.1, CSA000345.1, CSA001352.1, CSA004599.1, CSA031308.1, CSA007913.1, CSA036794.1, CSA000345.1, CSA001352.1, CSA004599.1, CSA031308.1, CSA036794.1, CSA000345.1
68	Other glycan degradation	map00511	4	ec:3.2.1.23 - lactase (ambiguous), ec:3.2.1.25 - mannanase, ec:3.5.1.26 - aspartylglucosylamine deaspartylase, ec:3.2.1.24 - alpha-D-mannosidase	17, 5, 1, 8	CSA027264.1, CSA019681.1, CSA033162.1, CSA029700.1, CSA014169.1, CSA033308.1, CSA009855.1, CSA021656.1, CSA022777.1, CSA018118.1, CSA027869.1, CSA024821.1, CSA010187.1, CSA022617.1, CSA000651.1, CSA027265.1, CSA020977.1, CSA015915.1, CSA035429.1, CSA002799.1, CSA027265.1, CSA006146.1, CSA005289.1, CSA010536.1, CSA034095.1, CSA017246.1, CSA021195.1, CSA034096.1, CSA005257.1, CSA006148.1, CSA026307…
69	Oxidative phosphorylation	map00190	4	ec:3.6.1.1 - diphosphatase, ec:1.9.3.1 - oxidase, ec:1.3.5.1 - dehydrogenase, ec:1.6.99.3 - dehydrogenase	4, 1, 2, 4	CSA018429.1, CSA022303.1, CSA019644.1, CSA028489.1, CSA025208.1, CSA004395.1, CSA009205.1, CSA030324.1, CSA009389.1, CSA009388.1, CSA013778.1
70	Thiamine metabolism	map00730	4	ec:3.6.1.15 - phosphatase, ec:3.1.3.2 - phosphatase, ec:2.7.4.3 - kinase, ec:2.2.1.7 - synthase	261, 3, 7, 4	CSA032097.1, CSA009734.1, CSA024019.1, CSA018031.1, CSA011124.1, CSA011331.1, CSA008109.1, CSA009429.1, CSA019050.1, CSA002310.1, CSA028963.1, CSA034917.1, CSA034363.1, CSA018597.1, CSA001435.1, CSA019687.1, CSA027474.1, CSA015364.1, CSA035246.1, CSA011064.1, CSA027497.1, CSA004935.1, CSA036374.1, CSA004382.1, CSA002695.1, CSA008196.1, CSA004355.1, CSA012166.1, CSA032982.1, CSA018066.1, CSA016732…
71	Ubiquinone and other terpenoid-quinone biosynthesis	map00130	4	ec:2.5.1.39 - polyprenyltransferase, ec:1.1.1.237 - reductase, ec:2.6.1.5 - transaminase, ec:6.2.1.12 - ligase	1, 1, 5, 2	CSA021064.1, CSA014746.1, CSA001352.1, CSA004599.1, CSA031308.1, CSA036794.1, CSA000345.1, CSA036366.1, CSA007753.1
72	Various types of N-glycan biosynthesis	map00513	4	ec:2.4.1.142 - beta-mannosyltransferase, ec:2.4.1.141 - N-acetylglucosaminyltransferase, ec:3.2.1.114 - 1,3-1,6-alpha-mannosidase, ec:3.2.1.113 - 1,2-alpha-mannosidase	1, 1, 1, 4	CSA017434.1, CSA026328.1, CSA006148.1, CSA010536.1, CSA034096.1, CSA005257.1, CSA034095.1
73	Zeatin biosynthesis	map00908	4	ec:2.5.1.75 - dimethylallyltransferase, ec:2.4.2.40 - O-beta-D-xylosyltransferase, ec:2.4.1.203 - O-beta-D-glucosyltransferase, ec:1.5.99.12 - dehydrogenase	1, 1, 1, 8	CSA032386.1, CSA025838.1, CSA025838.1, CSA010433.1, CSA013140.1, CSA021603.1, CSA008616.1, CSA011288.1, CSA017834.1, CSA001801.1, CSA019175.1
74	Arachidonic acid metabolism	map00590	3	ec:3.3.2.10 - epoxide hydrolase, ec:1.11.1.9 - peroxidase, ec:3.1.1.4 - A2	1, 3, 5	CSA011597.1, CSA033430.1, CSA013702.1, CSA014345.1, CSA036121.1, CSA002920.1, CSA031993.1, CSA006177.1, CSA002437.1
75	C5-Branched dibasic acid metabolism	map00660	3	ec:1.1.1.85 - dehydrogenase, ec:2.2.1.6 - synthase, ec:6.2.1.5 - ligase (ADP-forming)	1, 2, 2	CSA023535.1, CSA010688.1, CSA005812.1, CSA034848.1, CSA028548.1
76	Chloroalkane and chloroalkene degradation	map00625	3	ec:1.2.1.3 - dehydrogenase (NAD+), ec:3.3.2.10 - epoxide hydrolase, ec:1.1.1.1 - dehydrogenase	10, 1, 2	CSA030586.1, CSA025333.1, CSA015900.1, CSA034432.1, CSA010064.1, CSA032513.1, CSA016635.1, CSA035506.1, CSA021018.1, CSA002246.1, CSA011597.1, CSA021791.1, CSA021790.1
77	D-Glutamine and D-glutamate metabolism	map00471	3	ec:5.1.1.10 - racemase, ec:3.5.1.2 - glutaminase I, ec:1.4.1.3 - dehydrogenase [NAD(P)+]	1, 2, 4	CSA010056.1, CSA030368.1, CSA033579.1, CSA019055.1, CSA030852.1, CSA009695.1, CSA023959.1
78	Diterpenoid biosynthesis	map00904	3	ec:1.14.11.15 - 3beta-dioxygenase, ec:1.14.11.13 - 2beta-dioxygenase, ec:1.14.13.146 - 14beta-hydroxylase	1, 1, 1	CSA034282.1, CSA004444.1, CSA034135.1
79	Drug metabolism - cytochrome P450	map00982	3	ec:1.2.1.5 - dehydrogenase [NAD(P)+], ec:1.1.1.1 - dehydrogenase, ec:2.5.1.18 - transferase	5, 2, 4	CSA032513.1, CSA016635.1, CSA025333.1, CSA015900.1, CSA002246.1, CSA021791.1, CSA021790.1, CSA021093.1, CSA006423.1, CSA030616.1, CSA033203.1
80	Fatty acid elongation	map00062	3	ec:1.3.1.38 - reductase (NADPH), ec:2.3.1.16 - C-acyltransferase, ec:3.1.2.2 - hydrolase	1, 2, 1	CSA034207.1, CSA004243.1, CSA012055.1, CSA029231.1
81	Geraniol degradation	map00281	3	ec:2.3.1.16 - C-acyltransferase, ec:1.1.1.183 - dehydrogenase (NADP+), ec:4.1.3.4 - lyase	2, 3, 4	CSA004243.1, CSA012055.1, CSA008963.1, CSA020808.1, CSA005213.1, CSA029282.1, CSA029281.1, CSA028772.1, CSA011038.1
82	Metabolism of xenobiotics by cytochrome P450	map00980	3	ec:1.2.1.5 - dehydrogenase [NAD(P)+], ec:1.1.1.1 - dehydrogenase, ec:2.5.1.18 - transferase	5, 2, 4	CSA032513.1, CSA016635.1, CSA025333.1, CSA015900.1, CSA002246.1, CSA021791.1, CSA021790.1, CSA021093.1, CSA006423.1, CSA030616.1, CSA033203.1
83	Synthesis and degradation of ketone bodies	map00072	3	ec:2.3.3.10 - synthase, ec:2.3.1.9 - C-acetyltransferase, ec:4.1.3.4 - lyase	1, 1, 4	CSA009014.1, CSA004243.1, CSA029282.1, CSA029281.1, CSA028772.1, CSA011038.1
84	Benzoate degradation	map00362	2	ec:2.3.1.16 - C-acyltransferase, ec:2.3.1.9 - C-acetyltransferase	2, 1	CSA004243.1, CSA012055.1, CSA004243.1
85	Carotenoid biosynthesis	map00906	2	ec:2.5.1.32 - synthase, ec:1.3.5.6 - desaturase	2, 1	CSA033927.1, CSA002930.1, CSA030162.1
86	Cutin, suberine and wax biosynthesis	map00073	2	ec:2.3.1.20 - O-acyltransferase, ec:1.11.2.3 - seed peroxygenase	1, 1	CSA017466.1, CSA034479.1
87	Ether lipid metabolism	map00565	2	ec:3.1.3.4 - phosphatase, ec:3.1.1.4 - A2	1, 5	CSA025192.1, CSA036121.1, CSA002920.1, CSA031993.1, CSA006177.1, CSA002437.1
88	Linoleic acid metabolism	map00591	2	ec:1.13.11.12 - 13S-lipoxygenase, ec:3.1.1.4 - A2	5, 5	CSA017760.1, CSA001495.1, CSA016222.1, CSA012669.1, CSA036050.1, CSA036121.1, CSA002920.1, CSA031993.1, CSA006177.1, CSA002437.1
89	Lipopolysaccharide biosynthesis	map00540	2	ec:2.7.7.38 - cytidylyltransferase, ec:2.5.1.55 - synthase	1, 1	CSA018159.1, CSA009162.1
90	Monobactam biosynthesis	map00261	2	ec:1.17.1.8 - reductase, ec:2.7.2.4 - kinase	1, 2	CSA012199.1, CSA020388.1, CSA024053.1
91	Neomycin, kanamycin and gentamicin biosynthesis	map00524	2	ec:2.7.1.2 - glucokinase (phosphorylating), ec:2.7.1.1 - hexokinase type IV glucokinase	3, 5	CSA018986.1, CSA008343.1, CSA020560.1, CSA036629.1, CSA008343.1, CSA020560.1, CSA018986.1, CSA003757.1
92	Phosphonate and phosphinate metabolism	map00440	2	ec:2.7.7.15 - cytidylyltransferase, ec:2.7.7.14 - cytidylyltransferase	1, 1	CSA011802.1, CSA012072.1
93	Sesquiterpenoid and triterpenoid biosynthesis	map00909	2	ec:2.5.1.21 - synthase, ec:4.2.3.22 - synthase	1, 2	CSA009469.1, CSA004334.1, CSA006772.1
94	Styrene degradation	map00643	2	ec:3.5.1.4 - acylamidase, ec:3.5.5.1 - acetonitrilase	1, 3	CSA023914.1, CSA002170.1, CSA021197.1, CSA002169.1
95	Aflatoxin biosynthesis	map00254	1	ec:6.4.1.2 - carboxylase	4	CSA034210.1, CSA019255.1, CSA007940.1, CSA007941.1
96	Atrazine degradation	map00791	1	ec:3.5.1.5 - ec:3.5.1.5 urease	1	CSA016225.1
97	Biosynthesis of terpenoids and steroids	map01062	1	ec:2.5.1.32 - synthase	2	CSA033927.1, CSA002930.1
98	Caffeine metabolism	map00232	1	ec:1.7.3.3 - urate hydroxylase	1	CSA034939.1
99	Caprolactam degradation	map00930	1	ec:1.1.1.2 - dehydrogenase (NADP+)	1	CSA027468.1
100	D-Arginine and D-ornithine metabolism	map00472	1	ec:5.1.1.10 - racemase	1	CSA010056.1
101	Ethylbenzene degradation	map00642	1	ec:2.3.1.16 - C-acyltransferase	2	CSA004243.1, CSA012055.1
102	Glucosinolate biosynthesis	map00966	1	ec:2.6.1.42 - transaminase	1	CSA016869.1
103	Glycosaminoglycan degradation	map00531	1	ec:3.2.1.23 - lactase (ambiguous)	17	CSA027264.1, CSA019681.1, CSA033162.1, CSA029700.1, CSA014169.1, CSA033308.1, CSA009855.1, CSA021656.1, CSA022777.1, CSA018118.1, CSA027869.1, CSA024821.1, CSA010187.1, CSA022617.1, CSA000651.1, CSA027265.1, CSA020977.1
104	Glycosphingolipid biosynthesis - ganglio series	map00604	1	ec:3.2.1.23 - lactase (ambiguous)	17	CSA027264.1, CSA019681.1, CSA033162.1, CSA029700.1, CSA014169.1, CSA033308.1, CSA009855.1, CSA021656.1, CSA022777.1, CSA018118.1, CSA027869.1, CSA024821.1, CSA010187.1, CSA022617.1, CSA000651.1, CSA027265.1, CSA020977.1
105	Glycosphingolipid biosynthesis - globo and isoglobo series	map00603	1	ec:3.2.1.22 - melibiase	3	CSA013381.1, CSA026219.1, CSA021104.1
106	Glycosylphosphatidylinositol (GPI)-anchor biosynthesis	map00563	1	ec:2.4.1.198 - N-acetylglucosaminyltransferase	2	CSA012290.1, CSA009624.1
107	Indole alkaloid biosynthesis	map00901	1	ec:2.1.1.99 - N-methyltransferase	1	CSA018409.1
108	Insect hormone biosynthesis	map00981	1	ec:1.2.1.3 - dehydrogenase (NAD+)	10	CSA030586.1, CSA025333.1, CSA015900.1, CSA034432.1, CSA010064.1, CSA032513.1, CSA016635.1, CSA035506.1, CSA021018.1, CSA002246.1
109	Isoflavonoid biosynthesis	map00943	1	ec:4.2.1.105 - dehydratase	1	CSA007877.1
110	Limonene and pinene degradation	map00903	1	ec:1.2.1.3 - dehydrogenase (NAD+)	10	CSA030586.1, CSA025333.1, CSA015900.1, CSA034432.1, CSA010064.1, CSA032513.1, CSA016635.1, CSA035506.1, CSA021018.1, CSA002246.1
111	Lipoic acid metabolism	map00785	1	ec:2.8.1.8 - synthase	1	CSA031527.1
112	Mannose type O-glycan biosynthesis	map00515	1	ec:2.4.1.109 - mannosyltransferase	3	CSA011698.1, CSA009048.1, CSA005121.1
113	Monoterpenoid biosynthesis	map00902	1	ec:1.3.1.81 - reductase	9	CSA011780.1, CSA034563.1, CSA016107.1, CSA022786.1, CSA025556.1, CSA006749.1, CSA006747.1, CSA035981.1, CSA036031.1
114	mTOR signaling pathway	map04150	1	ec:2.7.11.24 - protein kinase	6	CSA015693.1, CSA027368.1, CSA036236.1, CSA006576.1, CSA020208.1, CSA018760.1
115	Naphthalene degradation	map00626	1	ec:1.1.1.1 - dehydrogenase	2	CSA021791.1, CSA021790.1
116	Other types of O-glycan biosynthesis	map00514	1	ec:2.4.1.109 - mannosyltransferase	3	CSA011698.1, CSA009048.1, CSA005121.1
117	Phenazine biosynthesis	map00405	1	ec:4.1.3.27 - synthase	1	CSA007133.1
118	Photosynthesis	map00195	1	ec:1.18.1.2 - reductase	1	CSA003688.1
119	Retinol metabolism	map00830	1	ec:1.1.1.1 - dehydrogenase	2	CSA021791.1, CSA021790.1
120	Stilbenoid, diarylheptanoid and gingerol biosynthesis	map00945	1	ec:2.3.1.133 - O-hydroxycinnamoyltransferase	1	CSA011696.1
121	T cell receptor signaling pathway	map04660	1	ec:3.1.3.16 - phosphatase	59	CSA036622.1, CSA018909.1, CSA017813.1, CSA010953.1, CSA034521.1, CSA003561.1, CSA024389.1, CSA011919.1, CSA019511.1, CSA026617.1, CSA010498.1, CSA026619.1, CSA015011.1, CSA003425.1, CSA002770.1, CSA017949.1, CSA001205.1, CSA014790.1, CSA011573.1, CSA003785.1, CSA030384.1, CSA002902.1, CSA004686.1, CSA001710.1, CSA010615.1, CSA005084.1, CSA026779.1, CSA034569.1, CSA000280.1, CSA010135.1, CSA036621…
122	Taurine and hypotaurine metabolism	map00430	1	ec:4.1.1.15 - decarboxylase	2	CSA021427.1, CSA025313.1
123	Th1 and Th2 cell differentiation	map04658	1	ec:3.1.3.16 - phosphatase	59	CSA036622.1, CSA018909.1, CSA017813.1, CSA010953.1, CSA034521.1, CSA003561.1, CSA024389.1, CSA011919.1, CSA019511.1, CSA026617.1, CSA010498.1, CSA026619.1, CSA015011.1, CSA003425.1, CSA002770.1, CSA017949.1, CSA001205.1, CSA014790.1, CSA011573.1, CSA003785.1, CSA030384.1, CSA002902.1, CSA004686.1, CSA001710.1, CSA010615.1, CSA005084.1, CSA026779.1, CSA034569.1, CSA000280.1, CSA010135.1, CSA036621…
124	Toluene degradation	map00623	1	ec:1.2.1.28 - dehydrogenase (NAD+)	1	CSA010064.1
125	Xylene degradation	map00622	1	ec:1.2.1.28 - dehydrogenase (NAD+)	1	CSA010064.1

## Sheet: CSS enzyme annotations
Table S4c. Numbers of enzymes identified from SSR containing genes in CSS genome.
Sl	Enzyme	Pathway	Pathway ID	Enzymess in Pathway	Seqences in Pathway	Seq IDs
1	ec:3.6.1.15 - phosphatase	Thiamine metabolism, Purine metabolism	map00730, map00230	6, 41	875	TEA008836.1, TEA009131.1, TEA016081.1, TEA021683.1, TEA022276.1, TEA016684.1, TEA014428.1, TEA008279.1, TEA016477.1, TEA010068.1, TEA025135.1, TEA028138.1, TEA030692.1, TEA030824.1, TEA012541.1, TEA031439.1, TEA027195.1, TEA003665.1, TEA021005.1, TEA019423.1, TEA001560.1, TEA028116.1, TEA024215.1, TEA024531.1, TEA009527.1, TEA014646.1, TEA030508.1, TEA012029.1, TEA019652.1, TEA002416.1, TEA031986…
2	ec:3.6.1.3 - adenylpyrophosphatase	Purine metabolism	map00230	41	633	TEA008836.1, TEA009131.1, TEA015303.1, TEA022276.1, TEA028673.1, TEA016684.1, TEA023260.1, TEA014428.1, TEA023558.1, TEA008279.1, TEA016477.1, TEA030956.1, TEA025135.1, TEA028138.1, TEA008049.1, TEA019566.1, TEA018766.1, TEA020050.1, TEA030692.1, TEA030824.1, TEA003916.1, TEA024007.1, TEA027195.1, TEA001025.1, TEA003665.1, TEA014164.1, TEA019423.1, TEA001560.1, TEA028116.1, TEA033345.1, TEA021442…
3	ec:3.1.3.16 - phosphatase	T cell receptor signaling pathway, Th1 and Th2 cell differentiation	map04660, map04658	2, 1	157	TEA001307.1, TEA017212.1, TEA032160.1, TEA004931.1, TEA001368.1, TEA020785.1, TEA007893.1, TEA012787.1, TEA006984.1, TEA007874.1, TEA033695.1, TEA001872.1, TEA009003.1, TEA026994.1, TEA029786.1, TEA008316.1, TEA021735.1, TEA000478.1, TEA000956.1, TEA011704.1, TEA000493.1, TEA024614.1, TEA032423.1, TEA016078.1, TEA030534.1, TEA020027.1, TEA020483.1, TEA019257.1, TEA012237.1, TEA024801.1, TEA007927…
4	ec:3.1.1.1 - ali-esterase	Drug metabolism - other enzymes	map00983	14	145	TEA018261.1, TEA019125.1, TEA023095.1, TEA025753.1, TEA006487.1, TEA005125.1, TEA002398.1, TEA007999.1, TEA009429.1, TEA011041.1, TEA003001.1, TEA026801.1, TEA021453.1, TEA028176.1, TEA001906.1, TEA008410.1, TEA019731.1, TEA031492.1, TEA002778.1, TEA027549.1, TEA017615.1, TEA026933.1, TEA009391.1, TEA026836.1, TEA002575.1, TEA016826.1, TEA012169.1, TEA017370.1, TEA018148.1, TEA020379.1, TEA029273…
5	ec:1.11.1.7 - lactoperoxidase	Phenylpropanoid biosynthesis	map00940	16	81	TEA028710.1, TEA013622.1, TEA014420.1, TEA009133.1, TEA017156.1, TEA010147.1, TEA016247.1, TEA019986.1, TEA008473.1, TEA022134.1, TEA012933.1, TEA007897.1, TEA028541.1, TEA015341.1, TEA026035.1, TEA003363.1, TEA027831.1, TEA032969.1, TEA027359.1, TEA000197.1, TEA014821.1, TEA008138.1, TEA010633.1, TEA006224.1, TEA027947.1, TEA022033.1, TEA015146.1, TEA027637.1, TEA011807.1, TEA028166.1, TEA010512…
6	ec:2.3.1.5 - N-acetyltransferase	Nitrotoluene degradation, Drug metabolism - other enzymes, Caffeine metabolism	map00633, map00983, map00232	1, 14, 3	61	TEA025525.1, TEA005332.1, TEA020071.1, TEA014940.1, TEA030042.1, TEA022758.1, TEA009920.1, TEA006191.1, TEA029055.1, TEA024201.1, TEA013067.1, TEA008799.1, TEA011651.1, TEA001640.1, TEA016136.1, TEA020899.1, TEA009376.1, TEA029853.1, TEA024211.1, TEA018509.1, TEA029044.1, TEA021276.1, TEA032658.1, TEA007339.1, TEA032635.1, TEA028530.1, TEA007352.1, TEA002932.1, TEA024622.1, TEA031139.1, TEA032664…
7	ec:3.2.1.21 - gentiobiase	Cyanoamino acid metabolism, Phenylpropanoid biosynthesis, Starch and sucrose metabolism	map00460, map00940, map00500	12, 16, 33	44	TEA020136.1, TEA030040.1, TEA027729.1, TEA008832.1, TEA021189.1, TEA006718.1, TEA006756.1, TEA030375.1, TEA016295.1, TEA001342.1, TEA029441.1, TEA010089.1, TEA009297.1, TEA009303.1, TEA023721.1, TEA007643.1, TEA001123.1, TEA029228.1, TEA022366.1, TEA002469.1, TEA004281.1, TEA000764.1, TEA027872.1, TEA022328.1, TEA005599.1, TEA026337.1, TEA007442.1, TEA004772.1, TEA032042.1, TEA008079.1, TEA011910…
8	ec:2.1.1.43 - N-methyltransferase	Lysine degradation	map00310	9	41	TEA032931.1, TEA021727.1, TEA006217.1, TEA027686.1, TEA021228.1, TEA031139.1, TEA027018.1, TEA018518.1, TEA018823.1, TEA006191.1, TEA026860.1, TEA026242.1, TEA016067.1, TEA009711.1, TEA028527.1, TEA017562.1, TEA022882.1, TEA022151.1, TEA032622.1, TEA003574.1, TEA003364.1, TEA028803.1, TEA023011.1, TEA026556.1, TEA008779.1, TEA026859.1, TEA000248.1, TEA005076.1, TEA031455.1, TEA011207.1, TEA019993…
9	ec:3.1.3.2 - phosphatase	Thiamine metabolism, Riboflavin metabolism	map00730, map00740	6, 9	37	TEA003719.1, TEA017440.1, TEA001973.1, TEA018301.1, TEA007764.1, TEA019918.1, TEA019565.1, TEA019911.1, TEA003730.1, TEA011159.1, TEA012665.1, TEA032835.1, TEA010063.1, TEA005981.1, TEA008851.1, TEA026208.1, TEA029388.1, TEA009848.1, TEA005946.1, TEA024739.1, TEA031438.1, TEA020583.1, TEA000708.1, TEA029623.1, TEA027217.1, TEA009317.1, TEA008955.1, TEA022665.1, TEA008935.1, TEA004903.1, TEA009289…
10	ec:2.4.1.17 - 1-naphthol glucuronyltransferase	Retinol metabolism, Drug metabolism - cytochrome P450, Metabolism of xenobiotics by cytochrome P450, Porphyrin and chlorophyll metabolism, Steroid hormone biosynthesis, Ascorbate and aldarate metabolism, Drug metabolism - other enzymes, Pentose and glucuronate interconversions	map00830, map00982, map00980, map00860, map00140, map00053, map00983, map00040	5, 6, 5, 23, 3, 14, 14, 17	34	TEA003175.1, TEA029349.1, TEA001055.1, TEA023030.1, TEA011752.1, TEA024624.1, TEA016668.1, TEA004918.1, TEA005214.1, TEA015170.1, TEA005218.1, TEA009309.1, TEA008943.1, TEA026511.1, TEA017299.1, TEA032162.1, TEA005367.1, TEA019886.1, TEA008491.1, TEA011687.1, TEA015831.1, TEA017557.1, TEA006419.1, TEA012395.1, TEA012926.1, TEA031526.1, TEA011859.1, TEA018445.1, TEA026299.1, TEA012671.1, TEA018257…
11	ec:3.2.1.23 - lactase (ambiguous)	Glycosphingolipid biosynthesis - ganglio series, Glycosaminoglycan degradation, Sphingolipid metabolism, Other glycan degradation, Galactose metabolism	map00604, map00531, map00600, map00511, map00052	2, 4, 12, 7, 18	30	TEA027729.1, TEA019356.1, TEA004783.1, TEA006718.1, TEA019912.1, TEA030713.1, TEA029829.1, TEA005230.1, TEA026225.1, TEA005234.1, TEA027095.1, TEA029228.1, TEA022366.1, TEA028370.1, TEA002469.1, TEA004281.1, TEA030210.1, TEA030820.1, TEA031939.1, TEA021529.1, TEA004772.1, TEA033138.1, TEA033134.1, TEA011910.1, TEA020729.1, TEA033130.1, TEA016015.1, TEA003751.1, TEA006837.1, TEA010950.1
12	ec:3.1.1.11 - pectin demethoxylase	Pentose and glucuronate interconversions	map00040	17	28	TEA019125.1, TEA023095.1, TEA007999.1, TEA000883.1, TEA011041.1, TEA003001.1, TEA026841.1, TEA004577.1, TEA026247.1, TEA004572.1, TEA031606.1, TEA014305.1, TEA019949.1, TEA010408.1, TEA004817.1, TEA020146.1, TEA026836.1, TEA002575.1, TEA016826.1, TEA015852.1, TEA027732.1, TEA004581.1, TEA032381.1, TEA010999.1, TEA009202.1, TEA018351.1, TEA013340.1, TEA018901.1
13	ec:2.3.1.85 - synthase	Fatty acid biosynthesis	map00061	12	27	TEA014235.1, TEA021479.1, TEA016642.1, TEA019605.1, TEA014232.1, TEA016641.1, TEA033792.1, TEA030839.1, TEA026075.1, TEA009759.1, TEA009592.1, TEA031650.1, TEA005835.1, TEA004646.1, TEA010501.1, TEA012229.1, TEA005469.1, TEA026245.1, TEA008319.1, TEA012474.1, TEA012224.1, TEA025246.1, TEA031664.1, TEA015835.1, TEA012989.1, TEA028837.1, TEA033224.1
14	ec:3.2.1.39 - endo-1,3-beta-D-glucosidase	Starch and sucrose metabolism	map00500	33	26	TEA027729.1, TEA021189.1, TEA006718.1, TEA006756.1, TEA030375.1, TEA016295.1, TEA001342.1, TEA029441.1, TEA010089.1, TEA009297.1, TEA009303.1, TEA023721.1, TEA007643.1, TEA022366.1, TEA022328.1, TEA005599.1, TEA007442.1, TEA004772.1, TEA032042.1, TEA030572.1, TEA028365.1, TEA002015.1, TEA032174.1, TEA032555.1, TEA029399.1, TEA002933.1
15	ec:1.1.1.2 - dehydrogenase (NADP+)	Caprolactam degradation, Glycerolipid metabolism, Glycolysis / Gluconeogenesis, Biosynthesis of antibiotics, Pentose and glucuronate interconversions	map00930, map00561, map00010, map01130, map00040	5, 20, 27, 155, 17	25	TEA016897.1, TEA023385.1, TEA023386.1, TEA024269.1, TEA016478.1, TEA023684.1, TEA031302.1, TEA022386.1, TEA006557.1, TEA007205.1, TEA002544.1, TEA017861.1, TEA025270.1, TEA016102.1, TEA032987.1, TEA019845.1, TEA032674.1, TEA002328.1, TEA006058.1, TEA032782.1, TEA011812.1, TEA030899.1, TEA006070.1, TEA001270.1, TEA020465.1
16	ec:3.2.1.15 - pectin depolymerase	Pentose and glucuronate interconversions	map00040	17	24	TEA032485.1, TEA004788.1, TEA018251.1, TEA030126.1, TEA026577.1, TEA018275.1, TEA020544.1, TEA010844.1, TEA010843.1, TEA013666.1, TEA029838.1, TEA033183.1, TEA027785.1, TEA023966.1, TEA021750.1, TEA033178.1, TEA032531.1, TEA030405.1, TEA028760.1, TEA027769.1, TEA009211.1, TEA003851.1, TEA018563.1, TEA012425.1
17	ec:2.5.1.18 - transferase	Drug metabolism - cytochrome P450, Metabolism of xenobiotics by cytochrome P450, Drug metabolism - other enzymes, Glutathione metabolism	map00982, map00980, map00983, map00480	6, 5, 14, 19	23	TEA010121.1, TEA015777.1, TEA019065.1, TEA028520.1, TEA004989.1, TEA032216.1, TEA033765.1, TEA016231.1, TEA010512.1, TEA007887.1, TEA030217.1, TEA025571.1, TEA018716.1, TEA007897.1, TEA015341.1, TEA023750.1, TEA016195.1, TEA000517.1, TEA000595.1, TEA008507.1, TEA010997.1, TEA005552.1, TEA006830.1
18	ec:2.4.1.203 - O-beta-D-glucosyltransferase	Zeatin biosynthesis	map00908	6	22	TEA008552.1, TEA003175.1, TEA001055.1, TEA023030.1, TEA015831.1, TEA016455.1, TEA001561.1, TEA001560.1, TEA027943.1, TEA012395.1, TEA011752.1, TEA024624.1, TEA010880.1, TEA024001.1, TEA005214.1, TEA009742.1, TEA018445.1, TEA000117.1, TEA012671.1, TEA032162.1, TEA001613.1, TEA031409.1
19	ec:2.4.1.215 - O-beta-D-glucosyltransferase	Zeatin biosynthesis	map00908	6	21	TEA008552.1, TEA003175.1, TEA001055.1, TEA023030.1, TEA015831.1, TEA016455.1, TEA001561.1, TEA027943.1, TEA012395.1, TEA011752.1, TEA024624.1, TEA010880.1, TEA024001.1, TEA005214.1, TEA009742.1, TEA018445.1, TEA000117.1, TEA012671.1, TEA032162.1, TEA001613.1, TEA031409.1
20	ec:2.4.1.12 - synthase (UDP-forming)	Starch and sucrose metabolism	map00500	33	20	TEA006892.1, TEA020572.1, TEA020209.1, TEA006749.1, TEA000920.1, TEA008810.1, TEA030973.1, TEA004117.1, TEA011771.1, TEA021297.1, TEA010091.1, TEA022390.1, TEA006740.1, TEA012387.1, TEA013033.1, TEA010971.1, TEA001949.1, TEA008029.1, TEA017056.1, TEA026009.1
21	ec:3.6.1.9 - diphosphatase	Pantothenate and CoA biosynthesis, Riboflavin metabolism, Nicotinate and nicotinamide metabolism, Purine metabolism, Starch and sucrose metabolism, Pyrimidine metabolism	map00770, map00740, map00760, map00230, map00500, map00240	16, 9, 14, 41, 33, 26	20	TEA027676.1, TEA006189.1, TEA019938.1, TEA022344.1, TEA003637.1, TEA018291.1, TEA025344.1, TEA003046.1, TEA009284.1, TEA006327.1, TEA022600.1, TEA021034.1, TEA016881.1, TEA020251.1, TEA018724.1, TEA000927.1, TEA000568.1, TEA020247.1, TEA023993.1, TEA003198.1
22	ec:3.1.3.12 - trehalose 6-phosphatase	Starch and sucrose metabolism	map00500	33	19	TEA010861.1, TEA029129.1, TEA016406.1, TEA007523.1, TEA027658.1, TEA010196.1, TEA010200.1, TEA007378.1, TEA008459.1, TEA003980.1, TEA025948.1, TEA021040.1, TEA022449.1, TEA003315.1, TEA001908.1, TEA018870.1, TEA007384.1, TEA012039.1, TEA007055.1
23	ec:3.2.1.26 - invertase	Starch and sucrose metabolism, Galactose metabolism	map00500, map00052	33, 18	19	TEA025066.1, TEA003957.1, TEA030087.1, TEA004029.1, TEA014537.1, TEA022740.1, TEA006796.1, TEA025611.1, TEA032873.1, TEA004830.1, TEA008370.1, TEA027812.1, TEA024373.1, TEA004824.1, TEA013365.1, TEA005184.1, TEA013997.1, TEA004827.1, TEA025210.1
24	ec:3.2.1.4 - endo-1,4-beta-D-glucanase	Starch and sucrose metabolism	map00500	33	19	TEA011726.1, TEA001256.1, TEA002154.1, TEA007787.1, TEA026325.1, TEA013095.1, TEA009787.1, TEA031308.1, TEA024075.1, TEA030572.1, TEA030672.1, TEA005738.1, TEA002956.1, TEA020208.1, TEA017828.1, TEA009622.1, TEA033847.1, TEA000386.1, TEA013383.1
25	ec:3.2.1.20 - maltase	Starch and sucrose metabolism, Galactose metabolism	map00500, map00052	33, 18	18	TEA025066.1, TEA033139.1, TEA003957.1, TEA030087.1, TEA004029.1, TEA014537.1, TEA005699.1, TEA022740.1, TEA006796.1, TEA025611.1, TEA032873.1, TEA008370.1, TEA029144.1, TEA027812.1, TEA024373.1, TEA013365.1, TEA005184.1, TEA025210.1
26	ec:1.6.99.3 - dehydrogenase	Oxidative phosphorylation	map00190	5	17	TEA003446.1, TEA010434.1, TEA019926.1, TEA023642.1, TEA015830.1, TEA017133.1, TEA030932.1, TEA000326.1, TEA032118.1, TEA024754.1, TEA002808.1, TEA031514.1, TEA017138.1, TEA028063.1, TEA003918.1, TEA030451.1, TEA015298.1
27	ec:3.6.1.1 - diphosphatase	Oxidative phosphorylation	map00190	5	17	TEA005858.1, TEA020625.1, TEA024160.1, TEA019565.1, TEA008581.1, TEA024901.1, TEA003601.1, TEA022214.1, TEA006790.1, TEA027217.1, TEA008648.1, TEA017094.1, TEA011366.1, TEA024786.1, TEA001639.1, TEA011108.1, TEA024131.1
28	ec:1.1.1.38 - dehydrogenase (oxaloacetate-decarboxylating)	Pyruvate metabolism	map00620	24	16	TEA015066.1, TEA027160.1, TEA002322.1, TEA022234.1, TEA031726.1, TEA009356.1, TEA024496.1, TEA028590.1, TEA003598.1, TEA017409.1, TEA026435.1, TEA014326.1, TEA027535.1, TEA026224.1, TEA010028.1, TEA002007.1
29	ec:1.1.1.39 - dehydrogenase (decarboxylating)	Pyruvate metabolism, Carbon fixation in photosynthetic organisms	map00620, map00710	24, 22	16	TEA015066.1, TEA027160.1, TEA002322.1, TEA022234.1, TEA031726.1, TEA009356.1, TEA024496.1, TEA028590.1, TEA003598.1, TEA017409.1, TEA026435.1, TEA014326.1, TEA027535.1, TEA026224.1, TEA010028.1, TEA002007.1
30	ec:1.3.1.81 - reductase	Monoterpenoid biosynthesis	map00902	7	16	TEA024401.1, TEA024392.1, TEA025329.1, TEA026166.1, TEA001952.1, TEA032488.1, TEA033182.1, TEA024406.1, TEA011099.1, TEA023223.1, TEA011093.1, TEA028394.1, TEA024398.1, TEA024778.1, TEA011199.1, TEA002741.1
31	ec:1.1.1.40 - dehydrogenase (oxaloacetate-decarboxylating) (NADP+)	Pyruvate metabolism, Carbon fixation in photosynthetic organisms	map00620, map00710	24, 22	16	TEA015066.1, TEA027160.1, TEA002322.1, TEA022234.1, TEA031726.1, TEA009356.1, TEA024496.1, TEA028590.1, TEA003598.1, TEA017409.1, TEA026435.1, TEA014326.1, TEA027535.1, TEA026224.1, TEA010028.1, TEA002007.1
32	ec:2.4.1.43 - 4-alpha-galacturonosyltransferase	Amino sugar and nucleotide sugar metabolism	map00520	42	16	TEA021969.1, TEA012770.1, TEA012845.1, TEA014435.1, TEA019554.1, TEA028533.1, TEA021667.1, TEA020368.1, TEA001218.1, TEA013025.1, TEA027853.1, TEA030889.1, TEA027482.1, TEA010582.1, TEA016536.1, TEA016196.1
33	ec:2.7.4.3 - kinase	Thiamine metabolism, Purine metabolism, Biosynthesis of antibiotics	map00730, map00230, map01130	6, 41, 155	15	TEA012588.1, TEA023615.1, TEA012586.1, TEA004126.1, TEA019225.1, TEA019221.1, TEA028841.1, TEA020747.1, TEA001871.1, TEA001862.1, TEA033673.1, TEA023195.1, TEA000156.1, TEA006441.1, TEA024321.1
34	ec:4.2.1.1 - anhydrase	Nitrogen metabolism	map00910	10	15	TEA014670.1, TEA020530.1, TEA010186.1, TEA008581.1, TEA020532.1, TEA020533.1, TEA005090.1, TEA020496.1, TEA020517.1, TEA001416.1, TEA026003.1, TEA013076.1, TEA030435.1, TEA021790.1, TEA032717.1
35	ec:3.2.1.37 - 1,4-beta-xylosidase	Amino sugar and nucleotide sugar metabolism	map00520	42	15	TEA005699.1, TEA025184.1, TEA012891.1, TEA030728.1, TEA021337.1, TEA020962.1, TEA001874.1, TEA023712.1, TEA007833.1, TEA023722.1, TEA005870.1, TEA029144.1, TEA015497.1, TEA004867.1, TEA024906.1
36	ec:3.1.4.4 - D	Ether lipid metabolism, Glycerophospholipid metabolism	map00565, map00564	7, 30	15	TEA012836.1, TEA026815.1, TEA010648.1, TEA026626.1, TEA026638.1, TEA017238.1, TEA019395.1, TEA022228.1, TEA017959.1, TEA009353.1, TEA019982.1, TEA021751.1, TEA012828.1, TEA031058.1, TEA005999.1
37	ec:3.2.1.48 - alpha-glucosidase	Starch and sucrose metabolism	map00500	33	15	TEA025066.1, TEA003957.1, TEA030087.1, TEA004029.1, TEA014537.1, TEA022740.1, TEA006796.1, TEA025611.1, TEA032873.1, TEA008370.1, TEA027812.1, TEA024373.1, TEA013365.1, TEA005184.1, TEA025210.1
38	ec:3.1.4.46 - phosphodiesterase	Glycerophospholipid metabolism	map00564	30	15	TEA004471.1, TEA016793.1, TEA028718.1, TEA006332.1, TEA012362.1, TEA020120.1, TEA005802.1, TEA006339.1, TEA012459.1, TEA011552.1, TEA005014.1, TEA006355.1, TEA011533.1, TEA031794.1, TEA014600.1
39	ec:1.2.1.3 - dehydrogenase (NAD+)	Pyruvate metabolism, beta-Alanine metabolism, Fatty acid degradation, Limonene and pinene degradation, Glycolysis / Gluconeogenesis, Biosynthesis of antibiotics, Tryptophan metabolism, Histidine metabolism, Arginine and proline metabolism, Valine, leucine and isoleucine degradation, Lysine degradation, Glycerolipid metabolism, Chloroalkane and chloroalkene degradation, Insect hormone biosynthesis…	map00620, map00410, map00071, map00903, map00010, map01130, map00380, map00340, map00330, map00280, map00310, map00561, map00625, map00981, map00053	24, 15, 15, 3, 27, 155, 20, 10, 15, 17, 9, 20, 3, 1, 14	14	TEA015816.1, TEA010889.1, TEA024934.1, TEA025182.1, TEA011206.1, TEA033457.1, TEA003086.1, TEA028626.1, TEA017102.1, TEA018687.1, TEA025215.1, TEA016574.1, TEA021712.1, TEA019104.1
40	ec:2.7.1.23 - kinase	Nicotinate and nicotinamide metabolism	map00760	14	14	TEA006645.1, TEA014151.1, TEA010845.1, TEA012519.1, TEA015850.1, TEA025142.1, TEA001116.1, TEA024157.1, TEA012046.1, TEA024154.1, TEA031973.1, TEA016535.1, TEA009221.1, TEA000513.1
41	ec:1.2.1.44 - reductase	Phenylpropanoid biosynthesis	map00940	16	14	TEA021467.1, TEA005560.1, TEA031351.1, TEA032272.1, TEA028662.1, TEA006765.1, TEA018230.1, TEA005549.1, TEA028663.1, TEA022477.1, TEA032890.1, TEA020417.1, TEA025625.1, TEA020415.1
42	ec:1.14.13.8 - monooxygenase	Drug metabolism - cytochrome P450	map00982	6	14	TEA015280.1, TEA021480.1, TEA001920.1, TEA025729.1, TEA020547.1, TEA010298.1, TEA018893.1, TEA031490.1, TEA025124.1, TEA019735.1, TEA025129.1, TEA022292.1, TEA026914.1, TEA026561.1
43	ec:2.4.1.34 - synthase	Starch and sucrose metabolism	map00500	33	14	TEA031198.1, TEA032410.1, TEA032491.1, TEA002871.1, TEA016098.1, TEA009565.1, TEA004567.1, TEA007403.1, TEA020743.1, TEA014620.1, TEA031192.1, TEA032927.1, TEA014292.1, TEA032929.1
44	ec:3.2.2.1 - nucleosidase	Nicotinate and nicotinamide metabolism, Purine metabolism	map00760, map00230	14, 41	14	TEA020332.1, TEA007453.1, TEA015284.1, TEA020325.1, TEA011844.1, TEA008958.1, TEA011907.1, TEA008942.1, TEA028641.1, TEA017850.1, TEA008745.1, TEA017866.1, TEA032112.1, TEA017867.1
45	ec:1.14.11.13 - 2beta-dioxygenase	Diterpenoid biosynthesis	map00904	3	13	TEA021390.1, TEA011515.1, TEA024383.1, TEA007484.1, TEA025313.1, TEA031672.1, TEA002632.1, TEA017925.1, TEA025928.1, TEA009308.1, TEA031629.1, TEA013324.1, TEA013184.1
46	ec:2.3.1.20 - O-acyltransferase	Glycerolipid metabolism, Cutin, suberine and wax biosynthesis	map00561, map00073	20, 6	13	TEA013159.1, TEA015524.1, TEA027465.1, TEA015854.1, TEA015526.1, TEA014617.1, TEA014625.1, TEA014635.1, TEA006483.1, TEA009467.1, TEA013701.1, TEA017696.1, TEA021745.1
47	ec:2.7.1.11 - phosphohexokinase	Pentose phosphate pathway, Fructose and mannose metabolism, Methane metabolism, Glycolysis / Gluconeogenesis, Biosynthesis of antibiotics, Galactose metabolism	map00030, map00051, map00680, map00010, map01130, map00052	15, 24, 12, 27, 155, 18	13	TEA008752.1, TEA011020.1, TEA019052.1, TEA027266.1, TEA002674.1, TEA002683.1, TEA024448.1, TEA002682.1, TEA029641.1, TEA012850.1, TEA002969.1, TEA019988.1, TEA027844.1
48	ec:3.1.1.23 - lipase	Glycerolipid metabolism	map00561	20	13	TEA018261.1, TEA006487.1, TEA003049.1, TEA006976.1, TEA006989.1, TEA007313.1, TEA006972.1, TEA030592.1, TEA028176.1, TEA008739.1, TEA031050.1, TEA011567.1, TEA008742.1
49	ec:2.7.11.24 - protein kinase	mTOR signaling pathway	map04150	2	13	TEA032724.1, TEA006436.1, TEA022253.1, TEA022268.1, TEA026883.1, TEA012905.1, TEA004141.1, TEA007103.1, TEA024415.1, TEA018880.1, TEA031053.1, TEA031711.1, TEA023772.1
50	ec:3.2.1.51 - alpha-fucosidase	Other glycan degradation	map00511	7	12	TEA011930.1, TEA022242.1, TEA020802.1, TEA030414.1, TEA029024.1, TEA020796.1, TEA019108.1, TEA021918.1, TEA021987.1, TEA030441.1, TEA016727.1, TEA000233.1
51	ec:2.7.1.1 - hexokinase type IV glucokinase	Amino sugar and nucleotide sugar metabolism, Streptomycin biosynthesis, Fructose and mannose metabolism, Neomycin, kanamycin and gentamicin biosynthesis, Glycolysis / Gluconeogenesis, Biosynthesis of antibiotics, Starch and sucrose metabolism, Galactose metabolism	map00520, map00521, map00051, map00524, map00010, map01130, map00500, map00052	42, 9, 24, 2, 27, 155, 33, 18	12	TEA007472.1, TEA022058.1, TEA002204.1, TEA007938.1, TEA011924.1, TEA005890.1, TEA018844.1, TEA026141.1, TEA022532.1, TEA023179.1, TEA025462.1, TEA003033.1
52	ec:4.2.2.2 - lyase	Pentose and glucuronate interconversions	map00040	17	12	TEA028962.1, TEA025538.1, TEA025340.1, TEA003425.1, TEA005335.1, TEA007844.1, TEA004921.1, TEA012008.1, TEA002545.1, TEA006179.1, TEA013422.1, TEA033704.1
53	ec:1.11.1.11 - peroxidase	Ascorbate and aldarate metabolism, Glutathione metabolism	map00053, map00480	14, 19	12	TEA013622.1, TEA021205.1, TEA000543.1, TEA019986.1, TEA030817.1, TEA019211.1, TEA028541.1, TEA026035.1, TEA003363.1, TEA017156.1, TEA027158.1, TEA028166.1
54	ec:2.1.2.1 - hydroxymethyltransferase	Cyanoamino acid metabolism, Methane metabolism, One carbon pool by folate, Glycine, serine and threonine metabolism, Biosynthesis of antibiotics, Glyoxylate and dicarboxylate metabolism	map00460, map00680, map00670, map00260, map01130, map00630	12, 12, 10, 24, 155, 23	12	TEA018120.1, TEA031795.1, TEA011444.1, TEA018839.1, TEA027857.1, TEA015494.1, TEA014797.1, TEA030111.1, TEA015507.1, TEA022813.1, TEA016217.1, TEA025786.1
55	ec:3.2.2.2 - nucleosidase	Purine metabolism	map00230	41	12	TEA011844.1, TEA020332.1, TEA008958.1, TEA007453.1, TEA008942.1, TEA015284.1, TEA028641.1, TEA017850.1, TEA008745.1, TEA017866.1, TEA020325.1, TEA032112.1
56	ec:2.1.1.37 - (cytosine-5-)-methyltransferase	Cysteine and methionine metabolism	map00270	40	12	TEA022101.1, TEA009781.1, TEA023802.1, TEA015382.1, TEA028075.1, TEA002709.1, TEA011959.1, TEA005774.1, TEA005784.1, TEA027933.1, TEA012429.1, TEA011960.1
57	ec:3.2.1.55 - end alpha-L-arabinofuranosidase	Amino sugar and nucleotide sugar metabolism	map00520	42	12	TEA030728.1, TEA021337.1, TEA020962.1, TEA023712.1, TEA007833.1, TEA023722.1, TEA005870.1, TEA029144.1, TEA015497.1, TEA005699.1, TEA004867.1, TEA024906.1
58	ec:3.1.3.36 - 5-phosphatase	Inositol phosphate metabolism, Phosphatidylinositol signaling system	map00562, map04070	21, 19	12	TEA022189.1, TEA033314.1, TEA030456.1, TEA007874.1, TEA023387.1, TEA012561.1, TEA023281.1, TEA033179.1, TEA005646.1, TEA010268.1, TEA009933.1, TEA019149.1
59	ec:1.1.1.1 - dehydrogenase	Fatty acid degradation, Tyrosine metabolism, Retinol metabolism, Naphthalene degradation, alpha-Linolenic acid metabolism, Drug metabolism - cytochrome P450, Metabolism of xenobiotics by cytochrome P450, Glycine, serine and threonine metabolism, Chloroalkane and chloroalkene degradation, Glycolysis / Gluconeogenesis, Biosynthesis of antibiotics	map00071, map00350, map00830, map00626, map00592, map00982, map00980, map00260, map00625, map00010, map01130	15, 16, 5, 1, 10, 6, 5, 24, 3, 27, 155	11	TEA029314.1, TEA005539.1, TEA015372.1, TEA015686.1, TEA007219.1, TEA017032.1, TEA005554.1, TEA033678.1, TEA029320.1, TEA030180.1, TEA005845.1
60	ec:3.2.1.24 - alpha-D-mannosidase	Other glycan degradation	map00511	7	11	TEA028363.1, TEA007887.1, TEA018982.1, TEA024240.1, TEA006336.1, TEA004444.1, TEA025334.1, TEA001598.1, TEA030642.1, TEA027179.1, TEA020265.1
61	ec:3.2.1.22 - melibiase	Sphingolipid metabolism, Glycerolipid metabolism, Glycosphingolipid biosynthesis - globo and isoglobo series, Galactose metabolism	map00600, map00561, map00603, map00052	12, 20, 2, 18	11	TEA022917.1, TEA008834.1, TEA030248.1, TEA033269.1, TEA003419.1, TEA001453.1, TEA007479.1, TEA020238.1, TEA013682.1, TEA032239.1, TEA032246.1
62	ec:1.1.1.248 - reductase (NADPH)	Isoquinoline alkaloid biosynthesis	map00950	11	11	TEA016897.1, TEA023385.1, TEA019845.1, TEA023386.1, TEA006557.1, TEA002328.1, TEA007205.1, TEA002544.1, TEA025270.1, TEA030899.1, TEA025605.1
63	ec:3.2.1.14 - ChiC	Amino sugar and nucleotide sugar metabolism	map00520	42	11	TEA018894.1, TEA019594.1, TEA026337.1, TEA000329.1, TEA003375.1, TEA022978.1, TEA028282.1, TEA014412.1, TEA018421.1, TEA009364.1, TEA013261.1
64	ec:6.1.1.6 - ligase	Aminoacyl-tRNA biosynthesis	map00970	20	10	TEA019528.1, TEA010251.1, TEA026159.1, TEA015794.1, TEA030486.1, TEA011162.1, TEA011718.1, TEA020134.1, TEA004659.1, TEA026381.1
65	ec:2.7.1.68 - 5-kinase	Inositol phosphate metabolism, Phosphatidylinositol signaling system	map00562, map04070	21, 19	10	TEA011344.1, TEA031959.1, TEA018226.1, TEA026223.1, TEA010007.1, TEA014044.1, TEA016699.1, TEA005897.1, TEA015890.1, TEA019950.1
66	ec:1.14.15.3 - 1-monooxygenase	Fatty acid degradation, Caprolactam degradation, Arachidonic acid metabolism	map00071, map00930, map00590	15, 5, 5	10	TEA000444.1, TEA004987.1, TEA009218.1, TEA013104.1, TEA013106.1, TEA007458.1, TEA012462.1, TEA033558.1, TEA021736.1, TEA031326.1
67	ec:1.1.3.15 - oxidase	Biosynthesis of antibiotics, Glyoxylate and dicarboxylate metabolism	map01130, map00630	155, 23	10	TEA033150.1, TEA000695.1, TEA014264.1, TEA033243.1, TEA004465.1, TEA011928.1, TEA017400.1, TEA033394.1, TEA010781.1, TEA017385.1
68	ec:1.14.11.32 - 3-O-demethylase	Isoquinoline alkaloid biosynthesis	map00950	11	10	TEA002405.1, TEA010598.1, TEA014155.1, TEA004831.1, TEA003863.1, TEA010595.1, TEA024756.1, TEA001485.1, TEA023428.1, TEA013230.1
69	ec:2.4.1.13 - synthase	Starch and sucrose metabolism	map00500	33	10	TEA012804.1, TEA030791.1, TEA022623.1, TEA004383.1, TEA022099.1, TEA015846.1, TEA018223.1, TEA032084.1, TEA000989.1, TEA017533.1
70	ec:3.2.2.8 - nucleosidase	Purine metabolism, Pyrimidine metabolism	map00230, map00240	41, 26	10	TEA011844.1, TEA008958.1, TEA008942.1, TEA015284.1, TEA028641.1, TEA017850.1, TEA008745.1, TEA017866.1, TEA020325.1, TEA032112.1
71	ec:3.2.2.3 - nucleosidase	Nicotinate and nicotinamide metabolism, Pyrimidine metabolism	map00760, map00240	14, 26	10	TEA011844.1, TEA008958.1, TEA008942.1, TEA015284.1, TEA028641.1, TEA017850.1, TEA008745.1, TEA017866.1, TEA020325.1, TEA032112.1
72	ec:4.1.1.32 - carboxykinase (GTP)	Pyruvate metabolism, Citrate cycle (TCA cycle), Glycolysis / Gluconeogenesis, Biosynthesis of antibiotics	map00620, map00020, map00010, map01130	24, 16, 27, 155	10	TEA026705.1, TEA009852.1, TEA010189.1, TEA031244.1, TEA006193.1, TEA015503.1, TEA012986.1, TEA008970.1, TEA029174.1, TEA000566.1
73	ec:2.7.1.4 - fructokinase (phosphorylating)	Amino sugar and nucleotide sugar metabolism, Fructose and mannose metabolism, Starch and sucrose metabolism	map00520, map00051, map00500	42, 24, 33	10	TEA007472.1, TEA022058.1, TEA002204.1, TEA007938.1, TEA005890.1, TEA018844.1, TEA022532.1, TEA023179.1, TEA025462.1, TEA003033.1
74	ec:3.2.2.7 - nucleosidase	Purine metabolism	map00230	41	10	TEA011844.1, TEA008958.1, TEA008942.1, TEA015284.1, TEA028641.1, TEA017850.1, TEA008745.1, TEA017866.1, TEA020325.1, TEA032112.1
75	ec:3.2.1.67 - 1,4-alpha-galacturonidase	Pentose and glucuronate interconversions	map00040	17	10	TEA032485.1, TEA027785.1, TEA028100.1, TEA004788.1, TEA025621.1, TEA033178.1, TEA032531.1, TEA028760.1, TEA027769.1, TEA005092.1
76	ec:4.2.1.3 - hydratase	Citrate cycle (TCA cycle), Biosynthesis of antibiotics, Carbon fixation pathways in prokaryotes, Glyoxylate and dicarboxylate metabolism	map00020, map01130, map00720, map00630	16, 155, 19, 23	10	TEA003717.1, TEA015979.1, TEA018062.1, TEA018076.1, TEA017285.1, TEA033504.1, TEA014307.1, TEA029354.1, TEA009634.1, TEA015980.1
77	ec:1.3.3.6 - oxidase	Fatty acid degradation, alpha-Linolenic acid metabolism, Biosynthesis of unsaturated fatty acids	map00071, map00592, map01040	15, 10, 7	10	TEA023334.1, TEA017099.1, TEA013436.1, TEA001088.1, TEA013437.1, TEA009681.1, TEA019216.1, TEA023285.1, TEA024308.1, TEA024013.1
78	ec:1.8.1.7 - reductase	Glutathione metabolism	map00480	19	9	TEA015447.1, TEA018816.1, TEA014791.1, TEA020912.1, TEA010358.1, TEA000904.1, TEA029374.1, TEA005612.1, TEA033587.1
79	ec:2.3.1.25 - synthase	Ether lipid metabolism	map00565	7	9	TEA006294.1, TEA017062.1, TEA031743.1, TEA015540.1, TEA006242.1, TEA024350.1, TEA028822.1, TEA015539.1, TEA014362.1
80	ec:3.1.1.32 - A1	alpha-Linolenic acid metabolism, Glycerophospholipid metabolism	map00592, map00564	10, 30	9	TEA018261.1, TEA008739.1, TEA012796.1, TEA031559.1, TEA021198.1, TEA027162.1, TEA008742.1, TEA001193.1, TEA028176.1
81	ec:2.7.7.53 - adenylyltransferase	Purine metabolism	map00230	41	9	TEA019528.1, TEA010251.1, TEA026159.1, TEA015794.1, TEA030486.1, TEA011162.1, TEA011718.1, TEA020134.1, TEA004659.1
82	ec:6.2.1.3 - ligase	Fatty acid degradation, Fatty acid biosynthesis	map00071, map00061	15, 12	9	TEA024067.1, TEA028725.1, TEA015240.1, TEA006577.1, TEA033429.1, TEA000885.1, TEA026339.1, TEA005668.1, TEA010864.1
83	ec:2.4.1.21 - synthase (glycosyl-transferring)	Starch and sucrose metabolism	map00500	33	9	TEA027031.1, TEA001545.1, TEA021054.1, TEA019511.1, TEA031081.1, TEA016348.1, TEA014319.1, TEA009798.1, TEA029295.1
84	ec:1.6.5.4 - reductase (NADH)	Ascorbate and aldarate metabolism	map00053	14	9	TEA020496.1, TEA020517.1, TEA014670.1, TEA026003.1, TEA020530.1, TEA010186.1, TEA014717.1, TEA020533.1, TEA005090.1
85	ec:3.2.1.58 - 1,3-beta-glucosidase	Starch and sucrose metabolism	map00500	33	9	TEA020136.1, TEA003545.1, TEA030040.1, TEA003751.1, TEA029228.1, TEA002469.1, TEA004281.1, TEA011910.1, TEA010950.1
86	ec:2.6.1.44 - transaminase	Cysteine and methionine metabolism, Alanine, aspartate and glutamate metabolism, Glycine, serine and threonine metabolism	map00270, map00250, map00260	40, 23, 24	8	TEA016362.1, TEA027939.1, TEA017478.1, TEA032591.1, TEA029372.1, TEA012277.1, TEA001119.1, TEA017481.1
87	ec:3.1.2.4 - hydrolase	beta-Alanine metabolism, Propanoate metabolism, Valine, leucine and isoleucine degradation	map00410, map00640, map00280	15, 12, 17	8	TEA025592.1, TEA030162.1, TEA013570.1, TEA013199.1, TEA011410.1, TEA031857.1, TEA031715.1, TEA025310.1
88	ec:2.5.1.47 - synthase	Cysteine and methionine metabolism, Sulfur metabolism, Biosynthesis of antibiotics	map00270, map00920, map01130	40, 13, 155	8	TEA020854.1, TEA004789.1, TEA007590.1, TEA023582.1, TEA001928.1, TEA023601.1, TEA011501.1, TEA003268.1
89	ec:2.7.1.107 - kinase (ATP)	Glycerolipid metabolism, Phosphatidylinositol signaling system, Glycerophospholipid metabolism	map00561, map04070, map00564	20, 19, 30	8	TEA026105.1, TEA024157.1, TEA010845.1, TEA024154.1, TEA015850.1, TEA031973.1, TEA016535.1, TEA009221.1
90	ec:2.7.1.2 - glucokinase (phosphorylating)	Amino sugar and nucleotide sugar metabolism, Streptomycin biosynthesis, Neomycin, kanamycin and gentamicin biosynthesis, Glycolysis / Gluconeogenesis, Biosynthesis of antibiotics, Starch and sucrose metabolism, Galactose metabolism	map00520, map00521, map00524, map00010, map01130, map00500, map00052	42, 9, 2, 27, 155, 33, 18	8	TEA007472.1, TEA022058.1, TEA011924.1, TEA005890.1, TEA026141.1, TEA022532.1, TEA025462.1, TEA003033.1
91	ec:4.1.1.31 - carboxylase	Pyruvate metabolism, Carbon fixation in photosynthetic organisms, Methane metabolism, Carbon fixation pathways in prokaryotes	map00620, map00710, map00680, map00720	24, 22, 12, 19	8	TEA026705.1, TEA009852.1, TEA010189.1, TEA031244.1, TEA006193.1, TEA012986.1, TEA029174.1, TEA000566.1
92	ec:1.14.11.31 - 6-O-demethylase	Isoquinoline alkaloid biosynthesis	map00950	11	8	TEA010598.1, TEA014155.1, TEA004831.1, TEA003863.1, TEA010595.1, TEA024756.1, TEA001485.1, TEA013230.1
93	ec:2.7.2.4 - kinase	Lysine biosynthesis, Cysteine and methionine metabolism, Glycine, serine and threonine metabolism, Biosynthesis of antibiotics, Monobactam biosynthesis	map00300, map00270, map00260, map01130, map00261	6, 40, 24, 155, 3	8	TEA017333.1, TEA002767.1, TEA016462.1, TEA009801.1, TEA001650.1, TEA010685.1, TEA005051.1, TEA015994.1
94	ec:3.1.4.3 - C	Inositol phosphate metabolism, Ether lipid metabolism, Glycerophospholipid metabolism	map00562, map00565, map00564	21, 7, 30	8	TEA001274.1, TEA022665.1, TEA032994.1, TEA004903.1, TEA012572.1, TEA012582.1, TEA028629.1, TEA028436.1
95	ec:1.13.11.12 - 13S-lipoxygenase	alpha-Linolenic acid metabolism, Linoleic acid metabolism	map00592, map00591	10, 2	8	TEA020832.1, TEA027370.1, TEA011765.1, TEA015727.1, TEA007476.1, TEA011776.1, TEA012289.1, TEA009423.1
96	ec:3.3.2.10 - epoxide hydrolase	Chloroalkane and chloroalkene degradation, Arachidonic acid metabolism	map00625, map00590	3, 5	8	TEA029802.1, TEA027819.1, TEA014827.1, TEA018345.1, TEA027805.1, TEA025694.1, TEA027792.1, TEA033367.1
97	ec:2.4.1.1 - phosphorylase	Starch and sucrose metabolism	map00500	33	8	TEA023923.1, TEA018838.1, TEA002557.1, TEA005501.1, TEA020087.1, TEA009913.1, TEA030640.1, TEA022370.1
98	ec:1.1.1.94 - dehydrogenase [NAD(P)+]	Glycerophospholipid metabolism	map00564	30	8	TEA016502.1, TEA023081.1, TEA008008.1, TEA014557.1, TEA022878.1, TEA007119.1, TEA018784.1, TEA008807.1
99	ec:1.4.1.3 - dehydrogenase [NAD(P)+]	D-Glutamine and D-glutamate metabolism, Alanine, aspartate and glutamate metabolism, Arginine biosynthesis, Nitrogen metabolism	map00471, map00250, map00220, map00910	3, 23, 17, 10	8	TEA009809.1, TEA006665.1, TEA028813.1, TEA015542.1, TEA015538.1, TEA034052.1, TEA034006.1, TEA031206.1
100	ec:1.11.1.15 - thioredoxin peroxidase	Glutathione metabolism	map00480	19	8	TEA023726.1, TEA024664.1, TEA027321.1, TEA022112.1, TEA027834.1, TEA020917.1, TEA030430.1, TEA021171.1
101	ec:2.7.4.6 - kinase	Purine metabolism, Biosynthesis of antibiotics, Drug metabolism - other enzymes, Pyrimidine metabolism	map00230, map01130, map00983, map00240	41, 155, 14, 26	8	TEA024575.1, TEA032899.1, TEA030328.1, TEA014749.1, TEA021546.1, TEA005674.1, TEA003166.1, TEA028416.1
102	ec:2.4.2.9 - phosphoribosyltransferase	Pyrimidine metabolism	map00240	26	8	TEA018882.1, TEA013895.1, TEA017964.1, TEA006061.1, TEA025794.1, TEA007128.1, TEA005700.1, TEA007870.1
103	ec:2.7.1.40 - kinase	Pyruvate metabolism, Purine metabolism, Glycolysis / Gluconeogenesis, Biosynthesis of antibiotics	map00620, map00230, map00010, map01130	24, 41, 27, 155	8	TEA028242.1, TEA002518.1, TEA010980.1, TEA025307.1, TEA000851.1, TEA016073.1, TEA009472.1, TEA016286.1
104	ec:3.5.1.4 - acylamidase	Phenylalanine metabolism, Tryptophan metabolism, Styrene degradation, Arginine and proline metabolism, Aminobenzoate degradation	map00360, map00380, map00643, map00330, map00627	16, 20, 5, 15, 6	8	TEA018908.1, TEA003475.1, TEA009057.1, TEA014675.1, TEA024724.1, TEA033002.1, TEA032565.1, TEA025041.1
105	ec:1.1.1.37 - dehydrogenase	Pyruvate metabolism, Carbon fixation in photosynthetic organisms, Methane metabolism, Citrate cycle (TCA cycle), Cysteine and methionine metabolism, Biosynthesis of antibiotics, Carbon fixation pathways in prokaryotes, Glyoxylate and dicarboxylate metabolism	map00620, map00710, map00680, map00020, map00270, map01130, map00720, map00630	24, 22, 12, 16, 40, 155, 19, 23	8	TEA018152.1, TEA015163.1, TEA029618.1, TEA015969.1, TEA015161.1, TEA027659.1, TEA004926.1, TEA029614.1
106	ec:1.1.1.79 - reductase (NADP+)	Pyruvate metabolism, Glyoxylate and dicarboxylate metabolism	map00620, map00630	24, 23	8	TEA033349.1, TEA008576.1, TEA023063.1, TEA022305.1, TEA033351.1, TEA024429.1, TEA014885.1, TEA033342.1
107	ec:2.4.1.15 - synthase (UDP-forming)	Starch and sucrose metabolism	map00500	33	8	TEA016406.1, TEA018870.1, TEA027658.1, TEA007384.1, TEA012039.1, TEA010196.1, TEA010200.1, TEA007378.1
108	ec:2.3.1.41 - synthase I	Fatty acid biosynthesis, Biotin metabolism	map00061, map00780	12, 9	8	TEA021479.1, TEA012229.1, TEA012989.1, TEA025246.1, TEA015835.1, TEA026075.1, TEA009592.1, TEA012224.1
109	ec:1.1.1.284 - dehydrogenase	Methane metabolism	map00680	12	7	TEA029314.1, TEA015686.1, TEA007219.1, TEA033678.1, TEA029320.1, TEA030180.1, TEA005845.1
110	ec:2.5.1.29 - diphosphate synthase	Biosynthesis of antibiotics, Terpenoid backbone biosynthesis	map01130, map00900	155, 24	7	TEA024814.1, TEA017672.1, TEA001038.1, TEA019181.1, TEA028935.1, TEA022104.1, TEA029725.1
111	ec:1.16.3.1 - ceruloplasmin	Porphyrin and chlorophyll metabolism	map00860	23	7	TEA030728.1, TEA032713.1, TEA002014.1, TEA016450.1, TEA016433.1, TEA016447.1, TEA033604.1
112	ec:2.4.2.7 - phosphoribosyltransferase	Purine metabolism	map00230	41	7	TEA007061.1, TEA028651.1, TEA018201.1, TEA022940.1, TEA017768.1, TEA015248.1, TEA017916.1
113	ec:1.1.1.8 - dehydrogenase (NAD+)	Glycerophospholipid metabolism	map00564	30	7	TEA016502.1, TEA023081.1, TEA008008.1, TEA022878.1, TEA007119.1, TEA018784.1, TEA008807.1
114	ec:1.2.4.1 - dehydrogenase (acetyl-transferring)	Pyruvate metabolism, Citrate cycle (TCA cycle), Glycolysis / Gluconeogenesis, Biosynthesis of antibiotics	map00620, map00020, map00010, map01130	24, 16, 27, 155	7	TEA018336.1, TEA014335.1, TEA012601.1, TEA011319.1, TEA027007.1, TEA033193.1, TEA019318.1
115	ec:3.1.2.14 - hydrolase	Fatty acid biosynthesis	map00061	12	7	TEA010501.1, TEA014235.1, TEA016642.1, TEA014232.1, TEA016641.1, TEA026245.1, TEA008319.1
116	ec:2.3.3.8 - citrate synthase	Citrate cycle (TCA cycle), Biosynthesis of antibiotics, Carbon fixation pathways in prokaryotes	map00020, map01130, map00720	16, 155, 19	7	TEA018904.1, TEA013939.1, TEA019140.1, TEA020911.1, TEA031368.1, TEA020906.1, TEA020355.1
117	ec:3.1.7.2 - 3'-diphosphatase	Purine metabolism	map00230	41	7	TEA009284.1, TEA012207.1, TEA021034.1, TEA020251.1, TEA017505.1, TEA018724.1, TEA020247.1
118	ec:1.3.1.42 - reductase	alpha-Linolenic acid metabolism	map00592	10	7	TEA022667.1, TEA025907.1, TEA020350.1, TEA022638.1, TEA023459.1, TEA026806.1, TEA026802.1
119	ec:4.2.1.51 - dehydratase	Biosynthesis of antibiotics, Phenylalanine, tyrosine and tryptophan biosynthesis	map01130, map00400	155, 21	7	TEA030118.1, TEA033097.1, TEA001026.1, TEA022945.1, TEA026461.1, TEA010391.1, TEA015348.1
120	ec:5.4.99.8 - synthase	Steroid biosynthesis	map00100	6	7	TEA028887.1, TEA030565.1, TEA001619.1, TEA004984.1, TEA001671.1, TEA009052.1, TEA000092.1
121	ec:2.2.1.7 - synthase	Thiamine metabolism, Biosynthesis of antibiotics, Terpenoid backbone biosynthesis	map00730, map01130, map00900	6, 155, 24	7	TEA026200.1, TEA012941.1, TEA022165.1, TEA012756.1, TEA008875.1, TEA008876.1, TEA000926.1
122	ec:6.4.1.2 - carboxylase	Pyruvate metabolism, Aflatoxin biosynthesis, Biosynthesis of antibiotics, Fatty acid biosynthesis, Propanoate metabolism, Carbon fixation pathways in prokaryotes	map00620, map00254, map01130, map00061, map00640, map00720	24, 1, 155, 12, 12, 19	7	TEA006814.1, TEA031542.1, TEA026894.1, TEA003548.1, TEA033164.1, TEA020515.1, TEA004558.1
123	ec:4.4.1.14 - synthase	Cysteine and methionine metabolism	map00270	40	7	TEA023560.1, TEA027314.1, TEA021457.1, TEA007800.1, TEA023559.1, TEA012373.1, TEA002945.1
124	ec:3.1.2.22 - hydrolase	Fatty acid elongation	map00062	10	7	TEA020767.1, TEA011049.1, TEA032574.1, TEA028967.1, TEA019500.1, TEA007650.1, TEA007138.1
125	ec:2.7.1.67 - 4-kinase	Inositol phosphate metabolism, Phosphatidylinositol signaling system	map00562, map04070	21, 19	7	TEA031143.1, TEA009298.1, TEA018098.1, TEA013454.1, TEA031608.1, TEA013336.1, TEA011662.1
126	ec:1.1.1.21 - reductase	Fructose and mannose metabolism, Folate biosynthesis, Glycerolipid metabolism, Pentose and glucuronate interconversions, Galactose metabolism	map00051, map00790, map00561, map00040, map00052	24, 15, 20, 17, 18	7	TEA032987.1, TEA023684.1, TEA022386.1, TEA032674.1, TEA017861.1, TEA006070.1, TEA006058.1
127	ec:1.1.1.195 - dehydrogenase	Phenylpropanoid biosynthesis	map00940	16	7	TEA025404.1, TEA027825.1, TEA001435.1, TEA024897.1, TEA006711.1, TEA005273.1, TEA000234.1
128	ec:3.1.1.4 - A2	alpha-Linolenic acid metabolism, Ether lipid metabolism, Linoleic acid metabolism, Arachidonic acid metabolism, Glycerophospholipid metabolism	map00592, map00565, map00591, map00590, map00564	10, 7, 2, 5, 30	7	TEA019560.1, TEA020767.1, TEA000390.1, TEA007292.1, TEA030352.1, TEA004243.1, TEA030592.1
129	ec:2.3.1.199 - 3-oxoacyl-CoA synthase	Fatty acid elongation, Biosynthesis of unsaturated fatty acids	map00062, map01040	10, 7	7	TEA004646.1, TEA019605.1, TEA005469.1, TEA033792.1, TEA030839.1, TEA009759.1, TEA005835.1
130	ec:3.2.1.2 - saccharogen amylase	Starch and sucrose metabolism	map00500	33	7	TEA021717.1, TEA014525.1, TEA003951.1, TEA014523.1, TEA032577.1, TEA017908.1, TEA010380.1
131	ec:2.3.1.16 - C-acyltransferase	Fatty acid degradation, Ethylbenzene degradation, Fatty acid elongation, alpha-Linolenic acid metabolism, Geraniol degradation, Biosynthesis of antibiotics, Benzoate degradation, Valine, leucine and isoleucine degradation, Biosynthesis of unsaturated fatty acids	map00071, map00642, map00062, map00592, map00281, map01130, map00362, map00280, map01040	15, 1, 10, 10, 5, 155, 4, 17, 7	7	TEA027403.1, TEA023334.1, TEA028475.1, TEA020835.1, TEA031575.1, TEA008511.1, TEA031429.1
132	ec:3.2.1.25 - mannanase	Other glycan degradation	map00511	7	7	TEA033434.1, TEA032712.1, TEA026180.1, TEA029228.1, TEA030488.1, TEA020616.1, TEA013904.1
133	ec:4.2.1.91 - dehydratase	Biosynthesis of antibiotics, Phenylalanine, tyrosine and tryptophan biosynthesis	map01130, map00400	155, 21	7	TEA030118.1, TEA033097.1, TEA001026.1, TEA022945.1, TEA026461.1, TEA010391.1, TEA015348.1
134	ec:1.8.1.9 - reductase	Selenocompound metabolism	map00450	10	7	TEA018816.1, TEA028879.1, TEA028872.1, TEA009128.1, TEA010358.1, TEA000904.1, TEA005612.1
135	ec:2.7.1.48 - kinase	Drug metabolism - other enzymes, Pyrimidine metabolism	map00983, map00240	14, 26	7	TEA018882.1, TEA013895.1, TEA025794.1, TEA007128.1, TEA005700.1, TEA015215.1, TEA007870.1
136	ec:1.4.1.2 - dehydrogenase	Alanine, aspartate and glutamate metabolism, Arginine biosynthesis, Taurine and hypotaurine metabolism, Nitrogen metabolism	map00250, map00220, map00430, map00910	23, 17, 4, 10	6	TEA009809.1, TEA034052.1, TEA006665.1, TEA034006.1, TEA031206.1, TEA028813.1
137	ec:1.11.1.9 - peroxidase	Arachidonic acid metabolism, Glutathione metabolism	map00590, map00480	5, 19	6	TEA010512.1, TEA015341.1, TEA008138.1, TEA011807.1, TEA011810.1, TEA000595.1
138	ec:1.2.1.12 - dehydrogenase (phosphorylating)	Carbon fixation in photosynthetic organisms, Glycolysis / Gluconeogenesis, Biosynthesis of antibiotics	map00710, map00010, map01130	22, 27, 155	6	TEA015892.1, TEA003029.1, TEA018881.1, TEA001150.1, TEA018884.1, TEA003036.1
139	ec:2.4.1.82 - galactosyltransferase	Galactose metabolism	map00052	18	6	TEA003419.1, TEA022917.1, TEA007479.1, TEA030248.1, TEA020238.1, TEA013682.1
140	ec:1.1.1.247 - reductase (NADPH)	Isoquinoline alkaloid biosynthesis	map00950	11	6	TEA017861.1, TEA001270.1, TEA029568.1, TEA022386.1, TEA032674.1, TEA029566.1
141	ec:2.4.1.11 - synthase	Starch and sucrose metabolism	map00500	33	6	TEA016348.1, TEA001545.1, TEA021054.1, TEA014319.1, TEA031081.1, TEA029295.1
142	ec:4.1.2.13 - aldolase	Pentose phosphate pathway, Carbon fixation in photosynthetic organisms, Fructose and mannose metabolism, Methane metabolism, Glycolysis / Gluconeogenesis, Biosynthesis of antibiotics	map00030, map00710, map00051, map00680, map00010, map01130	15, 22, 24, 12, 27, 155	6	TEA008518.1, TEA006704.1, TEA023229.1, TEA004943.1, TEA029906.1, TEA008109.1
143	ec:2.6.1.5 - transaminase	Tyrosine metabolism, Novobiocin biosynthesis, Cysteine and methionine metabolism, Phenylalanine metabolism, Isoquinoline alkaloid biosynthesis, Ubiquinone and other terpenoid-quinone biosynthesis, Biosynthesis of antibiotics, Phenylalanine, tyrosine and tryptophan biosynthesis, Tropane, piperidine and pyridine alkaloid biosynthesis	map00350, map00401, map00270, map00360, map00950, map00130, map01130, map00400, map00960	16, 4, 40, 16, 11, 11, 155, 21, 10	6	TEA032115.1, TEA011325.1, TEA032117.1, TEA004234.1, TEA032103.1, TEA027937.1
144	ec:1.1.1.170 - 3-dehydrogenase (decarboxylating)	Steroid biosynthesis, Biosynthesis of antibiotics	map00100, map01130	6, 155	6	TEA013678.1, TEA026645.1, TEA013640.1, TEA013648.1, TEA009531.1, TEA001926.1
145	ec:6.1.1.7 - ligase	Aminoacyl-tRNA biosynthesis	map00970	20	6	TEA001812.1, TEA010990.1, TEA021820.1, TEA012609.1, TEA030682.1, TEA017803.1
146	ec:1.14.11.2 - 4-dioxygenase	Arginine and proline metabolism	map00330	15	6	TEA028545.1, TEA014532.1, TEA028189.1, TEA013803.1, TEA029703.1, TEA014101.1
147	ec:2.3.1.51 - O-acyltransferase	Glycerolipid metabolism, Glycerophospholipid metabolism	map00561, map00564	20, 30	6	TEA016557.1, TEA014897.1, TEA003272.1, TEA004243.1, TEA003292.1, TEA027704.1
148	ec:1.1.1.324 - dehydrogenase	Monoterpenoid biosynthesis	map00902	7	6	TEA000393.1, TEA001435.1, TEA000402.1, TEA032966.1, TEA019680.1, TEA001438.1
149	ec:1.2.1.59 - dehydrogenase (NAD(P)+) (phosphorylating)	Carbon fixation in photosynthetic organisms, Glycolysis / Gluconeogenesis, Biosynthesis of antibiotics	map00710, map00010, map01130	22, 27, 155	6	TEA015892.1, TEA003029.1, TEA018881.1, TEA001150.1, TEA018884.1, TEA003036.1
150	ec:6.2.1.12 - ligase	Phenylalanine metabolism, Phenylpropanoid biosynthesis, Ubiquinone and other terpenoid-quinone biosynthesis	map00360, map00940, map00130	16, 16, 11	6	TEA034012.1, TEA027829.1, TEA006577.1, TEA033429.1, TEA025906.1, TEA009431.1
151	ec:1.8.1.4 - dehydrogenase	Pyruvate metabolism, Citrate cycle (TCA cycle), Glycine, serine and threonine metabolism, Glycolysis / Gluconeogenesis, Biosynthesis of antibiotics, Propanoate metabolism, Valine, leucine and isoleucine degradation	map00620, map00020, map00260, map00010, map01130, map00640, map00280	24, 16, 24, 27, 155, 12, 17	6	TEA022046.1, TEA007902.1, TEA027707.1, TEA011185.1, TEA011478.1, TEA004841.1
152	ec:1.9.3.1 - oxidase	Oxidative phosphorylation	map00190	5	6	TEA011964.1, TEA003516.1, TEA024814.1, TEA005854.1, TEA005299.1, TEA028540.1
153	ec:1.4.3.21 - oxidase	beta-Alanine metabolism, Tyrosine metabolism, Phenylalanine metabolism, Glycine, serine and threonine metabolism, Isoquinoline alkaloid biosynthesis, Tropane, piperidine and pyridine alkaloid biosynthesis	map00410, map00350, map00360, map00260, map00950, map00960	15, 16, 16, 24, 11, 10	6	TEA014139.1, TEA008146.1, TEA017995.1, TEA029368.1, TEA029860.1, TEA011045.1
154	ec:1.1.1.219 - 4-reductase	Flavonoid biosynthesis	map00941	9	6	TEA018305.1, TEA003752.1, TEA006280.1, TEA030023.1, TEA024762.1, TEA029026.1
155	ec:1.1.1.183 - dehydrogenase (NADP+)	Geraniol degradation, Biosynthesis of antibiotics	map00281, map01130	5, 155	6	TEA000393.1, TEA001435.1, TEA000402.1, TEA032966.1, TEA019680.1, TEA001438.1
156	ec:4.2.1.17 - hydratase	beta-Alanine metabolism, Fatty acid degradation, Limonene and pinene degradation, Fatty acid elongation, Phenylalanine metabolism, alpha-Linolenic acid metabolism, Biosynthesis of antibiotics, Tryptophan metabolism, Benzoate degradation, Butanoate metabolism, Valine, leucine and isoleucine degradation, Carbon fixation pathways in prokaryotes, Lysine degradation, Caprolactam degradation, Geraniol …	map00410, map00071, map00903, map00062, map00360, map00592, map01130, map00380, map00362, map00650, map00280, map00720, map00310, map00930, map00281, map00640, map00627	15, 15, 3, 10, 16, 10, 155, 20, 4, 14, 17, 19, 9, 5, 5, 12, 6	6	TEA031060.1, TEA028979.1, TEA013588.1, TEA026950.1, TEA023625.1, TEA027322.1
157	ec:1.14.19.2 - 9-desaturase	Fatty acid biosynthesis, Biosynthesis of unsaturated fatty acids	map00061, map01040	12, 7	6	TEA007580.1, TEA007587.1, TEA007600.1, TEA015704.1, TEA007629.1, TEA026133.1
158	ec:4.4.1.5 - lyase	Pyruvate metabolism	map00620	24	6	TEA023626.1, TEA027126.1, TEA021976.1, TEA015350.1, TEA024304.1, TEA021981.1
159	ec:3.5.4.9 - cyclohydrolase	One carbon pool by folate, Carbon fixation pathways in prokaryotes	map00670, map00720	10, 19	6	TEA030900.1, TEA027034.1, TEA017732.1, TEA028141.1, TEA007717.1, TEA012370.1
160	ec:2.7.11.13 - kinase C	Phosphatidylinositol signaling system	map04070	19	6	TEA003686.1, TEA023547.1, TEA013445.1, TEA026648.1, TEA013665.1, TEA031082.1
161	ec:2.1.1.104 - O-methyltransferase	Phenylalanine metabolism, Stilbenoid, diarylheptanoid and gingerol biosynthesis, Phenylpropanoid biosynthesis, Flavonoid biosynthesis	map00360, map00945, map00940, map00941	16, 3, 16, 9	6	TEA014546.1, TEA000392.1, TEA014706.1, TEA023862.1, TEA022732.1, TEA023870.1
162	ec:4.2.3.13 - synthase	Sesquiterpenoid and triterpenoid biosynthesis	map00909	5	6	TEA017307.1, TEA033098.1, TEA025177.1, TEA029355.1, TEA031961.1, TEA017878.1
163	ec:3.1.3.3 - phosphatase	Methane metabolism, Glycine, serine and threonine metabolism, Biosynthesis of antibiotics	map00680, map00260, map01130	12, 24, 155	6	TEA026660.1, TEA031389.1, TEA006493.1, TEA018696.1, TEA030589.1, TEA028607.1
164	ec:3.1.1.14 - CLH	Porphyrin and chlorophyll metabolism	map00860	23	6	TEA009750.1, TEA014920.1, TEA008136.1, TEA027284.1, TEA014922.1, TEA014932.1
165	ec:2.4.1.123 - 3-alpha-galactosyltransferase	Galactose metabolism	map00052	18	6	TEA024112.1, TEA023963.1, TEA006798.1, TEA006802.1, TEA004752.1, TEA006793.1
166	ec:5.3.1.9 - isomerase	Amino sugar and nucleotide sugar metabolism, Pentose phosphate pathway, Glycolysis / Gluconeogenesis, Biosynthesis of antibiotics, Starch and sucrose metabolism	map00520, map00030, map00010, map01130, map00500	42, 15, 27, 155, 33	6	TEA005441.1, TEA030504.1, TEA003558.1, TEA030689.1, TEA001137.1, TEA001146.1
167	ec:2.5.1.16 - synthase	beta-Alanine metabolism, Cysteine and methionine metabolism, Arginine and proline metabolism, Glutathione metabolism	map00410, map00270, map00330, map00480	15, 40, 15, 19	6	TEA029098.1, TEA033844.1, TEA032646.1, TEA020668.1, TEA028627.1, TEA018707.1
168	ec:4.2.1.46 - 4,6-dehydratase	Streptomycin biosynthesis, Polyketide sugar unit biosynthesis, Biosynthesis of vancomycin group antibiotics, Biosynthesis of antibiotics, Acarbose and validamycin biosynthesis	map00521, map00523, map01055, map01130, map00525	9, 3, 1, 155, 1	6	TEA006092.1, TEA004454.1, TEA001467.1, TEA023489.1, TEA016079.1, TEA014741.1
169	ec:2.7.1.7 - mannokinase (phosphorylating)	Amino sugar and nucleotide sugar metabolism, Fructose and mannose metabolism	map00520, map00051	42, 24	6	TEA007472.1, TEA022058.1, TEA022532.1, TEA025462.1, TEA003033.1, TEA005890.1
170	ec:1.6.5.2 - dehydrogenase (quinone)	Ubiquinone and other terpenoid-quinone biosynthesis	map00130	11	6	TEA024343.1, TEA013153.1, TEA006150.1, TEA024987.1, TEA010882.1, TEA011702.1
171	ec:1.5.1.5 - dehydrogenase (NADP+)	One carbon pool by folate, Carbon fixation pathways in prokaryotes	map00670, map00720	10, 19	6	TEA030900.1, TEA027034.1, TEA017732.1, TEA028141.1, TEA007717.1, TEA012370.1
172	ec:1.1.1.282 - dehydrogenase	Biosynthesis of antibiotics, Phenylalanine, tyrosine and tryptophan biosynthesis	map01130, map00400	155, 21	6	TEA012940.1, TEA012248.1, TEA027886.1, TEA011847.1, TEA008672.1, TEA027892.1
173	ec:3.2.1.1 - glycogenase	Starch and sucrose metabolism	map00500	33	6	TEA033087.1, TEA020876.1, TEA006966.1, TEA006981.1, TEA006178.1, TEA006177.1
174	ec:2.6.1.12 - transaminase	Alanine, aspartate and glutamate metabolism	map00250	23	6	TEA029372.1, TEA016362.1, TEA027939.1, TEA011325.1, TEA021522.1, TEA027937.1
175	ec:2.7.6.1 - diphosphokinase	Pentose phosphate pathway, Purine metabolism, Biosynthesis of antibiotics	map00030, map00230, map01130	15, 41, 155	6	TEA024820.1, TEA009492.1, TEA008828.1, TEA016285.1, TEA011269.1, TEA027951.1
176	ec:1.1.1.86 - reductoisomerase (NADP+)	Pantothenate and CoA biosynthesis, Biosynthesis of antibiotics, Valine, leucine and isoleucine biosynthesis	map00770, map01130, map00290	16, 155, 9	6	TEA016576.1, TEA027339.1, TEA024827.1, TEA013516.1, TEA026760.1, TEA014049.1
177	ec:1.1.1.25 - dehydrogenase	Biosynthesis of antibiotics, Phenylalanine, tyrosine and tryptophan biosynthesis	map01130, map00400	155, 21	6	TEA012940.1, TEA012248.1, TEA027886.1, TEA011847.1, TEA008672.1, TEA027892.1
178	ec:2.6.1.2 - transaminase	Carbon fixation in photosynthetic organisms, Alanine, aspartate and glutamate metabolism, Arginine biosynthesis	map00710, map00250, map00220	22, 23, 17	6	TEA029372.1, TEA016362.1, TEA027939.1, TEA011325.1, TEA021522.1, TEA027937.1
179	ec:4.99.1.1 - ferrochelatase	Porphyrin and chlorophyll metabolism	map00860	23	5	TEA003349.1, TEA030929.1, TEA020323.1, TEA003384.1, TEA005633.1
180	ec:4.1.1.1 - decarboxylase	Glycolysis / Gluconeogenesis, Biosynthesis of antibiotics	map00010, map01130	27, 155	5	TEA032686.1, TEA002608.1, TEA001632.1, TEA031780.1, TEA023130.1
181	ec:1.14.13.168 - monooxygenase	Tryptophan metabolism	map00380	20	5	TEA031490.1, TEA001920.1, TEA022292.1, TEA019735.1, TEA026561.1
182	ec:3.1.1.3 - lipase	Glycerolipid metabolism	map00561	20	5	TEA025755.1, TEA029525.1, TEA001193.1, TEA025753.1, TEA027162.1
183	ec:4.3.3.2 - synthase	Indole alkaloid biosynthesis	map00901	4	5	TEA003211.1, TEA008412.1, TEA023543.1, TEA003215.1, TEA003216.1
184	ec:2.3.1.86 - synthase	Fatty acid biosynthesis	map00061	12	5	TEA012173.1, TEA019224.1, TEA024967.1, TEA013037.1, TEA009431.1
185	ec:2.5.1.22 - synthase	beta-Alanine metabolism, Cysteine and methionine metabolism, Arginine and proline metabolism, Glutathione metabolism	map00410, map00270, map00330, map00480	15, 40, 15, 19	5	TEA029098.1, TEA033844.1, TEA015717.1, TEA020668.1, TEA028627.1
186	ec:4.3.2.2 - lyase	Alanine, aspartate and glutamate metabolism, Purine metabolism, Biosynthesis of antibiotics	map00250, map00230, map01130	23, 41, 155	5	TEA028891.1, TEA010316.1, TEA007321.1, TEA026674.1, TEA016975.1
187	ec:2.1.1.68 - O-methyltransferase	Phenylpropanoid biosynthesis	map00940	16	5	TEA015153.1, TEA031844.1, TEA011119.1, TEA004811.1, TEA015141.1
188	ec:2.3.1.24 - N-acyltransferase	Sphingolipid metabolism	map00600	12	5	TEA024158.1, TEA026616.1, TEA026642.1, TEA007575.1, TEA017374.1
189	ec:2.3.1.99 - O-hydroxycinnamoyltransferase	Stilbenoid, diarylheptanoid and gingerol biosynthesis, Phenylpropanoid biosynthesis	map00945, map00940	3, 16	5	TEA011691.1, TEA024566.1, TEA024308.1, TEA014150.1, TEA022314.1
190	ec:2.3.1.133 - O-hydroxycinnamoyltransferase	Stilbenoid, diarylheptanoid and gingerol biosynthesis, Phenylpropanoid biosynthesis, Flavonoid biosynthesis	map00945, map00940, map00941	3, 16, 9	5	TEA011691.1, TEA024566.1, TEA024308.1, TEA014150.1, TEA022314.1
191	ec:2.7.1.24 - kinase	Pantothenate and CoA biosynthesis	map00770	16	5	TEA003816.1, TEA031716.1, TEA000415.1, TEA032277.1, TEA007015.1
192	ec:2.4.1.38 - beta-1,4-galactosyltransferase	Various types of N-glycan biosynthesis, N-Glycan biosynthesis, Glycosaminoglycan biosynthesis - keratan sulfate	map00513, map00510, map00533	11, 12, 1	5	TEA032582.1, TEA015414.1, TEA031507.1, TEA021213.1, TEA010782.1
193	ec:3.6.1.17 - (asymmetrical)	Purine metabolism, Pyrimidine metabolism	map00230, map00240	41, 26	5	TEA009284.1, TEA020251.1, TEA020247.1, TEA003198.1, TEA003046.1
194	ec:3.5.1.2 - glutaminase I	D-Glutamine and D-glutamate metabolism, Alanine, aspartate and glutamate metabolism, Arginine biosynthesis	map00471, map00250, map00220	3, 23, 17	5	TEA021531.1, TEA005304.1, TEA003405.1, TEA019890.1, TEA023877.1
195	ec:2.7.1.150 - 5-kinase	Inositol phosphate metabolism, Phosphatidylinositol signaling system	map00562, map04070	21, 19	5	TEA017656.1, TEA001929.1, TEA004107.1, TEA008565.1, TEA018226.1
196	ec:3.2.1.78 - endo-1,4-beta-mannosidase	Fructose and mannose metabolism	map00051	24	5	TEA032712.1, TEA026180.1, TEA020616.1, TEA030488.1, TEA013904.1
197	ec:1.1.1.35 - dehydrogenase	Lysine degradation, Fatty acid degradation, Caprolactam degradation, Fatty acid elongation, Geraniol degradation, Biosynthesis of antibiotics, Tryptophan metabolism, Benzoate degradation, Butanoate metabolism, Toluene degradation, Valine, leucine and isoleucine degradation, Carbon fixation pathways in prokaryotes	map00310, map00071, map00930, map00062, map00281, map01130, map00380, map00362, map00650, map00623, map00280, map00720	9, 15, 5, 10, 5, 155, 20, 4, 14, 2, 17, 19	5	TEA029358.1, TEA030226.1, TEA013588.1, TEA023625.1, TEA027322.1
198	ec:2.7.1.105 - phosphofructokinase 2	Fructose and mannose metabolism	map00051	24	5	TEA002602.1, TEA002597.1, TEA006524.1, TEA029580.1, TEA029587.1
199	ec:2.5.1.10 - diphosphate synthase	Biosynthesis of antibiotics, Terpenoid backbone biosynthesis	map01130, map00900	155, 24	5	TEA022104.1, TEA017672.1, TEA019181.1, TEA003988.1, TEA029725.1
200	ec:1.1.1.81 - reductase	Glycine, serine and threonine metabolism, Glyoxylate and dicarboxylate metabolism	map00260, map00630	24, 23	5	TEA033349.1, TEA033351.1, TEA022305.1, TEA014885.1, TEA033342.1
201	ec:1.1.1.49 - dehydrogenase (NADP+)	Pentose phosphate pathway, Biosynthesis of antibiotics, Glutathione metabolism	map00030, map01130, map00480	15, 155, 19	5	TEA033901.1, TEA030108.1, TEA019292.1, TEA024635.1, TEA026774.1
202	ec:3.5.1.19 - nicotinamide deaminase	Nicotinate and nicotinamide metabolism	map00760	14	5	TEA001597.1, TEA017074.1, TEA027480.1, TEA008515.1, TEA014558.1
203	ec:2.7.6.5 - diphosphokinase	Purine metabolism	map00230	41	5	TEA012207.1, TEA017505.1, TEA022690.1, TEA032887.1, TEA005035.1
204	ec:5.1.3.2 - 4-epimerase	Amino sugar and nucleotide sugar metabolism, Galactose metabolism	map00520, map00052	42, 18	5	TEA005682.1, TEA010973.1, TEA003753.1, TEA014253.1, TEA011624.1
205	ec:2.7.1.6 - galactokinase (phosphorylating)	Amino sugar and nucleotide sugar metabolism, Galactose metabolism	map00520, map00052	42, 18	5	TEA007162.1, TEA007163.1, TEA026141.1, TEA011924.1, TEA002314.1
206	ec:4.1.2.10 - lyase	Cyanoamino acid metabolism	map00460	12	5	TEA028422.1, TEA004781.1, TEA016696.1, TEA033338.1, TEA029468.1
207	ec:1.14.11.9 - 3-dioxygenase	Flavonoid biosynthesis	map00941	9	5	TEA016601.1, TEA010328.1, TEA010843.1, TEA027220.1, TEA023790.1
208	ec:5.4.2.2 - (alpha-D-glucose-1,6-bisphosphate-dependent)	Amino sugar and nucleotide sugar metabolism, Streptomycin biosynthesis, Pentose phosphate pathway, Purine metabolism, Glycolysis / Gluconeogenesis, Biosynthesis of antibiotics, Starch and sucrose metabolism, Galactose metabolism	map00520, map00521, map00030, map00230, map00010, map01130, map00500, map00052	42, 9, 15, 41, 27, 155, 33, 18	5	TEA007468.1, TEA018031.1, TEA016338.1, TEA018596.1, TEA001302.1
209	ec:1.1.1.3 - dehydrogenase	Lysine biosynthesis, Cysteine and methionine metabolism, Glycine, serine and threonine metabolism, Biosynthesis of antibiotics	map00300, map00270, map00260, map01130	6, 40, 24, 155	5	TEA017333.1, TEA010685.1, TEA015994.1, TEA016462.1, TEA013363.1
210	ec:1.1.3.8 - oxidase	Ascorbate and aldarate metabolism	map00053	14	5	TEA004977.1, TEA000725.1, TEA000724.1, TEA024299.1, TEA000727.1
211	ec:3.1.3.4 - phosphatase	Sphingolipid metabolism, Glycerolipid metabolism, Ether lipid metabolism, Glycerophospholipid metabolism	map00600, map00561, map00565, map00564	12, 20, 7, 30	5	TEA006977.1, TEA003730.1, TEA022435.1, TEA012121.1, TEA024739.1
212	ec:4.1.1.20 - decarboxylase	Lysine biosynthesis, Biosynthesis of antibiotics	map00300, map01130	6, 155	5	TEA013514.1, TEA006412.1, TEA030477.1, TEA023710.1, TEA006396.1
213	ec:1.2.1.50 - acyl-protein thioester reductase	Cutin, suberine and wax biosynthesis	map00073	6	5	TEA029650.1, TEA027865.1, TEA022836.1, TEA028500.1, TEA027495.1
214	ec:2.7.1.90 - 1-phosphotransferase	Pentose phosphate pathway, Fructose and mannose metabolism, Glycolysis / Gluconeogenesis, Biosynthesis of antibiotics	map00030, map00051, map00010, map01130	15, 24, 27, 155	5	TEA019052.1, TEA011996.1, TEA029641.1, TEA008752.1, TEA005734.1
215	ec:3.1.3.46 - 2-phosphatase	Fructose and mannose metabolism	map00051	24	5	TEA002602.1, TEA002597.1, TEA006524.1, TEA029580.1, TEA029587.1
216	ec:1.1.1.34 - reductase (NADPH)	Biosynthesis of antibiotics, Terpenoid backbone biosynthesis	map01130, map00900	155, 24	5	TEA021767.1, TEA028769.1, TEA002814.1, TEA012284.1, TEA017373.1
217	ec:3.6.1.13 - diphosphatase	Purine metabolism	map00230	41	5	TEA006327.1, TEA003637.1, TEA000927.1, TEA018291.1, TEA025344.1
218	ec:2.7.7.27 - adenylyltransferase	Amino sugar and nucleotide sugar metabolism, Starch and sucrose metabolism	map00520, map00500	42, 33	5	TEA023084.1, TEA022053.1, TEA000093.1, TEA002069.1, TEA031475.1
219	ec:3.1.3.27 - phosphatidylglycerol phosphate phosphatase	Glycerophospholipid metabolism	map00564	30	4	TEA007874.1, TEA014069.1, TEA012561.1, TEA023281.1
220	ec:2.3.3.13 - synthase	Pyruvate metabolism, Valine, leucine and isoleucine biosynthesis	map00620, map00290	24, 9	4	TEA003354.1, TEA009489.1, TEA021505.1, TEA009488.1
221	ec:2.3.1.15 - 1-O-acyltransferase	Glycerolipid metabolism, Glycerophospholipid metabolism	map00561, map00564	20, 30	4	TEA019495.1, TEA015647.1, TEA007525.1, TEA019813.1
222	ec:2.3.1.22 - O-acyltransferase	Glycerolipid metabolism	map00561	20	4	TEA032735.1, TEA006086.1, TEA005125.1, TEA009622.1
223	ec:2.6.1.42 - transaminase	Pantothenate and CoA biosynthesis, Cysteine and methionine metabolism, Biosynthesis of antibiotics, Valine, leucine and isoleucine biosynthesis, Valine, leucine and isoleucine degradation, Glucosinolate biosynthesis	map00770, map00270, map01130, map00290, map00280, map00966	16, 40, 155, 9, 17, 3	4	TEA014483.1, TEA001698.1, TEA002303.1, TEA003507.1
224	ec:6.1.1.11 - ligase	Aminoacyl-tRNA biosynthesis	map00970	20	4	TEA022858.1, TEA026621.1, TEA028536.1, TEA007088.1
225	ec:5.5.1.6 - isomerase	Flavonoid biosynthesis	map00941	9	4	TEA007049.1, TEA033023.1, TEA013101.1, TEA014874.1
226	ec:1.8.3.5 - oxidase	Biosynthesis of antibiotics, Terpenoid backbone biosynthesis	map01130, map00900	155, 24	4	TEA000410.1, TEA000399.1, TEA011247.1, TEA015351.1
227	ec:2.3.1.9 - C-acetyltransferase	Pyruvate metabolism, Fatty acid degradation, Biosynthesis of antibiotics, Tryptophan metabolism, Benzoate degradation, Terpenoid backbone biosynthesis, Butanoate metabolism, Valine, leucine and isoleucine degradation, Carbon fixation pathways in prokaryotes, Glyoxylate and dicarboxylate metabolism, Lysine degradation, Propanoate metabolism, Synthesis and degradation of ketone bodies	map00620, map00071, map01130, map00380, map00362, map00900, map00650, map00280, map00720, map00630, map00310, map00640, map00072	24, 15, 155, 20, 4, 24, 14, 17, 19, 23, 9, 12, 4	4	TEA028475.1, TEA008511.1, TEA020835.1, TEA031429.1
228	ec:4.1.1.74 - decarboxylase	Tryptophan metabolism	map00380	20	4	TEA031490.1, TEA001920.1, TEA022292.1, TEA026561.1
229	ec:6.1.1.5 - ligase	Aminoacyl-tRNA biosynthesis	map00970	20	4	TEA002778.1, TEA026543.1, TEA028953.1, TEA032520.1
230	ec:2.7.1.71 - kinase	Biosynthesis of antibiotics, Phenylalanine, tyrosine and tryptophan biosynthesis	map01130, map00400	155, 21	4	TEA031382.1, TEA027977.1, TEA014956.1, TEA019882.1
231	ec:4.1.99.12 - synthase	Riboflavin metabolism	map00740	9	4	TEA001809.1, TEA006481.1, TEA006489.1, TEA010242.1
232	ec:1.1.5.3 - dehydrogenase	Glycerophospholipid metabolism	map00564	30	4	TEA007119.1, TEA023081.1, TEA018784.1, TEA008008.1
233	ec:1.1.1.145 - dehydrogenase	Steroid degradation, Steroid hormone biosynthesis	map00984, map00140	2, 3	4	TEA013678.1, TEA026645.1, TEA013640.1, TEA001926.1
234	ec:2.1.2.11 - hydroxymethyltransferase	Pantothenate and CoA biosynthesis	map00770	16	4	TEA005297.1, TEA027553.1, TEA012131.1, TEA014377.1
235	ec:2.4.1.128 - glucosyltransferase	Phenylpropanoid biosynthesis	map00940	16	4	TEA032807.1, TEA014260.1, TEA010264.1, TEA013438.1
236	ec:3.1.1.26 - galactolipid lipase	Glycerolipid metabolism	map00561	20	4	TEA001193.1, TEA025753.1, TEA021198.1, TEA027162.1
237	ec:3.6.2.1 - adenosine 5-phosphosulfate sulfohydrolase	Sulfur metabolism	map00920	13	4	TEA030308.1, TEA007584.1, TEA005210.1, TEA033241.1
238	ec:1.1.1.36 - reductase	Butanoate metabolism, Glyoxylate and dicarboxylate metabolism	map00650, map00630	14, 23	4	TEA029358.1, TEA017622.1, TEA030226.1, TEA022473.1
239	ec:3.4.19.9 - gamma-glutamyl hydrolase	Folate biosynthesis	map00790	15	4	TEA025051.1, TEA011510.1, TEA003403.1, TEA016001.1
240	ec:3.2.1.52 - hexosaminidase	Glycosphingolipid biosynthesis - ganglio series, Amino sugar and nucleotide sugar metabolism, Glycosaminoglycan degradation, Various types of N-glycan biosynthesis, Other glycan degradation, Glycosphingolipid biosynthesis - globo and isoglobo series	map00604, map00520, map00531, map00513, map00511, map00603	2, 42, 4, 11, 7, 2	4	TEA013372.1, TEA024163.1, TEA004997.1, TEA008762.1
241	ec:2.7.7.41 - cytidylyltransferase	Phosphatidylinositol signaling system, Glycerophospholipid metabolism	map04070, map00564	19, 30	4	TEA020771.1, TEA026921.1, TEA026924.1, TEA010894.1
242	ec:2.3.1.74 - synthase	Flavonoid biosynthesis	map00941	9	4	TEA034011.1, TEA034040.1, TEA034042.1, TEA034013.1
243	ec:2.2.1.6 - synthase	Pantothenate and CoA biosynthesis, Biosynthesis of antibiotics, Butanoate metabolism, Valine, leucine and isoleucine biosynthesis, C5-Branched dibasic acid metabolism	map00770, map01130, map00650, map00290, map00660	16, 155, 14, 9, 3	4	TEA031226.1, TEA006014.1, TEA005065.1, TEA013639.1
244	ec:2.4.1.14 - synthase	Starch and sucrose metabolism	map00500	33	4	TEA012804.1, TEA030791.1, TEA004383.1, TEA000989.1
245	ec:6.1.1.14 - ligase	Aminoacyl-tRNA biosynthesis	map00970	20	4	TEA013841.1, TEA014363.1, TEA003198.1, TEA003046.1
246	ec:1.17.1.4 - dehydrogenase	Purine metabolism	map00230	41	4	TEA013323.1, TEA028111.1, TEA003716.1, TEA025393.1
247	ec:5.3.1.1 - isomerase	Carbon fixation in photosynthetic organisms, Fructose and mannose metabolism, Inositol phosphate metabolism, Glycolysis / Gluconeogenesis, Biosynthesis of antibiotics	map00710, map00051, map00562, map00010, map01130	22, 24, 21, 27, 155	4	TEA016369.1, TEA012522.1, TEA011906.1, TEA002920.1
248	ec:3.5.4.25 - cyclohydrolase II	Riboflavin metabolism, Folate biosynthesis	map00740, map00790	9, 15	4	TEA001809.1, TEA006481.1, TEA006489.1, TEA010242.1
249	ec:4.4.1.15 - desulfhydrase	Cysteine and methionine metabolism	map00270	40	4	TEA005918.1, TEA023337.1, TEA013231.1, TEA012929.1
250	ec:3.1.3.25 - phosphatase	Streptomycin biosynthesis, Inositol phosphate metabolism, Phosphatidylinositol signaling system, Biosynthesis of antibiotics	map00521, map00562, map04070, map01130	9, 21, 19, 155	4	TEA027925.1, TEA022555.1, TEA019084.1, TEA027068.1
251	ec:3.1.3.56 - 5-phosphatase	Inositol phosphate metabolism, Phosphatidylinositol signaling system	map00562, map04070	21, 19	4	TEA023387.1, TEA024619.1, TEA033179.1, TEA019149.1
252	ec:1.14.17.4 - oxidase	Cysteine and methionine metabolism	map00270	40	4	TEA016302.1, TEA021049.1, TEA002394.1, TEA004070.1
253	ec:2.7.1.137 - 3-kinase	Inositol phosphate metabolism, Phosphatidylinositol signaling system	map00562, map04070	21, 19	4	TEA025312.1, TEA027991.1, TEA017942.1, TEA011897.1
254	ec:2.4.2.24 - synthase	Amino sugar and nucleotide sugar metabolism	map00520	42	4	TEA019886.1, TEA011859.1, TEA026299.1, TEA016668.1
255	ec:1.17.4.1 - reductase	Purine metabolism, Drug metabolism - other enzymes, Pyrimidine metabolism, Glutathione metabolism	map00230, map00983, map00240, map00480	41, 14, 26, 19	4	TEA015688.1, TEA011769.1, TEA026161.1, TEA031076.1
256	ec:3.1.1.5 - lecithinase B	Glycerophospholipid metabolism	map00564	30	4	TEA032735.1, TEA006086.1, TEA005125.1, TEA009622.1
257	ec:1.14.19.1 - 9-desaturase	Biosynthesis of unsaturated fatty acids	map01040	7	4	TEA007580.1, TEA007587.1, TEA015704.1, TEA007629.1
258	ec:2.5.1.75 - dimethylallyltransferase	Zeatin biosynthesis	map00908	6	4	TEA004955.1, TEA029276.1, TEA015325.1, TEA015970.1
259	ec:1.1.1.100 - reductase	Fatty acid biosynthesis, Biotin metabolism	map00061, map00780	12, 9	4	TEA012474.1, TEA028837.1, TEA033224.1, TEA031650.1
260	ec:4.1.1.35 - decarboxylase	Amino sugar and nucleotide sugar metabolism	map00520	42	4	TEA006092.1, TEA004454.1, TEA022621.1, TEA023489.1
261	ec:6.3.4.13 - ligase	Purine metabolism, Biosynthesis of antibiotics	map00230, map01130	41, 155	4	TEA016172.1, TEA016205.1, TEA004017.1, TEA024086.1
262	ec:4.1.1.65 - decarboxylase	Glycerophospholipid metabolism	map00564	30	4	TEA005823.1, TEA024952.1, TEA024981.1, TEA032720.1
263	ec:1.1.2.4 - dehydrogenase (cytochrome)	Pyruvate metabolism	map00620	24	4	TEA004061.1, TEA000695.1, TEA010781.1, TEA014264.1
264	ec:1.2.3.4 - oxidase	Glyoxylate and dicarboxylate metabolism	map00630	23	4	TEA016876.1, TEA015751.1, TEA003973.1, TEA015753.1
265	ec:6.1.1.9 - ligase	Aminoacyl-tRNA biosynthesis	map00970	20	4	TEA012169.1, TEA001906.1, TEA020786.1, TEA033229.1
266	ec:1.1.1.288 - dehydrogenase	Carotenoid biosynthesis	map00906	6	4	TEA017032.1, TEA005539.1, TEA005554.1, TEA015372.1
267	ec:2.4.2.40 - O-beta-D-xylosyltransferase	Zeatin biosynthesis	map00908	6	4	TEA001561.1, TEA009742.1, TEA001560.1, TEA010880.1
268	ec:2.1.1.5 - S-methyltransferase	Cysteine and methionine metabolism, Glycine, serine and threonine metabolism	map00270, map00260	40, 24	4	TEA025396.1, TEA004347.1, TEA022215.1, TEA013124.1
269	ec:2.8.1.12 - synthase	Folate biosynthesis	map00790	15	3	TEA017593.1, TEA013190.1, TEA020071.1
270	ec:1.6.2.2 - reductase	Amino sugar and nucleotide sugar metabolism	map00520	42	3	TEA006152.1, TEA020130.1, TEA021638.1
271	ec:1.1.1.30 - dehydrogenase	Butanoate metabolism, Synthesis and degradation of ketone bodies	map00650, map00072	14, 4	3	TEA023063.1, TEA008576.1, TEA024429.1
272	ec:1.1.1.95 - dehydrogenase	Methane metabolism, Glycine, serine and threonine metabolism, Biosynthesis of antibiotics	map00680, map00260, map01130	12, 24, 155	3	TEA023082.1, TEA001098.1, TEA024811.1
273	ec:2.5.1.1 - geranyl-diphosphate synthase	Biosynthesis of antibiotics, Terpenoid backbone biosynthesis	map01130, map00900	155, 24	3	TEA019181.1, TEA003988.1, TEA017672.1
274	ec:1.5.99.12 - dehydrogenase	Zeatin biosynthesis	map00908	6	3	TEA020986.1, TEA014139.1, TEA017995.1
275	ec:2.7.2.3 - kinase	Carbon fixation in photosynthetic organisms, Glycolysis / Gluconeogenesis, Biosynthesis of antibiotics	map00710, map00010, map01130	22, 27, 155	3	TEA011927.1, TEA002958.1, TEA007506.1
276	ec:2.1.1.160 - synthase	Caffeine metabolism	map00232	3	3	TEA015791.1, TEA015176.1, TEA010054.1
277	ec:2.4.1.115 - 3-O-glucosyltransferase	Anthocyanin biosynthesis	map00942	1	3	TEA004632.1, TEA022548.1, TEA007509.1
278	ec:5.1.2.3 - epimerase	Fatty acid degradation, Butanoate metabolism	map00071, map00650	15, 14	3	TEA023625.1, TEA027322.1, TEA013588.1
279	ec:6.4.1.4 - carboxylase	Valine, leucine and isoleucine degradation	map00280	17	3	TEA025390.1, TEA027753.1, TEA031321.1
280	ec:6.1.1.20 - ligase	Aminoacyl-tRNA biosynthesis	map00970	20	3	TEA006548.1, TEA015678.1, TEA017370.1
281	ec:2.6.1.13 - aminotransferase	Biosynthesis of antibiotics, Arginine and proline metabolism	map01130, map00330	155, 15	3	TEA032059.1, TEA033776.1, TEA033777.1
282	ec:5.2.1.2 - isomerase	Tyrosine metabolism, Styrene degradation	map00350, map00643	16, 5	3	TEA007887.1, TEA018306.1, TEA007897.1
283	ec:5.3.1.13 - isomerase	Lipopolysaccharide biosynthesis	map00540	3	3	TEA017559.1, TEA024727.1, TEA005372.1
284	ec:3.1.3.7 - nucleotidase	Sulfur metabolism	map00920	13	3	TEA022555.1, TEA021444.1, TEA001798.1
285	ec:6.2.1.1 - ligase	Pyruvate metabolism, Methane metabolism, Glycolysis / Gluconeogenesis, Biosynthesis of antibiotics, Propanoate metabolism, Carbon fixation pathways in prokaryotes, Glyoxylate and dicarboxylate metabolism	map00620, map00680, map00010, map01130, map00640, map00720, map00630	24, 12, 27, 155, 12, 19, 23	3	TEA007716.1, TEA005053.1, TEA024905.1
286	ec:2.7.8.2 - cholinephosphotransferase	Phosphonate and phosphinate metabolism, Ether lipid metabolism, Glycerophospholipid metabolism	map00440, map00565, map00564	4, 7, 30	3	TEA031337.1, TEA006858.1, TEA033425.1
287	ec:2.7.7.3 - adenylyltransferase	Pantothenate and CoA biosynthesis	map00770	16	3	TEA000415.1, TEA032277.1, TEA007015.1
288	ec:4.2.1.76 - 4,6-dehydratase	Amino sugar and nucleotide sugar metabolism	map00520	42	3	TEA016079.1, TEA001467.1, TEA014741.1
289	ec:2.3.1.160 - synthase	Indole alkaloid biosynthesis	map00901	4	3	TEA017543.1, TEA009951.1, TEA032225.1
290	ec:2.7.1.158 - 2-kinase	Inositol phosphate metabolism, Phosphatidylinositol signaling system	map00562, map04070	21, 19	3	TEA031420.1, TEA017838.1, TEA011292.1
291	ec:5.4.99.5 - mutase	Biosynthesis of antibiotics, Phenylalanine, tyrosine and tryptophan biosynthesis	map01130, map00400	155, 21	3	TEA013622.1, TEA003363.1, TEA028166.1
292	ec:2.3.1.140 - synthase	Tyrosine metabolism	map00350	16	3	TEA011691.1, TEA024566.1, TEA014150.1
293	ec:1.3.1.77 - reductase [(2R,3R)-flavan-3-ol-forming]	Flavonoid biosynthesis	map00941	9	3	TEA009266.1, TEA007645.1, TEA030009.1
294	ec:2.4.2.19 - diphosphorylase (carboxylating)	Nicotinate and nicotinamide metabolism	map00760	14	3	TEA006207.1, TEA028216.1, TEA029771.1
295	ec:4.1.3.4 - lyase	Geraniol degradation, Butanoate metabolism, Valine, leucine and isoleucine degradation, Synthesis and degradation of ketone bodies	map00281, map00650, map00280, map00072	5, 14, 17, 4	3	TEA019008.1, TEA004901.1, TEA020154.1
296	ec:4.2.3.22 - synthase	Sesquiterpenoid and triterpenoid biosynthesis	map00909	5	3	TEA017307.1, TEA032539.1, TEA031969.1
297	ec:2.7.4.2 - kinase	Biosynthesis of antibiotics, Terpenoid backbone biosynthesis	map01130, map00900	155, 24	3	TEA022400.1, TEA025450.1, TEA016036.1
298	ec:4.1.1.15 - decarboxylase	beta-Alanine metabolism, Alanine, aspartate and glutamate metabolism, Taurine and hypotaurine metabolism, Butanoate metabolism	map00410, map00250, map00430, map00650	15, 23, 4, 14	3	TEA024088.1, TEA021063.1, TEA021095.1
299	ec:2.7.1.46 - L-arabinokinase (phosphorylating)	Amino sugar and nucleotide sugar metabolism	map00520	42	3	TEA001472.1, TEA011924.1, TEA026141.1
300	ec:6.1.1.2 - ligase	Aminoacyl-tRNA biosynthesis	map00970	20	3	TEA024267.1, TEA011795.1, TEA013499.1
301	ec:2.1.1.295 - methyltransferase	Ubiquinone and other terpenoid-quinone biosynthesis	map00130	11	3	TEA024387.1, TEA018920.1, TEA014735.1
302	ec:2.7.7.2 - synthetase	Riboflavin metabolism	map00740	9	3	TEA014423.1, TEA003870.1, TEA015331.1
303	ec:4.2.3.5 - synthase	Biosynthesis of antibiotics, Phenylalanine, tyrosine and tryptophan biosynthesis	map01130, map00400	155, 21	3	TEA030650.1, TEA001343.1, TEA009377.1
304	ec:3.5.4.6 - deaminase	Purine metabolism, Biosynthesis of antibiotics	map00230, map01130	41, 155	3	TEA017069.1, TEA010278.1, TEA029871.1
305	ec:6.1.1.15 - ligase	Aminoacyl-tRNA biosynthesis	map00970	20	3	TEA008481.1, TEA019596.1, TEA013157.1
306	ec:2.7.7.15 - cytidylyltransferase	Phosphonate and phosphinate metabolism, Glycerophospholipid metabolism	map00440, map00564	4, 30	3	TEA018269.1, TEA026345.1, TEA018268.1
307	ec:1.8.4.13 - (S)-S-oxide reductase	Cysteine and methionine metabolism	map00270	40	3	TEA008774.1, TEA003725.1, TEA028968.1
308	ec:1.4.3.22 - oxidase	Tryptophan metabolism, Histidine metabolism, Arginine and proline metabolism	map00380, map00340, map00330	20, 10, 15	3	TEA008146.1, TEA029860.1, TEA011045.1
309	ec:2.1.1.45 - synthase	One carbon pool by folate, Pyrimidine metabolism	map00670, map00240	10, 26	3	TEA006412.1, TEA031431.1, TEA006404.1
310	ec:5.1.3.1 - 3-epimerase	Pentose phosphate pathway, Carbon fixation in photosynthetic organisms, Biosynthesis of antibiotics, Pentose and glucuronate interconversions	map00030, map00710, map01130, map00040	15, 22, 155, 17	3	TEA008221.1, TEA025817.1, TEA017634.1
311	ec:4.2.1.74 - hydratase	Fatty acid degradation, Fatty acid elongation	map00071, map00062	15, 10	3	TEA023625.1, TEA027322.1, TEA013588.1
312	ec:5.3.3.8 - isomerase	Fatty acid degradation	map00071	15	3	TEA023625.1, TEA027322.1, TEA013588.1
313	ec:1.5.1.3 - reductase	One carbon pool by folate, Folate biosynthesis	map00670, map00790	10, 15	3	TEA006412.1, TEA031431.1, TEA006404.1
314	ec:1.2.1.4 - dehydrogenase (NADP+)	Caprolactam degradation	map00930	5	3	TEA025215.1, TEA016574.1, TEA024934.1
315	ec:1.2.4.4 - dehydrogenase (2-methylpropanoyl-transferring)	Biosynthesis of antibiotics, Propanoate metabolism, Valine, leucine and isoleucine degradation	map01130, map00640, map00280	155, 12, 17	3	TEA028002.1, TEA007101.1, TEA007105.1
316	ec:3.1.4.11 - phospholipase C	Inositol phosphate metabolism, Phosphatidylinositol signaling system	map00562, map04070	21, 19	3	TEA012572.1, TEA028436.1, TEA012582.1
317	ec:2.7.1.44 - galacturonokinase (phosphorylating) D-galacturonic acid kinase	Amino sugar and nucleotide sugar metabolism	map00520	42	3	TEA011924.1, TEA002314.1, TEA026141.1
318	ec:1.1.1.237 - reductase	Tyrosine metabolism, Phenylalanine metabolism, Ubiquinone and other terpenoid-quinone biosynthesis, Tropane, piperidine and pyridine alkaloid biosynthesis	map00350, map00360, map00130, map00960	16, 16, 11, 10	3	TEA033351.1, TEA022305.1, TEA033342.1
319	ec:4.2.1.18 - hydratase	Valine, leucine and isoleucine degradation	map00280	17	3	TEA031060.1, TEA028979.1, TEA026950.1
320	ec:4.6.1.2 - cyclase	Purine metabolism	map00230	41	3	TEA010298.1, TEA017628.1, TEA025729.1
321	ec:2.1.1.140 - ec:2.1.1.140 (S)-coclaurine-N-methyltransferase	Isoquinoline alkaloid biosynthesis	map00950	11	3	TEA001071.1, TEA011434.1, TEA014341.1
322	ec:5.1.3.13 - 3,5-epimerase	Streptomycin biosynthesis, Polyketide sugar unit biosynthesis, Biosynthesis of antibiotics	map00521, map00523, map01130	9, 3, 155	3	TEA016079.1, TEA001467.1, TEA014741.1
323	ec:4.2.1.11 - hydratase	Methane metabolism, Glycolysis / Gluconeogenesis, Biosynthesis of antibiotics	map00680, map00010, map01130	12, 27, 155	3	TEA026497.1, TEA010968.1, TEA002558.1
324	ec:1.1.99.14 - dehydrogenase	Glyoxylate and dicarboxylate metabolism	map00630	23	3	TEA010781.1, TEA014264.1, TEA000695.1
325	ec:3.5.2.5 - ec:3.5.2.5 allantoinase	Purine metabolism	map00230	41	3	TEA002149.1, TEA004064.1, TEA002104.1
326	ec:1.1.99.2 - dehydrogenase	Butanoate metabolism	map00650	14	3	TEA033243.1, TEA004061.1, TEA011928.1
327	ec:3.1.3.11 - hexose diphosphatase	Pentose phosphate pathway, Carbon fixation in photosynthetic organisms, Fructose and mannose metabolism, Methane metabolism, Glycolysis / Gluconeogenesis, Biosynthesis of antibiotics	map00030, map00710, map00051, map00680, map00010, map01130	15, 22, 24, 12, 27, 155	3	TEA001068.1, TEA004706.1, TEA029677.1
328	ec:1.1.1.133 - reductase	Streptomycin biosynthesis, Polyketide sugar unit biosynthesis, Biosynthesis of antibiotics	map00521, map00523, map01130	9, 3, 155	3	TEA016079.1, TEA001467.1, TEA014741.1
329	ec:2.6.1.1 - transaminase	Tyrosine metabolism, Carbon fixation in photosynthetic organisms, Novobiocin biosynthesis, Cysteine and methionine metabolism, Alanine, aspartate and glutamate metabolism, Arginine biosynthesis, Phenylalanine metabolism, Isoquinoline alkaloid biosynthesis, Biosynthesis of antibiotics, Phenylalanine, tyrosine and tryptophan biosynthesis, Arginine and proline metabolism, Tropane, piperidine and pyr…	map00350, map00710, map00401, map00270, map00250, map00220, map00360, map00950, map01130, map00400, map00330, map00960	16, 22, 4, 40, 23, 17, 16, 11, 155, 21, 15, 10	3	TEA022382.1, TEA018663.1, TEA024318.1
330	ec:6.3.2.17 - synthase	Folate biosynthesis	map00790	15	3	TEA030568.1, TEA028867.1, TEA017310.1
331	ec:6.1.1.4 - ligase	Aminoacyl-tRNA biosynthesis	map00970	20	3	TEA013659.1, TEA009175.1, TEA018492.1
332	ec:2.4.1.198 - N-acetylglucosaminyltransferase	Glycosylphosphatidylinositol (GPI)-anchor biosynthesis	map00563	1	3	TEA019873.1, TEA001300.1, TEA020894.1
333	ec:2.7.7.22 - guanylyltransferase (GDP)	Amino sugar and nucleotide sugar metabolism, Fructose and mannose metabolism	map00520, map00051	42, 24	3	TEA023923.1, TEA009913.1, TEA018838.1
334	ec:2.3.3.1 - (Si)-synthase	Citrate cycle (TCA cycle), Biosynthesis of antibiotics, Glyoxylate and dicarboxylate metabolism	map00020, map01130, map00630	16, 155, 23	3	TEA006822.1, TEA010365.1, TEA005456.1
335	ec:6.1.1.18 - ligase	Aminoacyl-tRNA biosynthesis	map00970	20	3	TEA000849.1, TEA013659.1, TEA018492.1
336	ec:4.4.1.1 - gamma-lyase	Cysteine and methionine metabolism, Glycine, serine and threonine metabolism, Biosynthesis of antibiotics, Selenocompound metabolism	map00270, map00260, map01130, map00450	40, 24, 155, 10	3	TEA014615.1, TEA005918.1, TEA012929.1
337	ec:1.1.1.41 - dehydrogenase (NAD+)	Citrate cycle (TCA cycle), Biosynthesis of antibiotics	map00020, map01130	16, 155	3	TEA029338.1, TEA017313.1, TEA024582.1
338	ec:2.6.1.4 - transaminase	Glycine, serine and threonine metabolism, Biosynthesis of antibiotics, Glyoxylate and dicarboxylate metabolism	map00260, map01130, map00630	24, 155, 23	3	TEA029372.1, TEA016362.1, TEA027939.1
339	ec:2.7.10.2 - protein-tyrosine kinase	T cell receptor signaling pathway	map04660	2	3	TEA007948.1, TEA006208.1, TEA003369.1
340	ec:3.5.2.3 - carbamoylaspartic dehydrase	Pyrimidine metabolism	map00240	26	3	TEA004241.1, TEA027914.1, TEA004244.1
341	ec:1.2.1.5 - dehydrogenase [NAD(P)+]	beta-Alanine metabolism, Tyrosine metabolism, Phenylalanine metabolism, Drug metabolism - cytochrome P450, Metabolism of xenobiotics by cytochrome P450, Glycolysis / Gluconeogenesis, Histidine metabolism	map00410, map00350, map00360, map00982, map00980, map00010, map00340	15, 16, 16, 6, 5, 27, 10	3	TEA033457.1, TEA010889.1, TEA018687.1
342	ec:2.5.1.27 - dimethylallyltransferase	Zeatin biosynthesis	map00908	6	3	TEA004955.1, TEA029276.1, TEA015325.1
343	ec:1.13.99.1 - oxygenase	Inositol phosphate metabolism, Ascorbate and aldarate metabolism	map00562, map00053	21, 14	3	TEA013773.1, TEA018449.1, TEA024455.1
344	ec:1.11.2.3 - seed peroxygenase	Cutin, suberine and wax biosynthesis	map00073	6	3	TEA014309.1, TEA014043.1, TEA014970.1
345	ec:1.14.13.122 - oxygenase	Porphyrin and chlorophyll metabolism	map00860	23	3	TEA005094.1, TEA014128.1, TEA012149.1
346	ec:2.7.7.13 - guanylyltransferase	Amino sugar and nucleotide sugar metabolism, Fructose and mannose metabolism	map00520, map00051	42, 24	3	TEA011350.1, TEA025208.1, TEA005522.1
347	ec:2.7.8.5 - 1-phosphatidyltransferase	Glycerophospholipid metabolism	map00564	30	3	TEA022675.1, TEA017932.1, TEA030859.1
348	ec:2.6.1.83 - aminotransferase	Lysine biosynthesis, Biosynthesis of antibiotics	map00300, map01130	6, 155	3	TEA030295.1, TEA003853.1, TEA003859.1
349	ec:2.4.1.46 - synthase	Glycerolipid metabolism	map00561	20	3	TEA015117.1, TEA014152.1, TEA023731.1
350	ec:4.1.2.5 - aldolase	Glycine, serine and threonine metabolism	map00260	24	3	TEA018396.1, TEA024730.1, TEA010831.1
351	ec:3.2.1.68 - debranching enzyme	Starch and sucrose metabolism	map00500	33	3	TEA015469.1, TEA015483.1, TEA023857.1
352	ec:2.3.3.10 - synthase	Biosynthesis of antibiotics, Terpenoid backbone biosynthesis, Butanoate metabolism, Valine, leucine and isoleucine degradation, Synthesis and degradation of ketone bodies	map01130, map00900, map00650, map00280, map00072	155, 24, 14, 17, 4	3	TEA005558.1, TEA001661.1, TEA014739.1
353	ec:3.5.4.4 - deaminase	Purine metabolism	map00230	41	3	TEA026372.1, TEA016886.1, TEA022083.1
354	ec:2.4.1.242 - glucosyltransferase	Starch and sucrose metabolism	map00500	33	3	TEA027031.1, TEA001545.1, TEA026718.1
355	ec:2.7.7.64 - uridylyltransferase	Amino sugar and nucleotide sugar metabolism, Biosynthesis of antibiotics, Ascorbate and aldarate metabolism, Pentose and glucuronate interconversions, Galactose metabolism	map00520, map01130, map00053, map00040, map00052	42, 155, 14, 17, 18	3	TEA022671.1, TEA021463.1, TEA025597.1
356	ec:1.3.1.82 - reductase	Monoterpenoid biosynthesis	map00902	7	3	TEA002544.1, TEA019845.1, TEA024269.1
357	ec:6.3.5.7 - synthase (glutamine-hydrolysing)	Aminoacyl-tRNA biosynthesis	map00970	20	3	TEA009087.1, TEA016854.1, TEA014675.1
358	ec:3.6.1.22 - diphosphatase	Nicotinate and nicotinamide metabolism	map00760	14	3	TEA021034.1, TEA022344.1, TEA018724.1
359	ec:6.1.1.19 - ligase	Aminoacyl-tRNA biosynthesis	map00970	20	3	TEA015515.1, TEA018625.1, TEA010713.1
360	ec:1.1.1.28 - dehydrogenase	Pyruvate metabolism	map00620	24	3	TEA010781.1, TEA014264.1, TEA000695.1
361	ec:1.1.1.85 - dehydrogenase	Valine, leucine and isoleucine biosynthesis, C5-Branched dibasic acid metabolism	map00290, map00660	9, 3	3	TEA002919.1, TEA024582.1, TEA006390.1
362	ec:1.1.1.14 - 2-dehydrogenase	Fructose and mannose metabolism, Pentose and glucuronate interconversions	map00051, map00040	24, 17	2	TEA020918.1, TEA020890.1
363	ec:1.8.3.1 - oxidase	Sulfur metabolism	map00920	13	2	TEA025125.1, TEA032158.1
364	ec:2.2.1.1 - glycolaldehydetransferase	Pentose phosphate pathway, Carbon fixation in photosynthetic organisms, Biosynthesis of ansamycins, Biosynthesis of antibiotics	map00030, map00710, map01051, map01130	15, 22, 1, 155	2	TEA018748.1, TEA003921.1
365	ec:5.1.3.5 - 4-epimerase	Amino sugar and nucleotide sugar metabolism	map00520	42	2	TEA003753.1, TEA014253.1
366	ec:3.5.1.3 - alpha-keto acid-omega-amidase	Alanine, aspartate and glutamate metabolism	map00250	23	2	TEA001954.1, TEA001132.1
367	ec:3.1.3.75 - phosphatase	Glycerophospholipid metabolism	map00564	30	2	TEA027217.1, TEA019565.1
368	ec:4.2.1.84 - hydratase	Fluorobenzoate degradation, Tryptophan metabolism, Styrene degradation, Aminobenzoate degradation	map00364, map00380, map00643, map00627	1, 20, 5, 6	2	TEA012344.1, TEA025287.1
369	ec:2.5.1.32 - synthase	Biosynthesis of terpenoids and steroids, Carotenoid biosynthesis	map01062, map00906	1, 6	2	TEA022104.1, TEA029725.1
370	ec:6.1.1.1 - ligase	Aminoacyl-tRNA biosynthesis	map00970	20	2	TEA027701.1, TEA027707.1
371	ec:6.3.4.5 - synthase	Alanine, aspartate and glutamate metabolism, Arginine biosynthesis, Biosynthesis of antibiotics	map00250, map00220, map01130	23, 17, 155	2	TEA012591.1, TEA024550.1
372	ec:1.4.3.2 - oxidase	Tyrosine metabolism, Cysteine and methionine metabolism, Alanine, aspartate and glutamate metabolism, Phenylalanine metabolism, Isoquinoline alkaloid biosynthesis, Phenylalanine, tyrosine and tryptophan biosynthesis, Tryptophan metabolism, Valine, leucine and isoleucine degradation	map00350, map00270, map00250, map00360, map00950, map00400, map00380, map00280	16, 40, 23, 16, 11, 21, 20, 17	2	TEA009621.1, TEA011549.1
373	ec:1.5.3.16 - oxidase	beta-Alanine metabolism, Arginine and proline metabolism	map00410, map00330	15, 15	2	TEA015140.1, TEA018645.1
374	ec:4.1.1.33 - decarboxylase	Biosynthesis of antibiotics, Terpenoid backbone biosynthesis	map01130, map00900	155, 24	2	TEA030195.1, TEA026311.1
375	ec:2.7.1.159 - 5/6-kinase	Inositol phosphate metabolism, Phosphatidylinositol signaling system	map00562, map04070	21, 19	2	TEA025343.1, TEA000800.1
376	ec:4.1.3.27 - synthase	Phenazine biosynthesis, Biosynthesis of antibiotics, Phenylalanine, tyrosine and tryptophan biosynthesis	map00405, map01130, map00400	1, 155, 21	2	TEA004665.1, TEA009091.1
377	ec:1.3.3.4 - oxidase	Porphyrin and chlorophyll metabolism	map00860	23	2	TEA004352.1, TEA025819.1
378	ec:4.2.1.33 - dehydratase	Valine, leucine and isoleucine biosynthesis	map00290	9	2	TEA018265.1, TEA009301.1
379	ec:2.6.1.78 - aminotransferase	Phenylalanine, tyrosine and tryptophan biosynthesis	map00400	21	2	TEA022382.1, TEA018663.1
380	ec:2.7.8.1 - EPT	Phosphonate and phosphinate metabolism, Ether lipid metabolism, Glycerophospholipid metabolism	map00440, map00565, map00564	4, 7, 30	2	TEA031337.1, TEA033425.1
381	ec:6.1.1.17 - ligase	Aminoacyl-tRNA biosynthesis, Porphyrin and chlorophyll metabolism	map00970, map00860	20, 23	2	TEA017365.1, TEA013157.1
382	ec:2.5.1.85 - diphosphate synthase [geranylgeranyl-diphosphate specific]	Terpenoid backbone biosynthesis	map00900	24	2	TEA023187.1, TEA025437.1
383	ec:4.2.1.24 - synthase	Porphyrin and chlorophyll metabolism	map00860	23	2	TEA023791.1, TEA012384.1
384	ec:2.7.2.11 - 5-kinase	Carbapenem biosynthesis, Biosynthesis of antibiotics, Arginine and proline metabolism	map00332, map01130, map00330	2, 155, 15	2	TEA031333.1, TEA006045.1
385	ec:1.7.3.3 - urate hydroxylase	Purine metabolism, Caffeine metabolism	map00230, map00232	41, 3	2	TEA012458.1, TEA029732.1
386	ec:1.4.3.16 - oxidase	Alanine, aspartate and glutamate metabolism, Nicotinate and nicotinamide metabolism	map00250, map00760	23, 14	2	TEA009621.1, TEA011549.1
387	ec:3.5.1.14 - acid amidohydrolase	Arginine biosynthesis, Biosynthesis of antibiotics	map00220, map01130	17, 155	2	TEA021763.1, TEA005098.1
388	ec:1.11.1.6 - equilase	Biosynthesis of antibiotics, Tryptophan metabolism, Glyoxylate and dicarboxylate metabolism	map01130, map00380, map00630	155, 20, 23	2	TEA013778.1, TEA006171.1
389	ec:3.5.99.7 - deaminase	Cysteine and methionine metabolism	map00270	40	2	TEA023337.1, TEA013231.1
390	ec:6.6.1.1 - chelatase	Porphyrin and chlorophyll metabolism	map00860	23	2	TEA026714.1, TEA032426.1
391	ec:3.5.1.5 - ec:3.5.1.5 urease	Arginine biosynthesis, Purine metabolism, Atrazine degradation	map00220, map00230, map00791	17, 41, 1	2	TEA020308.1, TEA023191.1
392	ec:2.5.1.54 - synthase	Biosynthesis of antibiotics, Phenylalanine, tyrosine and tryptophan biosynthesis	map01130, map00400	155, 21	2	TEA006498.1, TEA007223.1
393	ec:2.8.1.8 - synthase	Lipoic acid metabolism	map00785	1	2	TEA010760.1, TEA010109.1
394	ec:2.7.7.38 - cytidylyltransferase	Lipopolysaccharide biosynthesis	map00540	3	2	TEA026223.1, TEA012418.1
395	ec:2.7.4.9 - kinase	Pyrimidine metabolism	map00240	26	2	TEA024575.1, TEA028416.1
396	ec:3.1.3.77 - synthase	Cysteine and methionine metabolism	map00270	40	2	TEA024873.1, TEA018411.1
397	ec:2.1.1.95 - O-methyltransferase	Ubiquinone and other terpenoid-quinone biosynthesis	map00130	11	2	TEA017445.1, TEA006138.1
398	ec:2.4.1.135 - 3-beta-glucuronosyltransferase	Glycosaminoglycan biosynthesis - heparan sulfate / heparin, Mannose type O-glycan biosynthesis, Glycosaminoglycan biosynthesis - chondroitin sulfate / dermatan sulfate	map00534, map00515, map00532	2, 2, 1	2	TEA015170.1, TEA016668.1
399	ec:1.5.3.17 - polyamine oxidase	beta-Alanine metabolism, Arginine and proline metabolism	map00410, map00330	15, 15	2	TEA015140.1, TEA018645.1
400	ec:1.17.1.3 - reductase	Flavonoid biosynthesis	map00941	9	2	TEA021535.1, TEA026458.1
401	ec:2.4.1.25 - disproportionating enzyme	Starch and sucrose metabolism	map00500	33	2	TEA033877.1, TEA017519.1
402	ec:2.7.1.30 - kinase	Glycerolipid metabolism	map00561	20	2	TEA023136.1, TEA027687.1
403	ec:2.6.1.11 - transaminase	Arginine biosynthesis, Biosynthesis of antibiotics	map00220, map01130	17, 155	2	TEA030871.1, TEA019438.1
404	ec:1.3.1.38 - reductase (NADPH)	Fatty acid elongation	map00062	10	2	TEA021447.1, TEA007091.1
405	ec:2.7.1.43 - glucuronokinase (phosphorylating)	Amino sugar and nucleotide sugar metabolism, Ascorbate and aldarate metabolism, Pentose and glucuronate interconversions	map00520, map00053, map00040	42, 14, 17	2	TEA011924.1, TEA026141.1
406	ec:1.3.1.3 - 5beta-reductase	Primary bile acid biosynthesis, Steroid hormone biosynthesis	map00120, map00140	1, 3	2	TEA028169.1, TEA000604.1
407	ec:4.2.1.47 - 4,6-dehydratase	Amino sugar and nucleotide sugar metabolism, Fructose and mannose metabolism	map00520, map00051	42, 24	2	TEA008792.1, TEA023461.1
408	ec:2.3.1.158 - acyltransferase	Glycerolipid metabolism	map00561	20	2	TEA017895.1, TEA022408.1
409	ec:5.3.3.2 - Delta-isomerase	Biosynthesis of antibiotics, Terpenoid backbone biosynthesis	map01130, map00900	155, 24	2	TEA000437.1, TEA030524.1
410	ec:1.1.1.82 - dehydrogenase (NADP+)	Pyruvate metabolism, Carbon fixation in photosynthetic organisms	map00620, map00710	24, 22	2	TEA004926.1, TEA005617.1
411	ec:2.3.1.1 - N-acetyltransferase	Arginine biosynthesis, Biosynthesis of antibiotics	map00220, map01130	17, 155	2	TEA022758.1, TEA014940.1
412	ec:2.1.1.141 - O-methyltransferase	alpha-Linolenic acid metabolism	map00592	10	2	TEA015791.1, TEA010054.1
413	ec:2.3.1.50 - C-palmitoyltransferase	Sphingolipid metabolism	map00600	12	2	TEA026408.1, TEA024865.1
414	ec:4.1.1.39 - carboxylase	Carbon fixation in photosynthetic organisms, Biosynthesis of antibiotics, Glyoxylate and dicarboxylate metabolism	map00710, map01130, map00630	22, 155, 23	2	TEA001686.1, TEA017601.1
415	ec:1.11.1.12 - glutathione peroxidase	Glutathione metabolism	map00480	19	2	TEA008138.1, TEA011810.1
416	ec:1.5.1.20 - reductase [NAD(P)H]	One carbon pool by folate, Carbon fixation pathways in prokaryotes	map00670, map00720	10, 19	2	TEA027531.1, TEA016143.1
417	ec:2.3.1.75 - O-fatty-acyltransferase	Cutin, suberine and wax biosynthesis	map00073	6	2	TEA015524.1, TEA015526.1
418	ec:2.3.1.12 - acetyltransferase	Pyruvate metabolism, Citrate cycle (TCA cycle), Glycolysis / Gluconeogenesis, Biosynthesis of antibiotics	map00620, map00020, map00010, map01130	24, 16, 27, 155	2	TEA002017.1, TEA018968.1
419	ec:2.7.4.24 - kinase	Phosphatidylinositol signaling system	map04070	19	2	TEA013506.1, TEA018270.1
420	ec:6.3.5.4 - synthase (glutamine-hydrolysing)	Alanine, aspartate and glutamate metabolism	map00250	23	2	TEA029591.1, TEA018926.1
421	ec:2.7.1.134 - 1-kinase	Inositol phosphate metabolism	map00562	21	2	TEA025343.1, TEA000800.1
422	ec:2.6.1.16 - transaminase (isomerizing)	Amino sugar and nucleotide sugar metabolism, Alanine, aspartate and glutamate metabolism, Biosynthesis of antibiotics	map00520, map00250, map01130	42, 23, 155	2	TEA032034.1, TEA032933.1
423	ec:2.6.1.6 - transaminase	Pantothenate and CoA biosynthesis, Valine, leucine and isoleucine biosynthesis, Valine, leucine and isoleucine degradation	map00770, map00290, map00280	16, 9, 17	2	TEA011325.1, TEA027937.1
424	ec:6.1.1.22 - ligase	Aminoacyl-tRNA biosynthesis	map00970	20	2	TEA032316.1, TEA024743.1
425	ec:2.7.1.26 - kinase	Riboflavin metabolism	map00740	9	2	TEA003870.1, TEA015331.1
426	ec:2.5.1.84 - diphosphate synthase [geranyl-diphosphate specific]	Terpenoid backbone biosynthesis	map00900	24	2	TEA023187.1, TEA025437.1
427	ec:3.5.5.4 - nitrilase	Cyanoamino acid metabolism	map00460	12	2	TEA012344.1, TEA025287.1
428	ec:2.3.1.35 - N-acetyltransferase	Arginine biosynthesis, Biosynthesis of antibiotics	map00220, map01130	17, 155	2	TEA022758.1, TEA014940.1
429	ec:4.6.1.1 - cyclase	Purine metabolism	map00230	41	2	TEA016905.1, TEA003094.1
430	ec:3.1.1.31 - phosphogluconolactonase	Pentose phosphate pathway, Biosynthesis of antibiotics	map00030, map01130	15, 155	2	TEA019731.1, TEA009429.1
431	ec:1.6.1.1 - transhydrogenase (Si-specific)	Nicotinate and nicotinamide metabolism	map00760	14	2	TEA004926.1, TEA027659.1
432	ec:6.3.4.2 - synthase (glutamine hydrolysing)	Pyrimidine metabolism	map00240	26	2	TEA015430.1, TEA015429.1
433	ec:2.4.1.18 - branching enzyme	Starch and sucrose metabolism	map00500	33	2	TEA022679.1, TEA003021.1
434	ec:5.3.1.8 - isomerase	Amino sugar and nucleotide sugar metabolism, Fructose and mannose metabolism, Biosynthesis of antibiotics	map00520, map00051, map01130	42, 24, 155	2	TEA013002.1, TEA031799.1
435	ec:2.7.4.21 - kinase	Phosphatidylinositol signaling system	map04070	19	2	TEA013506.1, TEA018270.1
436	ec:6.3.2.2 - ligase	Cysteine and methionine metabolism, Glutathione metabolism	map00270, map00480	40, 19	2	TEA011808.1, TEA010829.1
437	ec:1.1.1.206 - reductase I	Tropane, piperidine and pyridine alkaloid biosynthesis	map00960	10	2	TEA002315.1, TEA004636.1
438	ec:1.10.3.1 - oxidase	Tyrosine metabolism, Isoquinoline alkaloid biosynthesis	map00350, map00950	16, 11	2	TEA024977.1, TEA026892.1
439	ec:6.3.4.21 - phosphoribosyltransferase	Nicotinate and nicotinamide metabolism	map00760	14	2	TEA006207.1, TEA028216.1
440	ec:4.2.1.19 - dehydratase	Histidine metabolism	map00340	10	2	TEA020690.1, TEA002098.1
441	ec:4.1.3.36 - synthase	Ubiquinone and other terpenoid-quinone biosynthesis	map00130	11	2	TEA032119.1, TEA032128.1
442	ec:6.3.3.2 - cyclo-ligase	One carbon pool by folate	map00670	10	2	TEA025568.1, TEA028182.1
443	ec:2.5.1.21 - synthase	Steroid biosynthesis, Sesquiterpenoid and triterpenoid biosynthesis, Biosynthesis of antibiotics	map00100, map00909, map01130	6, 5, 155	2	TEA022104.1, TEA029725.1
444	ec:5.3.2.5 - enolase	Cysteine and methionine metabolism	map00270	40	2	TEA024873.1, TEA018411.1
445	ec:3.6.1.21 - diphosphatase	Fructose and mannose metabolism, Purine metabolism, Starch and sucrose metabolism	map00051, map00230, map00500	24, 41, 33	2	TEA018712.1, TEA001538.1
446	ec:1.18.1.2 - reductase	Photosynthesis	map00195	2	2	TEA032600.1, TEA008559.1
447	ec:1.3.5.1 - dehydrogenase	Citrate cycle (TCA cycle), Oxidative phosphorylation, Biosynthesis of antibiotics, Butanoate metabolism, Carbon fixation pathways in prokaryotes	map00020, map00190, map01130, map00650, map00720	16, 5, 155, 14, 19	2	TEA017724.1, TEA026784.1
448	ec:3.6.1.12 - diphosphatase	Pyrimidine metabolism	map00240	26	2	TEA010169.1, TEA010288.1
449	ec:1.13.11.51 - dioxygenase	Carotenoid biosynthesis	map00906	6	2	TEA027515.1, TEA014720.1
450	ec:1.2.1.18 - dehydrogenase (acetylating)	beta-Alanine metabolism, Inositol phosphate metabolism, Propanoate metabolism	map00410, map00562, map00640	15, 21, 12	2	TEA026343.1, TEA007974.1
451	ec:2.7.1.17 - xylulokinase (phosphorylating)	Pentose and glucuronate interconversions	map00040	17	2	TEA032914.1, TEA028074.1
452	ec:1.4.7.1 - synthase (ferredoxin)	Nitrogen metabolism, Glyoxylate and dicarboxylate metabolism	map00910, map00630	10, 23	2	TEA024031.1, TEA004895.1
453	ec:6.3.5.1 - synthase (glutamine-hydrolysing)	Nicotinate and nicotinamide metabolism	map00760	14	2	TEA019890.1, TEA023877.1
454	ec:2.6.1.79 - aminotransferase	Phenylalanine, tyrosine and tryptophan biosynthesis	map00400	21	2	TEA022382.1, TEA018663.1
455	ec:1.8.99.2 - reductase	Sulfur metabolism	map00920	13	2	TEA022975.1, TEA018081.1
456	ec:3.5.1.1 - asparaginase II	Cyanoamino acid metabolism, Alanine, aspartate and glutamate metabolism	map00460, map00250	12, 23	2	TEA028846.1, TEA016885.1
457	ec:6.3.5.5 - synthase (glutamine-hydrolysing)	Alanine, aspartate and glutamate metabolism, Pyrimidine metabolism	map00250, map00240	23, 26	2	TEA021721.1, TEA025361.1
458	ec:4.1.1.49 - carboxykinase (ATP)	Pyruvate metabolism, Carbon fixation in photosynthetic organisms, Citrate cycle (TCA cycle), Glycolysis / Gluconeogenesis, Biosynthesis of antibiotics	map00620, map00710, map00020, map00010, map01130	24, 22, 16, 27, 155	2	TEA015503.1, TEA008970.1
459	ec:1.3.5.6 - desaturase	Carotenoid biosynthesis	map00906	6	2	TEA007854.1, TEA026121.1
460	ec:1.1.1.88 - reductase	Biosynthesis of antibiotics, Terpenoid backbone biosynthesis	map01130, map00900	155, 24	2	TEA021767.1, TEA002814.1
461	ec:3.5.1.23 - acylsphingosine deacylase	Sphingolipid metabolism	map00600	12	2	TEA020521.1, TEA008634.1
462	ec:2.7.1.33 - kinase	Pantothenate and CoA biosynthesis	map00770	16	2	TEA023965.1, TEA013985.1
463	ec:2.7.7.14 - cytidylyltransferase	Phosphonate and phosphinate metabolism, Glycerophospholipid metabolism	map00440, map00564	4, 30	2	TEA015486.1, TEA033767.1
464	ec:1.3.1.45 - reductase	Isoflavonoid biosynthesis	map00943	2	2	TEA012659.1, TEA000395.1
465	ec:3.5.2.17 - hydrolase	Purine metabolism	map00230	41	2	TEA001244.1, TEA011421.1
466	ec:6.3.1.2 - synthetase	Alanine, aspartate and glutamate metabolism, Arginine biosynthesis, Nitrogen metabolism, Glyoxylate and dicarboxylate metabolism	map00250, map00220, map00910, map00630	23, 17, 10, 23	2	TEA015580.1, TEA002687.1
467	ec:4.3.1.17 - ammonia-lyase	Cysteine and methionine metabolism, Glycine, serine and threonine metabolism, Biosynthesis of antibiotics	map00270, map00260, map01130	40, 24, 155	2	TEA028122.1, TEA021551.1
468	ec:2.4.2.14 - phosphoribosyldiphosphate 5-amidotransferase	Alanine, aspartate and glutamate metabolism, Purine metabolism, Biosynthesis of antibiotics	map00250, map00230, map01130	23, 41, 155	2	TEA012608.1, TEA008063.1
469	ec:4.6.1.12 - 2,4-cyclodiphosphate synthase	Biosynthesis of antibiotics, Terpenoid backbone biosynthesis	map01130, map00900	155, 24	2	TEA007805.1, TEA027323.1
470	ec:1.3.3.3 - oxidase	Porphyrin and chlorophyll metabolism	map00860	23	2	TEA015415.1, TEA015436.1
471	ec:2.7.1.47 - D-ribulokinase (phosphorylating)	Pentose and glucuronate interconversions	map00040	17	2	TEA001540.1, TEA032914.1
472	ec:3.1.3.5 - uridine 5'-nucleotidase	Nicotinate and nicotinamide metabolism, Purine metabolism, Pyrimidine metabolism	map00760, map00230, map00240	14, 41, 26	2	TEA003465.1, TEA032879.1
473	ec:1.1.1.211 - dehydrogenase	Fatty acid degradation, Fatty acid elongation	map00071, map00062	15, 10	2	TEA029358.1, TEA030226.1
474	ec:3.2.1.114 - 1,3-1,6-alpha-mannosidase	Various types of N-glycan biosynthesis, N-Glycan biosynthesis	map00513, map00510	11, 12	2	TEA004444.1, TEA006336.1
475	ec:4.2.3.15 - synthase	Monoterpenoid biosynthesis	map00902	7	2	TEA009449.1, TEA030379.1
476	ec:2.7.1.148 - 5'-diphospho)-2-C-methyl-D-erythritol kinase	Biosynthesis of antibiotics, Terpenoid backbone biosynthesis	map01130, map00900	155, 24	2	TEA021131.1, TEA033157.1
477	ec:6.2.1.5 - ligase (ADP-forming)	Citrate cycle (TCA cycle), Biosynthesis of antibiotics, Propanoate metabolism, Carbon fixation pathways in prokaryotes, C5-Branched dibasic acid metabolism	map00020, map01130, map00640, map00720, map00660	16, 155, 12, 19, 3	2	TEA027556.1, TEA021546.1
478	ec:2.5.1.48 - gamma-synthase	Cysteine and methionine metabolism, Sulfur metabolism, Biosynthesis of antibiotics, Selenocompound metabolism	map00270, map00920, map01130, map00450	40, 13, 155, 10	2	TEA014639.1, TEA014615.1
479	ec:3.5.4.19 - cyclohydrolase	Histidine metabolism	map00340	10	2	TEA001458.1, TEA005024.1
480	ec:1.1.1.208 - dehydrogenase	Monoterpenoid biosynthesis	map00902	7	2	TEA019845.1, TEA030899.1
481	ec:4.3.2.9 - gamma-glutamyl-amino acid cyclotransferase	Glutathione metabolism	map00480	19	2	TEA004081.1, TEA001487.1
482	ec:2.5.1.58 - farnesyltransferase	Biosynthesis of antibiotics, Terpenoid backbone biosynthesis	map01130, map00900	155, 24	2	TEA001038.1, TEA028935.1
483	ec:4.2.1.109 - 1-phosphate dehydratase	Cysteine and methionine metabolism	map00270	40	2	TEA024873.1, TEA018411.1
484	ec:3.1.2.21 - hydrolase	Fatty acid biosynthesis	map00061	12	2	TEA016642.1, TEA016641.1
485	ec:2.1.3.2 - carbamoyltransferase	Alanine, aspartate and glutamate metabolism, Pyrimidine metabolism	map00250, map00240	23, 26	2	TEA000106.1, TEA022702.1
486	ec:2.3.1.198 - 2-O-acyltransferase	Glycerophospholipid metabolism	map00564	30	2	TEA019813.1, TEA015647.1
487	ec:1.8.5.1 - dehydrogenase (ascorbate)	Ascorbate and aldarate metabolism, Glutathione metabolism	map00053, map00480	14, 19	2	TEA018716.1, TEA004989.1
488	ec:1.2.1.41 - dehydrogenase	Carbapenem biosynthesis, Biosynthesis of antibiotics, Arginine and proline metabolism	map00332, map01130, map00330	2, 155, 15	2	TEA031333.1, TEA006045.1
489	ec:3.2.1.126 - beta-glucosidase	Phenylpropanoid biosynthesis	map00940	16	2	TEA008832.1, TEA008079.1
490	ec:1.14.11.15 - 3beta-dioxygenase	Diterpenoid biosynthesis	map00904	3	2	TEA009330.1, TEA001361.1
491	ec:2.7.7.69 - phosphorylase	Ascorbate and aldarate metabolism	map00053	14	2	TEA023923.1, TEA009913.1
492	ec:6.2.1.20 - ligase	Fatty acid degradation	map00071	15	2	TEA032529.1, TEA024191.1
493	ec:4.1.1.37 - decarboxylase	Porphyrin and chlorophyll metabolism	map00860	23	2	TEA009853.1, TEA016019.1
494	ec:5.4.2.8 - mannose phosphomutase	Amino sugar and nucleotide sugar metabolism, Fructose and mannose metabolism, Biosynthesis of antibiotics	map00520, map00051, map01130	42, 24, 155	2	TEA015401.1, TEA012372.1
495	ec:3.1.3.18 - phosphatase	Biosynthesis of antibiotics, Glyoxylate and dicarboxylate metabolism	map01130, map00630	155, 23	2	TEA013084.1, TEA015724.1
496	ec:2.6.1.58 - transaminase	Tyrosine metabolism, Phenylalanine metabolism, Biosynthesis of antibiotics, Phenylalanine, tyrosine and tryptophan biosynthesis, Tropane, piperidine and pyridine alkaloid biosynthesis	map00350, map00360, map01130, map00400, map00960	16, 16, 155, 21, 10	2	TEA011325.1, TEA027937.1
497	ec:2.4.2.17 - phosphoribosyltransferase	Histidine metabolism	map00340	10	2	TEA001517.1, TEA030350.1
498	ec:5.4.99.30 - mutase	Amino sugar and nucleotide sugar metabolism	map00520	42	2	TEA005026.1, TEA001847.1
499	ec:6.2.1.2 - acyl-CoA ligase	Butanoate metabolism	map00650	14	2	TEA007716.1, TEA024905.1
500	ec:1.2.1.27 - dehydrogenase (CoA-acylating)	Propanoate metabolism, Valine, leucine and isoleucine degradation	map00640, map00280	12, 17	2	TEA026343.1, TEA007974.1
501	ec:1.2.1.28 - dehydrogenase (NAD+)	Toluene degradation, Xylene degradation, Aminobenzoate degradation	map00623, map00622, map00627	2, 1, 6	2	TEA010889.1, TEA028626.1
502	ec:6.1.1.10 - ligase	Aminoacyl-tRNA biosynthesis, Selenocompound metabolism	map00970, map00450	20, 10	2	TEA026369.1, TEA029794.1
503	ec:4.99.1.4 - ferrochelatase	Porphyrin and chlorophyll metabolism	map00860	23	2	TEA003349.1, TEA003384.1
504	ec:1.3.99.5 - 4-dehydrogenase (acceptor)	Steroid degradation	map00984	2	2	TEA023274.1, TEA032996.1
505	ec:6.1.1.21 - ligase	Aminoacyl-tRNA biosynthesis	map00970	20	2	TEA008926.1, TEA024192.1
506	ec:1.8.4.8 - reductase (thioredoxin)	Sulfur metabolism	map00920	13	2	TEA022975.1, TEA018081.1
507	ec:1.4.1.14 - synthase (NADH)	Alanine, aspartate and glutamate metabolism, Nitrogen metabolism, Biosynthesis of antibiotics	map00250, map00910, map01130	23, 10, 155	2	TEA026779.1, TEA011569.1
508	ec:2.7.11.11 - protein kinase	mTOR signaling pathway	map04150	2	2	TEA020779.1, TEA023854.1
509	ec:4.2.1.96 - dehydratase	Folate biosynthesis	map00790	15	2	TEA032431.1, TEA001879.1
510	ec:2.4.1.141 - N-acetylglucosaminyltransferase	Various types of N-glycan biosynthesis, N-Glycan biosynthesis	map00513, map00510	11, 12	2	TEA006377.1, TEA001863.1
511	ec:2.4.1.101 - 2-beta-N-acetylglucosaminyltransferase	Various types of N-glycan biosynthesis, N-Glycan biosynthesis	map00513, map00510	11, 12	2	TEA006935.1, TEA011387.1
512	ec:2.7.7.9 - uridylyltransferase	Amino sugar and nucleotide sugar metabolism, Glycerolipid metabolism, Biosynthesis of antibiotics, Starch and sucrose metabolism, Pentose and glucuronate interconversions, Galactose metabolism	map00520, map00561, map01130, map00500, map00040, map00052	42, 20, 155, 33, 17, 18	2	TEA022671.1, TEA021463.1
513	ec:1.8.4.9 - reductase (glutathione)	Sulfur metabolism	map00920	13	2	TEA022975.1, TEA018081.1
514	ec:1.2.1.68 - dehydrogenase	Phenylpropanoid biosynthesis	map00940	16	2	TEA033457.1, TEA010889.1
515	ec:2.1.1.60 - N-methyltransferase	Lysine degradation	map00310	9	2	TEA032587.1, TEA032588.1
516	ec:1.2.1.84 - fatty acyl-CoA reductase	Cutin, suberine and wax biosynthesis	map00073	6	2	TEA028500.1, TEA027495.1
517	ec:2.6.1.50 - transaminase	Streptomycin biosynthesis, Biosynthesis of antibiotics	map00521, map01130	9, 155	2	TEA011325.1, TEA027937.1
518	ec:4.2.1.10 - dehydratase	Biosynthesis of antibiotics, Phenylalanine, tyrosine and tryptophan biosynthesis	map01130, map00400	155, 21	2	TEA027886.1, TEA027892.1
519	ec:2.6.1.27 - transaminase	Tryptophan metabolism	map00380	20	2	TEA011325.1, TEA027937.1
520	ec:3.6.1.6 - diphosphate phosphatase	Purine metabolism, Pyrimidine metabolism	map00230, map00240	41, 26	2	TEA000568.1, TEA006189.1
521	ec:4.2.1.65 - hydratase	Cyanoamino acid metabolism	map00460	12	2	TEA012344.1, TEA025287.1
522	ec:1.4.3.5 - 5'-phosphate synthase	Vitamin B6 metabolism	map00750	3	2	TEA001464.1, TEA027334.1
523	ec:2.6.1.57 - transaminase	Tyrosine metabolism, Novobiocin biosynthesis, Lysine biosynthesis, Cysteine and methionine metabolism, Phenylalanine metabolism, Isoquinoline alkaloid biosynthesis, Biosynthesis of antibiotics, Phenylalanine, tyrosine and tryptophan biosynthesis, Tropane, piperidine and pyridine alkaloid biosynthesis	map00350, map00401, map00300, map00270, map00360, map00950, map01130, map00400, map00960	16, 4, 6, 40, 16, 11, 155, 21, 10	2	TEA011325.1, TEA027937.1
524	ec:3.1.3.64 - inositol-1,3-bisphosphate 3-phosphatase	Inositol phosphate metabolism, Phosphatidylinositol signaling system	map00562, map04070	21, 19	2	TEA009204.1, TEA016967.1
525	ec:2.6.1.9 - transaminase	Tyrosine metabolism, Novobiocin biosynthesis, Phenylalanine metabolism, Biosynthesis of antibiotics, Phenylalanine, tyrosine and tryptophan biosynthesis, Histidine metabolism, Tropane, piperidine and pyridine alkaloid biosynthesis	map00350, map00401, map00360, map01130, map00400, map00340, map00960	16, 4, 16, 155, 21, 10, 10	2	TEA011331.1, TEA020486.1
526	ec:1.8.3.6 - lyase	Biosynthesis of antibiotics, Terpenoid backbone biosynthesis	map01130, map00900	155, 24	2	TEA011247.1, TEA015351.1
527	ec:4.2.3.27 - synthase	Terpenoid backbone biosynthesis	map00900	24	2	TEA031457.1, TEA026271.1
528	ec:4.1.99.5 - oxygenase (deformylating)	Cutin, suberine and wax biosynthesis	map00073	6	2	TEA033703.1, TEA032831.1
529	ec:2.3.1.30 - O-acetyltransferase	Cysteine and methionine metabolism, Sulfur metabolism, Biosynthesis of antibiotics, Biosynthesis of secondary metabolites - unclassified	map00270, map00920, map01130, map00999	40, 13, 155, 1	2	TEA027209.1, TEA015479.1
530	ec:1.13.11.27 - dioxygenase	Tyrosine metabolism, Phenylalanine metabolism, Ubiquinone and other terpenoid-quinone biosynthesis	map00350, map00360, map00130	16, 16, 11	2	TEA014954.1, TEA013978.1
531	ec:6.1.1.3 - ligase	Aminoacyl-tRNA biosynthesis	map00970	20	2	TEA032634.1, TEA020298.1
532	ec:3.6.1.31 - diphosphatase	Histidine metabolism	map00340	10	2	TEA001458.1, TEA005024.1
533	ec:6.1.1.16 - ligase	Aminoacyl-tRNA biosynthesis	map00970	20	2	TEA008750.1, TEA011135.1
534	ec:3.5.5.1 - acetonitrilase	Cyanoamino acid metabolism, Nitrogen metabolism, Tryptophan metabolism, Styrene degradation, Aminobenzoate degradation	map00460, map00910, map00380, map00643, map00627	12, 10, 20, 5, 6	2	TEA012344.1, TEA025287.1
535	ec:5.5.1.13 - diphosphate synthase	Diterpenoid biosynthesis	map00904	3	1	TEA000496.1
536	ec:2.7.7.5 - adenylyltransferase (ADP)	Sulfur metabolism	map00920	13	1	TEA030308.1
537	ec:5.1.1.10 - racemase	D-Glutamine and D-glutamate metabolism, Cysteine and methionine metabolism, D-Arginine and D-ornithine metabolism, Glycine, serine and threonine metabolism	map00471, map00270, map00472, map00260	3, 40, 1, 24	1	TEA021551.1
538	ec:2.7.7.60 - 4-phosphate cytidylyltransferase	Biosynthesis of antibiotics, Terpenoid backbone biosynthesis	map01130, map00900	155, 24	1	TEA026482.1
539	ec:3.5.3.9 - deiminase	Purine metabolism	map00230	41	1	TEA009190.1
540	ec:2.7.4.8 - kinase	Purine metabolism	map00230	41	1	TEA032206.1
541	ec:1.1.1.43 - 2-dehydrogenase	Pentose phosphate pathway, Glutathione metabolism	map00030, map00480	15, 19	1	TEA024165.1
542	ec:2.2.1.2 - dihydroxyacetonetransferase	Pentose phosphate pathway, Biosynthesis of antibiotics	map00030, map01130	15, 155	1	TEA028499.1
543	ec:2.1.1.12 - S-methyltransferase	Selenocompound metabolism	map00450	10	1	TEA017744.1
544	ec:2.4.1.258 - alpha-1,3-mannosyltransferase	Various types of N-glycan biosynthesis, N-Glycan biosynthesis	map00513, map00510	11, 12	1	TEA013863.1
545	ec:2.4.1.129 - glycosyltransferase	Peptidoglycan biosynthesis	map00550	3	1	TEA012808.1
546	ec:4.3.1.24 - ammonia-lyase	Phenylalanine metabolism, Phenylpropanoid biosynthesis	map00360, map00940	16, 16	1	TEA023243.1
547	ec:2.1.1.64 - 3-O-methyltransferase	Ubiquinone and other terpenoid-quinone biosynthesis	map00130	11	1	TEA013510.1
548	ec:4.2.1.116 - dehydratase	Carbon fixation pathways in prokaryotes	map00720	19	1	TEA028979.1
549	ec:3.1.2.1 - hydrolase	Pyruvate metabolism	map00620	24	1	TEA033716.1
550	ec:2.7.8.13 - MraY transferase	Peptidoglycan biosynthesis	map00550	3	1	TEA015569.1
551	ec:3.5.1.16 - deacetylase	Arginine biosynthesis, Biosynthesis of antibiotics	map00220, map01130	17, 155	1	TEA014080.1
552	ec:4.1.1.36 - decarboxylase	Pantothenate and CoA biosynthesis	map00770	16	1	TEA032974.1
553	ec:3.1.2.2 - hydrolase	Fatty acid elongation, Biosynthesis of unsaturated fatty acids	map00062, map01040	10, 7	1	TEA033716.1
554	ec:5.3.99.6 - cyclase	alpha-Linolenic acid metabolism	map00592	10	1	TEA011480.1
555	ec:4.4.1.9 - synthase	Cyanoamino acid metabolism	map00460	12	1	TEA004789.1
556	ec:4.99.1.3 - cobaltochelatase	Porphyrin and chlorophyll metabolism	map00860	23	1	TEA003349.1
557	ec:4.3.1.18 - ammonia-lyase	Glycine, serine and threonine metabolism	map00260	24	1	TEA021551.1
558	ec:1.14.15.17 - a oxygenase	Porphyrin and chlorophyll metabolism	map00860	23	1	TEA005094.1
559	ec:1.13.11.5 - 1,2-dioxygenase	Tyrosine metabolism, Styrene degradation	map00350, map00643	16, 5	1	TEA008574.1
560	ec:2.7.1.36 - kinase	Biosynthesis of antibiotics, Terpenoid backbone biosynthesis	map01130, map00900	155, 24	1	TEA019821.1
561	ec:3.4.19.13 - hydrolase	Glutathione metabolism	map00480	19	1	TEA014026.1
562	ec:2.7.7.12 - uridylyltransferase	Amino sugar and nucleotide sugar metabolism, Galactose metabolism	map00520, map00052	42, 18	1	TEA025597.1
563	ec:4.4.1.16 - lyase	Selenocompound metabolism	map00450	10	1	TEA023027.1
564	ec:3.5.3.12 - deiminase	Arginine and proline metabolism	map00330	15	1	TEA022185.1
565	ec:5.1.3.6 - 4-epimerase	Amino sugar and nucleotide sugar metabolism	map00520	42	1	TEA010592.1
566	ec:2.7.7.30 - guanylyltransferase	Amino sugar and nucleotide sugar metabolism, Fructose and mannose metabolism	map00520, map00051	42, 24	1	TEA031874.1
567	ec:4.2.1.59 - dehydratase	Fatty acid biosynthesis, Biotin metabolism	map00061, map00780	12, 9	1	TEA030287.1
568	ec:3.2.2.9 - nucleosidase	Cysteine and methionine metabolism	map00270	40	1	TEA011907.1
569	ec:2.4.1.195 - S-beta-glucosyltransferase	Tryptophan metabolism, Glucosinolate biosynthesis	map00380, map00966	20, 3	1	TEA029537.1
570	ec:4.2.3.86 - synthase	Sesquiterpenoid and triterpenoid biosynthesis	map00909	5	1	TEA017307.1
571	ec:2.4.2.18 - phosphoribosyltransferase	Biosynthesis of antibiotics, Phenylalanine, tyrosine and tryptophan biosynthesis	map01130, map00400	155, 21	1	TEA006947.1
572	ec:4.6.1.17 - pyranopterin monophosphate synthase	Folate biosynthesis	map00790	15	1	TEA005718.1
573	ec:2.4.1.91 - 3-O-glucosyltransferase	Flavone and flavonol biosynthesis	map00944	2	1	TEA032807.1
574	ec:2.3.2.2 - glutamyl transpeptidase	Cyanoamino acid metabolism, Taurine and hypotaurine metabolism, Glutathione metabolism	map00460, map00430, map00480	12, 4, 19	1	TEA014026.1
575	ec:1.2.1.13 - dehydrogenase (NADP+) (phosphorylating)	Carbon fixation in photosynthetic organisms	map00710	22	1	TEA015892.1
576	ec:1.1.1.105 - dehydrogenase (NAD+)	Retinol metabolism	map00830	5	1	TEA025281.1
577	ec:3.1.3.37 - SBPase	Carbon fixation in photosynthetic organisms	map00710	22	1	TEA004706.1
578	ec:2.4.1.219 - glucosyltransferase	Indole alkaloid biosynthesis	map00901	4	1	TEA002705.1
579	ec:3.1.1.82 - phedase	Porphyrin and chlorophyll metabolism	map00860	23	1	TEA015112.1
580	ec:6.3.2.5 - ligase (CTP)	Pantothenate and CoA biosynthesis	map00770	16	1	TEA010726.1
581	ec:3.1.1.49 - esterase	Phenylpropanoid biosynthesis	map00940	16	1	TEA018148.1
582	ec:2.1.1.13 - synthase	Cysteine and methionine metabolism, One carbon pool by folate, Selenocompound metabolism	map00270, map00670, map00450	40, 10, 10	1	TEA007200.1
583	ec:1.1.1.44 - dehydrogenase (NADP+-dependent, decarboxylating)	Pentose phosphate pathway, Biosynthesis of antibiotics, Glutathione metabolism	map00030, map01130, map00480	15, 155, 19	1	TEA024165.1
584	ec:2.4.2.38 - 2-beta-D-xylosyltransferase	Various types of N-glycan biosynthesis	map00513	11	1	TEA020121.1
585	ec:2.1.1.4 - O-methyltransferase	Tryptophan metabolism	map00380	20	1	TEA004811.1
586	ec:6.3.5.3 - synthase	Purine metabolism, Biosynthesis of antibiotics	map00230, map01130	41, 155	1	TEA014352.1
587	ec:1.2.3.14 - oxidase	Carotenoid biosynthesis	map00906	6	1	TEA028626.1
588	ec:2.4.1.184 - galactosyltransferase	Glycerolipid metabolism	map00561	20	1	TEA000772.1
589	ec:4.2.1.9 - dehydratase	Pantothenate and CoA biosynthesis, Biosynthesis of antibiotics, Valine, leucine and isoleucine biosynthesis	map00770, map01130, map00290	16, 155, 9	1	TEA023338.1
590	ec:2.7.1.52 - fucokinase (phosphorylating)	Amino sugar and nucleotide sugar metabolism, Fructose and mannose metabolism	map00520, map00051	42, 24	1	TEA031874.1
591	ec:1.3.1.70 - reductase	Steroid biosynthesis, Biosynthesis of antibiotics	map00100, map01130	6, 155	1	TEA019430.1
592	ec:1.1.1.271 - synthase	Amino sugar and nucleotide sugar metabolism, Fructose and mannose metabolism	map00520, map00051	42, 24	1	TEA020481.1
593	ec:2.4.1.259 - alpha-1,2-mannosyltransferase	N-Glycan biosynthesis	map00510	12	1	TEA009846.1
594	ec:1.1.1.184 - reductase (NADPH)	Folate biosynthesis, Metabolism of xenobiotics by cytochrome P450, Arachidonic acid metabolism	map00790, map00980, map00590	15, 5, 5	1	TEA033682.1
595	ec:2.7.7.23 - diphosphorylase	Amino sugar and nucleotide sugar metabolism, Biosynthesis of antibiotics	map00520, map01130	42, 155	1	TEA021463.1
596	ec:4.3.1.25 - ammonia-lyase	Phenylalanine metabolism, Phenylpropanoid biosynthesis	map00360, map00940	16, 16	1	TEA023243.1
597	ec:4.2.1.75 - synthase	Porphyrin and chlorophyll metabolism	map00860	23	1	TEA028606.1
598	ec:2.3.1.43 - O-acyltransferase	Glycerophospholipid metabolism	map00564	30	1	TEA015242.1
599	ec:4.1.99.22 - 3',8-cyclase	Folate biosynthesis	map00790	15	1	TEA005718.1
600	ec:1.3.1.1 - dehydrogenase (NAD+)	beta-Alanine metabolism, Pantothenate and CoA biosynthesis, Pyrimidine metabolism	map00410, map00770, map00240	15, 16, 26	1	TEA019926.1
601	ec:5.3.1.23 - isomerase	Cysteine and methionine metabolism	map00270	40	1	TEA030194.1
602	ec:1.3.5.2 - dehydrogenase (quinone)	Pyrimidine metabolism	map00240	26	1	TEA020701.1
603	ec:4.3.1.19 - ammonia-lyase	Glycine, serine and threonine metabolism, Biosynthesis of antibiotics, Valine, leucine and isoleucine biosynthesis	map00260, map01130, map00290	24, 155, 9	1	TEA028122.1
604	ec:3.2.1.28 - trehalase	Starch and sucrose metabolism	map00500	33	1	TEA021630.1
605	ec:1.4.1.4 - dehydrogenase (NADP+)	Alanine, aspartate and glutamate metabolism, Arginine biosynthesis, Nitrogen metabolism	map00250, map00220, map00910	23, 17, 10	1	TEA015542.1
606	ec:6.2.1.4 - ligase (GDP-forming)	Citrate cycle (TCA cycle), Biosynthesis of antibiotics, Propanoate metabolism	map00020, map01130, map00640	16, 155, 12	1	TEA021546.1
607	ec:1.13.11.69 - synthase	Carotenoid biosynthesis	map00906	6	1	TEA017638.1
608	ec:1.5.1.9 - dehydrogenase (NAD+, L-glutamate-forming)	Lysine degradation, Biosynthesis of antibiotics	map00310, map01130	9, 155	1	TEA007982.1
609	ec:2.7.1.20 - kinase	Purine metabolism	map00230	41	1	TEA001315.1
610	ec:2.1.1.103 - N-methyltransferase	Glycerophospholipid metabolism	map00564	30	1	TEA006400.1
611	ec:1.1.1.330 - 3-oxoacyl-CoA reductase	Fatty acid elongation, Biosynthesis of unsaturated fatty acids	map00062, map01040	10, 7	1	TEA017622.1
612	ec:1.1.1.29 - dehydrogenase	Methane metabolism, Glycine, serine and threonine metabolism, Biosynthesis of antibiotics, Glyoxylate and dicarboxylate metabolism	map00680, map00260, map01130, map00630	12, 24, 155, 23	1	TEA014885.1
613	ec:2.7.8.8 - O-phosphatidyltransferase	Glycine, serine and threonine metabolism, Glycerophospholipid metabolism	map00260, map00564	24, 30	1	TEA024375.1
614	ec:3.2.1.31 - beta-glucuronide glucuronohydrolase glucuronidase	Glycosaminoglycan degradation, Porphyrin and chlorophyll metabolism, Drug metabolism - other enzymes, Pentose and glucuronate interconversions, Flavone and flavonol biosynthesis	map00531, map00860, map00983, map00040, map00944	4, 23, 14, 17, 2	1	TEA011620.1
615	ec:2.7.4.14 - kinase	Drug metabolism - other enzymes, Pyrimidine metabolism	map00983, map00240	14, 26	1	TEA015203.1
616	ec:5.1.3.15 - 1-epimerase	Glycolysis / Gluconeogenesis, Biosynthesis of antibiotics	map00010, map01130	27, 155	1	TEA001716.1
617	ec:3.5.4.5 - deaminase	Drug metabolism - other enzymes, Pyrimidine metabolism	map00983, map00240	14, 26	1	TEA002923.1
618	ec:1.1.1.294 - b reductase	Porphyrin and chlorophyll metabolism	map00860	23	1	TEA018288.1
619	ec:2.4.1.131 - alpha-1,2-mannosyltransferase	Various types of N-glycan biosynthesis, N-Glycan biosynthesis	map00513, map00510	11, 12	1	TEA009846.1
620	ec:1.1.1.19 - reductase	Ascorbate and aldarate metabolism, Pentose and glucuronate interconversions	map00053, map00040	14, 17	1	TEA016478.1
621	ec:1.2.1.48 - dehydrogenase	Fatty acid degradation	map00071	15	1	TEA016574.1
622	ec:2.3.1.93 - O-tigloyltransferase	Tropane, piperidine and pyridine alkaloid biosynthesis	map00960	10	1	TEA029770.1
623	ec:3.2.1.84 - 1,3-alpha-glucosidase	N-Glycan biosynthesis	map00510	12	1	TEA033139.1
624	ec:1.2.1.38 - reductase	Arginine biosynthesis, Biosynthesis of antibiotics	map00220, map01130	17, 155	1	TEA005194.1
625	ec:5.3.1.16 - isomerase	Histidine metabolism	map00340	10	1	TEA020279.1
626	ec:4.4.1.13 - beta-lyase	Cysteine and methionine metabolism, Selenocompound metabolism	map00270, map00450	40, 10	1	TEA023768.1
627	ec:2.6.1.62 - transaminase	Biotin metabolism	map00780	9	1	TEA015285.1
628	ec:3.2.1.113 - 1,2-alpha-mannosidase	Various types of N-glycan biosynthesis, N-Glycan biosynthesis	map00513, map00510	11, 12	1	TEA024240.1
629	ec:2.7.1.108 - kinase	N-Glycan biosynthesis	map00510	12	1	TEA012725.1
630	ec:2.4.1.63 - synthase	Cyanoamino acid metabolism	map00460	12	1	TEA029948.1
631	ec:6.3.4.15 - carboxyl-carrier protein] ligase	Biotin metabolism	map00780	9	1	TEA029198.1
632	ec:1.2.4.2 - dehydrogenase (succinyl-transferring)	Lysine degradation, Citrate cycle (TCA cycle), Biosynthesis of antibiotics, Tryptophan metabolism	map00310, map00020, map01130, map00380	9, 16, 155, 20	1	TEA026360.1
633	ec:5.4.2.3 - mutase	Amino sugar and nucleotide sugar metabolism, Biosynthesis of antibiotics	map00520, map01130	42, 155	1	TEA001302.1
634	ec:3.5.99.2 - aminohydrolase	Thiamine metabolism	map00730	6	1	TEA005946.1
635	ec:4.2.1.105 - dehydratase	Isoflavonoid biosynthesis	map00943	2	1	TEA029559.1
636	ec:2.1.1.71 - N-methyltransferase	Glycerophospholipid metabolism	map00564	30	1	TEA020194.1
637	ec:2.7.4.26 - phosphate kinase	Biosynthesis of antibiotics, Terpenoid backbone biosynthesis	map01130, map00900	155, 24	1	TEA000879.1
638	ec:2.5.1.55 - synthase	Lipopolysaccharide biosynthesis	map00540	3	1	TEA009470.1
639	ec:2.1.1.14 - S-methyltransferase	Cysteine and methionine metabolism, Selenocompound metabolism	map00270, map00450	40, 10	1	TEA007200.1
640	ec:3.1.3.24 - phosphatase	Starch and sucrose metabolism	map00500	33	1	TEA001097.1
641	ec:2.8.3.8 - CoA-transferase	Butanoate metabolism, Propanoate metabolism, Aminobenzoate degradation	map00650, map00640, map00627	14, 12, 6	1	TEA023334.1
642	ec:2.7.1.21 - kinase	Drug metabolism - other enzymes, Pyrimidine metabolism	map00983, map00240	14, 26	1	TEA004191.1
643	ec:5.3.1.5 - isomerase	Fructose and mannose metabolism, Pentose and glucuronate interconversions	map00051, map00040	24, 17	1	TEA008877.1
644	ec:6.3.2.12 - synthase	Folate biosynthesis	map00790	15	1	TEA029093.1
645	ec:1.1.1.42 - dehydrogenase (NADP+)	Citrate cycle (TCA cycle), Biosynthesis of antibiotics, Carbon fixation pathways in prokaryotes, Glutathione metabolism	map00020, map01130, map00720, map00480	16, 155, 19, 19	1	TEA001617.1
646	ec:2.3.1.4 - N-acetyltransferase	Amino sugar and nucleotide sugar metabolism	map00520	42	1	TEA020272.1
647	ec:2.7.1.82 - kinase	Glycerophospholipid metabolism	map00564	30	1	TEA021249.1
648	ec:2.7.7.10 - uridylyltransferase	Amino sugar and nucleotide sugar metabolism, Galactose metabolism	map00520, map00052	42, 18	1	TEA025597.1
649	ec:2.4.1.109 - mannosyltransferase	Other types of O-glycan biosynthesis, Mannose type O-glycan biosynthesis	map00514, map00515	1, 2	1	TEA012799.1
650	ec:1.1.1.234 - 4-reductase	Flavonoid biosynthesis	map00941	9	1	TEA029026.1
651	ec:2.4.1.214 - 3-alpha-L-fucosyltransferase	Various types of N-glycan biosynthesis	map00513	11	1	TEA026641.1
652	ec:2.7.4.1 - kinase	Oxidative phosphorylation	map00190	5	1	TEA032595.1
653	ec:2.7.1.138 - kinase	Sphingolipid metabolism	map00600	12	1	TEA014587.1
654	ec:3.2.1.125 - beta-glucosidase	Indole alkaloid biosynthesis	map00901	4	1	TEA002705.1
655	ec:3.5.1.9 - kynurenine formamidase	Tryptophan metabolism, Glyoxylate and dicarboxylate metabolism	map00380, map00630	20, 23	1	TEA000572.1
656	ec:3.4.16.4 - D-Ala-D-Ala carboxypeptidase	Peptidoglycan biosynthesis	map00550	3	1	TEA012808.1
657	ec:6.3.2.6 - synthase	Purine metabolism, Biosynthesis of antibiotics	map00230, map01130	41, 155	1	TEA003594.1
658	ec:1.1.1.236 - reductase II	Tropane, piperidine and pyridine alkaloid biosynthesis	map00960	10	1	TEA004636.1
659	ec:2.7.8.27 - synthase	Sphingolipid metabolism	map00600	12	1	TEA018393.1
660	ec:3.5.1.6 - N-carbamoyl-beta-alanine amidohydrolase	beta-Alanine metabolism, Pantothenate and CoA biosynthesis, Drug metabolism - other enzymes, Pyrimidine metabolism	map00410, map00770, map00983, map00240	15, 16, 14, 26	1	TEA014548.1
661	ec:4.1.2.27 - aldolase	Sphingolipid metabolism	map00600	12	1	TEA003586.1
662	ec:1.17.7.1 - synthase (ferredoxin)	Biosynthesis of antibiotics, Terpenoid backbone biosynthesis	map01130, map00900	155, 24	1	TEA010494.1
663	ec:2.7.1.19 - phosphopentokinase	Carbon fixation in photosynthetic organisms	map00710	22	1	TEA005788.1
664	ec:1.3.1.33 - reductase	Porphyrin and chlorophyll metabolism	map00860	23	1	TEA026812.1
665	ec:2.1.3.3 - carbamoyltransferase	Arginine biosynthesis, Biosynthesis of antibiotics	map00220, map01130	17, 155	1	TEA019294.1
666	ec:6.3.4.3 - ligase	One carbon pool by folate, Carbon fixation pathways in prokaryotes	map00670, map00720	10, 19	1	TEA027034.1
667	ec:1.3.1.21 - reductase	Steroid biosynthesis	map00100	6	1	TEA013487.1
668	ec:1.3.1.2 - dehydrogenase (NADP+)	beta-Alanine metabolism, Pantothenate and CoA biosynthesis, Drug metabolism - other enzymes, Pyrimidine metabolism	map00410, map00770, map00983, map00240	15, 16, 14, 26	1	TEA019926.1
669	ec:1.2.1.8 - dehydrogenase	Glycine, serine and threonine metabolism	map00260	24	1	TEA025182.1
670	ec:3.6.1.18 - diphosphatase	Riboflavin metabolism	map00740	9	1	TEA006327.1
671	ec:3.1.3.29 - acylneuraminate 9-phosphatase	Amino sugar and nucleotide sugar metabolism	map00520	42	1	TEA009077.1
672	ec:2.7.7.4 - adenylyltransferase	Sulfur metabolism, Purine metabolism, Biosynthesis of antibiotics, Monobactam biosynthesis, Selenocompound metabolism	map00920, map00230, map01130, map00261, map00450	13, 41, 155, 3, 10	1	TEA026933.1
673	ec:1.10.3.3 - oxidase	Ascorbate and aldarate metabolism	map00053	14	1	TEA012577.1
674	ec:2.8.1.1 - sulfurtransferase	Sulfur metabolism	map00920	13	1	TEA009448.1
675	ec:2.8.2.24 - desulfoglucosinolate sulfotransferase	Tryptophan metabolism, Glucosinolate biosynthesis	map00380, map00966	20, 3	1	TEA029279.1
676	ec:2.7.1.100 - kinase	Cysteine and methionine metabolism	map00270	40	1	TEA026116.1
677	ec:5.5.1.4 - synthase	Streptomycin biosynthesis, Inositol phosphate metabolism, Biosynthesis of antibiotics	map00521, map00562, map01130	9, 21, 155	1	TEA009887.1
678	ec:2.7.1.31 - 3-kinase	Glycine, serine and threonine metabolism, Glycerolipid metabolism, Biosynthesis of antibiotics, Glyoxylate and dicarboxylate metabolism	map00260, map00561, map01130, map00630	24, 20, 155, 23	1	TEA014427.1
679	ec:3.5.1.26 - aspartylglucosylamine deaspartylase	Other glycan degradation	map00511	7	1	TEA032091.1
680	ec:5.1.1.18 - racemase	Glycine, serine and threonine metabolism	map00260	24	1	TEA021551.1
681	ec:1.2.3.1 - oxidase	Tyrosine metabolism, Retinol metabolism, Nicotinate and nicotinamide metabolism, Drug metabolism - cytochrome P450, Tryptophan metabolism, Valine, leucine and isoleucine degradation, Vitamin B6 metabolism	map00350, map00830, map00760, map00982, map00380, map00280, map00750	16, 5, 14, 6, 20, 17, 3	1	TEA028626.1
682	ec:2.7.8.3 - cholinephosphotransferase	Sphingolipid metabolism	map00600	12	1	TEA018393.1
683	ec:6.2.1.8 - ligase	Glyoxylate and dicarboxylate metabolism	map00630	23	1	TEA008357.1
684	ec:3.5.4.16 - cyclohydrolase I	Folate biosynthesis	map00790	15	1	TEA006016.1
685	ec:5.1.3.3 - 1-epimerase	Glycolysis / Gluconeogenesis, Biosynthesis of antibiotics, Galactose metabolism	map00010, map01130, map00052	27, 155, 18	1	TEA031708.1
686	ec:2.4.1.225 - 4-beta-glucuronosyltransferase	Glycosaminoglycan biosynthesis - heparan sulfate / heparin	map00534	2	1	TEA004918.1
687	ec:2.8.1.9 - cofactor sulfurtransferase	Folate biosynthesis	map00790	15	1	TEA023027.1
688	ec:2.8.1.2 - sulfurtransferase	Cysteine and methionine metabolism	map00270	40	1	TEA009448.1
689	ec:2.8.1.6 - synthase	Biotin metabolism	map00780	9	1	TEA028934.1
690	ec:2.7.9.1 - phosphate dikinase	Pyruvate metabolism, Carbon fixation in photosynthetic organisms, Carbon fixation pathways in prokaryotes	map00620, map00710, map00720	24, 22, 19	1	TEA020765.1
691	ec:3.1.3.67 - 3-phosphatase	Inositol phosphate metabolism, Phosphatidylinositol signaling system	map00562, map04070	21, 19	1	TEA009204.1
692	ec:2.5.1.61 - synthase	Porphyrin and chlorophyll metabolism	map00860	23	1	TEA022286.1
693	ec:1.10.9.1 - to 7.1.1.6	Photosynthesis	map00195	2	1	TEA031434.1
694	ec:2.7.8.15 - N-acetylglucosaminephosphotransferase	N-Glycan biosynthesis	map00510	12	1	TEA009318.1
695	ec:1.14.13.81 - IX monomethyl ester (oxidative) cyclase	Porphyrin and chlorophyll metabolism	map00860	23	1	TEA008655.1
696	ec:3.2.1.117 - beta-glucosidase	Cyanoamino acid metabolism	map00460	12	1	TEA029228.1
697	ec:2.3.1.92 - O-sinapoyltransferase	Phenylpropanoid biosynthesis	map00940	16	1	TEA011647.1
698	ec:3.2.1.96 - endo-beta-N-acetylglucosaminidase	Other glycan degradation	map00511	7	1	TEA032732.1
699	ec:2.7.8.11 - 3-phosphatidyltransferase	Inositol phosphate metabolism, Phosphatidylinositol signaling system, Glycerophospholipid metabolism	map00562, map04070, map00564	21, 19, 30	1	TEA027656.1
700	ec:1.1.1.223 - dehydrogenase	Monoterpenoid biosynthesis	map00902	7	1	TEA015372.1
701	ec:4.1.3.32 - lyase	Nicotinate and nicotinamide metabolism	map00760	14	1	TEA013601.1
702	ec:1.5.1.2 - reductase	Biosynthesis of antibiotics, Arginine and proline metabolism	map01130, map00330	155, 15	1	TEA031031.1
703	ec:4.2.3.73 - synthase	Sesquiterpenoid and triterpenoid biosynthesis	map00909	5	1	TEA017307.1
704	ec:2.1.1.22 - N-methyltransferase	Histidine metabolism	map00340	10	1	TEA023356.1
705	ec:1.5.1.38 - reductase (NADPH)	Riboflavin metabolism	map00740	9	1	TEA010882.1
706	ec:3.5.1.49 - ec:3.5.1.49 formamidase	Cyanoamino acid metabolism, Nitrogen metabolism, Glyoxylate and dicarboxylate metabolism	map00460, map00910, map00630	12, 10, 23	1	TEA032565.1
707	ec:1.1.1.102 - reductase	Sphingolipid metabolism	map00600	12	1	TEA023730.1
708	ec:2.7.1.59 - kinase	Amino sugar and nucleotide sugar metabolism	map00520	42	1	TEA028754.1
709	ec:4.1.1.50 - decarboxylase	Cysteine and methionine metabolism, Arginine and proline metabolism	map00270, map00330	40, 15	1	TEA027542.1
710	ec:1.3.1.72 - reductase	Steroid biosynthesis	map00100	6	1	TEA011402.1
711	ec:2.7.1.91 - kinase	Sphingolipid metabolism	map00600	12	1	TEA001998.1
712	ec:1.13.11.20 - dioxygenase	Cysteine and methionine metabolism, Taurine and hypotaurine metabolism	map00270, map00430	40, 4	1	TEA007285.1
713	ec:6.3.2.3 - synthase	Cysteine and methionine metabolism, Glutathione metabolism	map00270, map00480	40, 19	1	TEA017688.1
714	ec:1.1.1.20 - reductase	Ascorbate and aldarate metabolism	map00053	14	1	TEA016478.1
715	ec:5.3.1.24 - isomerase	Biosynthesis of antibiotics, Phenylalanine, tyrosine and tryptophan biosynthesis	map01130, map00400	155, 21	1	TEA000460.1
716	ec:2.7.1.64 - 3-kinase	Inositol phosphate metabolism	map00562	21	1	TEA023179.1
717	ec:3.2.2.16 - nucleosidase	Cysteine and methionine metabolism	map00270	40	1	TEA011907.1
718	ec:2.5.1.6 - adenosyltransferase	Cysteine and methionine metabolism	map00270	40	1	TEA026890.1
719	ec:2.7.4.22 - kinase	Pyrimidine metabolism	map00240	26	1	TEA031141.1
720	ec:4.2.1.20 - synthase	Glycine, serine and threonine metabolism, Biosynthesis of antibiotics, Phenylalanine, tyrosine and tryptophan biosynthesis	map00260, map01130, map00400	24, 155, 21	1	TEA026715.1
721	ec:1.5.1.39 - reductase [NAD(P)H]	Riboflavin metabolism	map00740	9	1	TEA010882.1
722	ec:2.7.1.50 - kinase	Thiamine metabolism	map00730	6	1	TEA001493.1
723	ec:1.3.1.9 - reductase (NADH)	Fatty acid biosynthesis	map00061	12	1	TEA025472.1
724	ec:1.2.3.7 - oxidase	Tryptophan metabolism	map00380	20	1	TEA028626.1
725	ec:1.3.99.23 - 13,14-reductase	Retinol metabolism	map00830	5	1	TEA000031.1
726	ec:2.1.1.201 - methylase	Ubiquinone and other terpenoid-quinone biosynthesis	map00130	11	1	TEA029288.1
727	ec:2.7.1.25 - kinase	Sulfur metabolism, Purine metabolism	map00920, map00230	13, 41	1	TEA026933.1
728	ec:4.2.1.2 - hydratase	Pyruvate metabolism, Citrate cycle (TCA cycle), Biosynthesis of antibiotics, Carbon fixation pathways in prokaryotes	map00620, map00020, map01130, map00720	24, 16, 155, 19	1	TEA002710.1
729	ec:1.3.2.3 - dehydrogenase	Ascorbate and aldarate metabolism	map00053	14	1	TEA007327.1
730	ec:2.3.1.78 - N-acetyltransferase	Glycosaminoglycan degradation	map00531	4	1	TEA016136.1
731	ec:1.5.1.15 - dehydrogenase (NAD+)	One carbon pool by folate	map00670	10	1	TEA027034.1
732	ec:1.1.1.243 - dehydrogenase	Monoterpenoid biosynthesis, Limonene and pinene degradation	map00902, map00903	7, 3	1	TEA015372.1
733	ec:3.5.2.2 - hydantoinase	beta-Alanine metabolism, Pantothenate and CoA biosynthesis, Drug metabolism - other enzymes, Pyrimidine metabolism	map00410, map00770, map00983, map00240	15, 16, 14, 26	1	TEA030649.1
734	ec:2.3.1.180 - synthase III	Fatty acid biosynthesis	map00061	12	1	TEA021479.1
735	ec:2.1.1.114 - methyltransferase	Ubiquinone and other terpenoid-quinone biosynthesis	map00130	11	1	TEA013510.1
736	ec:2.4.1.241 - synthase	Glycerolipid metabolism	map00561	20	1	TEA017406.1
737	ec:1.1.1.65 - 4-dehydrogenase	Vitamin B6 metabolism	map00750	3	1	TEA033519.1
738	ec:1.3.7.4 - oxidoreductase	Porphyrin and chlorophyll metabolism	map00860	23	1	TEA017054.1
739	ec:3.5.1.12 - amidohydrolase biotinidase	Biotin metabolism	map00780	9	1	TEA029264.1
740	ec:1.5.1.8 - dehydrogenase (NADP+, L-lysine-forming)	Lysine degradation, Biosynthesis of antibiotics	map00310, map01130	9, 155	1	TEA007982.1
741	ec:2.6.1.85 - synthase	Folate biosynthesis	map00790	15	1	TEA011474.1
742	ec:6.3.4.11 - ligase	Biotin metabolism	map00780	9	1	TEA029198.1
743	ec:2.7.1.32 - kinase	Glycerophospholipid metabolism	map00564	30	1	TEA017844.1
744	ec:2.4.1.261 - alpha-1,2-mannosyltransferase	Various types of N-glycan biosynthesis, N-Glycan biosynthesis	map00513, map00510	11, 12	1	TEA009846.1
745	ec:4.1.2.25 - aldolase	Folate biosynthesis	map00790	15	1	TEA026903.1
746	ec:6.3.3.3 - synthase	Biotin metabolism	map00780	9	1	TEA015285.1
747	ec:1.17.1.8 - reductase	Lysine biosynthesis, Biosynthesis of antibiotics, Monobactam biosynthesis	map00300, map01130, map00261	6, 155, 3	1	TEA026025.1
748	ec:3.1.3.57 - 1-phosphatase	Inositol phosphate metabolism, Phosphatidylinositol signaling system	map00562, map04070	21, 19	1	TEA022555.1
749	ec:1.1.1.267 - reductoisomerase	Biosynthesis of antibiotics, Terpenoid backbone biosynthesis	map01130, map00900	155, 24	1	TEA005817.1
750	ec:5.3.1.6 - isomerase	Pentose phosphate pathway, Carbon fixation in photosynthetic organisms, Fructose and mannose metabolism, Biosynthesis of antibiotics	map00030, map00710, map00051, map01130	15, 22, 24, 155	1	TEA007591.1
751	ec:1.2.1.70 - reductase	Porphyrin and chlorophyll metabolism	map00860	23	1	TEA032611.1
752	ec:6.3.4.16 - synthase (ammonia)	Alanine, aspartate and glutamate metabolism, Arginine biosynthesis, Nitrogen metabolism	map00250, map00220, map00910	23, 17, 10	1	TEA021721.1

## Sheet: CSA enzyme annotations
Table S4d. Numbers of enzymes identified from SSR containing genes in CSA genome.
Sl	Enzyme	Pathway	Pathway ID	Enzymes in Pathway	Sequences in Pathway	Seq IDs
1	ec:3.6.1.15 - phosphatase	Thiamine metabolism, Purine metabolism	map00730, map00230	4, 26	261	CSA032097.1, CSA009734.1, CSA024019.1, CSA018031.1, CSA011124.1, CSA011331.1, CSA008109.1, CSA009429.1, CSA019050.1, CSA002310.1, CSA028963.1, CSA034917.1, CSA034363.1, CSA018597.1, CSA001435.1, CSA019687.1, CSA027474.1, CSA015364.1, CSA035246.1, CSA011064.1, CSA027497.1, CSA004935.1, CSA036374.1, CSA004382.1, CSA002695.1, CSA008196.1, CSA004355.1, CSA012166.1, CSA032982.1, CSA018066.1, CSA016732…
2	ec:3.6.1.3 - adenylpyrophosphatase	Purine metabolism	map00230	26	187	CSA007320.1, CSA032097.1, CSA009734.1, CSA014605.1, CSA024019.1, CSA023276.1, CSA011734.1, CSA011124.1, CSA011331.1, CSA024320.1, CSA008109.1, CSA009429.1, CSA022211.1, CSA002310.1, CSA028963.1, CSA033981.1, CSA015951.1, CSA036065.1, CSA020306.1, CSA034363.1, CSA018597.1, CSA001435.1, CSA027474.1, CSA013685.1, CSA015364.1, CSA011064.1, CSA027497.1, CSA004935.1, CSA036374.1, CSA004382.1, CSA008196…
3	ec:3.1.3.41 - nitrophenyl phosphatase	Aminobenzoate degradation	map00627	5	92	CSA036622.1, CSA018909.1, CSA029654.1, CSA017813.1, CSA010953.1, CSA034521.1, CSA003561.1, CSA024389.1, CSA011919.1, CSA019511.1, CSA026617.1, CSA010498.1, CSA034007.1, CSA018026.1, CSA026619.1, CSA015011.1, CSA003425.1, CSA002770.1, CSA011469.1, CSA002500.1, CSA017949.1, CSA001205.1, CSA014790.1, CSA011573.1, CSA003785.1, CSA030384.1, CSA023894.1, CSA002902.1, CSA004640.1, CSA004686.1, CSA005046…
4	ec:3.1.3.16 - phosphatase	Th1 and Th2 cell differentiation, T cell receptor signaling pathway	map04658, map04660	1, 1	59	CSA036622.1, CSA018909.1, CSA017813.1, CSA010953.1, CSA034521.1, CSA003561.1, CSA024389.1, CSA011919.1, CSA019511.1, CSA026617.1, CSA010498.1, CSA026619.1, CSA015011.1, CSA003425.1, CSA002770.1, CSA017949.1, CSA001205.1, CSA014790.1, CSA011573.1, CSA003785.1, CSA030384.1, CSA002902.1, CSA004686.1, CSA001710.1, CSA010615.1, CSA005084.1, CSA026779.1, CSA034569.1, CSA000280.1, CSA010135.1, CSA036621…
5	ec:3.1.1.1 - ali-esterase	Drug metabolism - other enzymes	map00983	7	25	CSA028128.1, CSA036121.1, CSA025623.1, CSA034966.1, CSA032907.1, CSA019371.1, CSA018922.1, CSA022565.1, CSA020232.1, CSA016551.1, CSA012442.1, CSA006177.1, CSA002437.1, CSA030062.1, CSA022799.1, CSA009948.1, CSA034325.1, CSA020768.1, CSA000010.1, CSA002920.1, CSA007877.1, CSA031993.1, CSA033912.1, CSA026569.1, CSA021886.1
6	ec:1.11.1.7 - lactoperoxidase	Phenylpropanoid biosynthesis	map00940	7	19	CSA013026.1, CSA013702.1, CSA006767.1, CSA014345.1, CSA014848.1, CSA017345.1, CSA005979.1, CSA033430.1, CSA013563.1, CSA023848.1, CSA018288.1, CSA017238.1, CSA026330.1, CSA018282.1, CSA003213.1, CSA023501.1, CSA027825.1, CSA035094.1, CSA012391.1
7	ec:3.2.1.23 - lactase (ambiguous)	Sphingolipid metabolism, Glycosaminoglycan degradation, Galactose metabolism, Glycosphingolipid biosynthesis - ganglio series, Other glycan degradation	map00600, map00531, map00052, map00604, map00511	9, 1, 15, 1, 4	17	CSA027264.1, CSA019681.1, CSA033162.1, CSA029700.1, CSA014169.1, CSA033308.1, CSA009855.1, CSA021656.1, CSA022777.1, CSA018118.1, CSA027869.1, CSA024821.1, CSA010187.1, CSA022617.1, CSA000651.1, CSA027265.1, CSA020977.1
8	ec:3.2.1.21 - gentiobiase	Starch and sucrose metabolism, Cyanoamino acid metabolism, Phenylpropanoid biosynthesis	map00500, map00460, map00940	28, 8, 7	13	CSA027264.1, CSA016496.1, CSA014284.1, CSA026220.1, CSA027128.1, CSA032145.1, CSA017529.1, CSA009855.1, CSA029334.1, CSA006674.1, CSA018118.1, CSA032034.1, CSA027265.1
9	ec:2.4.1.12 - synthase (UDP-forming)	Starch and sucrose metabolism	map00500	28	11	CSA002948.1, CSA004920.1, CSA012134.1, CSA010464.1, CSA009262.1, CSA001968.1, CSA009626.1, CSA033082.1, CSA002110.1, CSA011658.1, CSA000996.1
10	ec:1.2.1.3 - dehydrogenase (NAD+)	Valine, leucine and isoleucine degradation, Arginine and proline metabolism, Limonene and pinene degradation, Fatty acid degradation, Pyruvate metabolism, Glycerolipid metabolism, Ascorbate and aldarate metabolism, Histidine metabolism, beta-Alanine metabolism, Lysine degradation, Chloroalkane and chloroalkene degradation, Tryptophan metabolism, Biosynthesis of antibiotics, Insect hormone biosynt…	map00280, map00330, map00903, map00071, map00620, map00561, map00053, map00340, map00410, map00310, map00625, map00380, map01130, map00981, map00010	11, 7, 1, 6, 18, 12, 6, 7, 6, 5, 3, 6, 106, 1, 27	10	CSA030586.1, CSA025333.1, CSA015900.1, CSA034432.1, CSA010064.1, CSA032513.1, CSA016635.1, CSA035506.1, CSA021018.1, CSA002246.1
11	ec:3.2.1.26 - invertase	Starch and sucrose metabolism, Galactose metabolism	map00500, map00052	28, 15	10	CSA004256.1, CSA033316.1, CSA029040.1, CSA014857.1, CSA009426.1, CSA036429.1, CSA009779.1, CSA000590.1, CSA015604.1, CSA014518.1
12	ec:1.1.1.38 - dehydrogenase (oxaloacetate-decarboxylating)	Pyruvate metabolism	map00620	18	9	CSA009025.1, CSA036535.1, CSA001133.1, CSA033445.1, CSA014522.1, CSA024830.1, CSA018763.1, CSA030501.1, CSA004180.1
13	ec:1.1.1.39 - dehydrogenase (decarboxylating)	Carbon fixation in photosynthetic organisms, Pyruvate metabolism	map00710, map00620	17, 18	9	CSA009025.1, CSA036535.1, CSA001133.1, CSA033445.1, CSA014522.1, CSA024830.1, CSA018763.1, CSA030501.1, CSA004180.1
14	ec:1.3.1.81 - reductase	Monoterpenoid biosynthesis	map00902	1	9	CSA011780.1, CSA034563.1, CSA016107.1, CSA022786.1, CSA025556.1, CSA006749.1, CSA006747.1, CSA035981.1, CSA036031.1
15	ec:2.1.1.43 - N-methyltransferase	Lysine degradation	map00310	5	9	CSA028082.1, CSA010363.1, CSA023903.1, CSA014725.1, CSA001119.1, CSA009967.1, CSA028875.1, CSA029361.1, CSA018991.1
16	ec:1.5.99.12 - dehydrogenase	Zeatin biosynthesis	map00908	4	8	CSA010433.1, CSA013140.1, CSA021603.1, CSA008616.1, CSA011288.1, CSA017834.1, CSA001801.1, CSA019175.1
17	ec:3.2.1.24 - alpha-D-mannosidase	Other glycan degradation	map00511	4	8	CSA010536.1, CSA034095.1, CSA017246.1, CSA021195.1, CSA034096.1, CSA005257.1, CSA006148.1, CSA026307.1
18	ec:2.3.1.85 - synthase	Fatty acid biosynthesis	map00061	10	8	CSA003272.1, CSA008023.1, CSA003088.1, CSA017201.1, CSA029855.1, CSA002397.1, CSA033898.1, CSA002406.1
19	ec:3.2.1.48 - alpha-glucosidase	Starch and sucrose metabolism	map00500	28	8	CSA004256.1, CSA033316.1, CSA014857.1, CSA009426.1, CSA036429.1, CSA000590.1, CSA015604.1, CSA014518.1
20	ec:2.7.4.3 - kinase	Thiamine metabolism, Purine metabolism, Biosynthesis of antibiotics	map00730, map00230, map01130	4, 26, 106	7	CSA016269.1, CSA034287.1, CSA017818.1, CSA000366.1, CSA019044.1, CSA016229.1, CSA032565.1
21	ec:1.2.4.1 - dehydrogenase (acetyl-transferring)	Pyruvate metabolism, Biosynthesis of antibiotics, Citrate cycle (TCA cycle), Glycolysis / Gluconeogenesis	map00620, map01130, map00020, map00010	18, 106, 12, 27	6	CSA004843.1, CSA024211.1, CSA032487.1, CSA024616.1, CSA024422.1, CSA030453.1
22	ec:1.1.1.40 - dehydrogenase (oxaloacetate-decarboxylating) (NADP+)	Carbon fixation in photosynthetic organisms, Pyruvate metabolism	map00710, map00620	17, 18	6	CSA009025.1, CSA036535.1, CSA001133.1, CSA024830.1, CSA018763.1, CSA004180.1
23	ec:1.2.1.59 - dehydrogenase (NAD(P)+) (phosphorylating)	Carbon fixation in photosynthetic organisms, Biosynthesis of antibiotics, Glycolysis / Gluconeogenesis	map00710, map01130, map00010	17, 106, 27	6	CSA001833.1, CSA027529.1, CSA023938.1, CSA030352.1, CSA012997.1, CSA019591.1
24	ec:3.2.1.39 - endo-1,3-beta-D-glucosidase	Starch and sucrose metabolism	map00500	28	6	CSA027264.1, CSA009855.1, CSA017529.1, CSA014284.1, CSA006674.1, CSA027265.1
25	ec:2.6.1.1 - transaminase	Novobiocin biosynthesis, Alanine, aspartate and glutamate metabolism, Isoquinoline alkaloid biosynthesis, Arginine and proline metabolism, Tyrosine metabolism, Carbon fixation in photosynthetic organisms, Phenylalanine metabolism, Arginine biosynthesis, Tropane, piperidine and pyridine alkaloid biosynthesis, Biosynthesis of antibiotics, Phenylalanine, tyrosine and tryptophan biosynthesis, Cystein…	map00401, map00250, map00950, map00330, map00350, map00710, map00360, map00220, map00960, map01130, map00400, map00270	4, 12, 6, 7, 8, 17, 8, 11, 7, 106, 11, 24	6	CSA001352.1, CSA004599.1, CSA031308.1, CSA007913.1, CSA036794.1, CSA000345.1
26	ec:2.7.11.24 - protein kinase	mTOR signaling pathway	map04150	1	6	CSA015693.1, CSA027368.1, CSA036236.1, CSA006576.1, CSA020208.1, CSA018760.1
27	ec:2.7.1.1 - hexokinase type IV glucokinase	Starch and sucrose metabolism, Fructose and mannose metabolism, Streptomycin biosynthesis, Galactose metabolism, Neomycin, kanamycin and gentamicin biosynthesis, Biosynthesis of antibiotics, Amino sugar and nucleotide sugar metabolism, Glycolysis / Gluconeogenesis	map00500, map00051, map00521, map00052, map00524, map01130, map00520, map00010	28, 18, 5, 15, 2, 106, 22, 27	5	CSA036629.1, CSA008343.1, CSA020560.1, CSA018986.1, CSA003757.1
28	ec:1.2.1.12 - dehydrogenase (phosphorylating)	Carbon fixation in photosynthetic organisms, Biosynthesis of antibiotics, Glycolysis / Gluconeogenesis	map00710, map01130, map00010	17, 106, 27	5	CSA001833.1, CSA027529.1, CSA023938.1, CSA030352.1, CSA012997.1
29	ec:2.4.1.13 - synthase	Starch and sucrose metabolism	map00500	28	5	CSA010957.1, CSA025228.1, CSA005087.1, CSA034422.1, CSA000011.1
30	ec:2.6.1.5 - transaminase	Novobiocin biosynthesis, Isoquinoline alkaloid biosynthesis, Tyrosine metabolism, Phenylalanine metabolism, Tropane, piperidine and pyridine alkaloid biosynthesis, Biosynthesis of antibiotics, Phenylalanine, tyrosine and tryptophan biosynthesis, Cysteine and methionine metabolism, Ubiquinone and other terpenoid-quinone biosynthesis	map00401, map00950, map00350, map00360, map00960, map01130, map00400, map00270, map00130	4, 6, 8, 8, 7, 106, 11, 24, 4	5	CSA001352.1, CSA004599.1, CSA031308.1, CSA036794.1, CSA000345.1
31	ec:3.5.4.6 - deaminase	Purine metabolism, Biosynthesis of antibiotics	map00230, map01130	26, 106	5	CSA010623.1, CSA010622.1, CSA004744.1, CSA014014.1, CSA021344.1
32	ec:4.1.1.31 - carboxylase	Carbon fixation in photosynthetic organisms, Methane metabolism, Pyruvate metabolism, Carbon fixation pathways in prokaryotes	map00710, map00680, map00620, map00720	17, 12, 18, 12	5	CSA032885.1, CSA019990.1, CSA026365.1, CSA019988.1, CSA001979.1
33	ec:4.2.1.1 - anhydrase	Nitrogen metabolism	map00910	6	5	CSA023634.1, CSA028845.1, CSA002108.1, CSA012466.1, CSA026349.1
34	ec:2.4.1.18 - branching enzyme	Starch and sucrose metabolism	map00500	28	5	CSA021029.1, CSA000490.1, CSA000484.1, CSA021024.1, CSA001274.1
35	ec:1.13.11.12 - 13S-lipoxygenase	Linoleic acid metabolism, alpha-Linolenic acid metabolism	map00591, map00592	2, 7	5	CSA017760.1, CSA001495.1, CSA016222.1, CSA012669.1, CSA036050.1
36	ec:3.2.1.4 - endo-1,4-beta-D-glucanase	Starch and sucrose metabolism	map00500	28	5	CSA028916.1, CSA018243.1, CSA000332.1, CSA020212.1, CSA022491.1
37	ec:1.2.1.5 - dehydrogenase [NAD(P)+]	Tyrosine metabolism, Phenylalanine metabolism, Metabolism of xenobiotics by cytochrome P450, Histidine metabolism, Drug metabolism - cytochrome P450, Glycolysis / Gluconeogenesis, beta-Alanine metabolism	map00350, map00360, map00980, map00340, map00982, map00010, map00410	8, 8, 3, 7, 3, 27, 6	5	CSA032513.1, CSA016635.1, CSA025333.1, CSA015900.1, CSA002246.1
38	ec:2.7.1.4 - fructokinase (phosphorylating)	Starch and sucrose metabolism, Fructose and mannose metabolism, Amino sugar and nucleotide sugar metabolism	map00500, map00051, map00520	28, 18, 22	5	CSA036629.1, CSA008343.1, CSA020560.1, CSA018986.1, CSA003757.1
39	ec:3.1.1.4 - A2	Arachidonic acid metabolism, Linoleic acid metabolism, Glycerophospholipid metabolism, Ether lipid metabolism, alpha-Linolenic acid metabolism	map00590, map00591, map00564, map00565, map00592	3, 2, 14, 2, 7	5	CSA036121.1, CSA002920.1, CSA031993.1, CSA006177.1, CSA002437.1
40	ec:1.1.1.34 - reductase (NADPH)	Terpenoid backbone biosynthesis, Biosynthesis of antibiotics	map00900, map01130	15, 106	5	CSA028187.1, CSA018726.1, CSA021643.1, CSA022841.1, CSA025794.1
41	ec:3.2.1.25 - mannanase	Other glycan degradation	map00511	4	5	CSA015915.1, CSA035429.1, CSA002799.1, CSA027265.1, CSA006146.1
42	ec:1.1.1.37 - dehydrogenase	Carbon fixation in photosynthetic organisms, Methane metabolism, Pyruvate metabolism, Glyoxylate and dicarboxylate metabolism, Biosynthesis of antibiotics, Citrate cycle (TCA cycle), Carbon fixation pathways in prokaryotes, Cysteine and methionine metabolism	map00710, map00680, map00620, map00630, map01130, map00020, map00720, map00270	17, 12, 18, 15, 106, 12, 12, 24	5	CSA028965.1, CSA009922.1, CSA015583.1, CSA034775.1, CSA028060.1
43	ec:2.6.1.57 - transaminase	Lysine biosynthesis, Novobiocin biosynthesis, Isoquinoline alkaloid biosynthesis, Tyrosine metabolism, Phenylalanine metabolism, Tropane, piperidine and pyridine alkaloid biosynthesis, Biosynthesis of antibiotics, Phenylalanine, tyrosine and tryptophan biosynthesis, Cysteine and methionine metabolism	map00300, map00401, map00950, map00350, map00360, map00960, map01130, map00400, map00270	6, 4, 6, 8, 8, 7, 106, 11, 24	5	CSA001352.1, CSA004599.1, CSA031308.1, CSA036794.1, CSA000345.1
44	ec:2.6.1.9 - transaminase	Novobiocin biosynthesis, Tyrosine metabolism, Phenylalanine metabolism, Tropane, piperidine and pyridine alkaloid biosynthesis, Biosynthesis of antibiotics, Phenylalanine, tyrosine and tryptophan biosynthesis, Histidine metabolism	map00401, map00350, map00360, map00960, map01130, map00400, map00340	4, 8, 8, 7, 106, 11, 7	5	CSA001352.1, CSA004599.1, CSA031308.1, CSA036794.1, CSA000345.1
45	ec:2.7.6.1 - diphosphokinase	Purine metabolism, Biosynthesis of antibiotics, Pentose phosphate pathway	map00230, map01130, map00030	26, 106, 13	5	CSA000915.1, CSA030278.1, CSA017348.1, CSA020718.1, CSA004912.1
46	ec:2.3.1.41 - synthase I	Fatty acid biosynthesis, Biotin metabolism	map00061, map00780	10, 7	5	CSA003272.1, CSA002397.1, CSA008023.1, CSA033898.1, CSA017201.1
47	ec:2.4.1.82 - galactosyltransferase	Galactose metabolism	map00052	15	4	CSA015629.1, CSA023299.1, CSA000241.1, CSA028711.1
48	ec:2.5.1.47 - synthase	Sulfur metabolism, Biosynthesis of antibiotics, Cysteine and methionine metabolism	map00920, map01130, map00270	5, 106, 24	4	CSA000316.1, CSA035951.1, CSA031395.1, CSA006734.1
49	ec:1.6.99.3 - dehydrogenase	Oxidative phosphorylation	map00190	4	4	CSA030324.1, CSA009389.1, CSA009388.1, CSA013778.1
50	ec:2.4.1.11 - synthase	Starch and sucrose metabolism	map00500	28	4	CSA007916.1, CSA004842.1, CSA001406.1, CSA001405.1
51	ec:4.1.3.4 - lyase	Butanoate metabolism, Valine, leucine and isoleucine degradation, Geraniol degradation, Synthesis and degradation of ketone bodies	map00650, map00280, map00281, map00072	7, 11, 3, 3	4	CSA029282.1, CSA029281.1, CSA028772.1, CSA011038.1
52	ec:1.11.1.11 - peroxidase	Glutathione metabolism, Ascorbate and aldarate metabolism	map00480, map00053	11, 6	4	CSA023501.1, CSA017238.1, CSA014848.1, CSA018282.1
53	ec:3.6.1.1 - diphosphatase	Oxidative phosphorylation	map00190	4	4	CSA018429.1, CSA022303.1, CSA019644.1, CSA028489.1
54	ec:3.2.1.78 - endo-1,4-beta-mannosidase	Fructose and mannose metabolism	map00051	18	4	CSA015915.1, CSA035429.1, CSA002799.1, CSA006146.1
55	ec:2.5.1.10 - diphosphate synthase	Terpenoid backbone biosynthesis, Biosynthesis of antibiotics	map00900, map01130	15, 106	4	CSA033927.1, CSA002930.1, CSA005583.1, CSA021064.1
56	ec:5.1.3.1 - 3-epimerase	Pentose and glucuronate interconversions, Carbon fixation in photosynthetic organisms, Biosynthesis of antibiotics, Pentose phosphate pathway	map00040, map00710, map01130, map00030	11, 17, 106, 13	4	CSA002703.1, CSA030041.1, CSA022807.1, CSA008121.1
57	ec:3.2.1.113 - 1,2-alpha-mannosidase	Various types of N-glycan biosynthesis, N-Glycan biosynthesis	map00513, map00510	4, 6	4	CSA010536.1, CSA034096.1, CSA005257.1, CSA034095.1
58	ec:5.3.1.1 - isomerase	Fructose and mannose metabolism, Carbon fixation in photosynthetic organisms, Inositol phosphate metabolism, Biosynthesis of antibiotics, Glycolysis / Gluconeogenesis	map00051, map00710, map00562, map01130, map00010	18, 17, 10, 106, 27	4	CSA022315.1, CSA015603.1, CSA019750.1, CSA003118.1
59	ec:2.5.1.18 - transferase	Glutathione metabolism, Drug metabolism - other enzymes, Metabolism of xenobiotics by cytochrome P450, Drug metabolism - cytochrome P450	map00480, map00983, map00980, map00982	11, 7, 3, 3	4	CSA021093.1, CSA006423.1, CSA030616.1, CSA033203.1
60	ec:3.2.1.15 - pectin depolymerase	Pentose and glucuronate interconversions	map00040	11	4	CSA032107.1, CSA014053.1, CSA029344.1, CSA032685.1
61	ec:2.2.1.7 - synthase	Terpenoid backbone biosynthesis, Thiamine metabolism, Biosynthesis of antibiotics	map00900, map00730, map01130	15, 4, 106	4	CSA030948.1, CSA035484.1, CSA036001.1, CSA015963.1
62	ec:6.3.1.2 - synthetase	Alanine, aspartate and glutamate metabolism, Arginine biosynthesis, Glyoxylate and dicarboxylate metabolism, Nitrogen metabolism	map00250, map00220, map00630, map00910	12, 11, 15, 6	4	CSA001114.1, CSA014052.1, CSA006044.1, CSA010785.1
63	ec:1.4.1.3 - dehydrogenase [NAD(P)+]	Alanine, aspartate and glutamate metabolism, D-Glutamine and D-glutamate metabolism, Arginine biosynthesis, Nitrogen metabolism	map00250, map00471, map00220, map00910	12, 3, 11, 6	4	CSA019055.1, CSA030852.1, CSA009695.1, CSA023959.1
64	ec:6.4.1.2 - carboxylase	Fatty acid biosynthesis, Aflatoxin biosynthesis, Propanoate metabolism, Pyruvate metabolism, Biosynthesis of antibiotics, Carbon fixation pathways in prokaryotes	map00061, map00254, map00640, map00620, map01130, map00720	10, 1, 10, 18, 106, 12	4	CSA034210.1, CSA019255.1, CSA007940.1, CSA007941.1
65	ec:1.11.1.15 - thioredoxin peroxidase	Glutathione metabolism	map00480	11	4	CSA018288.1, CSA013026.1, CSA027825.1, CSA035094.1
66	ec:2.7.1.40 - kinase	Purine metabolism, Pyruvate metabolism, Biosynthesis of antibiotics, Glycolysis / Gluconeogenesis	map00230, map00620, map01130, map00010	26, 18, 106, 27	4	CSA011300.1, CSA019642.1, CSA024935.1, CSA012967.1
67	ec:2.4.1.21 - synthase (glycosyl-transferring)	Starch and sucrose metabolism	map00500	28	4	CSA007916.1, CSA004842.1, CSA001406.1, CSA001405.1
68	ec:2.7.7.27 - adenylyltransferase	Starch and sucrose metabolism, Amino sugar and nucleotide sugar metabolism	map00500, map00520	28, 22	4	CSA019104.1, CSA014385.1, CSA017776.1, CSA022350.1
69	ec:1.11.1.9 - peroxidase	Glutathione metabolism, Arachidonic acid metabolism	map00480, map00590	11, 3	3	CSA033430.1, CSA013702.1, CSA014345.1
70	ec:2.7.1.30 - kinase	Glycerolipid metabolism	map00561	12	3	CSA009927.1, CSA018655.1, CSA002493.1
71	ec:3.1.3.2 - phosphatase	Thiamine metabolism, Riboflavin metabolism	map00730, map00740	4, 5	3	CSA031017.1, CSA008696.1, CSA028799.1
72	ec:2.3.1.51 - O-acyltransferase	Glycerolipid metabolism, Glycerophospholipid metabolism	map00561, map00564	12, 14	3	CSA019371.1, CSA016583.1, CSA017230.1
73	ec:2.7.1.2 - glucokinase (phosphorylating)	Starch and sucrose metabolism, Streptomycin biosynthesis, Galactose metabolism, Neomycin, kanamycin and gentamicin biosynthesis, Biosynthesis of antibiotics, Amino sugar and nucleotide sugar metabolism, Glycolysis / Gluconeogenesis	map00500, map00521, map00052, map00524, map01130, map00520, map00010	28, 5, 15, 2, 106, 22, 27	3	CSA018986.1, CSA008343.1, CSA020560.1
74	ec:1.11.1.12 - glutathione peroxidase	Glutathione metabolism	map00480	11	3	CSA033430.1, CSA013702.1, CSA014345.1
75	ec:2.7.7.41 - cytidylyltransferase	Glycerophospholipid metabolism, Phosphatidylinositol signaling system	map00564, map04070	14, 8	3	CSA024081.1, CSA026226.1, CSA026227.1
76	ec:3.2.1.22 - melibiase	Glycosphingolipid biosynthesis - globo and isoglobo series, Sphingolipid metabolism, Galactose metabolism, Glycerolipid metabolism	map00603, map00600, map00052, map00561	1, 9, 15, 12	3	CSA013381.1, CSA026219.1, CSA021104.1
77	ec:1.1.1.183 - dehydrogenase (NADP+)	Biosynthesis of antibiotics, Geraniol degradation	map01130, map00281	106, 3	3	CSA008963.1, CSA020808.1, CSA005213.1
78	ec:5.1.3.2 - 4-epimerase	Galactose metabolism, Amino sugar and nucleotide sugar metabolism	map00052, map00520	15, 22	3	CSA002228.1, CSA035914.1, CSA009748.1
79	ec:2.4.1.109 - mannosyltransferase	Other types of O-glycan biosynthesis, Mannose type O-glycan biosynthesis	map00514, map00515	1, 1	3	CSA011698.1, CSA009048.1, CSA005121.1
80	ec:1.14.19.2 - 9-desaturase	Fatty acid biosynthesis, Biosynthesis of unsaturated fatty acids	map00061, map01040	10, 4	3	CSA008342.1, CSA036785.1, CSA036911.1
81	ec:4.4.1.5 - lyase	Pyruvate metabolism	map00620	18	3	CSA015914.1, CSA003208.1, CSA005059.1
82	ec:1.2.1.18 - dehydrogenase (acetylating)	Propanoate metabolism, Inositol phosphate metabolism, beta-Alanine metabolism	map00640, map00562, map00410	10, 10, 6	3	CSA030586.1, CSA030587.1, CSA021018.1
83	ec:1.14.11.9 - 3-dioxygenase	Flavonoid biosynthesis	map00941	4	3	CSA006950.1, CSA008358.1, CSA004930.1
84	ec:2.7.1.11 - phosphohexokinase	Fructose and mannose metabolism, Galactose metabolism, Methane metabolism, Biosynthesis of antibiotics, Pentose phosphate pathway, Glycolysis / Gluconeogenesis	map00051, map00052, map00680, map01130, map00030, map00010	18, 15, 12, 106, 13, 27	3	CSA017479.1, CSA017673.1, CSA021390.1
85	ec:2.7.1.137 - 3-kinase	Inositol phosphate metabolism, Phosphatidylinositol signaling system	map00562, map04070	10, 8	3	CSA014211.1, CSA018111.1, CSA002614.1
86	ec:5.1.3.3 - 1-epimerase	Galactose metabolism, Biosynthesis of antibiotics, Glycolysis / Gluconeogenesis	map00052, map01130, map00010	15, 106, 27	3	CSA000855.1, CSA000180.1, CSA008684.1
87	ec:3.2.2.1 - nucleosidase	Nicotinate and nicotinamide metabolism, Purine metabolism	map00760, map00230	7, 26	3	CSA000536.1, CSA017620.1, CSA010603.1
88	ec:2.7.4.6 - kinase	Pyrimidine metabolism, Drug metabolism - other enzymes, Purine metabolism, Biosynthesis of antibiotics	map00240, map00983, map00230, map01130	16, 7, 26, 106	3	CSA033458.1, CSA034287.1, CSA034127.1
89	ec:2.4.2.9 - phosphoribosyltransferase	Pyrimidine metabolism	map00240	16	3	CSA020860.1, CSA033859.1, CSA020859.1
90	ec:4.4.1.14 - synthase	Cysteine and methionine metabolism	map00270	24	3	CSA026752.1, CSA000115.1, CSA014232.1
91	ec:4.1.1.65 - decarboxylase	Glycerophospholipid metabolism	map00564	14	3	CSA023576.1, CSA033556.1, CSA018764.1
92	ec:2.7.1.90 - 1-phosphotransferase	Fructose and mannose metabolism, Biosynthesis of antibiotics, Pentose phosphate pathway, Glycolysis / Gluconeogenesis	map00051, map01130, map00030, map00010	18, 106, 13, 27	3	CSA017479.1, CSA017673.1, CSA021390.1
93	ec:2.7.1.7 - mannokinase (phosphorylating)	Fructose and mannose metabolism, Amino sugar and nucleotide sugar metabolism	map00051, map00520	18, 22	3	CSA018986.1, CSA008343.1, CSA020560.1
94	ec:1.1.1.195 - dehydrogenase	Phenylpropanoid biosynthesis	map00940	7	3	CSA002499.1, CSA014397.1, CSA026435.1
95	ec:3.2.1.67 - 1,4-alpha-galacturonidase	Pentose and glucuronate interconversions	map00040	11	3	CSA029344.1, CSA036324.1, CSA014053.1
96	ec:2.6.1.83 - aminotransferase	Lysine biosynthesis, Biosynthesis of antibiotics	map00300, map01130	6, 106	3	CSA011409.1, CSA004187.1, CSA024802.1
97	ec:4.2.1.3 - hydratase	Glyoxylate and dicarboxylate metabolism, Biosynthesis of antibiotics, Citrate cycle (TCA cycle), Carbon fixation pathways in prokaryotes	map00630, map01130, map00020, map00720	15, 106, 12, 12	3	CSA027439.1, CSA011551.1, CSA025704.1
98	ec:1.2.1.27 - dehydrogenase (CoA-acylating)	Valine, leucine and isoleucine degradation, Propanoate metabolism	map00280, map00640	11, 10	3	CSA030586.1, CSA030587.1, CSA021018.1
99	ec:1.6.5.4 - reductase (NADH)	Ascorbate and aldarate metabolism	map00053	6	3	CSA023634.1, CSA028845.1, CSA012466.1
100	ec:4.1.1.2 - decarboxylase	Glyoxylate and dicarboxylate metabolism	map00630	15	3	CSA021082.1, CSA005196.1, CSA014920.1
101	ec:3.1.3.64 - inositol-1,3-bisphosphate 3-phosphatase	Inositol phosphate metabolism, Phosphatidylinositol signaling system	map00562, map04070	10, 8	3	CSA014022.1, CSA028058.1, CSA005521.1
102	ec:1.1.1.86 - reductoisomerase (NADP+)	Biosynthesis of antibiotics, Valine, leucine and isoleucine biosynthesis, Pantothenate and CoA biosynthesis	map01130, map00290, map00770	106, 6, 10	3	CSA003623.1, CSA003621.1, CSA017807.1
103	ec:3.5.5.1 - acetonitrilase	Tryptophan metabolism, Cyanoamino acid metabolism, Nitrogen metabolism, Aminobenzoate degradation, Styrene degradation	map00380, map00460, map00910, map00627, map00643	6, 8, 6, 5, 2	3	CSA002170.1, CSA021197.1, CSA002169.1
104	ec:4.99.1.1 - ferrochelatase	Porphyrin and chlorophyll metabolism	map00860	10	2	CSA013746.1, CSA018609.1
105	ec:4.1.1.1 - decarboxylase	Biosynthesis of antibiotics, Glycolysis / Gluconeogenesis	map01130, map00010	106, 27	2	CSA014147.1, CSA011615.1
106	ec:3.1.1.11 - pectin demethoxylase	Pentose and glucuronate interconversions	map00040	11	2	CSA032907.1, CSA028128.1
107	ec:1.1.1.284 - dehydrogenase	Methane metabolism	map00680	12	2	CSA021791.1, CSA021790.1
108	ec:2.5.1.29 - diphosphate synthase	Terpenoid backbone biosynthesis, Biosynthesis of antibiotics	map00900, map01130	15, 106	2	CSA009469.1, CSA005583.1
109	ec:2.5.1.32 - synthase	Carotenoid biosynthesis, Biosynthesis of terpenoids and steroids	map00906, map01062	2, 1	2	CSA033927.1, CSA002930.1
110	ec:4.3.2.2 - lyase	Alanine, aspartate and glutamate metabolism, Purine metabolism, Biosynthesis of antibiotics	map00250, map00230, map01130	12, 26, 106	2	CSA020950.1, CSA020459.1
111	ec:2.4.2.7 - phosphoribosyltransferase	Purine metabolism	map00230	26	2	CSA025235.1, CSA019936.1
112	ec:2.6.1.44 - transaminase	Alanine, aspartate and glutamate metabolism, Glycine, serine and threonine metabolism, Cysteine and methionine metabolism	map00250, map00260, map00270	12, 15, 24	2	CSA023930.1, CSA013600.1
113	ec:2.7.1.159 - 5/6-kinase	Inositol phosphate metabolism, Phosphatidylinositol signaling system	map00562, map04070	10, 8	2	CSA007183.1, CSA032880.1
114	ec:1.1.1.1 - dehydrogenase	Glycine, serine and threonine metabolism, Tyrosine metabolism, Fatty acid degradation, Chloroalkane and chloroalkene degradation, Naphthalene degradation, Biosynthesis of antibiotics, Retinol metabolism, alpha-Linolenic acid metabolism, Metabolism of xenobiotics by cytochrome P450, Drug metabolism - cytochrome P450, Glycolysis / Gluconeogenesis	map00260, map00350, map00071, map00625, map00626, map01130, map00830, map00592, map00980, map00982, map00010	15, 8, 6, 3, 1, 106, 1, 7, 3, 3, 27	2	CSA021791.1, CSA021790.1
115	ec:2.6.1.78 - aminotransferase	Phenylalanine, tyrosine and tryptophan biosynthesis	map00400	11	2	CSA004599.1, CSA031308.1
116	ec:6.1.1.17 - ligase	Porphyrin and chlorophyll metabolism, Aminoacyl-tRNA biosynthesis	map00860, map00970	10, 12	2	CSA005446.1, CSA034325.1
117	ec:4.2.1.24 - synthase	Porphyrin and chlorophyll metabolism	map00860	10	2	CSA004347.1, CSA019612.1
118	ec:5.5.1.6 - isomerase	Flavonoid biosynthesis	map00941	4	2	CSA006623.1, CSA008261.1
119	ec:2.5.1.54 - synthase	Biosynthesis of antibiotics, Phenylalanine, tyrosine and tryptophan biosynthesis	map01130, map00400	106, 11	2	CSA021087.1, CSA011007.1
120	ec:3.2.2.8 - nucleosidase	Pyrimidine metabolism, Purine metabolism	map00240, map00230	16, 26	2	CSA017620.1, CSA010603.1
121	ec:6.1.1.5 - ligase	Aminoacyl-tRNA biosynthesis	map00970	12	2	CSA018922.1, CSA033431.1
122	ec:2.7.1.71 - kinase	Biosynthesis of antibiotics, Phenylalanine, tyrosine and tryptophan biosynthesis	map01130, map00400	106, 11	2	CSA026257.1, CSA008849.1
123	ec:2.4.1.25 - disproportionating enzyme	Starch and sucrose metabolism	map00500	28	2	CSA018695.1, CSA014719.1
124	ec:2.6.1.11 - transaminase	Arginine biosynthesis, Biosynthesis of antibiotics	map00220, map01130	11, 106	2	CSA035448.1, CSA034799.1
125	ec:4.1.2.13 - aldolase	Fructose and mannose metabolism, Carbon fixation in photosynthetic organisms, Methane metabolism, Biosynthesis of antibiotics, Pentose phosphate pathway, Glycolysis / Gluconeogenesis	map00051, map00710, map00680, map01130, map00030, map00010	18, 17, 12, 106, 13, 27	2	CSA005116.1, CSA035207.1
126	ec:4.2.3.22 - synthase	Sesquiterpenoid and triterpenoid biosynthesis	map00909	2	2	CSA004334.1, CSA006772.1
127	ec:4.1.1.15 - decarboxylase	Butanoate metabolism, Alanine, aspartate and glutamate metabolism, Taurine and hypotaurine metabolism, beta-Alanine metabolism	map00650, map00250, map00430, map00410	7, 12, 1, 6	2	CSA021427.1, CSA025313.1
128	ec:2.3.3.8 - citrate synthase	Biosynthesis of antibiotics, Citrate cycle (TCA cycle), Carbon fixation pathways in prokaryotes	map01130, map00020, map00720	106, 12, 12	2	CSA020419.1, CSA034373.1
129	ec:2.1.2.1 - hydroxymethyltransferase	Glycine, serine and threonine metabolism, One carbon pool by folate, Methane metabolism, Glyoxylate and dicarboxylate metabolism, Cyanoamino acid metabolism, Biosynthesis of antibiotics	map00260, map00670, map00680, map00630, map00460, map01130	15, 5, 12, 15, 8, 106	2	CSA025613.1, CSA021546.1
130	ec:3.5.1.2 - glutaminase I	Alanine, aspartate and glutamate metabolism, D-Glutamine and D-glutamate metabolism, Arginine biosynthesis	map00250, map00471, map00220	12, 3, 11	2	CSA030368.1, CSA033579.1
131	ec:4.1.1.39 - carboxylase	Carbon fixation in photosynthetic organisms, Glyoxylate and dicarboxylate metabolism, Biosynthesis of antibiotics	map00710, map00630, map01130	17, 15, 106	2	CSA004763.1, CSA020587.1
132	ec:6.2.1.12 - ligase	Phenylalanine metabolism, Phenylpropanoid biosynthesis, Ubiquinone and other terpenoid-quinone biosynthesis	map00360, map00940, map00130	8, 7, 4	2	CSA036366.1, CSA007753.1
133	ec:1.5.1.20 - reductase [NAD(P)H]	One carbon pool by folate, Carbon fixation pathways in prokaryotes	map00670, map00720	5, 12	2	CSA014168.1, CSA035431.1
134	ec:1.1.1.23 - dehydrogenase	Histidine metabolism	map00340	7	2	CSA016903.1, CSA034335.1
135	ec:4.2.3.5 - synthase	Biosynthesis of antibiotics, Phenylalanine, tyrosine and tryptophan biosynthesis	map01130, map00400	106, 11	2	CSA035037.1, CSA035036.1
136	ec:6.1.1.15 - ligase	Aminoacyl-tRNA biosynthesis	map00970	12	2	CSA034325.1, CSA007201.1
137	ec:2.7.1.105 - phosphofructokinase 2	Fructose and mannose metabolism	map00051	18	2	CSA002500.1, CSA032829.1
138	ec:6.3.5.4 - synthase (glutamine-hydrolysing)	Alanine, aspartate and glutamate metabolism	map00250	12	2	CSA010249.1, CSA000266.1
139	ec:2.7.1.134 - 1-kinase	Inositol phosphate metabolism	map00562	10	2	CSA007183.1, CSA032880.1
140	ec:1.4.3.22 - oxidase	Arginine and proline metabolism, Tryptophan metabolism, Histidine metabolism	map00330, map00380, map00340	7, 6, 7	2	CSA032875.1, CSA015998.1
141	ec:1.1.1.49 - dehydrogenase (NADP+)	Glutathione metabolism, Biosynthesis of antibiotics, Pentose phosphate pathway	map00480, map01130, map00030	11, 106, 13	2	CSA030535.1, CSA006340.1
142	ec:3.1.7.2 - 3'-diphosphatase	Purine metabolism	map00230	26	2	CSA022895.1, CSA015711.1
143	ec:2.7.6.5 - diphosphokinase	Purine metabolism	map00230	26	2	CSA022895.1, CSA015711.1
144	ec:3.2.2.3 - nucleosidase	Pyrimidine metabolism, Nicotinate and nicotinamide metabolism	map00240, map00760	16, 7	2	CSA017620.1, CSA010603.1
145	ec:2.2.1.6 - synthase	Butanoate metabolism, C5-Branched dibasic acid metabolism, Biosynthesis of antibiotics, Valine, leucine and isoleucine biosynthesis, Pantothenate and CoA biosynthesis	map00650, map00660, map01130, map00290, map00770	7, 3, 106, 6, 10	2	CSA010688.1, CSA005812.1
146	ec:2.7.2.4 - kinase	Lysine biosynthesis, Glycine, serine and threonine metabolism, Monobactam biosynthesis, Biosynthesis of antibiotics, Cysteine and methionine metabolism	map00300, map00260, map00261, map01130, map00270	6, 15, 2, 106, 24	2	CSA020388.1, CSA024053.1
147	ec:3.1.1.31 - phosphogluconolactonase	Biosynthesis of antibiotics, Pentose phosphate pathway	map01130, map00030	106, 13	2	CSA020768.1, CSA012442.1
148	ec:6.3.4.2 - synthase (glutamine hydrolysing)	Pyrimidine metabolism	map00240	16	2	CSA032540.1, CSA017421.1
149	ec:2.4.1.14 - synthase	Starch and sucrose metabolism	map00500	28	2	CSA025228.1, CSA005087.1
150	ec:6.1.1.14 - ligase	Aminoacyl-tRNA biosynthesis	map00970	12	2	CSA030516.1, CSA008625.1
151	ec:6.3.2.2 - ligase	Glutathione metabolism, Cysteine and methionine metabolism	map00480, map00270	11, 24	2	CSA008273.1, CSA035610.1
152	ec:6.3.2.6 - synthase	Purine metabolism, Biosynthesis of antibiotics	map00230, map01130	26, 106	2	CSA031804.1, CSA031805.1
153	ec:3.1.3.11 - hexose diphosphatase	Fructose and mannose metabolism, Carbon fixation in photosynthetic organisms, Methane metabolism, Biosynthesis of antibiotics, Pentose phosphate pathway, Glycolysis / Gluconeogenesis	map00051, map00710, map00680, map01130, map00030, map00010	18, 17, 12, 106, 13, 27	2	CSA030111.1, CSA028009.1
154	ec:1.3.5.1 - dehydrogenase	Butanoate metabolism, Oxidative phosphorylation, Biosynthesis of antibiotics, Citrate cycle (TCA cycle), Carbon fixation pathways in prokaryotes	map00650, map00190, map01130, map00020, map00720	7, 4, 106, 12, 12	2	CSA004395.1, CSA009205.1
155	ec:2.4.1.1 - phosphorylase	Starch and sucrose metabolism	map00500	28	2	CSA026673.1, CSA013684.1
156	ec:6.1.1.4 - ligase	Aminoacyl-tRNA biosynthesis	map00970	12	2	CSA018197.1, CSA027850.1
157	ec:2.6.1.79 - aminotransferase	Phenylalanine, tyrosine and tryptophan biosynthesis	map00400	11	2	CSA004599.1, CSA031308.1
158	ec:2.4.1.198 - N-acetylglucosaminyltransferase	Glycosylphosphatidylinositol (GPI)-anchor biosynthesis	map00563	1	2	CSA012290.1, CSA009624.1
159	ec:2.7.1.15 - deoxyribokinase	Pentose phosphate pathway	map00030	13	2	CSA036629.1, CSA003757.1
160	ec:5.4.2.2 - (alpha-D-glucose-1,6-bisphosphate-dependent)	Starch and sucrose metabolism, Streptomycin biosynthesis, Galactose metabolism, Purine metabolism, Biosynthesis of antibiotics, Amino sugar and nucleotide sugar metabolism, Pentose phosphate pathway, Glycolysis / Gluconeogenesis	map00500, map00521, map00052, map00230, map01130, map00520, map00030, map00010	28, 5, 15, 26, 106, 22, 13, 27	2	CSA022412.1, CSA023480.1
161	ec:1.1.1.3 - dehydrogenase	Lysine biosynthesis, Glycine, serine and threonine metabolism, Biosynthesis of antibiotics, Cysteine and methionine metabolism	map00300, map00260, map01130, map00270	6, 15, 106, 24	2	CSA020388.1, CSA024053.1
162	ec:2.7.1.33 - kinase	Pantothenate and CoA biosynthesis	map00770	10	2	CSA016476.1, CSA028512.1
163	ec:3.1.3.67 - 3-phosphatase	Inositol phosphate metabolism, Phosphatidylinositol signaling system	map00562, map04070	10, 8	2	CSA014022.1, CSA005521.1
164	ec:3.2.1.20 - maltase	Starch and sucrose metabolism, Galactose metabolism	map00500, map00052	28, 15	2	CSA014717.1, CSA032315.1
165	ec:5.3.1.9 - isomerase	Starch and sucrose metabolism, Biosynthesis of antibiotics, Amino sugar and nucleotide sugar metabolism, Pentose phosphate pathway, Glycolysis / Gluconeogenesis	map00500, map01130, map00520, map00030, map00010	28, 106, 22, 13, 27	2	CSA004324.1, CSA017525.1
166	ec:2.5.1.16 - synthase	Glutathione metabolism, Arginine and proline metabolism, Cysteine and methionine metabolism, beta-Alanine metabolism	map00480, map00330, map00270, map00410	11, 7, 24, 6	2	CSA034622.1, CSA011883.1
167	ec:6.2.1.5 - ligase (ADP-forming)	C5-Branched dibasic acid metabolism, Propanoate metabolism, Biosynthesis of antibiotics, Citrate cycle (TCA cycle), Carbon fixation pathways in prokaryotes	map00660, map00640, map01130, map00020, map00720	3, 10, 106, 12, 12	2	CSA034848.1, CSA028548.1
168	ec:1.13.99.1 - oxygenase	Inositol phosphate metabolism, Ascorbate and aldarate metabolism	map00562, map00053	10, 6	2	CSA035393.1, CSA003032.1
169	ec:3.1.3.46 - 2-phosphatase	Fructose and mannose metabolism	map00051	18	2	CSA002500.1, CSA032829.1
170	ec:3.2.1.2 - saccharogen amylase	Starch and sucrose metabolism	map00500	28	2	CSA029748.1, CSA002350.1
171	ec:4.2.1.20 - synthase	Glycine, serine and threonine metabolism, Biosynthesis of antibiotics, Phenylalanine, tyrosine and tryptophan biosynthesis	map00260, map01130, map00400	15, 106, 11	2	CSA007932.1, CSA030674.1
172	ec:2.7.8.5 - 1-phosphatidyltransferase	Glycerophospholipid metabolism	map00564	14	2	CSA002171.1, CSA026776.1
173	ec:2.3.1.16 - C-acyltransferase	Ethylbenzene degradation, Valine, leucine and isoleucine degradation, Fatty acid elongation, Biosynthesis of unsaturated fatty acids, Fatty acid degradation, Biosynthesis of antibiotics, Geraniol degradation, alpha-Linolenic acid metabolism, Benzoate degradation	map00642, map00280, map00062, map01040, map00071, map01130, map00281, map00592, map00362	1, 11, 3, 4, 6, 106, 3, 7, 2	2	CSA004243.1, CSA012055.1
174	ec:2.4.1.46 - synthase	Glycerolipid metabolism	map00561	12	2	CSA014489.1, CSA004606.1
175	ec:4.2.1.2 - hydratase	Pyruvate metabolism, Biosynthesis of antibiotics, Citrate cycle (TCA cycle), Carbon fixation pathways in prokaryotes	map00620, map01130, map00020, map00720	18, 106, 12, 12	2	CSA004162.1, CSA036627.1
176	ec:6.1.1.10 - ligase	Aminoacyl-tRNA biosynthesis, Selenocompound metabolism	map00970, map00450	12, 5	2	CSA023566.1, CSA008487.1
177	ec:3.5.4.4 - deaminase	Purine metabolism	map00230	26	2	CSA018956.1, CSA001046.1
178	ec:2.3.1.180 - synthase III	Fatty acid biosynthesis	map00061	10	2	CSA008023.1, CSA033898.1
179	ec:2.7.7.64 - uridylyltransferase	Pentose and glucuronate interconversions, Galactose metabolism, Biosynthesis of antibiotics, Amino sugar and nucleotide sugar metabolism, Ascorbate and aldarate metabolism	map00040, map00052, map01130, map00520, map00053	11, 15, 106, 22, 6	2	CSA029743.1, CSA032553.1
180	ec:2.1.1.5 - S-methyltransferase	Glycine, serine and threonine metabolism, Cysteine and methionine metabolism	map00260, map00270	15, 24	2	CSA000372.1, CSA024522.1
181	ec:2.7.1.48 - kinase	Pyrimidine metabolism, Drug metabolism - other enzymes	map00240, map00983	16, 7	2	CSA020860.1, CSA033859.1
182	ec:2.8.1.12 - synthase	Folate biosynthesis	map00790	6	1	CSA030207.1
183	ec:1.1.1.27 - dehydrogenase	Propanoate metabolism, Pyruvate metabolism, Biosynthesis of antibiotics, Cysteine and methionine metabolism, Glycolysis / Gluconeogenesis	map00640, map00620, map01130, map00270, map00010	10, 18, 106, 24, 27	1	CSA035680.1
184	ec:2.5.1.62 - synthase	Porphyrin and chlorophyll metabolism	map00860	10	1	CSA014218.1
185	ec:1.1.1.14 - 2-dehydrogenase	Fructose and mannose metabolism, Pentose and glucuronate interconversions	map00051, map00040	18, 11	1	CSA022918.1
186	ec:1.6.2.2 - reductase	Amino sugar and nucleotide sugar metabolism	map00520	22	1	CSA018266.1
187	ec:5.1.1.10 - racemase	D-Glutamine and D-glutamate metabolism, Glycine, serine and threonine metabolism, Cysteine and methionine metabolism, D-Arginine and D-ornithine metabolism	map00471, map00260, map00270, map00472	3, 15, 24, 1	1	CSA010056.1
188	ec:2.1.1.146 - O-methyltransferase	Phenylpropanoid biosynthesis	map00940	7	1	CSA005702.1
189	ec:1.14.13.146 - 14beta-hydroxylase	Diterpenoid biosynthesis	map00904	3	1	CSA034135.1
190	ec:1.8.3.1 - oxidase	Sulfur metabolism	map00920	5	1	CSA001127.1
191	ec:2.7.7.60 - 4-phosphate cytidylyltransferase	Terpenoid backbone biosynthesis, Biosynthesis of antibiotics	map00900, map01130	15, 106	1	CSA015562.1
192	ec:5.1.3.5 - 4-epimerase	Amino sugar and nucleotide sugar metabolism	map00520	22	1	CSA009748.1
193	ec:3.5.3.9 - deiminase	Purine metabolism	map00230	26	1	CSA023119.1
194	ec:1.16.3.1 - ceruloplasmin	Porphyrin and chlorophyll metabolism	map00860	10	1	CSA031365.1
195	ec:2.5.1.1 - geranyl-diphosphate synthase	Terpenoid backbone biosynthesis, Biosynthesis of antibiotics	map00900, map01130	15, 106	1	CSA005583.1
196	ec:2.1.1.99 - N-methyltransferase	Indole alkaloid biosynthesis	map00901	1	1	CSA018409.1
197	ec:2.7.2.3 - kinase	Carbon fixation in photosynthetic organisms, Biosynthesis of antibiotics, Glycolysis / Gluconeogenesis	map00710, map01130, map00010	17, 106, 27	1	CSA031519.1
198	ec:2.3.1.15 - 1-O-acyltransferase	Glycerolipid metabolism, Glycerophospholipid metabolism	map00561, map00564	12, 14	1	CSA005566.1
199	ec:4.2.2.2 - lyase	Pentose and glucuronate interconversions	map00040	11	1	CSA031435.1
200	ec:1.14.11.13 - 2beta-dioxygenase	Diterpenoid biosynthesis	map00904	3	1	CSA004444.1
201	ec:4.1.1.36 - decarboxylase	Pantothenate and CoA biosynthesis	map00770	10	1	CSA012754.1
202	ec:3.1.2.2 - hydrolase	Fatty acid elongation, Biosynthesis of unsaturated fatty acids	map00062, map01040	3, 4	1	CSA029231.1
203	ec:2.6.1.42 - transaminase	Valine, leucine and isoleucine degradation, Glucosinolate biosynthesis, Biosynthesis of antibiotics, Valine, leucine and isoleucine biosynthesis, Cysteine and methionine metabolism, Pantothenate and CoA biosynthesis	map00280, map00966, map01130, map00290, map00270, map00770	11, 1, 106, 6, 24, 10	1	CSA016869.1
204	ec:4.3.1.18 - ammonia-lyase	Glycine, serine and threonine metabolism	map00260	15	1	CSA010056.1
205	ec:1.1.1.8 - dehydrogenase (NAD+)	Glycerophospholipid metabolism	map00564	14	1	CSA036825.1
206	ec:4.1.3.27 - synthase	Phenazine biosynthesis, Biosynthesis of antibiotics, Phenylalanine, tyrosine and tryptophan biosynthesis	map00405, map01130, map00400	1, 106, 11	1	CSA007133.1
207	ec:1.13.11.18 - dioxygenase	Sulfur metabolism	map00920	5	1	CSA022131.1
208	ec:1.3.3.4 - oxidase	Porphyrin and chlorophyll metabolism	map00860	10	1	CSA027349.1
209	ec:4.4.1.16 - lyase	Selenocompound metabolism	map00450	5	1	CSA003772.1
210	ec:2.5.1.85 - diphosphate synthase [geranylgeranyl-diphosphate specific]	Terpenoid backbone biosynthesis	map00900	15	1	CSA036178.1
211	ec:4.2.1.59 - dehydratase	Fatty acid biosynthesis, Biotin metabolism	map00061, map00780	10, 7	1	CSA035686.1
212	ec:6.4.1.4 - carboxylase	Valine, leucine and isoleucine degradation	map00280	11	1	CSA006142.1
213	ec:1.7.3.3 - urate hydroxylase	Caffeine metabolism, Purine metabolism	map00232, map00230	1, 26	1	CSA034939.1
214	ec:2.6.1.13 - aminotransferase	Arginine and proline metabolism, Biosynthesis of antibiotics	map00330, map01130	7, 106	1	CSA028285.1
215	ec:6.3.4.10 - (ATP-hydrolysing)] ligase	Biotin metabolism	map00780	7	1	CSA016999.1
216	ec:1.1.3.15 - oxidase	Glyoxylate and dicarboxylate metabolism, Biosynthesis of antibiotics	map00630, map01130	15, 106	1	CSA035939.1
217	ec:3.1.3.12 - trehalose 6-phosphatase	Starch and sucrose metabolism	map00500	28	1	CSA034471.1
218	ec:3.1.3.7 - nucleotidase	Sulfur metabolism	map00920	5	1	CSA005046.1
219	ec:1.2.1.13 - dehydrogenase (NADP+) (phosphorylating)	Carbon fixation in photosynthetic organisms	map00710	17	1	CSA019591.1
220	ec:2.3.1.9 - C-acetyltransferase	Valine, leucine and isoleucine degradation, Fatty acid degradation, Pyruvate metabolism, Benzoate degradation, Lysine degradation, Butanoate metabolism, Terpenoid backbone biosynthesis, Propanoate metabolism, Tryptophan metabolism, Glyoxylate and dicarboxylate metabolism, Biosynthesis of antibiotics, Carbon fixation pathways in prokaryotes, Synthesis and degradation of ketone bodies	map00280, map00071, map00620, map00362, map00310, map00650, map00900, map00640, map00380, map00630, map01130, map00720, map00072	11, 6, 18, 2, 5, 7, 15, 10, 6, 15, 106, 12, 3	1	CSA004243.1
221	ec:6.2.1.1 - ligase	Propanoate metabolism, Methane metabolism, Pyruvate metabolism, Glyoxylate and dicarboxylate metabolism, Biosynthesis of antibiotics, Carbon fixation pathways in prokaryotes, Glycolysis / Gluconeogenesis	map00640, map00680, map00620, map00630, map01130, map00720, map00010	10, 12, 18, 15, 106, 12, 27	1	CSA007605.1
222	ec:2.7.7.18 - adenylyltransferase	Nicotinate and nicotinamide metabolism	map00760	7	1	CSA028616.1
223	ec:2.3.1.24 - N-acyltransferase	Sphingolipid metabolism	map00600	9	1	CSA029868.1
224	ec:3.1.2.14 - hydrolase	Fatty acid biosynthesis	map00061	10	1	CSA002406.1
225	ec:3.5.1.5 - ec:3.5.1.5 urease	Arginine biosynthesis, Purine metabolism, Atrazine degradation	map00220, map00230, map00791	11, 26, 1	1	CSA016225.1
226	ec:3.1.3.37 - SBPase	Carbon fixation in photosynthetic organisms	map00710	17	1	CSA028009.1
227	ec:2.8.1.8 - synthase	Lipoic acid metabolism	map00785	1	1	CSA031527.1
228	ec:1.1.1.247 - reductase (NADPH)	Isoquinoline alkaloid biosynthesis	map00950	6	1	CSA021368.1
229	ec:2.7.7.38 - cytidylyltransferase	Lipopolysaccharide biosynthesis	map00540	2	1	CSA018159.1
230	ec:2.3.1.133 - O-hydroxycinnamoyltransferase	Stilbenoid, diarylheptanoid and gingerol biosynthesis, Phenylpropanoid biosynthesis, Flavonoid biosynthesis	map00945, map00940, map00941	1, 7, 4	1	CSA011696.1
231	ec:2.7.4.9 - kinase	Pyrimidine metabolism	map00240	16	1	CSA023830.1
232	ec:2.1.1.13 - synthase	One carbon pool by folate, Selenocompound metabolism, Cysteine and methionine metabolism	map00670, map00450, map00270	5, 5, 24	1	CSA026696.1
233	ec:3.1.3.77 - synthase	Cysteine and methionine metabolism	map00270	24	1	CSA009541.1
234	ec:1.1.1.44 - dehydrogenase (NADP+-dependent, decarboxylating)	Glutathione metabolism, Biosynthesis of antibiotics, Pentose phosphate pathway	map00480, map01130, map00030	11, 106, 13	1	CSA035913.1
235	ec:3.1.2.12 - hydrolase	Methane metabolism	map00680	12	1	CSA022565.1
236	ec:4.1.99.12 - synthase	Riboflavin metabolism	map00740	5	1	CSA023855.1
237	ec:2.3.1.140 - synthase	Tyrosine metabolism	map00350	8	1	CSA011696.1
238	ec:1.17.1.3 - reductase	Flavonoid biosynthesis	map00941	4	1	CSA014943.1
239	ec:2.7.1.24 - kinase	Pantothenate and CoA biosynthesis	map00770	10	1	CSA029271.1
240	ec:1.3.1.38 - reductase (NADPH)	Fatty acid elongation	map00062	3	1	CSA034207.1
241	ec:4.2.1.9 - dehydratase	Biosynthesis of antibiotics, Valine, leucine and isoleucine biosynthesis, Pantothenate and CoA biosynthesis	map01130, map00290, map00770	106, 6, 10	1	CSA012062.1
242	ec:2.4.1.83 - beta-D-mannosyltransferase	N-Glycan biosynthesis	map00510	6	1	CSA009048.1
243	ec:1.1.1.271 - synthase	Fructose and mannose metabolism, Amino sugar and nucleotide sugar metabolism	map00051, map00520	18, 22	1	CSA010601.1
244	ec:6.1.1.7 - ligase	Aminoacyl-tRNA biosynthesis	map00970	12	1	CSA031536.1
245	ec:5.3.1.23 - isomerase	Cysteine and methionine metabolism	map00270	24	1	CSA007589.1
246	ec:5.3.3.2 - Delta-isomerase	Terpenoid backbone biosynthesis, Biosynthesis of antibiotics	map00900, map01130	15, 106	1	CSA032657.1
247	ec:1.3.5.2 - dehydrogenase (quinone)	Pyrimidine metabolism	map00240	16	1	CSA000353.1
248	ec:2.3.1.1 - N-acetyltransferase	Arginine biosynthesis, Biosynthesis of antibiotics	map00220, map01130	11, 106	1	CSA020681.1
249	ec:6.2.1.4 - ligase (GDP-forming)	Propanoate metabolism, Biosynthesis of antibiotics, Citrate cycle (TCA cycle)	map00640, map01130, map00020	10, 106, 12	1	CSA028548.1
250	ec:2.5.1.39 - polyprenyltransferase	Ubiquinone and other terpenoid-quinone biosynthesis	map00130	4	1	CSA021064.1
251	ec:2.3.1.50 - C-palmitoyltransferase	Sphingolipid metabolism	map00600	9	1	CSA025291.1
252	ec:3.6.1.17 - (asymmetrical)	Pyrimidine metabolism, Purine metabolism	map00240, map00230	16, 26	1	CSA030516.1
253	ec:1.5.1.9 - dehydrogenase (NAD+, L-glutamate-forming)	Biosynthesis of antibiotics, Lysine degradation	map01130, map00310	106, 5	1	CSA004683.1
254	ec:6.1.1.2 - ligase	Aminoacyl-tRNA biosynthesis	map00970	12	1	CSA035656.1
255	ec:2.4.1.128 - glucosyltransferase	Phenylpropanoid biosynthesis	map00940	7	1	CSA005513.1
256	ec:2.7.1.20 - kinase	Purine metabolism	map00230	26	1	CSA012185.1
257	ec:2.1.1.103 - N-methyltransferase	Glycerophospholipid metabolism	map00564	14	1	CSA009157.1
258	ec:1.1.1.29 - dehydrogenase	Glycine, serine and threonine metabolism, Methane metabolism, Glyoxylate and dicarboxylate metabolism, Biosynthesis of antibiotics	map00260, map00680, map00630, map01130	15, 12, 15, 106	1	CSA022952.1
259	ec:2.7.8.8 - O-phosphatidyltransferase	Glycine, serine and threonine metabolism, Glycerophospholipid metabolism	map00260, map00564	15, 14	1	CSA002138.1
260	ec:5.1.3.15 - 1-epimerase	Biosynthesis of antibiotics, Glycolysis / Gluconeogenesis	map01130, map00010	106, 27	1	CSA035235.1
261	ec:2.7.4.14 - kinase	Pyrimidine metabolism, Drug metabolism - other enzymes	map00240, map00983	16, 7	1	CSA034287.1
262	ec:1.1.1.9 - reductase	Pentose and glucuronate interconversions	map00040	11	1	CSA022918.1
263	ec:2.3.1.12 - acetyltransferase	Pyruvate metabolism, Biosynthesis of antibiotics, Citrate cycle (TCA cycle), Glycolysis / Gluconeogenesis	map00620, map01130, map00020, map00010	18, 106, 12, 27	1	CSA033762.1
264	ec:2.7.4.24 - kinase	Phosphatidylinositol signaling system	map04070	8	1	CSA033760.1
265	ec:2.7.7.15 - cytidylyltransferase	Phosphonate and phosphinate metabolism, Glycerophospholipid metabolism	map00440, map00564	2, 14	1	CSA011802.1
266	ec:1.8.1.4 - dehydrogenase	Valine, leucine and isoleucine degradation, Glycine, serine and threonine metabolism, Propanoate metabolism, Pyruvate metabolism, Biosynthesis of antibiotics, Citrate cycle (TCA cycle), Glycolysis / Gluconeogenesis	map00280, map00260, map00640, map00620, map01130, map00020, map00010	11, 15, 10, 18, 106, 12, 27	1	CSA010160.1
267	ec:2.6.1.16 - transaminase (isomerizing)	Alanine, aspartate and glutamate metabolism, Biosynthesis of antibiotics, Amino sugar and nucleotide sugar metabolism	map00250, map01130, map00520	12, 106, 22	1	CSA002453.1
268	ec:1.3.99.12 - dehydrogenase	Valine, leucine and isoleucine degradation	map00280	11	1	CSA010134.1
269	ec:2.1.1.45 - synthase	Pyrimidine metabolism, One carbon pool by folate	map00240, map00670	16, 5	1	CSA027434.1
270	ec:2.6.1.62 - transaminase	Biotin metabolism	map00780	7	1	CSA002888.1
271	ec:1.9.3.1 - oxidase	Oxidative phosphorylation	map00190	4	1	CSA025208.1
272	ec:2.6.1.6 - transaminase	Valine, leucine and isoleucine degradation, Valine, leucine and isoleucine biosynthesis, Pantothenate and CoA biosynthesis	map00280, map00290, map00770	11, 6, 10	1	CSA000345.1
273	ec:1.3.1.42 - reductase	alpha-Linolenic acid metabolism	map00592	7	1	CSA029367.1
274	ec:1.5.1.3 - reductase	One carbon pool by folate, Folate biosynthesis	map00670, map00790	5, 6	1	CSA027434.1
275	ec:2.7.1.29 - kinase	Methane metabolism, Glycerolipid metabolism	map00680, map00561	12, 12	1	CSA011243.1
276	ec:2.7.1.26 - kinase	Riboflavin metabolism	map00740	5	1	CSA012497.1
277	ec:2.5.1.84 - diphosphate synthase [geranyl-diphosphate specific]	Terpenoid backbone biosynthesis	map00900	15	1	CSA036178.1
278	ec:1.8.1.7 - reductase	Glutathione metabolism	map00480	11	1	CSA012714.1
279	ec:3.5.5.4 - nitrilase	Cyanoamino acid metabolism	map00460	8	1	CSA021197.1
280	ec:1.1.1.2 - dehydrogenase (NADP+)	Pentose and glucuronate interconversions, Caprolactam degradation, Glycerolipid metabolism, Biosynthesis of antibiotics, Glycolysis / Gluconeogenesis	map00040, map00930, map00561, map01130, map00010	11, 1, 12, 106, 27	1	CSA027468.1
281	ec:2.3.1.35 - N-acetyltransferase	Arginine biosynthesis, Biosynthesis of antibiotics	map00220, map01130	11, 106	1	CSA020681.1
282	ec:4.2.1.105 - dehydratase	Isoflavonoid biosynthesis	map00943	1	1	CSA007877.1
283	ec:2.1.1.41 - 24-C-methyltransferase	Steroid biosynthesis, Biosynthesis of antibiotics	map00100, map01130	5, 106	1	CSA026231.1
284	ec:2.10.1.1 - molybdotransferase	Folate biosynthesis	map00790	6	1	CSA034858.1
285	ec:2.7.7.1 - adenylyltransferase	Nicotinate and nicotinamide metabolism	map00760	7	1	CSA028616.1
286	ec:5.3.1.8 - isomerase	Fructose and mannose metabolism, Biosynthesis of antibiotics, Amino sugar and nucleotide sugar metabolism	map00051, map01130, map00520	18, 106, 22	1	CSA020371.1
287	ec:2.5.1.55 - synthase	Lipopolysaccharide biosynthesis	map00540	2	1	CSA009162.1
288	ec:2.1.1.14 - S-methyltransferase	Selenocompound metabolism, Cysteine and methionine metabolism	map00450, map00270	5, 24	1	CSA026696.1
289	ec:2.7.4.21 - kinase	Phosphatidylinositol signaling system	map04070	8	1	CSA033760.1
290	ec:3.1.3.24 - phosphatase	Starch and sucrose metabolism	map00500	28	1	CSA015870.1
291	ec:2.8.3.8 - CoA-transferase	Butanoate metabolism, Propanoate metabolism, Aminobenzoate degradation	map00650, map00640, map00627	7, 10, 5	1	CSA012055.1
292	ec:2.7.1.21 - kinase	Pyrimidine metabolism, Drug metabolism - other enzymes	map00240, map00983	16, 7	1	CSA008956.1
293	ec:5.3.1.5 - isomerase	Fructose and mannose metabolism, Pentose and glucuronate interconversions	map00051, map00040	18, 11	1	CSA030574.1
294	ec:2.3.1.20 - O-acyltransferase	Cutin, suberine and wax biosynthesis, Glycerolipid metabolism	map00073, map00561	2, 12	1	CSA017466.1
295	ec:1.17.1.4 - dehydrogenase	Purine metabolism	map00230	26	1	CSA018658.1
296	ec:1.1.1.237 - reductase	Tyrosine metabolism, Phenylalanine metabolism, Tropane, piperidine and pyridine alkaloid biosynthesis, Ubiquinone and other terpenoid-quinone biosynthesis	map00350, map00360, map00960, map00130	8, 8, 7, 4	1	CSA014746.1
297	ec:2.1.1.140 - ec:2.1.1.140 (S)-coclaurine-N-methyltransferase	Isoquinoline alkaloid biosynthesis	map00950	6	1	CSA008710.1
298	ec:2.7.1.138 - kinase	Sphingolipid metabolism	map00600	9	1	CSA020219.1
299	ec:3.5.1.9 - kynurenine formamidase	Tryptophan metabolism, Glyoxylate and dicarboxylate metabolism	map00380, map00630	6, 15	1	CSA010284.1
300	ec:1.1.1.206 - reductase I	Tropane, piperidine and pyridine alkaloid biosynthesis	map00960	7	1	CSA019589.1
301	ec:1.1.1.236 - reductase II	Tropane, piperidine and pyridine alkaloid biosynthesis	map00960	7	1	CSA019589.1
302	ec:3.5.1.6 - N-carbamoyl-beta-alanine amidohydrolase	Pyrimidine metabolism, Drug metabolism - other enzymes, beta-Alanine metabolism, Pantothenate and CoA biosynthesis	map00240, map00983, map00410, map00770	16, 7, 6, 10	1	CSA017734.1
303	ec:4.2.1.11 - hydratase	Methane metabolism, Biosynthesis of antibiotics, Glycolysis / Gluconeogenesis	map00680, map01130, map00010	12, 106, 27	1	CSA002712.1
304	ec:4.1.2.27 - aldolase	Sphingolipid metabolism	map00600	9	1	CSA005817.1
305	ec:1.17.7.1 - synthase (ferredoxin)	Terpenoid backbone biosynthesis, Biosynthesis of antibiotics	map00900, map01130	15, 106	1	CSA023332.1
306	ec:2.1.3.3 - carbamoyltransferase	Arginine biosynthesis, Biosynthesis of antibiotics	map00220, map01130	11, 106	1	CSA023835.1
307	ec:2.7.1.6 - galactokinase (phosphorylating)	Galactose metabolism, Amino sugar and nucleotide sugar metabolism	map00052, map00520	15, 22	1	CSA022960.1
308	ec:3.5.2.5 - ec:3.5.2.5 allantoinase	Purine metabolism	map00230	26	1	CSA012004.1
309	ec:6.3.3.1 - cyclo-ligase	Purine metabolism, Biosynthesis of antibiotics	map00230, map01130	26, 106	1	CSA010872.1
310	ec:1.2.1.8 - dehydrogenase	Glycine, serine and threonine metabolism	map00260	15	1	CSA002246.1
311	ec:4.2.1.19 - dehydratase	Histidine metabolism	map00340	7	1	CSA026758.1
312	ec:3.5.4.12 - deaminase	Pyrimidine metabolism	map00240	16	1	CSA008391.1
313	ec:3.5.4.25 - cyclohydrolase II	Folate biosynthesis, Riboflavin metabolism	map00790, map00740	6, 5	1	CSA023855.1
314	ec:3.3.2.10 - epoxide hydrolase	Arachidonic acid metabolism, Chloroalkane and chloroalkene degradation	map00590, map00625	3, 3	1	CSA011597.1
315	ec:2.5.1.21 - synthase	Sesquiterpenoid and triterpenoid biosynthesis, Steroid biosynthesis, Biosynthesis of antibiotics	map00909, map00100, map01130	2, 5, 106	1	CSA009469.1
316	ec:4.4.1.15 - desulfhydrase	Cysteine and methionine metabolism	map00270	24	1	CSA001147.1
317	ec:1.18.1.2 - reductase	Photosynthesis	map00195	1	1	CSA003688.1
318	ec:3.1.3.25 - phosphatase	Streptomycin biosynthesis, Inositol phosphate metabolism, Biosynthesis of antibiotics, Phosphatidylinositol signaling system	map00521, map00562, map01130, map04070	5, 10, 106, 8	1	CSA009867.1
319	ec:5.5.1.4 - synthase	Streptomycin biosynthesis, Inositol phosphate metabolism, Biosynthesis of antibiotics	map00521, map00562, map01130	5, 10, 106	1	CSA024857.1
320	ec:3.5.1.26 - aspartylglucosylamine deaspartylase	Other glycan degradation	map00511	4	1	CSA005289.1
321	ec:1.4.7.1 - synthase (ferredoxin)	Glyoxylate and dicarboxylate metabolism, Nitrogen metabolism	map00630, map00910	15, 6	1	CSA003652.1
322	ec:1.1.1.94 - dehydrogenase [NAD(P)+]	Glycerophospholipid metabolism	map00564	14	1	CSA036825.1
323	ec:4.1.2.10 - lyase	Cyanoamino acid metabolism	map00460	8	1	CSA025712.1
324	ec:6.3.5.1 - synthase (glutamine-hydrolysing)	Nicotinate and nicotinamide metabolism	map00760	7	1	CSA030368.1
325	ec:2.4.1.142 - beta-mannosyltransferase	Various types of N-glycan biosynthesis, N-Glycan biosynthesis	map00513, map00510	4, 6	1	CSA017434.1
326	ec:1.14.17.4 - oxidase	Cysteine and methionine metabolism	map00270	24	1	CSA024317.1
327	ec:5.4.99.8 - synthase	Steroid biosynthesis	map00100	5	1	CSA001737.1
328	ec:3.2.1.37 - 1,4-beta-xylosidase	Amino sugar and nucleotide sugar metabolism	map00520	22	1	CSA021300.1
329	ec:3.1.1.32 - A1	Glycerophospholipid metabolism, alpha-Linolenic acid metabolism	map00564, map00592	14, 7	1	CSA016551.1
330	ec:3.2.1.118 - beta-glucosidase	Cyanoamino acid metabolism	map00460	8	1	CSA027265.1
331	ec:1.3.5.6 - desaturase	Carotenoid biosynthesis	map00906	2	1	CSA030162.1
332	ec:2.3.3.1 - (Si)-synthase	Glyoxylate and dicarboxylate metabolism, Biosynthesis of antibiotics, Citrate cycle (TCA cycle)	map00630, map01130, map00020	15, 106, 12	1	CSA017504.1
333	ec:3.5.1.23 - acylsphingosine deacylase	Sphingolipid metabolism	map00600	9	1	CSA025587.1
334	ec:2.7.7.14 - cytidylyltransferase	Phosphonate and phosphinate metabolism, Glycerophospholipid metabolism	map00440, map00564	2, 14	1	CSA012072.1
335	ec:6.1.1.18 - ligase	Aminoacyl-tRNA biosynthesis	map00970	12	1	CSA031425.1
336	ec:2.4.1.203 - O-beta-D-glucosyltransferase	Zeatin biosynthesis	map00908	4	1	CSA025838.1
337	ec:2.8.1.6 - synthase	Biotin metabolism	map00780	7	1	CSA033429.1
338	ec:2.7.9.1 - phosphate dikinase	Carbon fixation in photosynthetic organisms, Pyruvate metabolism, Carbon fixation pathways in prokaryotes	map00710, map00620, map00720	17, 18, 12	1	CSA000976.1
339	ec:2.7.8.15 - N-acetylglucosaminephosphotransferase	N-Glycan biosynthesis	map00510	6	1	CSA018258.1
340	ec:4.3.1.17 - ammonia-lyase	Glycine, serine and threonine metabolism, Biosynthesis of antibiotics, Cysteine and methionine metabolism	map00260, map01130, map00270	15, 106, 24	1	CSA010056.1
341	ec:1.1.1.41 - dehydrogenase (NAD+)	Biosynthesis of antibiotics, Citrate cycle (TCA cycle)	map01130, map00020	106, 12	1	CSA023535.1
342	ec:1.14.13.81 - IX monomethyl ester (oxidative) cyclase	Porphyrin and chlorophyll metabolism	map00860	10	1	CSA016538.1
343	ec:3.2.1.117 - beta-glucosidase	Cyanoamino acid metabolism	map00460	8	1	CSA027265.1
344	ec:1.1.1.248 - reductase (NADPH)	Isoquinoline alkaloid biosynthesis	map00950	6	1	CSA013010.1
345	ec:1.3.3.3 - oxidase	Porphyrin and chlorophyll metabolism	map00860	10	1	CSA017417.1
346	ec:2.5.1.75 - dimethylallyltransferase	Zeatin biosynthesis	map00908	4	1	CSA032386.1
347	ec:3.1.3.4 - phosphatase	Sphingolipid metabolism, Glycerolipid metabolism, Glycerophospholipid metabolism, Ether lipid metabolism	map00600, map00561, map00564, map00565	9, 12, 14, 2	1	CSA025192.1
348	ec:2.4.1.123 - 3-alpha-galactosyltransferase	Galactose metabolism	map00052	15	1	CSA013997.1
349	ec:1.1.1.100 - reductase	Fatty acid biosynthesis, Biotin metabolism	map00061, map00780	10, 7	1	CSA003088.1
350	ec:4.1.1.20 - decarboxylase	Lysine biosynthesis, Biosynthesis of antibiotics	map00300, map01130	6, 106	1	CSA023437.1
351	ec:3.5.2.3 - carbamoylaspartic dehydrase	Pyrimidine metabolism	map00240	16	1	CSA011716.1
352	ec:4.1.3.32 - lyase	Nicotinate and nicotinamide metabolism	map00760	7	1	CSA032525.1
353	ec:3.2.1.114 - 1,3-1,6-alpha-mannosidase	Various types of N-glycan biosynthesis, N-Glycan biosynthesis	map00513, map00510	4, 6	1	CSA006148.1
354	ec:6.3.4.13 - ligase	Purine metabolism, Biosynthesis of antibiotics	map00230, map01130	26, 106	1	CSA030372.1
355	ec:3.6.1.9 - diphosphatase	Starch and sucrose metabolism, Pyrimidine metabolism, Nicotinate and nicotinamide metabolism, Purine metabolism, Riboflavin metabolism, Pantothenate and CoA biosynthesis	map00500, map00240, map00760, map00230, map00740, map00770	28, 16, 7, 26, 5, 10	1	CSA030516.1
356	ec:1.1.1.102 - reductase	Sphingolipid metabolism	map00600	9	1	CSA009683.1
357	ec:2.7.1.148 - 5'-diphospho)-2-C-methyl-D-erythritol kinase	Terpenoid backbone biosynthesis, Biosynthesis of antibiotics	map00900, map01130	15, 106	1	CSA013354.1
358	ec:1.3.1.71 - reductase	Steroid biosynthesis, Biosynthesis of antibiotics	map00100, map01130	5, 106	1	CSA001425.1
359	ec:2.5.1.58 - farnesyltransferase	Terpenoid backbone biosynthesis, Biosynthesis of antibiotics	map00900, map01130	15, 106	1	CSA018635.1
360	ec:4.2.1.109 - 1-phosphate dehydratase	Cysteine and methionine metabolism	map00270	24	1	CSA009541.1
361	ec:1.3.1.72 - reductase	Steroid biosynthesis	map00100	5	1	CSA001425.1
362	ec:1.11.2.3 - seed peroxygenase	Cutin, suberine and wax biosynthesis	map00073	2	1	CSA034479.1
363	ec:6.3.2.3 - synthase	Glutathione metabolism, Cysteine and methionine metabolism	map00480, map00270	11, 24	1	CSA024543.1
364	ec:1.14.11.15 - 3beta-dioxygenase	Diterpenoid biosynthesis	map00904	3	1	CSA034282.1
365	ec:1.14.13.122 - oxygenase	Porphyrin and chlorophyll metabolism	map00860	10	1	CSA003360.1
366	ec:3.5.1.4 - acylamidase	Arginine and proline metabolism, Phenylalanine metabolism, Tryptophan metabolism, Aminobenzoate degradation, Styrene degradation	map00330, map00360, map00380, map00627, map00643	7, 8, 6, 5, 2	1	CSA023914.1
367	ec:5.4.2.8 - mannose phosphomutase	Fructose and mannose metabolism, Biosynthesis of antibiotics, Amino sugar and nucleotide sugar metabolism	map00051, map01130, map00520	18, 106, 22	1	CSA030222.1
368	ec:2.7.7.13 - guanylyltransferase	Fructose and mannose metabolism, Amino sugar and nucleotide sugar metabolism	map00051, map00520	18, 22	1	CSA036089.1
369	ec:3.1.3.18 - phosphatase	Glyoxylate and dicarboxylate metabolism, Biosynthesis of antibiotics	map00630, map01130	15, 106	1	CSA001777.1
370	ec:2.4.2.17 - phosphoribosyltransferase	Histidine metabolism	map00340	7	1	CSA013193.1
371	ec:1.3.1.9 - reductase (NADH)	Fatty acid biosynthesis	map00061	10	1	CSA029855.1
372	ec:5.4.99.30 - mutase	Amino sugar and nucleotide sugar metabolism	map00520	22	1	CSA017438.1
373	ec:3.2.1.55 - end alpha-L-arabinofuranosidase	Amino sugar and nucleotide sugar metabolism	map00520	22	1	CSA021300.1
374	ec:2.6.1.51 - transaminase	Glycine, serine and threonine metabolism	map00260	15	1	CSA031399.1
375	ec:6.1.1.9 - ligase	Aminoacyl-tRNA biosynthesis	map00970	12	1	CSA019848.1
376	ec:6.2.1.3 - ligase	Fatty acid biosynthesis, Fatty acid degradation	map00061, map00071	10, 6	1	CSA033833.1
377	ec:1.2.1.28 - dehydrogenase (NAD+)	Xylene degradation, Toluene degradation, Aminobenzoate degradation	map00622, map00623, map00627	1, 1, 5	1	CSA010064.1
378	ec:1.3.2.3 - dehydrogenase	Ascorbate and aldarate metabolism	map00053	6	1	CSA008341.1
379	ec:6.1.1.21 - ligase	Aminoacyl-tRNA biosynthesis	map00970	12	1	CSA008073.1
380	ec:2.3.3.10 - synthase	Butanoate metabolism, Valine, leucine and isoleucine degradation, Terpenoid backbone biosynthesis, Biosynthesis of antibiotics, Synthesis and degradation of ketone bodies	map00650, map00280, map00900, map01130, map00072	7, 11, 15, 106, 3	1	CSA009014.1
381	ec:1.4.1.14 - synthase (NADH)	Alanine, aspartate and glutamate metabolism, Biosynthesis of antibiotics, Nitrogen metabolism	map00250, map01130, map00910	12, 106, 6	1	CSA027515.1
382	ec:3.5.3.1 - arginine amidinase	Arginine and proline metabolism, Arginine biosynthesis, Biosynthesis of antibiotics	map00330, map00220, map01130	7, 11, 106	1	CSA018671.1
383	ec:2.4.1.242 - glucosyltransferase	Starch and sucrose metabolism	map00500	28	1	CSA004842.1
384	ec:2.4.1.141 - N-acetylglucosaminyltransferase	Various types of N-glycan biosynthesis, N-Glycan biosynthesis	map00513, map00510	4, 6	1	CSA026328.1
385	ec:2.7.7.9 - uridylyltransferase	Starch and sucrose metabolism, Pentose and glucuronate interconversions, Galactose metabolism, Glycerolipid metabolism, Biosynthesis of antibiotics, Amino sugar and nucleotide sugar metabolism	map00500, map00040, map00052, map00561, map01130, map00520	28, 11, 15, 12, 106, 22	1	CSA029743.1
386	ec:2.6.1.12 - transaminase	Alanine, aspartate and glutamate metabolism	map00250	12	1	CSA034512.1
387	ec:1.8.4.9 - reductase (glutathione)	Sulfur metabolism	map00920	5	1	CSA030773.1
388	ec:2.4.1.241 - synthase	Glycerolipid metabolism	map00561	12	1	CSA011293.1
389	ec:2.4.2.40 - O-beta-D-xylosyltransferase	Zeatin biosynthesis	map00908	4	1	CSA025838.1
390	ec:4.2.1.65 - hydratase	Cyanoamino acid metabolism	map00460	8	1	CSA021197.1
391	ec:1.5.1.8 - dehydrogenase (NADP+, L-lysine-forming)	Biosynthesis of antibiotics, Lysine degradation	map01130, map00310	106, 5	1	CSA004683.1
392	ec:2.6.1.85 - synthase	Folate biosynthesis	map00790	6	1	CSA007622.1
393	ec:2.3.3.9 - synthase	Pyruvate metabolism, Glyoxylate and dicarboxylate metabolism	map00620, map00630	18, 15	1	CSA013649.1
394	ec:1.3.3.6 - oxidase	Biosynthesis of unsaturated fatty acids, Fatty acid degradation, alpha-Linolenic acid metabolism	map01040, map00071, map00592	4, 6, 7	1	CSA012055.1
395	ec:2.7.7.75 - adenylyltransferase	Folate biosynthesis	map00790	6	1	CSA034858.1
396	ec:1.2.1.9 - dehydrogenase (NADP+)	Pentose phosphate pathway, Glycolysis / Gluconeogenesis	map00030, map00010	13, 27	1	CSA005124.1
397	ec:1.8.1.9 - reductase	Selenocompound metabolism	map00450	5	1	CSA034300.1
398	ec:6.3.3.3 - synthase	Biotin metabolism	map00780	7	1	CSA002888.1
399	ec:2.6.1.2 - transaminase	Alanine, aspartate and glutamate metabolism, Carbon fixation in photosynthetic organisms, Arginine biosynthesis	map00250, map00710, map00220	12, 17, 11	1	CSA034512.1
400	ec:1.17.1.8 - reductase	Lysine biosynthesis, Monobactam biosynthesis, Biosynthesis of antibiotics	map00300, map00261, map01130	6, 2, 106	1	CSA012199.1
401	ec:6.1.1.16 - ligase	Aminoacyl-tRNA biosynthesis	map00970	12	1	CSA017961.1
402	ec:3.2.1.3 - 1,4-alpha-glucosidase	Starch and sucrose metabolism	map00500	28	1	CSA032326.1
403	ec:3.2.1.58 - 1,3-beta-glucosidase	Starch and sucrose metabolism	map00500	28	1	CSA018118.1
404	ec:1.1.1.267 - reductoisomerase	Terpenoid backbone biosynthesis, Biosynthesis of antibiotics	map00900, map01130	15, 106	1	CSA031233.1
405	ec:2.7.1.28 - triose kinase	Fructose and mannose metabolism	map00051	18	1	CSA011243.1
406	ec:1.2.1.70 - reductase	Porphyrin and chlorophyll metabolism	map00860	10	1	CSA032665.1
407	ec:1.1.1.85 - dehydrogenase	C5-Branched dibasic acid metabolism, Valine, leucine and isoleucine biosynthesis	map00660, map00290	3, 6	1	CSA023535.1
408	ec:3.2.1.14 - ChiC	Amino sugar and nucleotide sugar metabolism	map00520	22	1	CSA025786.1
