# Supplementary material for: TeaMiD: a comprehensive database of simple sequence repeat markers of tea
Source: Database (Oxford). 2020 Mar 11;2020:baaa013. doi: 10.1093/database/baaa013 (PMC7065459; doi:10.1093/database/baaa013)
Supplement: Supp_baaa013 [file supp_baaa013.zip › Supplementary Table S6.xlsx]

## Sheet: S6a
Table S6a : SSRs identified from assembled Transcriptome sequences (TSA) of Camellia species.
Class	Numbers	Percentage
Di-	14703	0.674171
Tri-	3666	0.168096
Tetra-	1664	0.0762988
Penta-	785	0.0359943
Hexa-	991	0.04544
Group- I (Hypervariable SSRs ≥ 50 nt)	151	0.007
Group- II (Potentially variable SSRs, ≥20 nt - < 50 nt)	21658	0.993

## Sheet: S6b
Table S6a :Distribution of SSRs in Transcriptome sequences of Camellia species
Motif	No.
AC	365
AG	2640
AT	1328
CA	264
CT	3007
GA	2442
GC	1
GT	132
TA	602
TC	3476
TG	446
AAC	51
AAG	205
AAT	185
ACA	54
ACC	99
ACG	2
ACT	6
AGA	202
AGC	30
AGG	63
AGT	8
ATA	37
ATC	70
ATG	56
ATT	89
CAA	75
CAC	94
CAG	33
CAT	51
CCA	95
CCG	10
CCT	52
CGA	7
CGC	1
CGG	4
CGT	3
CTA	14
CTC	70
CTG	20
CTT	166
GAA	230
GAC	10
GAG	56
GAT	62
GCA	25
GCC	5
GCG	5
GCT	6
GGA	54
GGC	4
GGT	91
GTA	3
GTC	9
GTG	85
GTT	17
TAA	42
TAC	24
TAG	5
TAT	60
TCA	63
TCC	48
TCG	9
TCT	259
TGA	68
TGC	15
TGG	96
TGT	28
TTA	128
TTC	237
TTG	70
AAAC	39
AAAG	46
AAAT	217
AACA	10
AACG	1
AACT	1
AAGA	21
AAGC	1
AAGG	2
AATA	50
AATC	1
AATG	4
AATT	4
ACAA	7
ACAG	1
ACAT	15
ACCA	2
ACCT	3
ACGA	4
ACTC	9
ACTT	1
AGAA	16
AGAC	4
AGAT	11
AGCC	2
AGGG	77
AGTA	1
AGTG	3
ATAA	39
ATAC	34
ATAG	14
ATCA	6
ATCC	1
ATCG	4
ATCT	5
ATGA	1
ATGG	7
ATGT	5
ATTA	3
ATTC	2
ATTG	5
ATTT	112
CAAA	13
CAAC	3
CAAT	6
CACG	1
CACT	4
CAGA	1
CAGC	2
CATA	5
CATG	1
CATT	2
CCAA	1
CCCT	6
CCTC	3
CCTT	4
CGCT	1
CGTG	1
CTAT	1
CTCA	10
CTCC	10
CTGT	3
CTTT	16
GAAA	14
GAAG	1
GAAT	2
GAGC	2
GAGG	6
GAGT	5
GATC	2
GATT	1
GCAG	1
GCCT	2
GCTC	2
GCTT	1
GGAA	5
GGAG	3
GGAT	3
GGTT	2
GTAG	1
GTAT	5
GTCA	1
GTCT	1
GTGA	3
GTGC	1
GTTA	2
GTTG	1
GTTT	21
TAAA	29
TAAC	2
TACA	6
TACC	1
TAGA	1
TATC	13
TATG	24
TATT	47
TCAC	3
TCAT	3
TCCA	3
TCCC	2
TCCT	3
TCGA	5
TCTA	10
TCTG	6
TCTT	20
TGAA	4
TGAG	3
TGAT	2
TGCC	2
TGCG	1
TGGA	1
TGGG	1
TGTA	7
TGTC	1
TGTT	12
TTAA	8
TTAG	2
TTAT	93
TTCA	1
TTCC	3
TTCG	1
TTCT	18
TTGA	2
TTGG	8
TTGT	10
TTTA	217
TTTC	52
TTTG	64
AAAAC	18
AAAAG	34
AAAAT	29
AAACA	3
AAACC	16
AAAGA	3
AAAGG	1
AAATA	8
AAATC	1
AACAA	3
AACAC	3
AACCA	13
AACCC	2
AAGAA	7
AAGAC	1
AAGAG	3
AAGCA	1
AAGCC	2
AAGGG	2
AATAA	2
AATCA	1
AATTC	1
ACAAA	3
ACACA	2
ACACC	3
ACAGA	1
ACCAA	8
ACCAT	1
ACGCC	1
AGAAA	13
AGAAG	7
AGAGA	4
AGAGT	1
AGCAA	2
AGCCA	1
AGCCC	1
AGCCG	1
AGCTA	1
AGGAG	5
AGGCG	5
AGGGG	1
AGTTG	1
AGTTT	1
ATAAA	5
ATAAT	1
ATATG	5
ATCAC	2
ATCGG	2
ATGAG	1
ATGAT	2
ATGCG	1
ATTAT	1
ATTCA	1
ATTCG	2
ATTGG	1
ATTTG	1
ATTTT	26
CAAAA	7
CAAAC	8
CAAAT	1
CAACA	2
CAACC	1
CAACT	1
CAAGC	1
CAATA	1
CACAC	1
CACCA	1
CACCC	1
CATCC	1
CCAAA	6
CCAAG	1
CCATC	2
CCCAA	3
CCCAC	2
CCCCG	1
CCGAG	1
CCTCA	8
CCTCG	1
CCTCT	3
CCTTT	2
CGAGC	4
CGAGG	1
CGATT	2
CGCCT	1
CGTAT	1
CGTGT	3
CTAAC	1
CTAAT	2
CTACC	1
CTCAA	1
CTCAC	1
CTCAT	2
CTCCT	4
CTCGA	1
CTCTC	6
CTCTT	3
CTTCA	2
CTTCT	8
CTTTC	2
CTTTT	9
GAAAA	13
GAACC	1
GAACT	1
GAAGA	3
GAAGG	2
GACAC	3
GAGAG	1
GAGGA	2
GAGGC	1
GAGGG	2
GAGTT	2
GATGG	1
GATTT	2
GCCTC	2
GCGAG	7
GGAGA	2
GGATT	2
GGCTC	1
GGGAA	1
GGGAT	2
GGGTT	1
GGTCG	1
GGTTC	1
GGTTG	1
GGTTT	7
GTAGA	1
GTCTT	1
GTGCT	1
GTGGA	2
GTTGA	1
GTTGC	1
GTTGG	5
GTTGT	2
GTTTG	12
GTTTT	10
TAAAA	2
TAACA	1
TACAC	1
TACTA	1
TATCA	1
TATGT	1
TATTT	4
TCAAT	1
TCATC	1
TCCCA	1
TCCCC	3
TCCCT	4
TCCTC	1
TCGCC	1
TCGGT	3
TCGTG	4
TCTAC	1
TCTAT	5
TCTCC	3
TCTTC	5
TCTTT	9
TGAAA	1
TGACA	1
TGAGG	3
TGATT	3
TGCCC	1
TGGAT	1
TGGGA	2
TGGTG	1
TGGTT	6
TGTCG	1
TGTCT	1
TGTGG	1
TGTTA	2
TGTTG	5
TGTTT	10
TTAAT	1
TTATT	6
TTCAA	1
TTCCC	2
TTCTC	4
TTCTG	2
TTCTT	4
TTGAA	2
TTGAG	1
TTGCT	2
TTGGG	4
TTGGT	35
TTGTA	1
TTGTC	1
TTGTT	13
TTTAT	7
TTTCC	2
TTTCT	15
TTTGC	1
TTTGG	12
TTTGT	2
TTTTA	25
TTTTC	39
TTTTG	34
AAAAAC	11
AAAAAG	12
AAAAAT	2
AAAACA	4
AAAACC	1
AAAAGA	2
AAAATA	2
AAAATC	1
AAACAT	1
AAACCA	1
AAAGAA	5
AAATAT	1
AAATCA	1
AAATCC	1
AACCAA	1
AACCAT	1
AACCCA	1
AACCCT	13
AACTGG	1
AAGAAA	2
AAGAGA	4
AAGAGG	1
AAGGTG	1
AAGTGA	2
AATAAC	1
AATAGA	1
AATCTC	1
AATGAG	1
AATGGG	1
AATGGT	1
ACAAAA	2
ACAACC	2
ACACAA	1
ACACAT	1
ACACCA	1
ACACCC	1
ACACGG	1
ACCAAT	2
ACCACA	1
ACCAGC	11
ACCATC	1
ACCCAA	1
ACCTAC	1
ACCTCA	2
ACGCAA	1
ACGGAC	1
ACGGAT	4
ACGGGT	1
ACGGTG	1
ACTCCA	3
ACTCCG	2
ACTCCT	1
ACTCGC	1
ACTGAC	2
ACTGCT	2
ACTGGG	2
ACTTTC	2
AGAAAT	2
AGAAGG	1
AGAAGT	1
AGAGAC	1
AGAGAT	1
AGAGGA	8
AGAGTG	1
AGATGA	1
AGATGG	1
AGCAAC	1
AGCAAT	1
AGCACA	1
AGCAGA	1
AGCCAA	2
AGCCTG	3
AGGAGC	1
AGGAGT	1
AGGATT	1
AGGCAA	1
AGGGAA	2
AGGGTT	1
AGTGGC	1
AGTGGT	1
ATAAAA	3
ATAGAG	1
ATAGCC	1
ATAGTC	1
ATATAG	1
ATCACC	2
ATCAGA	2
ATCCGT	1
ATCCTC	2
ATCGAG	1
ATCGCC	3
ATCGTC	5
ATCTAC	2
ATCTCC	6
ATCTTC	3
ATGAAC	1
ATGAGG	2
ATGGCG	1
ATGGGA	1
ATGGGT	2
ATGGTA	1
ATGTGG	1
ATGTTG	1
ATTCAT	3
ATTCCA	1
ATTCTC	1
ATTGAT	1
ATTGTG	1
ATTTGG	1
ATTTTG	5
ATTTTT	12
CAAAAA	2
CAAAAC	1
CAAAAT	2
CAAACC	1
CAAATC	1
CAACAC	2
CAACAG	5
CAACCT	1
CAACTA	1
CAAGAA	1
CAAGAC	4
CAAGAT	1
CAAGCA	1
CAAGCC	1
CAAGGG	1
CAAGTT	1
CAATAC	1
CAATCC	1
CAATGA	1
CAATGC	1
CAATTC	2
CACAAA	1
CACAAG	1
CACCAA	4
CACCAT	3
CACCCA	5
CACCGC	1
CACCGT	2
CACCTT	2
CACGGA	7
CACTCT	1
CAGCAA	6
CAGCAC	1
CAGCCT	2
CAGGCT	1
CAGTAT	1
CAGTCT	6
CATATT	1
CATCAA	2
CATCAC	3
CATCAG	2
CATCCA	1
CATCCT	1
CATCGC	2
CATCTA	1
CATCTC	3
CATCTT	3
CATGCA	1
CATTCA	1
CATTCC	1
CATTGG	1
CATTTC	1
CCAAAA	2
CCAAAC	2
CCAAAG	2
CCAACA	1
CCAAGA	2
CCAATC	3
CCAATG	1
CCACAG	1
CCACCG	6
CCACTC	2
CCAGAA	4
CCAGCA	1
CCATCA	3
CCATCT	5
CCATTG	1
CCCAAA	1
CCCAAC	1
CCCACA	3
CCCAGA	1
CCCGCA	2
CCCGCT	5
CCCGTC	1
CCCTAA	6
CCCTAG	1
CCCTGT	1
CCGTAT	1
CCGTTC	1
CCTAAC	1
CCTCCG	1
CCTCTA	1
CCTCTC	2
CCTCTT	1
CCTTGC	1
CCTTTC	3
CGAAGT	1
CGACAA	1
CGACCA	1
CGAGGG	3
CGATTT	1
CGCACC	1
CGCCAC	1
CGCTCC	1
CGGAGG	1
CGGGGA	1
CGGGTG	1
CGGTGG	2
CGTACC	1
CGTGGT	4
CGTGTG	1
CTAAAT	1
CTAACC	5
CTAATC	1
CTAGAA	2
CTATCA	1
CTCAAA	1
CTCAAT	4
CTCACC	2
CTCAGG	2
CTCCAC	1
CTCCCT	3
CTCCGA	1
CTCCTT	1
CTCGCT	1
CTCTCA	3
CTCTCC	1
CTCTCG	1
CTCTGA	1
CTCTTC	2
CTGACC	1
CTGATG	2
CTGCCA	1
CTTACC	1
CTTCAC	1
CTTCAT	4
CTTCCC	1
CTTCGA	1
CTTCGC	1
CTTCTA	2
CTTCTC	1
CTTCTG	3
CTTTCT	1
CTTTTC	1
CTTTTT	1
GAAAAA	1
GAAAAC	3
GAAAGA	2
GAAAGG	5
GAAATC	1
GAAGAC	2
GAAGAT	3
GAAGGA	2
GAAGGC	1
GAAGGT	1
GAAGTC	1
GAAGTG	1
GAATTG	2
GACAGG	3
GACATC	4
GACATG	1
GACCTC	1
GACGAA	3
GACGAT	1
GACGGA	1
GACTTC	3
GAGAAA	4
GAGAAG	2
GAGAAT	2
GAGAGG	4
GAGAGT	2
GAGATG	1
GAGCAT	1
GAGCCC	1
GAGGAA	4
GAGGAC	1
GAGGAT	1
GAGGCA	2
GAGGCT	1
GAGGGA	4
GAGGGC	1
GAGGGT	1
GAGGTG	4
GAGGTT	1
GAGTGA	1
GAGTGG	7
GATAGA	1
GATGAA	10
GATGAC	2
GATGAG	1
GATGCT	1
GATGGA	1
GATGGT	2
GATGTT	2
GATTAC	1
GATTGG	1
GATTTG	1
GATTTT	2
GCAACA	1
GCAACT	1
GCAAGG	2
GCAGAT	2
GCAGTA	1
GCCAAG	1
GCCACA	2
GCCACC	1
GCCATC	1
GCCGCA	2
GCCTCA	1
GCCTTG	1
GCGATG	2
GCTCCT	1
GCTGAG	1
GCTGGT	1
GCTTTT	2
GGAAAG	1
GGAACG	1
GGAAGA	3
GGAAGG	1
GGACGT	1
GGAGAC	1
GGAGAG	1
GGAGCG	1
GGAGGT	2
GGAGTG	1
GGAGTT	1
GGATAG	11
GGATGT	1
GGCAAT	1
GGCCAA	1
GGCGAG	1
GGCGAT	1
GGCGGA	1
GGCGGT	7
GGCGTA	6
GGCTTC	1
GGCTTT	1
GGGAGA	7
GGGATT	1
GGGCCA	3
GGGTGA	2
GGGTGT	3
GGTACG	1
GGTAGC	1
GGTGAA	3
GGTGAT	1
GGTGCT	3
GGTGGC	2
GGTTAG	3
GGTTAT	1
GGTTTG	2
GGTTTT	1
GTAGCA	1
GTAGTG	3
GTCAAG	1
GTCCCA	1
GTCGAA	1
GTCTCT	1
GTCTGC	1
GTGAAG	4
GTGATG	5
GTGGAG	4
GTGGCG	3
GTGGGA	1
GTGGGT	1
GTGGTA	1
GTGTAC	1
GTGTCC	1
GTGTGA	1
GTTAGA	1
GTTAGG	1
GTTCCT	1
GTTGAA	1
GTTGTG	2
TAAAAA	1
TAACCA	1
TACATC	1
TACTGT	1
TAGAAG	1
TAGAGG	2
TAGCCG	1
TAGGGT	1
TAGTGG	1
TATATG	3
TATGAC	1
TATGTA	1
TATTCC	1
TATTTT	1
TCACAC	1
TCACCA	1
TCACCG	2
TCACCT	1
TCACTC	4
TCAGAC	1
TCAGCA	4
TCAGCC	1
TCATCT	5
TCCAAG	1
TCCAAT	1
TCCACC	1
TCCACT	1
TCCATC	1
TCCATG	1
TCCCAA	1
TCCCAC	4
TCCCCA	1
TCCCTC	1
TCCGAA	1
TCCTCT	1
TCCTGC	3
TCGAAA	1
TCGAGA	1
TCGCCC	2
TCGCCT	1
TCGTCA	1
TCTCAC	1
TCTCAG	1
TCTCCA	4
TCTCCT	7
TCTCTT	3
TCTGCT	2
TCTGTT	1
TCTTCA	1
TCTTCC	2
TCTTGA	1
TCTTTC	2
TCTTTT	4
TGAAAA	1
TGAACA	1
TGACAC	1
TGAGCC	1
TGAGCT	2
TGAGGC	1
TGAGGG	1
TGAGTG	1
TGATCG	3
TGATGC	5
TGATGG	8
TGATTA	1
TGATTT	1
TGCAAA	3
TGCACA	1
TGCCGG	1
TGCTAG	3
TGCTCC	2
TGGAGG	4
TGGATG	7
TGGCGG	2
TGGGTA	1
TGGTAT	1
TGGTCG	1
TGGTGC	1
TGGTGT	2
TGGTTG	2
TGGTTT	2
TGTCCA	2
TGTCCG	1
TGTGAG	1
TGTGCG	1
TGTGGG	1
TGTTCT	1
TGTTGA	1
TGTTGG	1
TGTTTG	1
TGTTTT	2
TTACTG	1
TTAGGG	4
TTATGT	1
TTATTT	2
TTCAAA	1
TTCAAC	1
TTCAAG	1
TTCATC	1
TTCCAC	1
TTCCTC	1
TTCGTC	1
TTCTCC	1
TTCTCT	1
TTCTGA	1
TTCTGC	3
TTCTGG	1
TTCTTT	3
TTGATT	1
TTGCAT	1
TTGCCA	1
TTGCTC	3
TTGGAT	1
TTGGGA	1
TTGGTT	1
TTGTGT	1
TTGTTC	1
TTGTTT	1
TTTCTT	8
TTTGAA	1
TTTGAT	2
TTTGTG	1
TTTGTT	8
TTTTAT	3
TTTTCC	1
TTTTCT	7
TTTTGA	1
TTTTGC	1
TTTTGT	4
TTTTTA	5
TTTTTC	8
TTTTTG	10

## Sheet: S6c
Table S6c :Distribution of SSRs in Transcriptome sequences of Camellia species (considered reverse complementary Sequences)
Motif_type	No.
AC/GT	1207
AG/CT	11565
AT/AT	1930
CG/CG	1
AAC/GTT	295
AAG/CTT	1299
AAT/ATT	541
ACC/GGT	560
ACG/CGT	40
ACT/AGT	60
AGC/GCT	129
AGG/CCT	343
ATC/GAT	370
CCG/CGG	29
AAAC/GTTT	176
AAAG/CTTT	203
AAAT/ATTT	804
AACC/GGTT	17
AACG/CGTT	6
AACT/AGTT	7
AAGC/GCTT	2
AAGG/CCTT	18
AAGT/ACTT	2
AATC/GATT	23
AATG/CATT	19
AATT/AATT	15
ACAG/CTGT	17
ACAT/ATGT	101
ACCC/GGGT	1
ACCG/CGGT	0
ACCT/AGGT	5
ACGC/GCGT	4
ACGG/CCGT	0
ACGT/ACGT	0
ACTC/GAGT	40
ACTG/CAGT	1
AGAT/ATCT	55
AGCC/GGCT	4
AGCG/CGCT	5
AGCT/AGCT	0
AGGC/GCCT	5
AGGG/CCCT	107
ATCC/GGAT	15
ATCG/CGAT	11
ATGC/GCAT	1
CCCG/CGGG	0
CCGG/CCGG	0
AAAAC/GTTTT	103
AAAAG/CTTTT	146
AAAAT/ATTTT	114
AAACC/GGTTT	123
AAACG/CGTTT	0
AAACT/AGTTT	1
AAAGC/GCTTT	6
AAAGG/CCTTT	7
AAAGT/ACTTT	0
AAATC/GATTT	9
AAATG/CATTT	1
AAATT/AATTT	1
AACAC/GTGTT	14
AACAG/CTGTT	3
AACAT/ATGTT	4
AACCC/GGGTT	17
AACCG/CGGTT	5
AACCT/AGGTT	1
AACGC/GCGTT	1
AACGG/CCGTT	0
AACGT/ACGTT	0
AACTC/GAGTT	7
AACTG/CAGTT	1
AACTT/AAGTT	0
AAGAC/GTCTT	4
AAGAG/CTCTT	37
AAGAT/ATCTT	0
AAGCC/GGCTT	5
AAGCG/CGCTT	0
AAGCT/AGCTT	1
AAGGC/GCCTT	0
AAGGG/CCCTT	11
AAGGT/ACCTT	0
AAGTC/GACTT	0
AAGTG/CACTT	2
AATAC/GTATT	2
AATAG/CTATT	5
AATAT/ATATT	2
AATCC/GGATT	4
AATCG/CGATT	4
AATCT/AGATT	2
AATGC/GCATT	0
AATGG/CCATT	0
AATGT/ACATT	0
AATTC/GAATT	6
ACACC/GGTGT	7
ACACG/CGTGT	11
ACACT/AGTGT	1
ACAGC/GCTGT	1
ACAGG/CCTGT	0
ACAGT/ACTGT	0
ACATC/GATGT	2
ACATG/CATGT	1
ACCAG/CTGGT	0
ACCAT/ATGGT	1
ACCCC/GGGGT	3
ACCCG/CGGGT	1
ACCCT/AGGGT	1
ACCGC/GCGGT	0
ACCGG/CCGGT	0
ACCGT/ACGGT	0
ACCTC/GAGGT	12
ACCTG/CAGGT	0
ACGAG/CTCGT	0
ACGAT/ATCGT	1
ACGCC/GGCGT	1
ACGCG/CGCGT	0
ACGCT/AGCGT	0
ACGGC/GCCGT	0
ACGGG/CCCGT	0
ACGTC/GACGT	0
ACTAG/CTAGT	0
ACTAT/ATAGT	1
ACTCC/GGAGT	2
ACTCG/CGAGT	1
ACTCT/AGAGT	3
ACTGC/GCAGT	0
ACTGG/CCAGT	0
AGAGC/GCTCT	0
AGAGG/CCTCT	27
AGATC/GATCT	0
AGATG/CATCT	4
AGCAT/ATGCT	0
AGCCC/GGGCT	1
AGCCG/CGGCT	7
AGCCT/AGGCT	0
AGCGC/GCGCT	0
AGCGG/CCGCT	0
AGCTC/GAGCT	0
AGGAT/ATCCT	0
AGGCC/GGCCT	0
AGGCG/CGCCT	19
AGGGC/GCCCT	1
AGGGG/CCCCT	6
ATATC/GATAT	8
ATCCC/GGGAT	9
ATCCG/CGGAT	2
ATCGC/GCGAT	1
ATGCC/GGCAT	0
CCCCG/CGGGG	1
CCCGG/CCGGG	0
CCGCG/CGCGG	0
AAAAAC/GTTTTT	44
AAAAAG/CTTTTT	53
AAAAAT/ATTTTT	31
AAAACC/GGTTTT	10
AAAACG/CGTTTT	3
AAAACT/AGTTTT	0
AAAAGC/GCTTTT	3
AAAAGG/CCTTTT	2
AAAAGT/ACTTTT	0
AAAATC/GATTTT	16
AAAATG/CATTTT	1
AAAATT/AATTTT	0
AAACAC/GTGTTT	5
AAACAG/CTGTTT	1
AAACAT/ATGTTT	2
AAACCC/GGGTTT	8
AAACCG/CGGTTT	0
AAACCT/AGGTTT	0
AAACGC/GCGTTT	1
AAACGG/CCGTTT	0
AAACGT/ACGTTT	0
AAACTC/GAGTTT	1
AAACTG/CAGTTT	0
AAACTT/AAGTTT	0
AAAGAC/GTCTTT	0
AAAGAG/CTCTTT	17
AAAGAT/ATCTTT	0
AAAGCC/GGCTTT	5
AAAGCG/CGCTTT	0
AAAGCT/AGCTTT	0
AAAGGC/GCCTTT	1
AAAGGG/CCCTTT	11
AAAGGT/ACCTTT	0
AAAGTC/GACTTT	0
AAAGTG/CACTTT	4
AAAGTT/AACTTT	0
AAATAC/GTATTT	0
AAATAG/CTATTT	3
AAATAT/ATATTT	1
AAATCC/GGATTT	5
AAATCG/CGATTT	3
AAATCT/AGATTT	1
AAATGC/GCATTT	4
AAATGG/CCATTT	1
AAATGT/ACATTT	0
AAATTC/GAATTT	2
AAATTG/CAATTT	0
AAATTT/AAATTT	0
AACAAG/CTTGTT	3
AACAAT/ATTGTT	1
AACACC/GGTGTT	11
AACACG/CGTGTT	0
AACACT/AGTGTT	0
AACAGC/GCTGTT	13
AACAGG/CCTGTT	1
AACAGT/ACTGTT	2
AACATC/GATGTT	6
AACATG/CATGTT	2
AACATT/AATGTT	0
AACCAC/GTGGTT	7
AACCAG/CTGGTT	5
AACCAT/ATGGTT	3
AACCCC/GGGGTT	1
AACCCG/CGGGTT	0
AACCCT/AGGGTT	35
AACCGC/GCGGTT	0
AACCGG/CCGGTT	0
AACCGT/ACGGTT	0
AACCTC/GAGGTT	4
AACCTG/CAGGTT	0
AACCTT/AAGGTT	0
AACGAC/GTCGTT	1
AACGAG/CTCGTT	0
AACGAT/ATCGTT	0
AACGCC/GGCGTT	0
AACGCG/CGCGTT	0
AACGCT/AGCGTT	0
AACGGC/GCCGTT	0
AACGGG/CCCGTT	2
AACGGT/ACCGTT	0
AACGTC/GACGTT	0
AACGTG/CACGTT	0
AACGTT/AACGTT	0
AACTAC/GTAGTT	1
AACTAG/CTAGTT	2
AACTAT/ATAGTT	0
AACTCC/GGAGTT	4
AACTCG/CGAGTT	0
AACTCT/AGAGTT	1
AACTGC/GCAGTT	1
AACTGG/CCAGTT	1
AACTGT/ACAGTT	0
AACTTC/GAAGTT	2
AACTTG/CAAGTT	2
AAGAAT/ATTCTT	0
AAGACC/GGTCTT	6
AAGACG/CGTCTT	6
AAGACT/AGTCTT	0
AAGAGC/GCTCTT	3
AAGAGG/CCTCTT	23
AAGAGT/ACTCTT	0
AAGATC/GATCTT	2
AAGATG/CATCTT	31
AAGATT/AATCTT	0
AAGCAC/GTGCTT	3
AAGCAG/CTGCTT	9
AAGCAT/ATGCTT	0
AAGCCC/GGGCTT	1
AAGCCG/CGGCTT	1
AAGCCT/AGGCTT	0
AAGCGC/GCGCTT	0
AAGCGG/CCGCTT	0
AAGCGT/ACGCTT	0
AAGCTC/GAGCTT	2
AAGCTG/CAGCTT	0
AAGCTT/AAGCTT	0
AAGGAC/GTCCTT	0
AAGGAG/CTCCTT	15
AAGGAT/ATCCTT	0
AAGGCC/GGCCTT	3
AAGGCG/CGCCTT	3
AAGGCT/AGCCTT	0
AAGGGC/GCCCTT	4
AAGGGG/CCCCTT	2
AAGGGT/ACCCTT	1
AAGGTC/GACCTT	1
AAGGTG/CACCTT	13
AAGTAC/GTACTT	0
AAGTAG/CTACTT	4
AAGTAT/ATACTT	0
AAGTCC/GGACTT	1
AAGTCG/CGACTT	7
AAGTCT/AGACTT	0
AAGTGC/GCACTT	0
AAGTGG/CCACTT	3
AAGTGT/ACACTT	0
AATACC/GGTATT	4
AATACG/CGTATT	0
AATACT/AGTATT	0
AATAGC/GCTATT	1
AATAGG/CCTATT	1
AATAGT/ACTATT	0
AATATC/GATATT	1
AATATG/CATATT	4
AATATT/AATATT	0
AATCAC/GTGATT	1
AATCAG/CTGATT	3
AATCAT/ATGATT	1
AATCCC/GGGATT	8
AATCCG/CGGATT	1
AATCCT/AGGATT	2
AATCGC/GCGATT	0
AATCGG/CCGATT	0
AATCGT/ACGATT	1
AATCTC/GAGATT	5
AATCTG/CAGATT	0
AATGAC/GTCATT	1
AATGAG/CTCATT	4
AATGAT/ATCATT	0
AATGCC/GGCATT	3
AATGCG/CGCATT	0
AATGCT/AGCATT	0
AATGGC/GCCATT	3
AATGGG/CCCATT	3
AATGGT/ACCATT	2
AATGTC/GACATT	0
AATGTG/CACATT	1
AATTAC/GTAATT	0
AATTAG/CTAATT	0
ATAATT/AATTAT	0
AATTCC/GGAATT	6
CGAATT/AATTCG	0
GCAATT/AATTGC	0
ACACAG/CTGTGT	0
ACACAT/ATGTGT	1
ACACCC/GGGTGT	14
ACACCG/CGGTGT	0
ACACCT/AGGTGT	1
ACACGC/GCGTGT	2
ACACGG/CCGTGT	11
ACACGT/ACGTGT	1
ACACTC/GAGTGT	4
ACACTG/CAGTGT	3
ACAGAG/CTCTGT	2
ACAGAT/ATCTGT	0
ACAGCC/GGCTGT	3
ACAGCG/CGCTGT	0
ACAGCT/AGCTGT	0
ACAGGC/GCCTGT	0
ACAGGG/CCCTGT	4
ACAGGT/ACCTGT	0
ACAGTC/GACTGT	0
ACAGTG/CACTGT	0
ACATAG/CTATGT	0
ACATAT/ATATGT	4
ACATCC/GGATGT	10
ACATCG/CGATGT	4
ACATCT/AGATGT	4
ACATGC/GCATGT	2
ACATGG/CCATGT	4
ACATGT/ACATGT	0
ACCACG/CGTGGT	6
ACCACT/AGTGGT	6
ACCAGC/GCTGGT	18
ACCAGG/CCTGGT	0
ACCAGT/ACTGGT	0
ACCATC/GATGGT	29
ACCATG/CATGGT	0
ACCCAG/CTGGGT	1
ACCCAT/ATGGGT	3
ACCCCC/GGGGGT	0
ACCCCG/CGGGGT	0
ACCCCT/AGGGGT	0
ACCCGC/GCGGGT	4
ACCCGG/CCGGGT	0
ACCCGT/ACGGGT	3
ACCCTC/GAGGGT	6
ACCCTG/CAGGGT	1
ACCGAG/CTCGGT	0
ACCGAT/ATCGGT	0
ACCGCC/GGCGGT	25
ACCGCG/CGCGGT	0
ACCGCT/AGCGGT	1
ACCGGC/GCCGGT	1
ACCGGG/CCCGGT	0
ACCGGT/ACCGGT	0
ACCGTC/GACGGT	5
ACCGTG/CACGGT	0
ACCTAG/CTAGGT	0
ACCTAT/ATAGGT	0
ACCTCC/GGAGGT	16
ACCTCG/CGAGGT	1
ACCTCT/AGAGGT	3
ACCTGC/GCAGGT	0
ACCTGG/CCAGGT	0
ACGACT/AGTCGT	0
ACGAGC/GCTCGT	0
ACGAGG/CCTCGT	1
ACGAGT/ACTCGT	0
ACGATC/GATCGT	3
ACGATG/CATCGT	9
ACGCAG/CTGCGT	1
ACGCAT/ATGCGT	0
ACGCCC/GGGCGT	0
ACGCCG/CGGCGT	0
ACGCCT/AGGCGT	6
ACGCGC/GCGCGT	0
ACGCGG/CCGCGT	0
ACGCGT/ACGCGT	0
ACGCTC/GAGCGT	0
ACGCTG/CAGCGT	0
ACGGAG/CTCCGT	2
ACGGAT/ATCCGT	6
ACGGCC/GGCCGT	0
ACGGCG/CGCCGT	0
ACGGCT/AGCCGT	1
ACGGGC/GCCCGT	0
ACGGGG/CCCCGT	2
ACGTAG/CTACGT	0
ATACGT/ACGTAT	0
ACGTCC/GGACGT	1
CGACGT/ACGTCG	0
GCACGT/ACGTGC	0
ACTAGC/GCTAGT	3
ACTAGG/CCTAGT	0
ACTAGT/ACTAGT	0
ACTATC/GATAGT	1
ACTATG/CATAGT	2
ACTCAG/CTGAGT	1
ACTCAT/ATGAGT	0
ACTCCC/GGGAGT	15
ACTCCG/CGGAGT	3
ACTCCT/AGGAGT	2
ACTCGC/GCGAGT	1
ACTCGG/CCGAGT	0
ACTCTC/GAGAGT	13
ACTCTG/CAGAGT	1
ACTGAG/CTCAGT	7
ACTGAT/ATCAGT	1
ACTGCC/GGCAGT	2
ACTGCG/CGCAGT	0
ACTGCT/AGCAGT	4
ACTGGC/GCCAGT	0
ACTGGG/CCCAGT	3
AGAGAT/ATCTCT	3
AGAGCC/GGCTCT	0
AGAGCG/CGCTCT	2
AGAGCT/AGCTCT	0
AGAGGC/GCCTCT	2
AGAGGG/CCCTCT	23
AGATAT/ATATCT	1
AGATCC/GGATCT	0
AGATCG/CGATCT	2
AGATCT/AGATCT	0
AGATGC/GCATCT	2
AGATGG/CCATCT	22
AGCAGG/CCTGCT	7
AGCATC/GATGCT	14
AGCATG/CATGCT	1
AGCCAT/ATGGCT	1
AGCCCC/GGGGCT	0
AGCCCG/CGGGCT	1
AGCCCT/AGGGCT	1
AGCCGC/GCGGCT	2
AGCCGG/CCGGCT	0
AGCCTC/GAGGCT	7
AGCCTG/CAGGCT	7
AGCGAT/ATCGCT	0
AGCGCC/GGCGCT	0
AGCGCG/CGCGCT	0
AGCGCT/AGCGCT	0
AGCGGC/GCCGCT	0
AGCGGG/CCCGCT	7
ATAGCT/AGCTAT	0
AGCTCC/GGAGCT	0
CGAGCT/AGCTCG	0
GCAGCT/AGCTGC	0
AGGATC/GATCCT	0
AGGATG/CATCCT	7
AGGCAT/ATGCCT	0
AGGCCC/GGGCCT	0
AGGCCG/CGGCCT	0
AGGCCT/AGGCCT	0
AGGCGC/GCGCCT	0
AGGCGG/CCGCCT	3
AGGGAT/ATCCCT	11
AGGGCC/GGCCCT	3
AGGGCG/CGCCCT	7
AGGGGC/GCCCCT	0
AGGGGG/CCCCCT	0
ATATCC/GGATAT	0
CGATAT/ATATCG	0
GCATAT/ATATGC	0
CATGAT/ATCATG	0
ATCCCC/GGGGAT	1
ATCCCG/CGGGAT	0
ATCCGC/GCGGAT	0
CCGGAT/ATCCGG	0
ATCGCC/GGCGAT	10
CGCGAT/ATCGCG	0
ATCGGC/GCCGAT	0
ATGCCC/GGGCAT	0
GCGCAT/ATGCGC	0
GGCCAT/ATGGCC	0
CCCCCG/CGGGGG	0
CCCCGG/CCGGGG	0
CCCGCG/CGCGGG	0
CCCGGG/CCCGGG	0
CCGCGG/CCGCGG	0
CGCCGG/CCGGCG	0
