# Supplementary material for: TeaMiD: a comprehensive database of simple sequence repeat markers of tea
Source: Database (Oxford). 2020 Mar 11;2020:baaa013. doi: 10.1093/database/baaa013 (PMC7065459; doi:10.1093/database/baaa013)
Supplement: Supp_baaa013 [file supp_baaa013.zip › Supplementary_Table_S10.xlsx]

## Sheet: S9
Table S10 List of the experimentally validated SSRs
Sl.	Locus	EMBL Accession no	Forward Primer sequences (5′−3′)	Reverse Primer sequences (5′−3′)	Repeat motif	Size range (bp)	Annealing temperature	Alleles	PIC value	Reference	database category
1	CamsinM1	AJ621786	GAATCAGGACATTATAGGAATTAA	GGCCGAATGTTGTCTTTTGT	(GT)16	280-300	50	9	0.88	Freeman et al., 2004	Diversity analysis
2	CamsinM2	AJ621787	CCTCTGGTGGTCCTACACCT	AAAGCCTTGATGCCTTTCG	(GT)1	240-260	55	10	0.91	Freeman et al., 2004	Diversity analysis
3	CamsinM3	AJ621788	GGTGTGGTGTTTTGAAGAAA	TGTTAAGCCGCTTCAATGC	(CA)18	190-210	65	8	0.86	Freeman et al., 2004	Diversity analysis
4	CamsinM4	AJ621789	ACATTCAAGCANTCCACATATGTGAAA	CCTGNTGCAGGACTGTCTATAGATGA	(GA)19	358-370	60	5	0.72	Freeman et al., 2004	Diversity analysis
5	CamsinM5	AJ621790	AAACTTCAACAACCAGCTCTGGTA	ATTATAGGATGCAAACAGGCATGA	(GT)15(GA)8	170-205	60	10	0.81	Freeman et al., 2004	Diversity analysis
6	CamsinM6	AJ621791	TGTTTTCTTAGGGTTGGATAAAGG	TTTTGTTGTAATGACGAAAATTC	(TG)12(T)15	280-300	55	11	0.89	Freeman et al., 2004	Diversity analysis
7	CamsinM7	AJ621792	TGGTAAGGGTCCTAAGAGGTACAC	TTCCAATCTTTTTCTATAACATCTGC	(GT)16	210-235	55	10	0.87	Freeman et al., 2004	Diversity analysis
8	CamsinM8	AJ621793	CCATCATTGGCCATTACTACAA	CCATATGTGTGTGAATGATAAAACC	(CA)17(TA)5	154-170	65	10	0.92	Freeman et al., 2004	Diversity analysis
9	CamsinM9	AJ621794	CTCATGGAGTCCAAGGAAGC	AAAGCAGTCTGGAACCTTGC	(CT)15(CA)12	170-205	55	7	0.88	Freeman et al., 2004	Diversity analysis
10	CamsinM10	AJ621795	TTACATCTCTTTTGCAGCTGTCGG	CTTCGGGAACTTCTGCTTCATC	(GT)16	170-195	65	8	0.86	Freeman et al., 2004	Diversity analysis
11	CamsinM11	AJ621796	GCATCATTCCACCACTCACC	GTCATCAAACCAGTGGCTCA	(CA)12	82-160	65	9	0.81	Freeman et al., 2004	Diversity analysis
12	CamsinM12	AJ621797	CATTATCGTCACTTGCAAAGAGGT	CGAGAAGAAGAGCTCTATTGGTT	(GT)12(GA)18	135-190	65	12	0.89	Freeman et al., 2004	Diversity analysis
13	CamsinM13	AJ621798	CACATTGTGGCGTGTTATTAATTT	ACATTGGCTATCTCTCATCATGG	(TG)13	160-246	60	13	0.92	Freeman et al., 2004	Diversity analysis
14	CamsinM14	AJ621799	TGGACTTGGAAGGACTGAGG	ACAAAGCTCAACCTGCCATT	(GA)16	236	65	1	0	Freeman et al., 2004	Diversity analysis
15	CamsinM15	AJ621800	CAACTTGAGCATCAAACGTCA	TGAAGCTGTGGGAGATGTCA	(CT)13(CA)23	222	55	1	0	Freeman et al., 2004	Diversity analysis
16	Ca01	na	CCCAGCAAAACCCCAGCATG	CTTCCGAACTGCAGGTTGTGG	(CAG)6...(CAG)5	120–218	56	na	na	Hung et al., 2007	Diversity analysis
17	Ca02	na	TCCAGTCCCATGGACAGGAG	CATAGCACACACCTCCACAGC	(GT)8(TTTTA)5	61–95	52	na	na	Hung et al., 2007	Diversity analysis
18	Ca03	na	CAAAGCTGCACTTAATTGCGC	CTCGGCAAAGGTTCACCAGG	(GTTTT)7..(AG)8	231–261	53	na	na	Hung et al., 2007	Diversity analysis
19	Ca04	na	GAAGGTGGGAAAGGACAACG	AGATCCCAGTGAACCCTCCG	(AG)8	131–143	56	na	na	Hung et al., 2007	Diversity analysis
20	Ca05	na	CAACAGCTCAGATAGAGCCACG	CGACGGCCCGGGCTGGTAT	(GA)18..(GT)16	216–244	62	na	na	Hung et al., 2007	Diversity analysis
21	Ca06	na	CATGTAGAATGCTCAAATGC	ACCTGAAAACGATCCTGACAT	(GT)12(GA)10	248–398	55	na	na	Hung et al., 2007	Diversity analysis
22	Ca07	na	GCACCCCCCATGCTTGGCAG	GCCTGTCCGATCGACCTGCG	(CT)7(GT)5	176–191	55	na	na	Hung et al., 2007	Diversity analysis
23	Ca08	na	TTCAATTACCCGCCAATCTC	CCAATCTGGGAATTGAAGAAG	(CT)10	193–255	56	na	na	Hung et al., 2007	Diversity analysis
24	Ca09	na	CATCTCTTTTTACTGTCTTTC	GTTTCAACGACAATGGGCTC	(AG)20	171–207	50	na	na	Hung et al., 2007	Diversity analysis
25	Ca10	na	TGTTCATCTCTTTTTGCTGT	GACAGTAAAAAGAGATGAAC	(AG)35	185–213	50	na	na	Hung et al., 2007	Diversity analysis
26	Ca11	na	CTCATCACTCTTCTCCCTAGC	CAGCAAAAAGAGATGAACAA	(AG)18	107–153	50	na	na	Hung et al., 2007	Diversity analysis
27	TMSE- D02T	AB361047	ATGTAGCATTTTGGCTTATTGGATCAC	GTTTCCTGTCAAAGCTCCTCTTGTGG	(at) gt(ag) ac(ag)	229	na	na	na	Kato et al., 2008	Diversity analysis
28	TMSE- H08S	AB361048	ACTGCAGTGTAGAAAAGCCCCAAT	GTTTCGATCTGGGAGCTTCTTGGAGATA	(tc) (ta) t(ac)	192	na	na	na	Kato et al., 2008	Diversity analysis
29	TMSE- H07S	AB361049	ATTCAGTCCACCCTACCCCCTAAA	GTTTAGCATCCTTTGGATACCCTTCTGG	(tc) , (tc)	188	na	na	na	Kato et al., 2008	Diversity analysis
30	TMSE- E06S	AB361050	ACCAGGCGTCTTTGTATACGTCTC	GTTTCGAAATGCACTCTCTCATTTTCG	(tc) catcc(tc) g(cg)	137	na	na	na	Kato et al., 2008	Diversity analysis
31	TMSE- A10T	AB361051	ATCAAAATCCCTCCCCCAAAAA	GTTTCAAACTAAGAACCAATGCCACCA	(ca) (ta)	167	na	na	na	Kato et al., 2008	Diversity analysis
32	TMSE- C08S	AB361052	ATCCCATCCCATCCCATATCATC	GTTTCAACAACATCGCTAGAGGTCCA	(tc) (ctc) , (aga) , (ag)	219	na	na	na	Kato et al., 2008	Diversity analysis
33	TUGMS1	na	CTTCAAGTTGAGTTTGTCCG	CAAGGGATGGTTTTCACTTG	(TA)13	85 –100	55°C	4	0.77	Sharma et al., 2009	EST-SSR
34	TUGMS3	na	GCGTATGGAAAAGCTGAGAA	GAAGCAAACCACTGAGGTGA	(TC)10	160–220	57°C	8	0.595	Sharma et al., 2009	EST-SSR
35	TUGMS4	na	CCACCGACTCGATGACATAA	GCATTGAGATTGATGGACCA	(TC)11(CA)11	250 –300	57°C	6	0.306	Sharma et al., 2009	EST-SSR
36	TUGMS7	na	GGACCACTTGATTTTCAGCT	ACGTACAATCACCACCGACT	(GA)19	300–400	55°C	6	0.154	Sharma et al., 2009	EST-SSR
37	TUGMS11	na	GGGGAGTGTTTGTTTGAATA	TGTAGGGTTCTTTGAGGCAG	(GA)22	190–240	55°C	8	0.63	Sharma et al., 2009	EST-SSR
38	TUGMS12	na	GAAGTTTGTTGAGAGTGCTGC	ACAGATCTAAATTTGGGGGG	(TA)22	160–200	55°C	7	0.294	Sharma et al., 2009	EST-SSR
39	TUGMS13	na	GATCTGTGTCTCTCTGTTCCC	CCACACATCATCTTTTCCTC	(TG)32(TC)24	185–205	55°C	7	0.675	Sharma et al., 2009	EST-SSR
40	TUGMS15	na	GTTGCTTCCTTGGTGCCT	GCGGGGACCACATYCAGTA	(GA)14	145–190	55°C	15	0.692	Sharma et al., 2009	EST-SSR
41	TUGMS17	na	GGGGAATTTCAGACAGACAC	GCCGTTCAGTGTAGTAGATCG	(TC)25	160–200	55°C	5	0.414	Sharma et al., 2009	EST-SSR
42	TUGMS18	na	GGGGAAGAAAAAAAAAGTTG	TTTCTGGATGTTGTAGTCGG	(GA)10	190–260	55°C	4	0.921	Sharma et al., 2009	EST-SSR
43	TUGMS20	na	GGGGAATTTCATCACTCAAAC	AGATCGGAGTCACCGTTGTA	(TC)24	290–320	55°C	4	0.727	Sharma et al., 2009	EST-SSR
44	TUGMS22	na	GGCAGCTTCAGTTCATCTCT	CATAAGGAAAGCTGCAAGAG	(GA)13	140–160	55°C	8	0.626	Sharma et al., 2009	EST-SSR
45	TUGMS23	na	GGGGAGCTTACAAAGAGTCA	GTGCCGAAGAGAGGATAGAG	(TC)13	135–200	55°C	8	0.503	Sharma et al., 2009	EST-SSR
46	TUGMS24	na	CTCACTACAGCRGCAACCGC	CCTGAATCTAGTGGGGCTTC	(TC)11	280–300	55°C	5	0.64	Sharma et al., 2009	EST-SSR
47	TUGMS27***	na	GGGGATAGTACAAACACACAAC	GCTCCTCTTTCTTCACCACTT	(GA)20	80–110	55°C	9	-	Sharma et al., 2009	EST-SSR
48	TUGMS28	na	GTCCCCATTGCTCTTAGTTT	GACAATCATTGCCACCACAT	(TG)12	170–200	55°C	4	0.384	Sharma et al., 2009	EST-SSR
49	TUGMS29	na	CAAAACAGAGCCTTCATAAG	ATCGAGACAGAAGACAGACG	(TC)20	105–120	53°C	4	0.968	Sharma et al., 2009	EST-SSR
50	TUGMS31B	na	CTATGTACGACTCTCTGCCTG	GTTTGTCTGGAGTTAAACGAG	(TC)9	140–170	55°C	5	0.853	Sharma et al., 2009	EST-SSR
51	TUGMS33	na	CCCTCTTCTCTCACCAGATC	TCCCTTCTTTGCCTTCTACA	(GA)10	150–160	55°C	3	0.18	Sharma et al., 2009	EST-SSR
52	TUGMS34	na	GCCAAAATTCCATCTAGGG	TGCAACTCGTATGTGGACC	(TTC)18(GA)10	160–200	55°C	10	0.364	Sharma et al., 2009	EST-SSR
53	TUGMS35	na	GGGGCTCTCTCTCTCTAAAG	TGCTGTGAGAAGTAAAGGGC	(TC)11	110–140	55°C	6	0.267	Sharma et al., 2009	EST-SSR
54	TUGMS36	na	GCCAGCAAGTAAGAGAAGCT	GTGGGTTGAGTACCAACAGG	(GA)13	125–115	55°C	2	0.856	Sharma et al., 2009	EST-SSR
55	TUGMS41	na	CCTTTCACAACAGATCCACA	GAGCTTCCTGACGATGGTTA	(GA)11	115–120	55°C	3	0.717	Sharma et al., 2009	EST-SSR
56	TUGMS42	na	GTAGCTCGCAACACAACACC	CTCCAACGACACACTCTCTG	(GA)23	100–180	55°C	7	0.581	Sharma et al., 2009	EST-SSR
57	TUGMS43A	na	CATTTCCTTCTCACCCCTAC	GTGGGTGTGGGACTTGAATA	(GA)11	150–170	55°C	4	0.842	Sharma et al., 2009	EST-SSR
58	TUGMS44	na	GTGTTGGGAGTGTTGCTGAA	ACCACCTGATTCGACATCTC	(GA)12	300–360	55°C	4	0.353	Sharma et al., 2009	EST-SSR
59	TUGMS45	na	GGGGATTGTTGAAGTTTCTC	CTTCACCCATATCTTCCAAA	(GA)20	148–150	55°C	2	0.764	Sharma et al., 2009	EST-SSR
60	TUGMS46***	na	GGGTTCAGTCGCAGCAAA	GAGGAGTTCTTCTTGCGTCT	(TC)13	98–120	55°C	10	-	Sharma et al., 2009	EST-SSR
61	TUGMS48	na	TCGGGCAACCACCATATATA	CTTTTCCCACCAGACAAGAA	(GA)14	100–135	55°C	7	0.755	Sharma et al., 2009	EST-SSR
62	TUGMS50	na	GGGGATTCATCTCTGAACAC	GGAGAGAGTGAGAGCTTTGG	(TC)11	168–175	55°C	2	0.932	Sharma et al., 2009	EST-SSR
63	TUGMS51	na	CCAGACTCATCGCAGAAATC	GGTTGGGTGAGGAGGAATAG	(GA)11	145–170	55°C	7	0.353	Sharma et al., 2009	EST-SSR
64	TUGMS52	na	GAACCAACCCAGTCTATACTCC	AGCACACGCCATCCAATC	(GA)14	90–120	55°C	16	0.622	Sharma et al., 2009	EST-SSR
65	TUGMS58A	na	TTCTTCCTCTTCTTTGGTGG	AGAGGGTGAAGAGGAAGTTG	(TCC)14	90–110	55°C	4	0.21	Sharma et al., 2009	EST-SSR
66	TUGMS58B	na	CAACTTCCTCTTCACCCTCT	GCTGAAGAGAACGGTGAAGA	(TCG)28	140–160	55°C	2	0.124	Sharma et al., 2009	EST-SSR
67	TUGMS59	na	CACCTTCATCTTCACCTTCC	TGAGTCTGCTCGTAGGTGAG	(TGG)9	168–180	55°C	3	0.018	Sharma et al., 2009	EST-SSR
68	TUGMS63	na	CAAGGTAAAGGACATGCACC	GTCCTCAGAAGCCATCGAA	(CCG)6	150–155	55°C	2	0.568	Sharma et al., 2009	EST-SSR
69	TUGMS64	na	TGCAGGGGAGATGAATTAAC	ACCTGCATTTCCCAGTCTT	(CAG)9	280–320	55°C	5	0.605	Sharma et al., 2009	EST-SSR
70	TUGMS66	na	AATGGTTGGGTAAGCCTCT	TGACCAACAACGGATCACA	(TTA)8	220–320	55°C	4	0.231	Sharma et al., 2009	EST-SSR
71	TUGMS70	na	ATCAGACGATGTACCGAAGAG	CGAACGTGAATGTAATCAGG	(CAA)15	180–190	55°C	2	0.782	Sharma et al., 2009	EST-SSR
72	TUGMS71	na	AGCAGCAAGTGTCGTTTACA	GCAGAAATGAGAGAAGGAGG	(GAA)8	240 –320	55°C	3	0.204	Sharma et al., 2009	EST-SSR
73	TUGMS72	na	CCAGCTCGATAGCATCTACA	CACTATCCAAATCCATCGC	(ATG)10	198–205	55°C	2	0.072	Sharma et al., 2009	EST-SSR
74	TUGMS73	na	GTCAAGACGCCCACTACAGT	GACTGTGTAACCTGCCAAGAC	(TAA)12	150–220	55°C	9	0.694	Sharma et al., 2009	EST-SSR
75	TUGMS74	na	CACCCCCTTCCTATTCAAA	AGGTGGTCACTTCTTCAACG	(CCA)9	170–200	55°C	6	0.676	Sharma et al., 2009	EST-SSR
76	TUGMS75	na	GGTGATCCGATGGTGAATT	ACAGGAGCATCAACAGCAGG	(ATG)9	240–280	55°C	4	0.032	Sharma et al., 2009	EST-SSR
77	TUGMS76	na	AGATGAGCACAAGGAAGGAG	CGAAGTAGTGTAGGGGAAGAA	(GAA)10	198–210	55°C	2	0.652	Sharma et al., 2009	EST-SSR
78	TUGMS77	na	CTACCCTTCTTCTCAGTTCCA	CAGATGAAATGAAGGGCATC	(CAA)10	132–140	55°C	2	0.848	Sharma et al., 2009	EST-SSR
79	TUGMS78	na	CACCGCTTGACTAAAATGG	AAACTATCAACCGTATGGGC	(TTC)13	130–170	55°C	8	0.597	Sharma et al., 2009	EST-SSR
80	TUGMS79	na	GGGTAATTTAAGGGTGTCCT	AAGAGGGTGATAAGGATTCC	(CCA)11	160–260	55°C	7	0.503	Sharma et al., 2009	EST-SSR
81	TUGMS82	na	AAGTTAGAGAGAGAGAAGTGGC	AATGCCACACCAGTCCTAG	(CAT)8	140–180	55°C	6	0.344	Sharma et al., 2009	EST-SSR
82	TUGMS83	na	GAGGATTTGGGTTTGTGAAC	TCATTCTCTCTGGCATCACC	(TGG)9	250–600	55°C	4	0.242	Sharma et al., 2009	EST-SSR
83	TUGMS84	na	GCTAGGCATTCGAGGAGTT	GGACTCCTCACTGCTTGAAG	(ATG)34	220–500	55°C	2	0.06	Sharma et al., 2009	EST-SSR
84	TUGMS85	na	GACGGAAAATCGAAGGC	TCTTACTGCTCTTGGCTTCC	(GAA)11	120–140	55°C	3	0.063	Sharma et al., 2009	EST-SSR
85	TUGMS87	na	TCACATTTTCAGAGGAAGAGG	TTAGGGTTTAGTTGTGGCTG	(GAA)6	90–125	55°C	5	0.673	Sharma et al., 2009	EST-SSR
86	TUGMS90	na	GAGGGGAAGTGTGAAAAATC	TTGGGATTCCTTTTCTATGC	(TTTG)6	95–120	55°C	4	0.607	Sharma et al., 2009	EST-SSR
87	TUGMS92	na	TCTATCAGTTGGCTTGGTTG	CAATCTTTCACTGGCATGAG	(TTTC)13	145–180	55°C	4	0.972	Sharma et al., 2009	EST-SSR
88	TUGMS95	na	F55GGCTCCTTCCTCTTCTGATC	TGAAGTTGGGATTGAGCATG	(CAAA)6	120–150	55°C	5	0.596	Sharma et al., 2009	EST-SSR
89	TUGMS98	na	AGCCCAACTCCTCCTGAC	R55GAGCAGCCTCATTCGGAC	(TTGTG)8	280–380	55°C	3	0.223	Sharma et al., 2009	EST-SSR
90	TUGMS99	na	GAATAGGGTTTGGCAGAGGC	AGGATGGAGGAGGTGTCAA	(GGGAGA)7	160–200	55°C	6	0.542	Sharma et al., 2009	EST-SSR
91	TUGMS102A	na	CGTAGCTCGCACACAACAC	CGTCCCCTCCGAAATGA	(GGAAA)12	100–120	55°C	6	0.23	Sharma et al., 2009	EST-SSR
92	TUGMS105	na	GGGAGCTAGGGTTTTAGTTT	CTTCAGAGCCACTTCTTTGTC	(TTCTC)5	150–200	55°C	5	0.098	Sharma et al., 2009	EST-SSR
93	TUGMS108	na	GGGACATCATCACCAGCTT	TTCCTTGGTAGAACTCTGCTT	(CAAAAA)6	130–160	55°C	6	0.141	Sharma et al., 2009	EST-SSR
94	TM042	GE650202	CTTCAATCACTAACCATTCT	GTTGGCTCCTAATCTCACAT	(AG)9	110-130	46	na	na	Ma et al., 2010	EST-SSR
95	TM043	GE650206	TAAATTCTGTCCACCCATCT	GTAACTAAATCTCCCTCCTTCT	(TTTC)5	135-145	56	na	na	Ma et al., 2010	EST-SSR
96	TM044	GE650224	CACGAAGAATAACCCAAGAT	GAAGATACATGCGAATACATAC	(TC)10	130-140	56	na	na	Ma et al., 2010	EST-SSR
97	TM045	GE650269	ATCCTCATCCTCTTCGTCAT	AGATCCAGAACTTAGCAACA	(TC)13	320-340	56	na	na	Ma et al., 2010	EST-SSR
98	TM046	GE650321	AACACCATAAGCTCATCTAC	ACTCCATTCACCGCTACTAT	(AG)12	95-120	56	na	na	Ma et al., 2010	EST-SSR
99	TM047	GE650387	CTGACAAAACCCTCATCTTC	ACATCTTCACCAAGTCCTATT	(GA)9	105-120	48	na	na	Ma et al., 2010	EST-SSR
100	TM048	GE650391	CAGTTTGGTCTTTGTACTGT	CTCAAATTCAATCCCTTTCT	(AG)9	145-165	58	na	na	Ma et al., 2010	EST-SSR
101	TM049	GE650534	TGAGGGAGCAAGCAGTGAAG	GAAGAAACCGACCAGGAACG	(AG)14	115-130	60	na	na	Ma et al., 2010	EST-SSR
102	TM050	GE650608	CAACCCATCTCCATTCATCTC	GGACTCCGCATCCATTACAG	(CT)10	125-140	58	na	na	Ma et al., 2010	EST-SSR
103	TM051	GE650640	AATCATGCCCAAGGACATTC	CAACCACTACCCATTTCACT	(GGT)6	170-180	58	na	na	Ma et al., 2010	EST-SSR
104	TM052	GE650730	CCCAGCAATCTTTGCTCAAT	GTTGGCTTTCTGACCTATCC	(AG)9	135-150	58	na	na	Ma et al., 2010	EST-SSR
105	TM054	GE650998	AAGCCAGGCCAAGCCAATCC	GTGGATGCGATGCCTTTACG	(CGC)7	130-140	60	na	na	Ma et al., 2010	EST-SSR
106	TM055	GE651047	CAGGGTATGATTGATGAGGA	CAAGCAACTTATTTCGTGGT	(CAC)7	325-350	56	na	na	Ma et al., 2010	EST-SSR
107	TM056	GE651128	TTGTTGGGTAGCTTTACTTGC	TCAGGACGATTATGAGGATTA	(CACCAT)4	260-275	60	na	na	Ma et al., 2010	EST-SSR
108	TM057	GE651221	CTCGCTCCAACTCATCACAA	TGAAGGCCAGGAGAAAGAAA	(CTT)9	280-300	58	na	na	Ma et al., 2010	EST-SSR
109	TM058	GE651230	CATTATCCCTTTCCTTGTCCA	GGAGGGAGTAGGAGGTGGTCT	(TCA)6	250-270	58	na	na	Ma et al., 2010	EST-SSR
110	TM060	GE651328	CTTGTGCTGGGAGGAGTTAT	CTTTGGCAAACACCATTCAC	(CT)8	165-180	58	na	na	Ma et al., 2010	EST-SSR
111	TM061	GE651330	GAGGACCTTGCTAAAGTTGG	AGTCGGGTTAGTTTCATCCA	(TGC)8	145-155	58	na	na	Ma et al., 2010	EST-SSR
112	TM062	GE651464	TGAGACTCAGCCTCAGAACC	ACCGATTGCTTTATCACCAG	(CT)15	110-125	58	na	na	Ma et al., 2010	EST-SSR
113	TM063	GE651619	GCAACCAAGCACCTTTACTC	CACCAACCCATTGTCGGAAT	(CA)14	170-180	52	na	na	Ma et al., 2010	EST-SSR
114	TM064	GE651667	AGTTGGCTGAATCAGTCCCTT	GCTTAAATCACAATTCAAAGC	(TTGTT)5	260-275	54	na	na	Ma et al., 2010	EST-SSR
115	TM065	GE651681	TTTGATGATCCATTAGTGTA	AGTACATCTATCCCAAAACA	(AG)11	220-270	52	na	na	Ma et al., 2010	EST-SSR
116	TM066	GE651778	CAGAAAGATGCTCAAAGACA	GATTTATAACACGAACCTAAAA	(TGTTTTT)4	270-295	56	na	na	Ma et al., 2010	EST-SSR
117	TM067	GE651850	ATTCCAGAGTGAGTACGCAGTA	AGGCTTAACCTCCTCTTTCA	(AG)12	350-370	60	na	na	Ma et al., 2010	EST-SSR
118	TM068	GE651915	CTTCGTCCTCCTCCTCTTTG	TCACATCATCAGCCTTGGGT	(CTCAAT)5	195-215	60	na	na	Ma et al., 2010	EST-SSR
119	TM069	GE651918	CTGTCATGTTCTTGAGCTGT	GACCCATACTTTCATATTTG	(CT)9	150-170	54	na	na	Ma et al., 2010	EST-SSR
120	TM070	GE651993	GCAGAAGGCGTTAGCAAATA	GGAAGAGTGGGTGCGTGAAG	(CT)11	160-175	58	na	na	Ma et al., 2010	EST-SSR
121	TM071	GE652049	TTGTCAGAAACGGTGACTCC	TTGTGCTTAGCGACCTCTTC	(GA)9	350-370	48	na	na	Ma et al., 2010	EST-SSR
122	TM072	GE652054	AAGGCATTGTCCTCTTTTCC	CATTTGCTCACTTACCCCAT	(TC)10	275-290	60	na	na	Ma et al., 2010	EST-SSR
123	TM073	GE652076	GATCTGATATCTGGAGTTTG	GTAGCAAAAGAATTCATAATC	(TTA)6	225-240	52	na	na	Ma et al., 2010	EST-SSR
124	TM074	GE652106	GAAGCCAAGAAACCTCCTA	AAACTACAGAACCCAAACAC	(TAG)5	320-340	58	na	na	Ma et al., 2010	EST-SSR
125	TM075	GE652122	ACCCCTGTTTTCGTCTTTAC	GTTGCTGTTGATTCGTCTGA	(CT)16	135-155	58	na	na	Ma et al., 2010	EST-SSR
126	TM076	GE652264	ATTCCCATTCACTTCAACA	CTAACTGAGCGAGCCCTCTT	(CT)9	220-240	58	na	na	Ma et al., 2010	EST-SSR
127	TM077	GE652311	GATTCTTCTCCAACTTTCCCTC	TCTATCGAGCCTGCCAGTAA	(CT)16	120-145	52	na	na	Ma et al., 2010	EST-SSR
128	TM079	GE652376	CAAGAGCCAAACTGACCCAA	TCACCAACCCACAACCACAT	(AG)11	130-140	60	na	na	Ma et al., 2010	EST-SSR
129	TM080	GE652431	AGATCCAAGCGAGTGTCCTA	CAAATAGAGGCAATTCACCA	(CT)11	105-120	56	na	na	Ma et al., 2010	EST-SSR
130	TM081	GE652701	TGGAAGGACCTCGAAGACCG	GCCTCCATTGAACCAGCACA	(TGATC)5	180-190	60	na	na	Ma et al., 2010	EST-SSR
131	TM082	GE652905	TTTGTTGTATGTGCGGTTGC	GCGTAAGGGTACAGTCTTTGA	(TG)9	330-350	48	na	na	Ma et al., 2010	EST-SSR
132	TM083	GE652921	CGAAGACGTCCTCACTAGAT	TGTCTGTTGTTTCCAGGTAT	(TGAGT)4	200-210	58	na	na	Ma et al., 2010	EST-SSR
133	TM084	GE652939	GTTTCTTGCACGCACGCAGAG	CGACGGTGGTGAGGACGAGTT	(AG)14	205-220	60	na	na	Ma et al., 2010	EST-SSR
134	TM085	GE652961	TCCTTGCCTTTCATTTCCTT	CTTGCTCGAAGTCCCGATGT	(TC)10	325-345	54	na	na	Ma et al., 2010	EST-SSR
135	TM086	GE653018	GAGAAAGGCAAAGTTTGCAC	GAAACTCTTTGGAGTGGTGG	(AG)12	185-200	60	na	na	Ma et al., 2010	EST-SSR
136	TM087	GE653075	GGAACTCTTCTCCCTCCTTT	CCTACTCAATCATAACAGCA	(CT)17	205-235	58	na	na	Ma et al., 2010	EST-SSR
137	TM088	GE653082	CTTCAATCACTAACCATTCTA	ACTTGTTGGCTCCTAATCTC	(AG)9	130-140	44	na	na	Ma et al., 2010	EST-SSR
138	TM089	GE653090	CTATGATGCCTCCTTCAGTTT	TGTACTTGTATAACACGACCC	(AT)10	245-265	56	na	na	Ma et al., 2010	EST-SSR
139	TM090	GE653101	ATCGTTAGACCTCGAAAACT	AATGCCTTCAGCAAAATAGA	(TA)9	280-290	56	na	na	Ma et al., 2010	EST-SSR
140	TM091	GE653105	CACTACTCACCTCCTCGCACCT	CTGGCTTCGTCGGCTTCATC	(TC)8	190-205	60	na	na	Ma et al., 2010	EST-SSR
141	TM092	GE653111	TGCTAGGAGGCAAGGAGGCC	GACCCTTCCGAGGAACGAGA	(CT)11	105-120	60	na	na	Ma et al., 2010	EST-SSR
142	TM093	GH159043	CAAGGCTCTAAAACCTCGTC	AGGTCCTGTTCCAATACCAA	(GGA)7	205-215	58	na	na	Ma et al., 2010	EST-SSR
143	TM095	GH159087	CAGATTTACCGCTGTTTTGA	TGCGTGTATCACGTCCGATC	(TG)25	235-250	46	na	na	Ma et al., 2010	EST-SSR
144	TM096	GH454313	CTCCTCCTCTACCATCACCT	ATTGTTAGGCTCCGTTTGTT	(TACAAT)3	170-180	56	na	na	Ma et al., 2010	EST-SSR
145	TM098	GH623530	TCACCACCTTCCCTTGATAG	GCATTGGCAATATGAACATG	(AAAT)5	230-245	58	na	na	Ma et al., 2010	EST-SSR
146	TM099	GH623548	CTGCCCGTGAAGTTAGTTTT	ATCGAATCAACCATTAGAAAGT	(TC)10	230-255	56	na	na	Ma et al., 2010	EST-SSR
147	TM101	GH623797	CGATTCCTAGCTCGA AAGAG	ATGAACCCAGTAGCACAACA	(GAA)7	135-170	52	na	na	Ma et al., 2010	EST-SSR
148	TM102	GH623847	CAACTCTTGTGCTTGTTCTT	TGATTTCACAACTATACCAA	(TG)9	115-135	48	na	na	Ma et al., 2010	EST-SSR
149	TM103	GH709627	GTCCCCATTGCTCTTAGTTT	ATCATTGACCACCACATCAT	(TATGTG)4	210-225	56	na	na	Ma et al., 2010	EST-SSR
150	TM104	GH709860	AGTGAATATCCGTGGACAGC	ATGATAGCAAATCTCCAAAC	(TC)10	285-300	58	na	na	Ma et al., 2010	EST-SSR
151	TM105	GH709869	CTGGAGCGAGATGCAGAAGC	GATGACCCCAACGCAACACT	(AG)8	195-205	60	na	na	Ma et al., 2010	EST-SSR
152	TM106	GH709911	GATTTCTCGGACTGATGACA	CGAATTATACTTTCCCAACCAA	(ATG)7	220-230	56	na	na	Ma et al., 2010	EST-SSR
153	TM107	GH710836	TGTGGAATAAACAATCCTCCTG	TCAAAGCAAAGCCCCTCAAT	(TTTGT)4	145-160	58	na	na	Ma et al., 2010	EST-SSR
154	TM108	GH710840	TCATAACATAAGGAATAGGT	CACTCAAACATAACAATCAT	(GAATT)4	120-140	44	na	na	Ma et al., 2010	EST-SSR
155	TM109	GH710853	ATACACTAAGAGCCAAGGTCG	TCACATTGATTGAAAGGGAT	(TATTT)4	265-280	52	na	na	Ma et al., 2010	EST-SSR
156	TM110	GH710873	TGCAGAAATGGCGTCGAGTA	CTTGGAAAGGAACAGGCGTA	(AG)11	200-210	60	na	na	Ma et al., 2010	EST-SSR
157	TM111	GH710894	TTCCTATCAAACCATTCCATA	GTGAGTGGTGGGAGGTAGAT	(CCA)12	250-260	56	na	na	Ma et al., 2010	EST-SSR
158	TM113	GH710907	GTGTCCTTGTTGGTTGCTTG	GGGAGACTTTGGAGGTCATG	(CCTCCA)7	130-150	60	na	na	Ma et al., 2010	EST-SSR
159	TM114	GH710911	AGACCTACCGAAGCGACCAA	ACAGCCCAATCCATCCAAAT	(AT)9	185-200	58	na	na	Ma et al., 2010	EST-SSR
160	TM115	GH710921	TGAGCAAGCCCACTTACATT	TTATGCCACAGCCAAATAAA	(CT)9	320-350	56	na	na	Ma et al., 2010	EST-SSR
161	TM117	GH710926	CACGGTTGGTTGATGCTTGG	ACGGGAAACGAAAGACGACA	(CT)13	290-305	60	na	na	Ma et al., 2010	EST-SSR
162	TM118	GH733762	CCTTCAGCAATCTCCCAGTT	CACAATACCCATCATCCAAC	(TC)9	250-270	56	na	na	Ma et al., 2010	EST-SSR
163	TM119	GH733768	CACAAATAATCCACTCTTCC	ACTATGATCGTAACGCACAG	(AG)10	400-410	54	na	na	Ma et al., 2010	EST-SSR
164	TM120	GH733801	TCCAGTAATTCTCCCTTTCC	TTCTTCCGTTGGTTTTGTCT	(AAAAAC)4	240-250	48	na	na	Ma et al., 2010	EST-SSR
165	TM121	GH733867	CCTATGAAACTTGGAATGGA	CCTACTGAGATGGGTGTCGC	(CAC)7	265-275	54	na	na	Ma et al., 2010	EST-SSR
166	TM123	GH734118	GCCGGGACCTCTACATTAAT	GTTTTGCTTGCTCTGTTTCT	(CT)13	145-160	52	na	na	Ma et al., 2010	EST-SSR
167	TM124	GH738605	GTGATGAGCATGGCACAAGG	TACTAGCGCAAACTACAAGA	(TGG)8	280-300	52	na	na	Ma et al., 2010	EST-SSR
168	TUGMS2-1	na	CGCTTTTGTTCAACCTGACA	GGGCAATCCAAAATTACCAA	(TG)15	240-300	55˚C	6	0.403	Sharma et al., 2011	EST-SSR
169	TUGMS2-3	na	GGAGACCAGCCTCTCTCTGT	AGAAATGTTGGGAGCGAATG	(GA)10	225-245	55˚C	5	0.229	Sharma et al., 2011	EST-SSR
170	TUGMS2-7	na	TGCCAAAATTCCATCTAGGG	GGAATCGGAGGAGAGAGAGG	(GA)15	210-220	55˚C	3	0.09	Sharma et al., 2011	EST-SSR
171	TUGMS2-8	na	CACAAATCTCATCCCCAAACA	AAACAGGGACAGACCAGTGC	(TC)12	250-280	55˚C	4	0.076	Sharma et al., 2011	EST-SSR
172	TUGMS2-9	na	CGGGGAGTGAACTAGGGTTA	TTCAGCTGATCCACCCTCAC	(TC)15	220-250	55˚C	5	0.264	Sharma et al., 2011	EST-SSR
173	TUGMS2-12	na	CAACCTCTCCTTGCCTTTCA	GCCACGGTTTTCTTCTCCTC	(TC)15	135-180	55˚C	7	0.479	Sharma et al., 2011	EST-SSR
174	TUGMS2-14	na	TGGGCCTTGTATAAAGAGACG	ATAGCGACGTCCCACACATC	(GA)13	490-525	55˚C	4	0.188	Sharma et al., 2011	EST-SSR
175	TUGMS2-16	na	TCCGTCGCTGAGAGAAATG	TGCAATTTCCAGATCACCAG	(GA)12	250-260	55˚C	3	0.521	Sharma et al., 2011	EST-SSR
176	TUGMS2-17	na	CGTGGAGAACACAACCACAC	CCAAGACATCTTCGCTGCTT	(TC)14	165-297	55˚C	7	0.473	Sharma et al., 2011	EST-SSR
177	TUGMS2-21	na	GGATTGcCCCtCTCTCTCTC	GCTCGAGTAAGCCATTGGAG	(TC)42	95-182	55˚C	14	0.681	Sharma et al., 2011	EST-SSR
178	TUGMS2-26	na	GGACTTTCATGGCGAATCAT	GCAAAATTCATCCCATGTTCA	(TC)16	210-245	55˚C	6	0.445	Sharma et al., 2011	EST-SSR
179	TUGMS2-28	na	GGGGATCCCTCTCGTTTTTA	GGGAGAGCTCAGCTTTGAGA	(GA)13	290-310	55˚C	4	0.375	Sharma et al., 2011	EST-SSR
180	TUGMS2-32	na	GGGGCTCACAAACCACAC	AGCACCTCTCTTCACCGAAA	(TC)16	445-490	55˚C	6	0.285	Sharma et al., 2011	EST-SSR
181	TUGMS2-34	na	CGTCAGGTGGGTTCAGAAAT	TTTTGCCAACAAATTGACCA	(TG)15	260-300	55˚C	4	0.562	Sharma et al., 2011	EST-SSR
182	TUGMS2-37	na	GCATTTTGGCTTATTGGATCA	CCAAGGAGGTGGTCTGAGAA	(GA)22	180-245	55˚C	7	0.639	Sharma et al., 2011	EST-SSR
183	TUGMS2-38	na	GGAAGCCCTCCTTCCATTAG	TCTGTGACTCGCATGTCCTC	(TC)15	160-180	55˚C	2	0.243	Sharma et al., 2011	EST-SSR
184	TUGMS2-39	na	GAACCCACAAACCATTGCTC	AACGAAGCTGGTTCTCTCCA	(GA)19	150-175	55˚C	5	0.334	Sharma et al., 2011	EST-SSR
185	TUGMS2-41	na	GGGactcACAAGCCTTTTTG	GCCAGCAATCTTTGGTTTTG	(GA)10	405-430	55˚C	6	0.66	Sharma et al., 2011	EST-SSR
186	TUGMS2-43	na	GAACGCTGTCCTTAGCGAAC	GccGCCAGATCTGAAAAAGT	(GA)16	150-210	55˚C	9	0.327	Sharma et al., 2011	EST-SSR
187	TUGMS2-49	na	TCATCCAAAGGGCTCTGATT	CGCAAATTGCAAGTGATGTT	(TA)14	145-175	55˚C	7	0.375	Sharma et al., 2011	EST-SSR
188	TUGMS2-50	na	GGGGactGCTTCTTTTCATTC	CATTTTGGACAGCTGACACG	(TC)14	170-200	55˚C	7	0.25	Sharma et al., 2011	EST-SSR
189	TUGMS2-51	na	GCCGGGGaACTGTAAAAATA	ACCAGGGTTTGAATTGGTGA	(GA)12	150-188	55˚C	6	0.25	Sharma et al., 2011	EST-SSR
190	TUGMS2-54	na	GGGGACCCACATCCAGTAT	CCTGAGCGATCTCATGAACA	(TC)14	380-400	55˚C	4	0.75	Sharma et al., 2011	EST-SSR
191	TUGMS2-57	na	GGGGACCCACATCCAGTAT	CTCACACCATCTGTGGTTGG	(TC)18	220-250	55˚C	5	0.847	Sharma et al., 2011	EST-SSR
192	TUGMS2-59	na	GCGTCGTCTCCTTCTCTCAG	CCCTTTTCTCCACGTTCAAG	(TC)15	105-150	55˚C	5	0.78	Sharma et al., 2011	EST-SSR
193	TUGMS2-61	na	GGGGACACACCACTCTCACT	CACCAATTGGATGAGGAGGA	(TC)14	175-225	55˚C	6	0.569	Sharma et al., 2011	EST-SSR
194	TUGMS2-62	na	CCGGGGATTCTGAACAATTT	TACCTTTCGGAGAGCTGGTG	(GA)13	200-240	55˚C	10	0.667	Sharma et al., 2011	EST-SSR
195	TUGMS2-63	na	GGGGACACACACACACTGAT	GCTTCGCTGTTTCCAGTGAT	(TC)13	260-285	55˚C	5	0.612	Sharma et al., 2011	EST-SSR
196	TUGMS2-65	na	GGGACTTCCCTCAAATTCAA	ATGAGAGTGCCTGGTTCGAT	(TC)11	190-240	55˚C	9	0.437	Sharma et al., 2011	EST-SSR
197	TUGMS2-66	na	GGGTTCCTCCCTCCAATAAA	TGTGCTTCTTCAACCGTGTC	(GA)15	140-190	55˚C	10	0.506	Sharma et al., 2011	EST-SSR
198	TUGMS2-68	na	AGGGTTTCCGTTCCCATATC	GAGCAGAAAAGCCAGTGGTC	(TC)14	155-175	55˚C	6	0.66	Sharma et al., 2011	EST-SSR
199	TUGMS2-72	na	GGGGAATCGAAAACACAGAG	TCAACTTCCCCACTTTGTCC	(GA)10	465-520	55˚C	7	0.354	Sharma et al., 2011	EST-SSR
200	TUGMS2-74	na	GGGAGAGTGAACCAACCAGA	TGTTCGATGTCCATCTTTTGA	(TC)14	235-280	55˚C	9	0.542	Sharma et al., 2011	EST-SSR
201	TUGMS2-75	na	GGGGAGGTCTAGGGTTCTCT	CCTTCAGTTGAGCCGATAGC	(CA)11	290-320	55˚C	4	0.326	Sharma et al., 2011	EST-SSR
202	TUGMS2-76	na	GGGGAATCCAACACAAACAA	AGCCGAAACCCATTACACAG	(TC)17	180-225	55˚C	7	0.402	Sharma et al., 2011	EST-SSR
203	TUGMS2-77	na	CCCCTAGGCCTTCTCATCTT	AAACCCCCAAAACAGAGGAC	(TC)13	160-180	55˚C	5	0.18	Sharma et al., 2011	EST-SSR
204	TUGMS2-82	na	GGAGCAAGCATCAGTGTTGT	GAGGCAGTTCCTCACCATGT	(GA)13	165-205	55˚C	10	0.632	Sharma et al., 2011	EST-SSR
205	TUGMS2-87	na	CCAGCAGAGAGATTGGGATG	TGGGCGCAAATAGAATTACC	(TC)13	255-310	55˚C	8	0.23	Sharma et al., 2011	EST-SSR
206	TUGMS2-88	na	GGGGTTCTTGGTAGGGTTTC	AGCCTCATCTGCTTCTCCAC	(TC)19	480-500	55˚C	4	0.25	Sharma et al., 2011	EST-SSR
207	TUGMS2-90B	na	TGTGTTGTCTTTCCCATACAGG	GCCCCAAACCTTTATTTCCA	(TA)10	162-195	55˚C	8	0.535	Sharma et al., 2011	EST-SSR
208	TUGMS2-92	na	CGGGATCTCACACATTTGC	AAGTGAAGCTGCGGACAGAG	(TC)10	152-190	55˚C	11	0.805	Sharma et al., 2011	EST-SSR
209	TUGMS2-93	na	TCCAACTCCTCGTCTTTGCT	CTCTCGCCAATGGAGATGTT	(TC)16	220-260	55˚C	11	0.563	Sharma et al., 2011	EST-SSR
210	TUGMS2-96	na	TGTCTCCGAATTGGTTTTGA	TACCCATTTCCCTTCTTTGC	(GA)11	280-320	55˚C	5	0.466	Sharma et al., 2011	EST-SSR
211	TUGMS2-99	na	TTGGGGAAGAAGATGTGGAG	GGCAGGTACCAGAGGTCAAT	(TC)15	225-265	55˚C	5	0.57	Sharma et al., 2011	EST-SSR
212	TUGMS2-102	na	GCTGCCGCTCTTCTTAAGTG	CGCAAATCTCCAAACAGACC	(TC)16	240-270	55˚C	2	0.764	Sharma et al., 2011	EST-SSR
213	TUGMS2-103	na	ACCCCAGAGGAAAAAGTGGT	TGCAGAACAAGCTCGAAATG	(TC)15	260-310	55˚C	10	0.674	Sharma et al., 2011	EST-SSR
214	TUGMS2-104	na	GGGGATCCACAGTAGTACACTCTAA	TCCTAATCCCATACCCACCA	(GA)17	385-390	55˚C	3	0.924	Sharma et al., 2011	EST-SSR
215	TUGMS2-107	na	GAGCAGAGAGCTCCCAACG	GAGACTACCGGTGCGAAGAG	(TC)15	160-185	55˚C	6	0.493	Sharma et al., 2011	EST-SSR
216	TUGMS2-108	na	GCAGGCACAGAAGAAGAAGC	GCAGCCAAAGGTACTGCTTT	(GA)12	500-615	55˚C	5	0.639	Sharma et al., 2011	EST-SSR
217	TUGMS2-109	na	AATCGGCACCCCTATAAACC	TCTCATTTTCGATGGGTGTG	(TC)10	165-220	55˚C	10	0.577	Sharma et al., 2011	EST-SSR
218	TUGMS2-110	na	CCATCCCATCCCATATCATC	GTCGAAGTCGAATTGGGTGT	(TC)11	190-225	55˚C	8	0.723	Sharma et al., 2011	EST-SSR
219	TUGMS2-111	na	CCCAAAGCCTCAATCGTTTA	CATTTCCCTATTTGCCGAGA	(TC)11	255-300	55˚C	6	0.424	Sharma et al., 2011	EST-SSR
220	TUGMS2-112	na	AAGAACACGTCCGAGCATCT	AAAAACAGGCACAAGCCCTA	(TC)10	150-185	55˚C	6	0.514	Sharma et al., 2011	EST-SSR
221	TUGMS2-114	na	CCTTCACTCACCGTTCCTTC	CGGTTCAAACCTGACTTGGT	(TC)10	190-240	55˚C	8	0.216	Sharma et al., 2011	EST-SSR
222	TUGMS2-122	na	TAAAATCGGCCTCGGTTTG	CACGTGGGTGGTTTCTTTTT	(TA)23	175-220	55˚C	6	0.709	Sharma et al., 2011	EST-SSR
223	TUGMS2-124	na	TACAAAATCCCTCCCCCAAA	CCCACAACGATTCCTTCAAT	(TA)14	250-290	55˚C	5	0.278	Sharma et al., 2011	EST-SSR
224	TUGMS2-131	na	AGCCTTTCCCCAAAAACAGT	TCCAAAGGCTCTTTCACTGC	(GAA)20	160-205	55˚C	4	0.393	Sharma et al., 2011	EST-SSR
225	TUGMS2-132	na	CCTCTTTGCCAAGCTTTTTG	TTGGGTTCTTCCTTCTTCTCC	(CCG)23	200-240	55˚C	3	0.091	Sharma et al., 2011	EST-SSR
226	TUGMS2-135	na	ATGCTAGCCATGGCAATACC	CACACTGCACATGATGGTGA	(GAA)8	245-300	55˚C	8	0.513	Sharma et al., 2011	EST-SSR
227	TUGMS2-136	na	CAAAGCTTCCCCTCTCTCAA	AGACAGAGTCCTTCCCACGA	(GAA)7	350-400	55˚C	2	0.5	Sharma et al., 2011	EST-SSR
228	TUGMS2-138	na	CTTGCATGTGAGGAAGAGCA	CGAATTTGTGTCCCCACTCT	(CCA)18	230-290	55˚C	2	0.05	Sharma et al., 2011	EST-SSR
229	TUGMS2-139	na	CATGAACGTTGGATCTGGTG	AACCGCTCAGATGGGTCTTA	(CCG)23	140-165	55˚C	4	0.708	Sharma et al., 2011	EST-SSR
230	TUGMS2-141	na	CCTCTTTGCCAAGCTTTTTG	GGTTCTTCCTTCTTCTCCTCAA	(CCG)23	155-165	55˚C	2	0.216	Sharma et al., 2011	EST-SSR
231	TUGMS2-142	na	GCCACAAGAGGAGCTTTGAC	TGGTCTCTCTTTGCCCCTAA	(CAT)10	150-170	55˚C	5	0.23	Sharma et al., 2011	EST-SSR
232	TUGMS2-143	na	TCTCGTTGAGGGGAGAAGTC	GAGGAGCGAGAGATGGGTTT	(TTC)14	235-270	55˚C	5	0.208	Sharma et al., 2011	EST-SSR
233	TUGMS2-144	na	CTCGAGGATCCGACCAAGT	AAGTTTGAAAACGCCACACC	(CTG)20	185-215	55˚C	5	0.119	Sharma et al., 2011	EST-SSR
234	TUGMS2-145	na	GGGATCACCAAACCAGCATA	TCTCCCAACCCAGTGAAGTC	(TTC)8	275-300	55˚C	4	0.027	Sharma et al., 2011	EST-SSR
235	TUGMS2-147	na	AATTGGTGGACCCCACTCTT	CTTGGCCTTATCTTCCGTGA	(CAA)9	195-225	55˚C	4	0.02	Sharma et al., 2011	EST-SSR
236	TUGMS2-148	na	CCACCAGCATTCCTCTCAAG	GAGTTCCCGATGAAGACGAA	(CAA)41	235-305	55˚C	5	0.215	Sharma et al., 2011	EST-SSR
237	TUGMS2-150	na	GGCCGGGGAAGTAGAAGTAG	GGATTTGGATTCAAGGCAGA	(TTC)11	240-295	55˚C	4	0.709	Sharma et al., 2011	EST-SSR
238	TUGMS2-151	na	TCTGAAGGTGAAGGGTTTCG	CCTTCGCCTGGAGATACTTG	(TTC)11	385-450	55˚C	7	0.382	Sharma et al., 2011	EST-SSR
239	TUGMS2-152	na	TCAATTGCACCAAACAGAGG	GGGCCTAAACTTTCGTCCTAA	(TCC)10	210-275	55˚C	6	0.292	Sharma et al., 2011	EST-SSR
240	TUGMS2-153	na	TTCCACTTCCGCCTCAACTA	GTGGCCAGACTGAGCAGAAT	(CAT)26	170-190	55˚C	2	0.097	Sharma et al., 2011	EST-SSR
241	TUGMS2-156	na	CCTTTATTCGCCAGCAGTTT	TTCCAAATCCCACAATATTATTCA	(CTA)10	250-265	55˚C	3	0.18	Sharma et al., 2011	EST-SSR
242	TUGMS2-157	na	CCCATGGTCTATTTCGCTGT	CCAGAGATGGACCTGACACA	(CCA)16	165-180	55˚C	4	0.702	Sharma et al., 2011	EST-SSR
243	TUGMS2-158	na	CGGCCAAGGAATGAAAGTTA	GGCTACAAGCAATGTGACCA	(TTC)12	155-165	55˚C	3	0.084	Sharma et al., 2011	EST-SSR
244	TUGMS2-166	na	AATGTTTGGCTGTGCAGTTG	TGGCTCTTCCTTCTCTTCCA	(CTG)21	150-170	55˚C	4	0.313	Sharma et al., 2011	EST-SSR
245	TUGMS2-169	na	GGTCTGGACCTCTAGCGATG	GGCAATGAGGAAGAGGGTTT	(CCG)10	135-150	55˚C	3	0.202	Sharma et al., 2011	EST-SSR
246	TUGMS2-170	na	AAGATTGCCCAGAGAAAGCA	GGTGAGCCATAGCAAGTGGT	(GAA)12	150-165	55˚C	3	0.237	Sharma et al., 2011	EST-SSR
247	TUGMS2-171	na	TCAGAGGACGAAGAGGAGGA	CTTCTCGTTGGAAGGACGAC	(CGA)13	160-170	55˚C	4	0.355	Sharma et al., 2011	EST-SSR
248	TUGMS2-175	na	AAATCCTCTTCGCCTTCTCC	TCAGGATTTCCTCGGATCAC	(CAT)10	150-170	55˚C	3	0.125	Sharma et al., 2011	EST-SSR
249	TUGMS2-181	na	GGGaGattGCAGAGATCATTT	TTGGGGCTTTGTAAGGAGTG	(CCAA)6	195-210	55˚C	4	0.826	Sharma et al., 2011	EST-SSR
250	TUGMS2-182	na	GAGCCTATCGATCTCGCATT	CTGATCTAAATCAAAACCCATGA	(TATG)6	225-240	55˚C	4	0.619	Sharma et al., 2011	EST-SSR
251	TUGMS2-185	na	GGTTGGAGAGGACGACTTGA	CATACATTACCGCCCTCCAT	(CATG)8	290-305	55˚C	4	0.75	Sharma et al., 2011	EST-SSR
252	TUGMS2-186	na	TCTGCGTTTGAAAATGGGTA	TGTCACAAACCCAGAATCCA	(TTTA)9	225-235	55˚C	4	0.181	Sharma et al., 2011	EST-SSR
253	TUGMS2-189	na	ATCATCCATCCCTGTTTCCA	CGGAGCAGGCTGTACAAAAT	(TATG)6	140-155	55˚C	4	0.07	Sharma et al., 2011	EST-SSR
254	TUGMS2-190	na	ACAAACAGAGAAGCCGAAGC	AGCCAAAACCCAAGAAGACA	(ATCG)6	240-280	55˚C	2	0.41	Sharma et al., 2011	EST-SSR
255	TUGMS2-191	na	TCACCCACACTCTGACTGGA	TCACAAAGGGCTCTTACAGAGTT	(TTTC)12	245-255	55˚C	4	0.264	Sharma et al., 2011	EST-SSR
256	TUGMS2-192	na	GGACTTGGAATCAGCTTCGT	ATCCCTAAACATCCGTCACC	(TATG)6	175-200	55˚C	4	0.493	Sharma et al., 2011	EST-SSR
257	TUGMS2-200	na	TTACGTGGTCCGAGCCTTAG	GCCAAAATTCACACAAATGTAA	(TTTTA)4	240-250	55˚C	3	0.216	Sharma et al., 2011	EST-SSR
258	TUGMS2-201	na	TTTCGGATTCCACCAAGAAG	TCTCAAGATGAGAAACGCAAAA	(TTTTC)7	200-205	55˚C	2	0.243	Sharma et al., 2011	EST-SSR
259	TUGMS2-203	na	GCCGGGGACGTATAGAAAGA	TGTTATGGGTTTGAGCAGCA	(GAGAA)8	175-180	55˚C	2	0.381	Sharma et al., 2011	EST-SSR
260	TUGMS2-205	na	TTGGGTTGCTTGCACTAAAA	AAAGATAAAAGGCGCCCAAC	(TTTTC)10	205-210	55˚C	2	0.263	Sharma et al., 2011	EST-SSR
261	TUGMS2-206	na	GAAATGGCAGGTGGAAAAGA	F:GAAATGGCAGGTGGAAAAGA	(TTTTG)8	295-305	55˚C	3	0.569	Sharma et al., 2011	EST-SSR
262	TUGMS2-207	na	GTCCCAGAGAAGGGTCTTCC	GGACAAGCATGGCTCAACTT	(CACTC)6	170-180	55˚C	2	0.195	Sharma et al., 2011	EST-SSR
263	TUGMS2-211	na	TGGATTTGAACGCACCATTA	CCAAAAACCACATTCCATTATC	(GAGTG)6	235-260	55˚C	7	0.312	Sharma et al., 2011	EST-SSR
264	TUGMS2-212	na	TTGTAGTGCTTGGGCTTTCA	CATCTCATAATCTGACCATCAAACA	(TTTTTA)3	170-180	55˚C	4	0.16	Sharma et al., 2011	EST-SSR
265	TUGMS2-214	na	GGAGTTTGGAAGAGCCATCA	CGCTTCTCCAAAAaGCAAAC	(TTTTTA)5	275-290	55˚C	5	0.111	Sharma et al., 2011	EST-SSR
266	TUGMS2-216	na	ACAGTGTTTGTTGGGCTCCT	TGCAGCAAAATAAGCAACCA	(TTTTTA)5	195-210	55˚C	4	0.41	Sharma et al., 2011	EST-SSR
267	TUGMS2-217	na	TGGACGAGATGATTCGTGAG	AAACATCCAAGGAGAGCCAAT	(CAAAAA)6	300-320	55˚C	2	0.188	Sharma et al., 2011	EST-SSR
268	TUGMS2-219	na	GTTGTTGATGATGACCCGACT	CCCAAAATAGTCAACCCTCAA	(CATATA)6	155-180	55˚C	10	0.612	Sharma et al., 2011	EST-SSR
269	TUGMS2-220	na	TGTTAGTGCTCCAGCGAAGA	GGTTTCGCGACTACCTTTGC	(GCCTAA)6	285-305	55˚C	4	0.27	Sharma et al., 2011	EST-SSR
270	TUGMS2-222	na	GCAAAACACGTGAACCACAC	TGCAGCAAAATAAGCAACCA	(TTTTTA)5	340-350	55˚C	3	0.208	Sharma et al., 2011	EST-SSR
271	TUGMS2-223	na	GAGTCCGCTTCCGAGTTATG	ATTCACTTCCCGCCAGAGAT	(TTTTTG)5	235-280	55˚C	5	0.138	Sharma et al., 2011	EST-SSR
272	TUGMS2-224	na	GATCTCGGCTCTTTCCCATA	CCTACCCACAGGGAACTGAA	(TTAGGG)7	235-300	55˚C	3	0.167	Sharma et al., 2011	EST-SSR
273	TUGMS2-225	na	CCGGGGAAATCAACAAGTC	CCTACCCACAGGGAACTGAA	(TTAGGG)7	200-220	55˚C	3	0.104	Sharma et al., 2011	EST-SSR
274	TUGMS2-226	na	GACCCAACACCATCTTATCCA	ATCCAGAACGTCCGATTGAG	(CAGAGA)6	225-255	55˚C	9	0.486	Sharma et al., 2011	EST-SSR
275	TUGMS2-227	na	ACTGCATCCACCAAAGTTCC	ACTTGGCTGTACCACGCTTT	(TTTTTG)8	260-300	55˚C	6	0.291	Sharma et al., 2011	EST-SSR
276	TUGMS2-229	na	ACTTACCTTCTCGCCGATCA	CACAACAACACGATCACCAA	(CATATA)8	225-270	55˚C	5	0.076	Sharma et al., 2011	EST-SSR
277	TUGMS2-230	na	GGGAGATAAATTGGGCAGGT	TGGGGGTTTACATTCGTG	(TTTTTG)8	205-235	55˚C	10	0.687	Sharma et al., 2011	EST-SSR
278	TUGMS2-233	na	GCAGATGCTCCCTCCTACAC	GGGTAGCAGGCAAACCATTA	(TTTTTG)5	205-225	55˚C	5	0.118	Sharma et al., 2011	EST-SSR
279	TUGMS2-235	na	CTTTCACCATTCTGGCCCTA	CCACGAGCAGTCAGATTCAA	(TTTTTG)4	155-180	55˚C	3	0.382	Sharma et al., 2011	EST-SSR
280	TEGMS21	HM755744	TAGAGAAGACATACCTGGGG	CTCTCTCACGCCTCTACTATC	(AG)10	290–400	52°C	8	0.453	Bhardwaj et al., 2013	Genetic diversity
281	TEGMS22	HM755745	CTCTGGTTCATGTTCGTGC	CACTCTCATTTTTGCCTTTT	(GA)10	105–150	55°C	6	0.637	Bhardwaj et al., 2013	Genetic diversity
282	TEGMS23	HM755746	TCAAAACAAGTACTCCACAAG	CAATGAATGGATCACCAGTG	(AAAAT)4	150–160	52°C	2	0.362	Bhardwaj et al., 2013	Genetic diversity
283	TEGMS24	HM755747	ACCATTGAAGGAGCCAAAT	GAAGTCAGAGTTGGATAAAGC	(AGG)7(GTA)5	240–280	52°C	10	0.225	Bhardwaj et al., 2013	Genetic diversity
284	TEGMS25	HM755748	AATAAAATGGCACCGTTTCG	AGGAGCTCACCGATCTGAAA	(CT)10	220–230	55°C	3	0.385	Bhardwaj et al., 2013	Genetic diversity
285	TEGMS26	HM755749	CTGAGGAGCCAGAAAGATCG	TTAGCACTCAAACCCGTCCT	(GA)14	170–280	55°C	14	0.296	Bhardwaj et al., 2013	Genetic diversity
286	TEGMS27	HM755750	CGACTACTCCTGGGGTCTTG	AAGTGTTTCTCCGGCATCCT	(GTG)8	150–180	55°C	5	0.276	Bhardwaj et al., 2013	Genetic diversity
287	TEGMS28	HM755751	AAAAGAAACAGAGAGCCACG	CTCCCAAAACCACAACCCTA	(AG)7	135–150	55°C	6	0.263	Bhardwaj et al., 2013	Genetic diversity
288	TEGMS29	HM755752	CAGAAGCCATACCAACGAGA	GCTTGTTACACACACTCTCGC	(GA)10(GA)7	185–200	55°C	4	0.213	Bhardwaj et al., 2013	Genetic diversity
289	TEGMS30A	HM755753	TCCATAAATTAAGGGATAAT	GGACAAATTAATCAATTCTC	(TAAA)3	205–225	47°C	4	0.342	Bhardwaj et al., 2013	Genetic diversity
290	TEGMS30B	HM755753	CTTTATGTTTTGTAGGGTTT	CATATTTAACTCGCATCATA	(ATT)4	130–150	49°C	2	0.204	Bhardwaj et al., 2013	Genetic diversity
291	TEGMS31A	HM755754	GGAATTGGGTCGAGTTAGAA	CACCAATTTTCAATGGCATG	(AGA)7(GA)5	145–180	55°C	10	0.338	Bhardwaj et al., 2013	Genetic diversity
292	TEGMS31B	HM755754	CCCCAGTATGTTTGTGAGAA	CGTGGATGATTATACCCATC	(GA)13	185–250	55°C	9	0.35	Bhardwaj et al., 2013	Genetic diversity
293	TEGMS32	HM755755	ATGACATGAACAAAGGAACA	CAGATCGTCCATCTCAGATT	(GA)11	115–135	52°C	5	0.464	Bhardwaj et al., 2013	Genetic diversity
294	TEGMS33	HM755756	GCACACCAATCTGATCTGAG	ACTCATTCACGCCTCATTCA	(AG)10	140–155	55°C	3	0.133	Bhardwaj et al., 2013	Genetic diversity
295	TEGMS34A	HM755771	GAGGAATTGGGTCGAGTTAG	CAACAAACCCAACACCAATT	(AGA)7(GA)5	150–170	55°C	7	0.357	Bhardwaj et al., 2013	Genetic diversity
296	TEGMS34B	HM755771	CCCCAGTATGTTTGTGAGAA	TTGTGGCGTGGATGATTATA	(GA)13	205–220	55°C	5	0.059	Bhardwaj et al., 2013	Genetic diversity
297	TEGMS35	HM755757	AGAGAAAGACAGAAGCCATAC	CCACGCTTTTTACACTTAGG	(AG)5(AG)11	125–140	52°C	5	0.21	Bhardwaj et al., 2013	Genetic diversity
298	TEGMS36	HM755758	AACTCACTTTGGAACACTCT	AAAGAGGGCATCTCCTTC	(AG)5(AT)12	115–125	49°C	3	0.435	Bhardwaj et al., 2013	Genetic diversity
299	TEGMS37	HM755759	GACAGAAGCCATACAAGCGA	CAACCACGCTTTTTACACTT	(AG)12	125–165	55°C	8	0.231	Bhardwaj et al., 2013	Genetic diversity
300	TEGMS38	HM755760	CTCACTTTGGAACACTCTAACC	GGCATCTCCTTCCATTTCAC	(AG)11(AT)5	130–135	55°C	2	0.362	Bhardwaj et al., 2013	Genetic diversity
301	TEGMS39	HM755761	CATACTAAGCCCATAGAGAC	CAGGTTAGGCTTTGTACA	(AAAAAC)3	125–150	47°C	3	0.204	Bhardwaj et al., 2013	Genetic diversity
302	TEGMS40	HM755762	TCCATTGCATATCATCCCTT	CCTCATGGAAGTATGCTGGA	(CATGG)4	200–300	55°C	8	0.431	Bhardwaj et al., 2013	Genetic diversity
303	TEGMS41	HM755763	TTGAGGCAGGATGGTTTCTT	GAATGGTCAGTTCTGCTTGG	(CAT)6	145–160	55°C	4	0.32	Bhardwaj et al., 2013	Genetic diversity
304	TEGMS42	HM755764	CTGGACTATGTATCAAACCAA	AGGTTTCTCTATGTGGGTAA	(TGGTT)4	195–200	50°C	2	0.502	Bhardwaj et al., 2013	Genetic diversity
305	TEGMS43	HM755765	GACAGAAGCCATACAAGCGA	CCACGCTTTTTACACTTAGG	(AG)6	135–150	55°C	5	0.45	Bhardwaj et al., 2013	Genetic diversity
306	TEGMS44	HM755766	AAAAAGAAACAGAGAGCCCC	CCCAAAACCACAACCCTAGA	(AG)11	135–170	55°C	6	0.432	Bhardwaj et al., 2013	Genetic diversity
307	TEGMS45	HM755767	ACCACAAAGAATGCTCAAATG	GCTACAAAATCCATTCAAGTC	(TG)8(GT)9(GA)9	160–180	53°C	5	0.428	Bhardwaj et al., 2013	Genetic diversity
308	TEGMS46	HM755768	GGGTGATAATGCGGCTTACT	CCCCCTCTATACTTTGAGCA	(CT)7(CT)14	165–200	55°C	6	0.681	Bhardwaj et al., 2013	Genetic diversity
309	TEGMS53	JX409712	CAGGGTCAAGATTCAGAATGG	GCTTACGCGTGGACCTACTC	(TG)27	120–140	54°C	3	0.544	Bhardwaj et al., 2013	Genetic diversity
310	TEGMS54	JX409713	CAGAGAGCCAAAGATGTCCA	CCTTCTCCCACTCTCTCTCC	(GA)17	200–240	53°C	5	0.457	Bhardwaj et al., 2013	Genetic diversity
311	TEGMS55	JX409714	AGAGAGAGAGAGAGAGAGAGGGAGA	CGCGTGGACATCTAAACACT	(TGA)8	180–230	53°C	5	0.1	Bhardwaj et al., 2013	Genetic diversity
312	TEGMS56	JX409715	CCTTTTTGCTGGGTTCTCTG	CTGCCCACAGCCAATTTAGA	(TTTTTA)3	260–340	53°C	5	0.338	Bhardwaj et al., 2013	Genetic diversity
313	TEGMS57	JX409716	AGAGAGAATGGGGGAACCTG	CCGTCGAGACTGACTCCTTC	(GA)6	120–125	55°C	2	0.426	Bhardwaj et al., 2013	Genetic diversity
314	TEGMS58	JX409717	GTGAACAGGGTCAAGATTCG	GGCAGAGAGACATGAAGATGAA	(GT)8	165–230	53°C	6	0.23	Bhardwaj et al., 2013	Genetic diversity
315	TEGMS59	JX409718	AGGGCCTTAGAGGCTTGGTA	TTTCCCTCAATTTCTTCCTTGA	(TA)6	275–310	52°C	4	0.064	Bhardwaj et al., 2013	Genetic diversity
316	TEGMS60	JX409718	GGGTCGATGTACGTTCTGTG	AAACAAAACCCAATTCCACAA	(TG)9	500–580	49°C	3	0.24	Bhardwaj et al., 2013	Genetic diversity
317	TEGMS61	JX409719	CCCAGAACTTCTTTCCCAGA	ACATGTGACCTCGCGTGTAT	(TA)6	250–400	53°C	9	0.55	Bhardwaj et al., 2013	Genetic diversity
318	TEGMS62	JX409720	GAGAGAGAATGAACTATTGGTGAAA	CAAGACTCAACACAATTCTTCTTTT	(GA)5(GA)10	105–130	54°C	6	0.508	Bhardwaj et al., 2013	Genetic diversity
319	TEGMS63	JX409721	ATGGGCTTCTTTGGTTAGGG	TCCCCCTATTTGTTATTATACCACTC	(GAAA)4	500–550	53°C	4	0.04	Bhardwaj et al., 2013	Genetic diversity
320	TEGMS64	JX409722	GCCCTCTATCTCTCCCCAGA	AACGTCCATGAGGGAGACAC	(TC)6	240–270	55°C	4	0.268	Bhardwaj et al., 2013	Genetic diversity
321	TEGMS65	JX409717	AGGGTCAAGATTCGAAATGG	GAGAGAATAGTGATGAGTGGAAGAGA	(TC)6	170–300	51°C	5	0.266	Bhardwaj et al., 2013	Genetic diversity
322	TEGMS66	JX409723	GACTTGAGAAGAATGATAATTGTTGAA	CCCATTTCCTTTTTCCTTCC	(GA)8	150–220	51°C	9	0.465	Bhardwaj et al., 2013	Genetic diversity
323	TEGMS67	JX409723	GAAGCATGACGAAGAAAGCA	TGGGCCATTGAAATCAAATC	(GA)13	130–180	49°C	8	0.449	Bhardwaj et al., 2013	Genetic diversity
324	TEGMS68	JX409724	CCCCTCTATCTCTCCCCAGA	AACGTCCATGAGGGAGACAC	(TC)6	230–260	55°C	4	0.553	Bhardwaj et al., 2013	Genetic diversity
325	TEGMS69	JX409725	TATGGTGGTGCTTGTCGAAG	TTGCCCTAAATGCAGAAGAAA	(GAAGTC)3	140–250	50°C	3	0.467	Bhardwaj et al., 2013	Genetic diversity
326	TEGMS70	JX409726	GGCTAAAACATGCACGGAGT	TGCATGCCTAATGAGTGAGC	(CAA)4	400–480	53°C	4	0.585	Bhardwaj et al., 2013	Genetic diversity
327	TEGMS71	JX409727	TGATCAGTTTCGAGGCGAAG	AATCAAAAACCACGGGTGAA	(CTTT)3	200–220	49°C	2	0.124	Bhardwaj et al., 2013	Genetic diversity
328	TEGMS72	JX409728	CATACAAGTGGCGCAAAGAA	GGTAGTGAGCCGAAACCTGA	(AAAAG)3	210–230	51°C	4	0.181	Bhardwaj et al., 2013	Genetic diversity
329	TEGMS73	JX409729	CATCATGCAAATTTACTCGTCTTT	CGAAAATTTGCTGTCGTGTC	(TTTTA)3	160–220	53°C	5	0.393	Bhardwaj et al., 2013	Genetic diversity
330	TEGMS74	JX409784	GGGAGAGAAGGGAGTTTTGG	TCTCACCTCTTAGCTTTCCCTTT	(AGAC)5	380–420	55°C	2	0.52	Bhardwaj et al., 2013	Genetic diversity
331	TEGMS75	JX409785	GAAGAGAGAGAAACACAATGCAGA	TCCCATCTCATTTCCTCGTT	(GAGGT)3	200–240	51°C	4	0.353	Bhardwaj et al., 2013	Genetic diversity
332	TEGMS76	JX409730	TCAAAATCTTCTCCCCCAAA	ACAAAACCTAGGGCATCAGC	(TC)6(CA)10	535–590	49°C	4	0.342	Bhardwaj et al., 2013	Genetic diversity
333	TEGMS77	JX409731	CCCAAAAGTCCCTGCAATTA	TGGGTGAAGGTTAGTTTTTCC	(TG)6	350–400	45°C	2	0.142	Bhardwaj et al., 2013	Genetic diversity
334	TEGMS78	JX409732	GCGAAGCTTGAATCTCCATC	CAGACCCATTCCTCACACCT	(GA)8	230–260	47°C	3	0.591	Bhardwaj et al., 2013	Genetic diversity
335	TEGMS79	JX409733	ACGATGTCCAATGAGCTGTG	CGAGGTTCCGAGCCTATCAT	(CATA)4	550–570	53°C	2	0.09	Bhardwaj et al., 2013	Genetic diversity
336	TEGMS80	JX409734	CCGAGTTGAGTGAGGAGGAC	TATAGCCTGCCCCCTTTTCT	(TG)14	220–245	53°C	5	0.357	Bhardwaj et al., 2013	Genetic diversity
337	TEGMS81	JX409735	GGCAGCCACACTTGCATTAT	TGGATGCAAAAGGGTAATCA	(TA)6	300–350	49°C	4	0.177	Bhardwaj et al., 2013	Genetic diversity
338	TEGMS82	JX409736	CCCCAAAATCAGATCTCTCG	AATTCCGCTATGAACACAGAAA	(CT)12	370–490	52°C	8	0.1	Bhardwaj et al., 2013	Genetic diversity
339	TEGMS83	JX409737	TCTTCAACCTGCTGATGTGC	CATGACACACATGGGGAGAG	(GA)6	420–430	53°C	2	0.514	Bhardwaj et al., 2013	Genetic diversity
340	TEGMS84	JX409734	AGGGTTGGAGAACCCCTTT	TCCATAGCTCCCCACAATTC	(TTTTC)3	215–230	53°C	3	0.737	Bhardwaj et al., 2013	Genetic diversity
341	TEGMS85	JX409738	CCGGAGAGAGAGAAACAACG	TTCACTCATATTCATTCATCGAAA	(GT)15(GA)27	190–230	53°C	5	0.729	Bhardwaj et al., 2013	Genetic diversity
342	TEGMS86	JX409739	GAAAGAGAGAGAGAGTGAATTGTTGA	GGCTTCCATGGTTATCCAAA	(TTTA)3	170–210	51°C	4	0.01	Bhardwaj et al., 2013	Genetic diversity
343	TEGMS87	JX409740	TGCTTACGCGTGGACATAAA	ACATGTGACCTCGCGTGTAT	(TA)7	155–280	51°C	5	0.79	Bhardwaj et al., 2013	Genetic diversity
344	TEGMS88	JX409741	GTGCAAGTTAGCAGCCATCA	TTGGTTAAGGGCAGCTTTTG	(GA)8	215–260	51°C	6	0.414	Bhardwaj et al., 2013	Genetic diversity
345	TEGMS89	JX409742	CTTGCCACTTGGTCGAAAAT	AAAGCTCGAAATGCGAAAAA	(TC)7	425–450	47°C	3	0.585	Bhardwaj et al., 2013	Genetic diversity
346	TEGMS90	JX409743	CGGGGCAAATCAGATGATAC	CAGTCCAAACCTGCAACTCTC	(GA)12	490–560	53°C	8	0.44	Bhardwaj et al., 2013	Genetic diversity
347	TEGMS91	JX409744	TCGGAGGATGTAAGGTTTGA	GTTTAAGCCCCCTTCTCCAC	(CA)14	225–280	51°C	7	0.396	Bhardwaj et al., 2013	Genetic diversity
348	TEGMS92	JX409745	GAGAGAGAGAGATGTGCGTATAAGG	CTTCCTCCGTGCTCTTTTTG	(GA)10	165–200	58°C	6	0.118	Bhardwaj et al., 2013	Genetic diversity
349	TEGMS93	JX409746	ATGGGTGGGTGAGAGACAAA	GCGTGGACATATCTCACAAA	(GT)6	165–230	51°C	5	0.85	Bhardwaj et al., 2013	Genetic diversity
350	TEGMS94	JX409746	CGGTAAGCAAGAGAGTGTGTG	TTTGGCTCTCTGTCCCTCTC	(GA)12	410–420	55°C	2	0.142	Bhardwaj et al., 2013	Genetic diversity
351	TEGMS95	JX409747	CATTGATTTTGGGGGTGTTC	TGGAATGAGAGTTTATGTGGTGA	(TTAAAA)3	430–500	51°C	7	0.195	Bhardwaj et al., 2013	Genetic diversity
352	TEGMS96	JX409786	GATTTTATCCTGGGGGTGCT	TGTGTGTGATACACCAAACCAA	(GA)16	520–660	58°C	10	0.5872	Bhardwaj et al., 2013	Genetic diversity
353	TEGMS97	JX409787	ACCCACTGTGATGATGGTGA	AGGGTATGGGAGAGAAAGAAAT	(TC)5(TC)16	340–600	58°C	6	0.5	Bhardwaj et al., 2013	Genetic diversity
354	TEGMS98	JX409788	GCTCCTTCTCTTTTCCCTTCA	TGTGCACGTGTGTAGTGTGG	(TC)6	350–670	58°C	11	0.73	Bhardwaj et al., 2013	Genetic diversity
355	TEGMS99	JX409789	GGGGAAGCAGGGTAAAGAAA	CAAATCACCACCGTCACAAC	(AG)14(AG)5(GA)12	180–350	58°C	8	0.82	Bhardwaj et al., 2013	Genetic diversity
356	TEGMS100	JX409790	TCTCCAAAGACTTTTTGTTGAGTG	GCACTGCCACATCCTTACAG	(GA)7	250–430	58°C	6	0.4	Bhardwaj et al., 2013	Genetic diversity
357	TEGMS101	JX409790	GGACGAGGACGAGAGAGAGA	CACGAACCCAATTAGAAACG	(GA)11	160–200	58°C	5	0.22	Bhardwaj et al., 2013	Genetic diversity
358	TEGMS102	JX409791	ACTGGTTAGCGGATTTGCAC	CAACCCAATAACCCAAATGC	(TC)6	360–380	58°C	4	0.048	Bhardwaj et al., 2013	Genetic diversity
359	TEGMS103	JX409792	GAGATTTATTTTTACACATGCACCA	AAAGTTCAGTCTCTTGCTCTCTCTG	(AG)14	115–140	58°C	4	0.05	Bhardwaj et al., 2013	Genetic diversity
360	TEGMS104	JX409793	TGGGTGATCTAAGCTGACTATGTT	CACACTCATCCATCTCAAACTCA	(AC)16(AG)10	200–330	58°C	9	0.947	Bhardwaj et al., 2013	Genetic diversity
361	TEGMS105	JX409794	CAGCTAAGTTTGAGCAACATCAA	ACCTTCGCTTAGCATTTCCA	(AG)16	190–280	58°C	8	0.481	Bhardwaj et al., 2013	Genetic diversity
362	TEGMS106	JX409795	GAAACTGCCAGAATCGCTGT	TGTTGATGCCACTGTTCCTC	(TA)5(AG)7	240–280	58°C	4	0.286	Bhardwaj et al., 2013	Genetic diversity
363	TEGMS107	JX409796	CCAATCCAAGCAATCCTAGC	AACCAGAGAGAGCGAGAGAGAG	(CT)6	450–480	58°C	6	0.699	Bhardwaj et al., 2013	Genetic diversity
364	TEGMS108	JX409796	CAGATTCCCAATCCTCCACT	CATTATGGTTTTGAGTTTTATGGGTA	(TC)9	300–350	58°C	5	0.505	Bhardwaj et al., 2013	Genetic diversity
365	TEGMS109	JX409797	AGTGGATCGATGATGGTGCT	TCTCTCGCATATGCCCTCTT	(GA)8	170–220	58°C	6	0.46	Bhardwaj et al., 2013	Genetic diversity
366	TEGMS110	JX409797	ATATCAGGAGGAGGGCAACC	GGAACTCTGGAGGGATTTCA	(GA)7	40–70	58°C	8	0.628	Bhardwaj et al., 2013	Genetic diversity
367	TEGMS111	JX409798	GAGGTGGAATCCAAATCCAA	CACTTCATTTGGTCCAGGAAA	(CT)14	330–630	58°C	9	0.358	Bhardwaj et al., 2013	Genetic diversity
368	TEGMS112	JX409799	AGCCGTCGCAAATAATCAAT	GAGATTGAGGGGGAGACAGA	(CT)6(TC)11	620–850	59°C	5	0.004	Bhardwaj et al., 2013	Genetic diversity
369	TEGMS113	JX409800	AGATCGGTGAAGAGAGGGAAG	CCGTCCACGTCTAAAATGTTC	(GA)6(GT)6	650–780	59°C	8	0.489	Bhardwaj et al., 2013	Genetic diversity
370	TEGMS114	JX409800	GAGATCAGTTTGCGGAGAGG	TCACAACCGTCCACGTCTAA	(GA)8	140–270	59°C	10	0.686	Bhardwaj et al., 2013	Genetic diversity
371	TEGMS115	JX409801	CATATGATTTGGGAAAATAATCCA	TCTCTCTGTATCTCCCTCTCCA	(GT)6(AG)7	150–175	58°C	3	0.0736	Bhardwaj et al., 2013	Genetic diversity
372	TEGMS116	JX409802	GAATTCGATGAAACAGGACTGA	CTCCCCATGTCAGATTGGTT	(GA)14	240–350	58°C	9	0.558	Bhardwaj et al., 2013	Genetic diversity
373	TEGMS117	JX409803	GGCACCAACTACAAGCCACT	TTTGGATGTGCACCATCTGT	(GA)11	190–240	58°C	6	0.056	Bhardwaj et al., 2013	Genetic diversity
374	TEGMS118	JX409804	CACACTCCTACCAAACCTTCAG	GAATCCAAAACTCAACCCCATA	(AG)9	120–180	58°C	10	0.428	Bhardwaj et al., 2013	Genetic diversity
375	TEGMS119	JX409805	TGCAGAGAGTGGAGCCCTAT	TTTTGGTTTGCCTCTTTTCTG	(AG)6	90–170	58°C	7	0.52	Bhardwaj et al., 2013	Genetic diversity
376	TEGMS120	JX409806	CAAGCACACAGACTTCCACAA	TCGTTGACGACAAAGGTCTG	(GA)17	90–145	58°C	11	0.683	Bhardwaj et al., 2013	Genetic diversity
377	TEGMS121	JX409807	AATGGGATTGAGAAGCCTGA	TGCCATATAATTTGCGACCA	(GA)5	180–220	58°C	4	0.3072	Bhardwaj et al., 2013	Genetic diversity
378	TEGMS122	JX409808	CAACATGACATCAACACAACCA	TGGAGTGTTGCTGGAAAAGA	(TC)17(TC)10(CT)5	140–180	58°C	9	0.678	Bhardwaj et al., 2013	Genetic diversity
379	TEGMS123	JX409809	TCGATCAAAGAGAGATACAGTGACA	R5ATCGGCTATCCAACCCTTTC	(GA)5(GA)6	110–160	58°C	6	0.15	Bhardwaj et al., 2013	Genetic diversity
380	TEGMS124	JX409810	CATCATCGATGTGTGCAGTG	TAGACCTCAGGGCACATGAA	(CT)18	100–180	58°C	7	0.476	Bhardwaj et al., 2013	Genetic diversity
381	TEGMS125	JX409811	AGAAGAGGACAACACCTGCAA	ATGTGTGTTGGGATGGCAGT	(TC)6	110–130	58°C	6	0.156	Bhardwaj et al., 2013	Genetic diversity
382	TEGMS126	JX409812	TGTGGACTAAGATCAGAGAACCAA	R5CCTCTCAAGATTGCGTGTCA	(AG)7	90–130	58°C	8	0.076	Bhardwaj et al., 2013	Genetic diversity
383	TEGMS127	JX409812	F5TGACACGCAATCTTGAGAGG	R5CCACCACCAAAAACCCTAGA	(GA)6	200–280	58°C	11	0.4	Bhardwaj et al., 2013	Genetic diversity
384	TEGMS128	JX409813	TCACACTCATTCATCTCAAACTCA	AGAGAGCGAGAGAGAGGATGAT	(TC)5(CT)7(CT)10(TG)5	240–280	58°C	8	0.862	Bhardwaj et al., 2013	Genetic diversity
385	TEGMS129	JX409813	AGATCATCCTCTCTCTCGCTCT	TGAGCTAATTGCGTCTGAGAA	(TG)5	180–210	58°C	6	0.384	Bhardwaj et al., 2013	Genetic diversity
386	TEGMS130	JX409784	GGAGGTGAGGTGTTGAGGAA	GACGAACATTTCCTCCCTGT	(GA)6(AG)5	270–330	58°C	3	0.563	Bhardwaj et al., 2013	Genetic diversity
387	TEGMS131	JX409785	AGAGAAGAGAGAGAAACACAATGC	CTCGTTTTGCAACTCTGTCG	(AG)5(AG)11	160–220	58°C	8	0.296	Bhardwaj et al., 2013	Genetic diversity
388	TEGMS132	JX409785	TGCAAAACGAGGAAATGAGA	CGATGGGTAGCAATTGAGAAA	(GA)10	260–290	58°C	6	0.283	Bhardwaj et al., 2013	Genetic diversity
389	TEGMS133	JX409814	TCTCTTCTCAATCGACTCATTTTT	TTCCTTTTGATTGCATCGTT	(TC)11	260–310	58°C	6	0.542	Bhardwaj et al., 2013	Genetic diversity
390	TEGMS134	JX409815	AGTGTGTGTGTGTGTGTTCAAA	GATGAGAGAGAGAGGGGTCCT	(GA)5(AG)8	130–150	58°C	3	0.683	Bhardwaj et al., 2013	Genetic diversity
391	TEGMS135	JX409787	ACCCACTGTGATGATGGTGA	AGGGTATGGGAGAGAAAGAAAT	(TC)5	150–170	58°C	8	0.319	Bhardwaj et al., 2013	Genetic diversity
392	TEGMS136	JX409788	TTCAATCCGTGGCTTTCTCT	TGTGCACGTGTGTAGTGTGG	(CT)14	90–145	58°C	11	0.318	Bhardwaj et al., 2013	Genetic diversity
393	TEGMS137	JX409791	TGTGGCCTTCTTCTCCTCTC	TCGGAGAGCTCAGATCGTTT	(CT)9	140–180	59°C	9	0.34	Bhardwaj et al., 2013	Genetic diversity
394	TEGMS138	JX409816	AGGTGAGCACCACCGTCTAC	GAAGAACCCCCAAAACACAA	(CT)13	140–180	59°C	10	0.484	Bhardwaj et al., 2013	Genetic diversity
395	TEGMS139	JX409807	CAACGTAGCAGAGGTGCTGA	CCCCATCTCTCTCTCGATCA	(AG)5(AG)19	150–170	59°C	6	0.201	Bhardwaj et al., 2013	Genetic diversity
396	TEGMS140	JX409817	TTGTGTGCCGCTATAACTCG	GCCATTGAAGACGTGTTTTG0	(CT)8(CT)6(CT)9	120–180	59°C	7	0.625	Bhardwaj et al., 2013	Genetic diversity
397	TEGMS141	JX409790	CCAAAGACTTTTTGTTGAGTGG	GCACTGCCACATCCTTACAG	(GA)15	170–240	58°C	8	0.585	Bhardwaj et al., 2013	Genetic diversity
398	TEGMS142	JX409793	TGTTTGAGAACACACACACACAG	CACACTCATCCATCTCAAACTCA	(GA)10(GA)5	140–180	59°C	7	0.464	Bhardwaj et al., 2013	Genetic diversity
399	TEGMS143	JX409748	CTCACCAACCCAAACCCTAA	CTCCATCTCAGCTCGCTCTC	(AG)6	450–500	58°C	4	0.451	Bhardwaj et al., 2013	Genetic diversity
400	TEGMS144	JX409749	TTGAGGGATTGGTTTCTCTGA	TCGCTTTTTAAACACCTCCA	(AG)6	80–100	58°C	2	0.78	Bhardwaj et al., 2013	Genetic diversity
401	TEGMS145	JX409750	CAGACAAAGAAGAGTGATGAATGAA	GTAACCCCTCCAACCCAAAC	(GA)6	150–170	58°C	3	0.713	Bhardwaj et al., 2013	Genetic diversity
402	TEGMS146	JX409751	TGGAAATGCAAACCAGACAG	TTTGAGAGTGCCCATGACAA	(CT)6	220–250	58°C	6	0.12	Bhardwaj et al., 2013	Genetic diversity
403	TEGMS147	JX409752	GGCTCAAAGTTTGGCACAAT	TGAGCTTGACCCCTTTTCTC	(CT)6	160–190	58°C	8	0.672	Bhardwaj et al., 2013	Genetic diversity
404	TEGMS148	JX409753	GAGAGAGGAAGAGGGAGAGGTT	CTCTAGCTTACGCGTGGACA	(AG)8	350–370	58°C	3	0.569	Bhardwaj et al., 2013	Genetic diversity
405	TEGMS149	JX409754	ACAGCCTCTCTCCTCCGTTT	GGCAGAGAGAGAAAGAAAGACCS	(AT)7	200–250	58°C	10	0.017	Bhardwaj et al., 2013	Genetic diversity
406	TEGMS150	JX409818	CAAAGGAGAGAGAGCACGAGA	AGCCGTCGCAAATAATCAAT	(GA)11(AG)23	240–270	59°C	4	0.176	Bhardwaj et al., 2013	Genetic diversity
407	TUGMS31	GH709877, GH709749,	TCGTCGTGAAACCGGTCTAT	GCCATTCCATTGTATGAAGTGA	(GA)38	180–225	58°C	8	0.246	Bhardwaj et al., 2013	Genetic diversity
408	TUGMS32	GH623454, GH623562	TGCTAGGAGCATTGGATGAG	TCGTTGCTCCTTCCTGTTTT	(TC)20	225–280	58°C	7	0.332	Bhardwaj et al., 2013	Genetic diversity
409	TUGMS33	GH623548, GH623351	TGAATGTCGCAGCAAACTATG	CAGTTCATGCTCTGAATTTCTCA	(TG)24	125–200	58°C	9	0.361	Bhardwaj et al., 2013	Genetic diversity
410	TUGMS34	GH709627	CAATCATTGACCACCACATCA	TGTGCTGGGTGTTATCAAGC	(CA)44	150–200	58°C	12	0.401	Bhardwaj et al., 2013	Genetic diversity
411	TUGMS35	GH623588	TGGAAGGAACTTGGAGGTTG	CATTCTGCACACCACTCGAC	(TA)32	175–200	58°C	9	0.312	Bhardwaj et al., 2013	Genetic diversity
412	TUGMS36	GH709625	CCACCGACTCGATGACATAA	GCTCCAAGGTGCATTGAGAT	(TC)25	250–300	58°C	7	0.297	Bhardwaj et al., 2013	Genetic diversity
413	TUGMS37	GH709710	CACCGACTCGATGACACAAT	CCAAGGTGCATTGAGATTGA	(TC)23	240–300	58°C	7	0.33	Bhardwaj et al., 2013	Genetic diversity
414	TUGMS38	GH733987	GCCCAACAATAAACTGGGATT	TCAACCCTCTTGGAGCTTGT	(TA)28	190–210	58°C	8	0.184	Bhardwaj et al., 2013	Genetic diversity
415	TUGMS39	GH733768	GGGAGTGGTCGTCATCAAAT	GATGAGGAGGGAAAGGAAGG	(GA)21	225–250	58°C	8	0.446	Bhardwaj et al., 2013	Genetic diversity
416	TUGMS310	GH733829	GGATCTCAAAGCCGTCTTCTT	GGAGGAATCGGAGGAGAGAG	(GA)30	250–300	58°C	8	0.553	Bhardwaj et al., 2013	Genetic diversity
417	TUGMS311	GH734065	TGCTTTGCTTTTCTCCGTTT	CTGACATGGCCATCAACATC	(TC)24	165–185	58°C	8	0.416	Bhardwaj et al., 2013	Genetic diversity
418	TUGMS312	GH709860	CTACTCTCTGCCTGCGCTTT	TGATAGCAAATCTCCAAACAGAC	(TC)22	180–240	58°C	10	0.523	Bhardwaj et al., 2013	Genetic diversity
419	TUGMS313	GH734118	CCTCTACATTAATCGCCACCA	AGTGGTTTGGCTGCTTCACT	(TC)33	240–260	58°C	9	0.704	Bhardwaj et al., 2013	Genetic diversity
420	TUGMS314	GH623555	TTGGATACCCTTCTGGAGGA3	GTCCACCCTACCCCCTAAAA’	(GA)29	290–310	58°C	8	0.388	Bhardwaj et al., 2013	Genetic diversity
421	TUGMS315	GH623316	CGAAAAATACCCCAAGAGCA	CTAACGTGAGCCCATTTCGT	(TA)42	180–205	58°C	4	0.512	Bhardwaj et al., 2013	Genetic diversity
422	TUGMS316	GH733750	TACACCGGTGAGGGAGAATC	GCAACCAACAGTACGCATCA	(ATG)49	189–210	58°C	5	0.386	Bhardwaj et al., 2013	Genetic diversity
423	TUGMS317	GH733762	GGGCTCACTCACTCACTCAA	ACTGGGAGATTGCTGAAGGA	(GGA)29	162–240	58°C	7	0.22	Bhardwaj et al., 2013	Genetic diversity
424	TUGMS318	GH623797	GGGGATATTTGTTGCAATCG	TGAACCCAGTAGCACAACAGA	(CAT)44(GAA)22	154–210	58°C	8	0.491	Bhardwaj et al., 2013	Genetic diversity
425	TUGMS319A	GH709692	TCTCACCTTGGTGCCTCTCT3	CTGGTGTGGCATTTCCTCTT	(TTG)21	190–210	58°C	5	0.167	Bhardwaj et al., 2013	Genetic diversity
426	TUGMS319B	GH709692	GTGGCTTAGGAGGTGAGACG	GCTGCAGCTGGGTTTGTG	(ATG)29	240–260	58°C	8	0.544	Bhardwaj et al., 2013	Genetic diversity
427	TUGMS320	GH709911	CGCCTGTGATGATTTCTCG	GGAATTTCCAACCCATCCTT	(ATG)29	250–275	58°C	9	0.218	Bhardwaj et al., 2013	Genetic diversity
428	TUGMS321	GH734051	GATTCATTGCGTTGGAGGTT	GATTCATTGCGTTGGAGGTT	(TGG)23	190–210	58°C	7	0.069	Bhardwaj et al., 2013	Genetic diversity
429	TUGMS322	GH738605	AGTGATGAGCATGGCACAAG	TGCCCAAAGAAAGACCAAAG	(TGG)26	225–260	58°C	10	0.403	Bhardwaj et al., 2013	Genetic diversity
430	TUGMS323	GH623385	TGTTTTATGGTGCCTCGTGA	ATTGCTAAGCCCAAAGAGCA	(CAA)27	140–180	58°C	13	0.6077	Bhardwaj et al., 2013	Genetic diversity
431	TUGMS324	GH623397	TGTCCTCCTAGTGGATCTGG	GGGAGTAGCTGAATACATCATCA	(ATG)187	250–300	58°C	7	0.236	Bhardwaj et al., 2013	Genetic diversity
432	TUGMS325	GH613015	TGGGACTTATTGACCCTCTCA	TCACACTATGATCCTCCAATTGTT	(TTA)43	175–210	58°C	7	0.408	Bhardwaj et al., 2013	Genetic diversity
433	TUGMS326	GH733967	CCCACCATTACATCCTCTGC	GTGCTAGCCCTTGCTGAATC	(CAAA)64	180–210	58°C	7	0.412	Bhardwaj et al., 2013	Genetic diversity
434	Csin01	HE802202	CAATCCCTCCTCCATCCTTT	GAGCCACTACCGCCTCCAG	(CTT)12	na	63	na	na	Bali et al., 2013	Genetic diversity	Genomic SSR
435	Csin02	HE802203	GACGAGGATGAGGATGAGGA	CACCAAACAAAACCACAGGA	(GAGGAC)3	na	55	na	na	Bali et al., 2013	Genetic diversity	Genomic SSR
436	Csin04	HE802205	ATTTTGAAGTCCTCTCAGAACCAT	CAT CGTGAACCGCATCTGTAG	(AAG)20(GAA)10	na	63	na	na	Bali et al., 2013	Genetic diversity	Genomic SSR
437	Csin05	HE802206	GGACTACCTGCTCCTGTTCTACTACC	CCCTTGAAGTCCTCTCAGAACCAT	(CTT)19	na	57	na	na	Bali et al., 2013	Genetic diversity	Genomic SSR
438	Csin06	HE802207	CGGGCACTCAATGGAAAGCAC	TGGCATCTGTTGGCGTGGTG	(CCA)4(CAG)9	na	60	na	na	Bali et al., 2013	Genetic diversity	Genomic SSR
439	Csin07	HE802208	CCAACCCAACTCAGGCAGAT	GCTACAACCACCTTCAACACCT	(GCT)9(GnT)5	na	60	na	na	Bali et al., 2013	Genetic diversity	Genomic SSR
440	Csin09	HE802210	TGTGTGTGTTTAGGGTTTGGTT	AGATTGGTGATGAGGGAGGA	(GT)5(GCT)13	na	58	na	na	Bali et al., 2013	Genetic diversity	Genomic SSR
441	Csin11	HE802212	ATGAAGCGGAATACGAAGCA	CCTTTCATCCCTGGCTACAA	(CAG)6	na	58	na	na	Bali et al., 2013	Genetic diversity	Genomic SSR
442	Csin12	HE802213	GTGTGGGTGTTGTCATCTCG	CATCTGTTTGGGGTTCAAGG	(CTG)6	na	66	na	na	Bali et al., 2013	Genetic diversity	Genomic SSR
443	Csin13	HE802214	AGAGTGAGAGATGTGAAGTAGAAAGAC	CTCCTGGTATGCCCAAAACTG	(GnA)5(GT)6	na	50	na	na	Bali et al., 2013	Genetic diversity	Genomic SSR
444	Csin19	HE802219	CCCAATGTTACTTAGGACACTTTC	CGATGGTAGTCCTCAAAGTCA	(CTn)13	na	55	na	na	Bali et al., 2013	Genetic diversity	Genomic SSR
445	Csin23	HE802221	CTAGTGCTGTCTGCTGGTGCTGCAC	CAGCAGCCAGTAGTAGCA	(GCT)6	na	55	na	na	Bali et al., 2013	Genetic diversity	Genomic SSR
446	Csin24	HE802222	CCAAGTAGAAGGACGCACTC	GGAGCATAGCATAGCATAGC	(GCT)7	na	62	na	na	Bali et al., 2013	Genetic diversity	Genomic SSR
447	Csin25	HE802222	GCTATGCTATGCTATGCTCC	CATCCACAATTTACACCGTG	(AG)11	na	62	na	na	Bali et al., 2013	Genetic diversity	Genomic SSR
448	Csin27	HE802224	GGTGGTGGTGCTCAACGCC	CATCCTCTGCCTCCTCCTTGG	(CAR)11	na	60	na	na	Bali et al., 2013	Genetic diversity	Genomic SSR
449	Csin30	HE802226	GGCAACGACCCAAAGAGAAGG	GCGGCAGCAGATTACAACCCTC	(GAGGGA)5	na	55	na	na	Bali et al., 2013	Genetic diversity	Genomic SSR
450	Csin31	HE802226	GAGGGTTGTAATCTGCTGCCGC	GGTGCTAAACCCATAGGGGC	(AAG)15	na	65	na	na	Bali et al., 2013	Genetic diversity	Genomic SSR
451	Csin33	HE802228	CCAGTCGGGAAACCTGTCG	TAGTCCTGTCGGGTTTCGC	(CDCT)7	na	60	na	na	Bali et al., 2013	Genetic diversity	Genomic SSR
452	Csin35	HE802230	GTGACCCAAGTTCTCTCCTAC	CGGATCAGAGGAGATAGTTC	(VT)29	na	60	na	na	Bali et al., 2013	Genetic diversity	Genomic SSR
453	Csin36	HE802231	GACTATTGATCCATAAACAACAGA	TTGACACCCATTCTCATCTC	(CAR)46	na	55	na	na	Bali et al., 2013	Genetic diversity	Genomic SSR
454	Csin38	HE802233	GTACGAGGATGAGACGAATTAG	CTCTCTCAATCTCGCCCTC	(GATA)7	na	56	na	na	Bali et al., 2013	Genetic diversity	Genomic SSR
455	Csin39	HE802233	GAGGGCGAGATTGAGAGAG	CTGTCTTAAATCAATCGTCG	(GA)17(GA)14	na	56	na	na	Bali et al., 2013	Genetic diversity	Genomic SSR
456	Csin41	HE802235	CCCTCAACTCCATCAGCAAT	CCCAAAACGAAAACCGACTA	(A)17(GT)9	na	64	na	na	Bali et al., 2013	Genetic diversity	Genomic SSR
457	Csin43	HE802236	AGGCTGAGTAGGGTGAGGAG	TTTGCTGCTTCTTCCACGCA	(CAR)7	na	66	na	na	Bali et al., 2013	Genetic diversity	Genomic SSR
458	Csin46	HE802238	CAGGGAGAGGACGGTGATTA	GCACGAAAAGTCAGGCTACA	(GCT)7	na	65	na	na	Bali et al., 2013	Genetic diversity	Genomic SSR
459	Csin48	HE802240	AAGCCCTCCGCAAGAACTAC	GTCATCGTCATCCCCAATC	(CAG)6	na	60	na	na	Bali et al., 2013	Genetic diversity	Genomic SSR
460	Csin49	HE802241	CTCCAGCAGCAACATTATTACG	GACCTCAGAAAACTCCCCTTG	(CAG)4	na	62	na	na	Bali et al., 2013	Genetic diversity	Genomic SSR
461	Csin50	HE802242	CCGAAGAGGCTGAGTATGAT	CTCCAAGGCACTGAACTGG	(GCT)6	na	55	na	na	Bali et al., 2013	Genetic diversity	Genomic SSR
462	Csin53	HE802245	GCATCGTGAACCGCATCTGTAGA	CCCTCTTGATTTTCTCTCTCAGACCC	(CTT)29	na	55	na	na	Bali et al., 2013	Genetic diversity	Genomic SSR
463	Csin57	HE802249	GAGGAGGAGGTCAGTGAAGGAACTG	AGGACTCTGAATGATCTACCAATTCGTC	(AG)11(AAG)4(GA)12	na	56	na	na	Bali et al., 2013	Genetic diversity	Genomic SSR
464	Csin58	HE802250	GCAAGACAAATGTATGGATGCACG	GTGCACTTCCGAGCAAGACCC	(CA)9	na	55	na	na	Bali et al., 2013	Genetic diversity	Genomic SSR
465	Csin63	HE802253	ACTTGGTCCTGGTCATCTGC	GGAGAAAAGCGAGGGGTAAA	(GCT)5	na	65	na	na	Bali et al., 2013	Genetic diversity	Genomic SSR
466	Csin65	HE802254	TCAGGTGCTCCTATCTCTACC	GTATCTGATACTCACATTGTAGCTG	(GBT)13	na	54	na	na	Bali et al., 2013	Genetic diversity	Genomic SSR
467	Csin68	HE802255	GTGGCATGGAAATGGGATAC	AGATGCTATCATAACAAAGAAACAAT	(CAG)8	na	55	na	na	Bali et al., 2013	Genetic diversity	Genomic SSR
468	Csin71	HE802257	GTTGCTGCTGTTGTCAGTTGC	CCAACCACAATCAGCCACTAC	(GTn)6	na	56	na	na	Bali et al., 2013	Genetic diversity	Genomic SSR
469	Csin75	HE802261	TCACCACCTTCTTACATACTCGG	ACACAGAATGTACCTCGACCC	(GCT)6	na	56	na	na	Bali et al., 2013	Genetic diversity	Genomic SSR
470	Csin77	HE802263	GAGCACAACAACGGTGAGCTAC	GGATAGCAGTGCCACGTGTTG	(CA)4(GATA)2(GA)3	na	55	na	na	Bali et al., 2013	Genetic diversity	Genomic SSR
471	Csin79	HE802265	CAACTATGGGCAATACCTCTTC	CCGAGTGCAGGCTCCGAG	(AAG)4(C)8	na	55	na	na	Bali et al., 2013	Genetic diversity	Genomic SSR
472	Csin81	HE802267	CACGCGTGGGACTCTCCATATG	GGGTGAGTGGCAGATGGC	(CAC)6	na	56	na	na	Bali et al., 2013	Genetic diversity	Genomic SSR
473	Csin82	HE802268	GCCACCACTACCCACTACCACC	GTGATGTATGTGGTACGTGCCG	(ACC)12(ACY)11	na	60	na	na	Bali et al., 2013	Genetic diversity	Genomic SSR
474	A88	CV013984	CAAGTTCACCAACACTATCATTCG	CGCCCACCTAGCAGTCTCTG	na	143	57	na	na	Fang et.al, 2012	Clonal Tea
475	A90	CV014222	GGGACACACACAAACCCTAGTC	CATCTTTCACAGTTCTCGCAGC	na	113	54	na	na	Fang et.al, 2012	Clonal Tea
476	A103	CV014182	TCCAGAAGAAATCCGCAAAA	CAGATCGTTCATTCGAAGGC	na	105	52	na	na	Fang et.al, 2012	Clonal Tea
477	A113	CV013915.1	TTCCCGAACAGAACGGTATGAC	ACTAGCACAACCCTAACTACAATCC	na	244	51.9	na	na	Fang et.al, 2012	Clonal Tea
478	A114	CV013769	TAGCTTTGTGGAGCCTGAG	ATCTTCCTTCGCTAACCC	na	213	56	na	na	Fang et.al, 2012	Clonal Tea
479	A121	CV014110	AACCAGAGGCTGAAAAGTCG	TCGTTGTTGGCTTTCTGACC	na	205	52	na	na	Fang et.al, 2012	Clonal Tea
480	A124	FE861418	CTCCCTCAGAAAACCCTA	CGTTCGATCACTTGCCTC	na	161	55	na	na	Fang et.al, 2012	Clonal Tea
481	A133	FE861259	CTCATGCCTCATCAAATCCA	GTGAACCTGAACCACCTCCT	na	242	56	na	na	Fang et.al, 2012	Clonal Tea
482	A142	FE861636	ATGCTTCAGGGAGTGACCAT	ATTTATGCCAAACTACCAACAG	na	272	56	na	na	Fang et.al, 2012	Clonal Tea
483	A146	FE861244.1	CAACTCCTCGTCTTTGCTTC	GCTTCTGGACCTTCATTTCT	na	180	53	na	na	Fang et.al, 2012	Clonal Tea
484	A150	CV014448	GGGGATAGTACAAACACACT	TTTCTTCACCACTTTAGCTTCTC	na	121	55	na	na	Fang et.al, 2012	Clonal Tea
485	A156	FE861640.1	TGTTACGGTACTTCTTGTTAGC	AAGTCTTGTGCTTGTGAGGC	na	229	50	na	na	Fang et.al, 2012	Clonal Tea
486	A157	FE942901	GGGGTTAGGGTTTTGGTCAC	ATGCCTTAACAAGAACACTACAAG	na	196	54	na	na	Fang et.al, 2012	Clonal Tea
487	A160	DN976178.1	TCCGAGAAGAGTAAGGAAATC	ATGAAAATCCAAATGAAGCAC	na	290	55	na	na	Fang et.al, 2012	Clonal Tea
488	A166	CV066952	TTGGCAGATTACCTTGGAGA	GACCAACAACGGATCACATA	na	272	55	na	na	Fang et.al, 2012	Clonal Tea
489	A172	FE943038.1	ACTCACCGTTCCTTCATT	GGTAGCGATAGTCTTCCA	na	208	52	na	na	Fang et.al, 2012	Clonal Tea
490	A176	FE682722.1	ATCAAATCAAGGACGATCTAGC	TCCCACAATATTATTCAATGGA	na	244	45	na	na	Fang et.al, 2012	Clonal Tea
491	A178	FE861232.1	ATTACTTTACTCTCCTTAACATCCC	AGACGGTAGAGACTGCTATAAGC	na	155	51	na	na	Fang et.al, 2012	Clonal Tea
492	A182	CV013886	TGGTTTATCCTCGGGTCT	GAACGGGTTGCATCTTTA	na	173	45	na	na	Fang et.al, 2012	Clonal Tea
493	A183	BJ999425.1	CTTTGACAGGGTTGGGTC	TGGGCAAACTAATAAAGAGC	na	208	54	na	na	Fang et.al, 2012	Clonal Tea
494	A186	FE942917.1	GAAGCCGAGGGGCATTATTT	TGCACGACTGCACGAGACA	na	114	53	na	na	Fang et.al, 2012	Clonal Tea
495	A187	FE861247.1	CCTCCTGCTTTGTTTATGCT	TACCGACAATCACTTGTGGATC	na	159	49	na	na	Fang et.al, 2012	Clonal Tea
496	A190	FE943018	GAGGGCAAATAGGAAGGGAA	AAGCAAAGTCATTCATCATTACAAC	na	200	53	na	na	Fang et.al, 2012	Clonal Tea
497	A191	CV014246.1	TACCCACTTCATACCCATTTA	GTTTGCTAGAGCCATTACTATT	na	238	49	na	na	Fang et.al, 2012	Clonal Tea
498	A193	CV014187.1	CTTCAGGGAGTGACCATT	TTTATGCCAAACTACCAAC	na	268	51	na	na	Fang et.al, 2012	Clonal Tea
499	A199	CV067034	GAGGGGAAGTGTGAAAAATCAGTT	CAGATTGGGATTCCTTTTCTATGC	na	113	58	na	na	Fang et.al, 2012	Clonal Tea
500	A206	FE942826	ACAAGCCCTTCGAATCACT	GCCGATGCTGTCTAGTTCA	na	255	58	na	na	Fang et.al, 2012	Clonal Tea
501	A207	CV699844.1	TTGTATTCTTCGCCGCAGC	GGGAAAGAAATCGTAGCAAAAG	na	265	58	na	na	Fang et.al, 2012	Clonal Tea
502	A209	DN976133.1	AAGAAAGACACTGAGAAAAACAT	ACTTCACTTAGATTGAGAAGACA	na	205	58	na	na	Fang et.al, 2012	Clonal Tea
503	A211	FE861304	ACTGCTCCTCTTTAGTCCTG	CTCTTCAAATTCAAATCCCT	na	156	58	na	na	Fang et.al, 2012	Clonal Tea
504	A213	CV066936.1	GTCATTCGATATGGTTTGACAA	TCACTCCAAAACAACCTACAAA	na	250	58	na	na	Fang et.al, 2012	Clonal Tea
505	A217	CV067111.1	TGGAACAACTTCATGCTAAC	ATATTGGGGAATACTTGAGG	na	210	50	na	na	Fang et.al, 2012	Clonal Tea
506	A241	FJ542023	ATGCTATTCCTCCGTCTC	TTCAGGGATTGGTTTCTC	na	113–119	55	na	na	Fang et.al, 2012	Clonal Tea
507	A242	FJ542020	TCTGCCCTTCCCTAAATC	ATGTTTGGTCTCGGTTGTT	na	170–182	59	na	na	Fang et.al, 2012	Clonal Tea
508	na	P01	GGAGCATTGAAGCGAGAAAT	ACGCTTCGAGTACTCCCTGA	(TC)15	174 - 220	53	7	0.743	Ji-Qiang et al, 2007	EST-SSR
509	na	P02	GTTGTCGCTGGTGTCTTTGA	AATTGGCAGTGAGCTCGAA	(A)29	265, 420	63	na	na	Ji-Qiang et al, 2007	EST-SSR
510	na	P03	GCGTCGTCCCTTCTTTCTAA	GGGCAGCCATAACCACTACT	(ATG)10	140 - 163	57	5	0.758	Ji-Qiang et al, 2007	EST-SSR
511	na	P04	AAGGGGCTCTATGGGTCAAG	TGTGTAACCTGCCAAGACCA	(TAA)12	157, 174	61	na	na	Ji-Qiang et al, 2007	EST-SSR
512	na	P05	GGGGGAGCTTACAAAGAGTCA	AACACCCAATCCTTTTGCAC	(TC)14	307, 357	59	na	na	Ji-Qiang et al, 2007	EST-SSR
513	na	P06	CAGGGTTGCAAGAAGTACCG	ATCAACCGTATGGGCAAAAG	(TTC)10	126-150	57	9	0.751	Ji-Qiang et al, 2007	EST-SSR
514	na	P07	GGGGGAACAACGAACAGAT	TCTCTGAGGGCTTCGATCAT	AG-rich,90 bp	111 -154	56	7	0.804	Ji-Qiang et al, 2007	EST-SSR
515	na	P08	ACCTCGAAGCTGCATTCTGT	ACAATCATTGCCACCACATC	(TG)12(AG)14	239-354	53	8	0.774	Ji-Qiang et al, 2007	EST-SSR
516	na	P09	TCGTATGCATGTTTTGTGTGG	ATCGCATTTCGCTACGTTCT	(A)30	na	50-60	na	na	Ji-Qiang et al, 2007	EST-SSR
517	na	P10	GCTGCCGCTCTTCTTAAGTG	CGCAAATCTCCAAACAGACC	(TC)15	235-248	62	3	0.667	Ji-Qiang et al, 2007	EST-SSR
518	na	P11	CGACCCTCTTCTCTCACCAG	TACCCATTTCCCTTCTTTGC	T-rich,145 bp	na	50-60	na	na	Ji-Qiang et al, 2007	EST-SSR
519	na	P12	TGGATTCCACCCAGAGTCC	CCACCGACTCGATGACATAA	(TG)8(AG)10	139-197	64	9	0.815	Ji-Qiang et al, 2007	EST-SSR
520	na	P13	TAGCTCGCACACAACACCAC	TCCAACGACACACTCTCTGC	(GGAAA)11	184-231	61	10	0.597	Ji-Qiang et al, 2007	EST-SSR
521	na	P14	GGGAGAACCAACCCAGTCTAT	CCCAATCCGCTGTAGTAGGA	(AG)14	138-184	62	10	0.866	Ji-Qiang et al, 2007	EST-SSR
522	na	P15	GGGGACAGAACAGAGGAGAGA	CGAGTCGTACCACCTCAACC	CT-rich,156 bp	346-398	61	6	0.522	Ji-Qiang et al, 2007	EST-SSR
523	na	P16	TTGGGGAAGAAGATGTGGAG	GGCAGGTACCAGAGGTCAAT	(TC)15	na	50 - 60	na	na	Ji-Qiang et al, 2007	EST-SSR
524	GMT 019	na	TGATGATGGCAATTAAGATAACA	GAAGCACCCAAATAGGTCACA	TG	157-185	60	na	na	Karunarathnaa et al 2018	Genetic diversity
525	GMT 050	na	TTGTGAGATGCCATCAAATTA	CGATTTGGTTTCCAACAGAGA	AG	115-313	60	na	na	Karunarathnaa et al 2018	Genetic diversity
526	GMT 075	na	TTCTTCTTCTTCCTCTTCTTCTTC	GGCTTAGATTGACAGAGCCTTT	CT	113-233	61	na	na	Karunarathnaa et al 2018	Genetic diversity
527	GMT 084	na	GGGGCACTTTAAATTTTACATA	CGGAACTGTGACTTAACCCAA	TG	126-172	60.3	na	na	Karunarathnaa et al 2018	Genetic diversity
528	GMT 119	na	AAGCACTTGTAATTTGATTGTTCA	GGCTTAGATTGACAGAGCCTTT	CAT	259-302	59.5	na	na	Karunarathnaa et al 2018	Genetic diversity
529	GMT 128	na	ATAGAATATGCCCTTGCCCAC	CGACATGAAAGACCTTACCCA	TCT	302-343	60	na	na	Karunarathnaa et al 2018	Genetic diversity
530	GMT 135	na	CTCTTCTTCATGATAAACAACAAT	CGATGCAGGACAAAAATGAAG	TTC	183-276	60.2	na	na	Karunarathnaa et al 2018	Genetic diversity
531	GMT 143	na	GTTCTAACCGGCATTTGTCCT	TATTTGAGAGCAGATTTGGGC	CTT	131-161	59.8	na	na	Karunarathnaa et al 2018	Genetic diversity
532	GMT 115	na	CCAAAACCATCAACAACAACC	TCTGGACTCAAAATTCCTAGTGG	AAG	148-369	59	na	na	Karunarathnaa et al 2018	Genetic diversity
533	GMT 136	na	TGTTTGTATTGGACATGAATGC	CATATCAAGGACACAATGGCA	TTC	131-156	59.5	na	na	Karunarathnaa et al 2018	Genetic diversity
534	GMT 026	na	TCATAAAACAAACAAGTGTGTAGA	ACATGATATGGCAGTGAAGGC	CA	111-137	60	na	na	Karunarathnaa et al 2018	Genetic diversity
535	GMT 061	na	AAGCACTGTGTGCGTTGTGT	AGCCTTCTAGCCAAATCTCCA	TG	154-160	60	na	na	Karunarathnaa et al 2018	Genetic diversity
536	GMT 022	na	TCTAAGTCAACTCTCTCTCTCTCG	GGTCGGTCAAAAATAGGGTGT	CT	101-189	60	na	na	Karunarathnaa et al 2018	Genetic diversity
537	EST 073	na	GAAAAACCACCCACCCATTAT	GCAGACTTGGCACTGGTAAAG	CT	171-209	55	na	na	Karunarathnaa et al 2018	Genetic diversity
538	EST 011	na	TGGAGAATCCAATGAGGAAAC	TTTTCATCCTCATCTTCATGCTT	AAG	216-219	54.5	na	na	Karunarathnaa et al 2018	Genetic diversity
539	EST 015	na	TCTCTTATCTGATCAATTTCCAG	GTAGTCAGAGGGAAGATGGGG	TC	191-167	54.8	na	na	Karunarathnaa et al 2018	Genetic diversity
540	EST 006	na	AAGCTCAACAGCATCTGCG	ATGGTTCCAACACTGCTTCTG	CTC	204-207	54.5	na	na	Karunarathnaa et al 2018	Genetic diversity
541	EST 016	na	CGGTGTGTACCTATCTCGCTC	TAATTGCGAGGCTGTACCATC	CGCTG	92-134	54.8	na	na	Karunarathnaa et al 2018	Genetic diversity
542	EST 022	na	CCCATTTGTTTGGAATTGTGT	ACCTAGTTGTGATCGTGGTGC	TTA	237-243	54	na	na	Karunarathnaa et al 2018	Genetic diversity
543	EST 055	na	CAAACCACAATGACATTTTCC	TGGAAATGAAGTCGAATGAGG	TCT	179-305	55.2	na	na	Karunarathnaa et al 2018	Genetic diversity
544	EST 060	na	TTCCTAAGGAGGTTCCAACTGA	GTCTTGCTCTGAATTTCGTCG	AG	203-439	54.4	na	na	Karunarathnaa et al 2018	Genetic diversity
545	EST 062	na	GAGAAAGAGAAGAGGAAAGGGAA	CCTGCAGCAGACTGATCAAAT	GA	120-150	54.4	na	na	Karunarathnaa et al 2018	Genetic diversity
546	EST 086	na	AAATCAGAGGACCCGAGAGAA	GTAGACGATGCCGATGACATT	GA	149-169	54.4	na	na	Karunarathnaa et al 2018	Genetic diversity
547	EST 128	na	GAGACAAACCCATCAACCAAC	AGAGTGGTGGAGATTGGGAGT	TC	151-172	54.6	na	na	Karunarathnaa et al 2018	Genetic diversity
548	EST 021	na	AAGAGTCGCAGCACTTGAGAG	CTGAGAAGCCATTCGACCAG	CAACA	195-280	54.3	na	na	Karunarathnaa et al 2018	Genetic diversity
549	EST 052	na	CCAAGCTCCACCAGATCAC	GTCGAGTCCAGAGTCGATCC	CAC	173-179	53.8	na	na	Karunarathnaa et al 2018	Genetic diversity
550	EST 058	na	GGAAAATCCAGAGGAATCGAG	CTGCTGCAGAACTCATCATTG	CTC	282-315	54.8	na	na	Karunarathnaa et al 2018	Genetic diversity
551	EST 116	na	AAAGACGACCTTTTTCTTGCC	AATAAGCATTCCCAACAACCC	CT	158-190	53.9	na	na	Karunarathnaa et al 2018	Genetic diversity
552	EST 166	na	CATATTGGCCCATCATCAATC	CCCAAATCAAGACGAATCAAA	TC	167-239	54.5	na	na	Karunarathnaa et al 2018	Genetic diversity
553	EST 178	na	AGTCGACGGTACCGGACATA	GACGTCGAGGAGGAGAAGAGT	CT	134-152	57.2	na	na	Karunarathnaa et al 2018	Genetic diversity
554	EST 101	na	TCCATACAACATATTTTCTTTCAC	CTCAATCGTTTTTATAATTTCCTT	CCG	151-172	54.1	na	na	Karunarathnaa et al 2018	Genetic diversity
555	EST 096	na	GACTCACACACAGAGCGAGC	GGGAATGAGAGAAGAGATGGG	AG	245-263	54.9	na	na	Karunarathnaa et al 2018	Genetic diversity
556	EST 168	na	GGGGACTGCTTCTTTTCATTC	GATGGGAACCGTTGGATTACT	TC	206-238	52.8	na	na	Karunarathnaa et al 2018	Genetic diversity
557	na	G-SSR1	AACTCTCTGCTGACTAGG	CTATCGGCTTGCTATTCG	(AT)11	232	na	13	0.781	Liu et al, 2017	Genomic SSR	Genetic diversity
558	na	G-SSR2	ATCTTGCTCCAAACCTGTC	GCAATCGCAGAAGTAGAG	(CT)23	250	na	20	0.919	Liu et al, 2017	Genomic SSR	Genetic diversity
559	na	G-SSR3	GCTTTGAGTTTCTCTGCT	GACCGTCATCTTGTTCTT	(AG)16	232	na	14	0.847	Liu et al, 2017	Genomic SSR	Genetic diversity
560	na	G-SSR4	TCCCTAACTTGTGAGCAG	ATGTGATGGTTGTGAGAG	(AG)11	262	na	18	0.872	Liu et al, 2017	Genomic SSR	Genetic diversity
561	na	G-SSR5	AGACACGAAATAGGTAGG	AAATCCTATTCGGTGTGC	(AG)13	203	na	13	0.893	Liu et al, 2017	Genomic SSR	Genetic diversity
562	na	G-SSR6	CTACGGGTCTACTAATCC	TAAGTGACAAAAGCAGCC	(AG)17	186	na	14	0.855	Liu et al, 2017	Genomic SSR	Genetic diversity
563	na	G-SSR7	GTTGAGCACGAAATCCAG	ACACTTATCTCCGACACC	(AT)11	267	na	17	0.906	Liu et al, 2017	Genomic SSR	Genetic diversity
564	na	G-SSR8	GTTGACAAGTTGCTACAC	GGATTGATGCTGAGTTGG	(AT)11	218	na	12	0.82	Liu et al, 2017	Genomic SSR	Genetic diversity
565	na	G-SSR9	ACCACAGGAAGTCAAGAG	CATCCAAAGTCAAACGCC	(AT)11	208	na	14	0.881	Liu et al, 2017	Genomic SSR	Genetic diversity
566	na	G-SSR10	TCTTGGCACGATACGAAT	CACACCAGTGAAAGGAAG	(TA)11	295	na	17	0.898	Liu et al, 2017	Genomic SSR	Genetic diversity
567	na	G-SSR11	ACACGATAGCAATCACAC	TCAAGCACATAGAGCATC	(TA)15	293	na	15	0.883	Liu et al, 2017	Genomic SSR	Genetic diversity
568	na	G-SSR12	CCGCATCAGCATAAATCC	TCTCACACACGCATACAC	(AT)11	242	na	16	0.887	Liu et al, 2017	Genomic SSR	Genetic diversity
569	na	G-SSR13	ACGACTTCCGACGACATT	CTATGACGGTGAAGACTG	(CA)11	248	na	19	0.917	Liu et al, 2017	Genomic SSR	Genetic diversity
570	na	G-SSR14	ATCTGTGAAACATCCTCC	ACGAAATGGCTTTGACGG	(AAAT)7	251	na	10	0.83	Liu et al, 2017	Genomic SSR	Genetic diversity
571	na	G-SSR15	GGCGAGGAATCTCTTTGA	GGTTTTGAACAGCATCCG	(AAAT)6	226	na	7	0.744	Liu et al, 2017	Genomic SSR	Genetic diversity
572	na	G-SSR16	TTGTCGGTCGCTGTTTAC	GCCTCGTTTGATTATCCA	(AAAT)7	236	na	11	0.851	Liu et al, 2017	Genomic SSR	Genetic diversity
573	na	G-SSR17	GCCACATTTTGCCCTTCT	ACAACCACACGGTGCTAT	(TGTA)6	228	na	16	0.823	Liu et al, 2017	Genomic SSR	Genetic diversity
574	na	G-SSR18	CACACGACCGTTATTAGT	ACCCTTAGTGTCCAGAGT	(AAAT)6	312	na	10	0.779	Liu et al, 2017	Genomic SSR	Genetic diversity
575	na	G-SSR19	ACTGGTAGGCGACAAACT	GCGACCCAAATCACTTAG	(AAG)10	261	na	17	0.895	Liu et al, 2017	Genomic SSR	Genetic diversity
576	na	G-SSR20	TGAAATCGCCACTTAGGG	AAGGTTACGCAATAGGTG	(AAG)11	191	na	17	0.908	Liu et al, 2017	Genomic SSR	Genetic diversity
577	na	G-SSR21	AAGCACTTCCACTACAGC	CCTCAGCATCAACCATCT	(AAG)10	326	na	16	0.896	Liu et al, 2017	Genomic SSR	Genetic diversity
578	na	G-SSR22	AGCCAAGCAGATGAACAG	GGAAGGACTCTCTAACCA	(AAG)10	271	na	15	0.874	Liu et al, 2017	Genomic SSR	Genetic diversity
579	na	G-SSR23	TTAGGTGACTTAGTGCTG	GCCATTCCTGTTTGTGAC	(AAG)8	230	na	13	0.868	Liu et al, 2017	Genomic SSR	Genetic diversity
580	na	G-SSR24	ACCACACTTGAATGAGAC	TTGTTTCTATTGCCCAGC	(AAG)11	176	na	13	0.801	Liu et al, 2017	Genomic SSR	Genetic diversity
581	na	G-SSR25	GTCAATGAAAGGTGGTGC	AGTTTGCTGGTTGTGCTC	(AAG)9	300	na	15	0.884	Liu et al, 2017	Genomic SSR	Genetic diversity
582	na	G-SSR26	GCCATAAAGAGCAACAAG	CCTCACCATAACAACACC	(ATG)9	276	na	16	0.888	Liu et al, 2017	Genomic SSR	Genetic diversity
583	na	G-SSR27	CGTCTCCATTACAAAGCC	GGAGGAGTTGTTGGTTTC	(AG)17	292	na	14	0.887	Liu et al, 2017	Genomic SSR	Genetic diversity
584	na	G-SSR28	AAGAACACACTCACCAAC	ACCTATTTCAGGGACTAC	(AT)13	204	na	16	0.882	Liu et al, 2017	Genomic SSR	Genetic diversity
585	na	G-SSR29	GCCCTGTTTGATTTGGTG	ATGTGTAATCTGCCCGTG	(AT)11	275	na	16	0.71	Liu et al, 2017	Genomic SSR	Genetic diversity
586	na	G-SSR30	TTGACCAGTAACACGATG	CAAGGTGAGGACTAAATG	(TA)13	244	na	15	0.902	Liu et al, 2017	Genomic SSR	Genetic diversity
587	na	G-SSR31	TGTCAACGAAAGGTGGTG	AGTTTGCTGGTTGTGCTC	(AAG)9	301	na	16	0.861	Liu et al, 2017	Genomic SSR	Genetic diversity
588	na	G-SSR32	CAATGGCAATGGACTATC	TCCCACATAACTCTCAAG	(AAG)10	304	na	13	0.829	Liu et al, 2017	Genomic SSR	Genetic diversity
589	na	G-SSR33	TTGCCAATCCACAAACAG	CAGATAAAGAGCCGAGGT	(AAG)13	228	na	19	0.919	Liu et al, 2017	Genomic SSR	Genetic diversity
590	na	G-SSR34	GTCGCCCTCATTTACCAT	AGCCTAACCCTCAACAAC	(AAG)13	254	na	20	0.917	Liu et al, 2017	Genomic SSR	Genetic diversity
591	na	G-SSR35	AAACGCACCGTAAATCCA	AGAGTTGTGAGTCTATGC	(CT)15	270	na	11	0.825	Liu et al, 2017	Genomic SSR	Genetic diversity
592	na	G-SSR36	AGGCTAAAGAAGATGGAG	GAGGGAATGGGTTGTCTA	(CT)18	283	na	17	0.905	Liu et al, 2017	Genomic SSR	Genetic diversity
593	MSCjaF25	SSR 1	TTAAGCAAAGAAGTCGCG	CTAAAATCTCCACTCAGCT	(CA)4(AAA)1(AAAT)3(AAAAAT)3	155	50	na	na	Kaundun and Matsumoto, 2002	Genetic diversity
594	MSCjaH38	SSR 2	TATTGCCTACGACCATTTCCA	TTTGAGTTCGTTGCCTTCTCT	(GA)13	207	60	na	na	Kaundun and Matsumoto, 2002	Genetic diversity
595	MSCjaF37	SSR 3	ACTCAACTCAACTGTGCGATC	ACAGTGAAGAAAGTAGGGTCG	(AG)12(GGA)1(GAA)7(GAC)1(GAA)1	134	60	na	na	Kaundun and Matsumoto, 2002	Genetic diversity
596	MSCjaH46	SSR 4	AAGAAGAGCAGAGCAACAAGTG	CCACACACTTTCCACACTTTTG	(GA)13	198	60	na	na	Kaundun and Matsumoto, 2002	Genetic diversity
597	trnK intron	ccmp1	CAGGTAAACTTCTCAACGGA	CCGAAGTCAAAAGAGCGATT	na	na	50–60	na	na	Kaundun and Matsumoto, 2002	Genetic diversity
598	5′ to trnS	ccmp2	GATCCCGGACGTAATCCTG	ATCGTACCGAGGGTTCGAAT	A12	208	58	na	na	Kaundun and Matsumoto, 2002	Genetic diversity
599	trnG intron	ccmp3	CAGACCAAAAGCTGACATAG	GTTTCATTCGGCTCCTTTAT	T9	108	56	na	na	Kaundun and Matsumoto, 2002	Genetic diversity
600	3′ to rps2	ccmp5	TGTTCCAATATCTTCTTGTCATTT	AGGTTCCATCGGAACAATTAT	T4CA11	106	58	na	na	Kaundun and Matsumoto, 2002	Genetic diversity
601	ORF 77 – ORF 82 (intergenic)	ccmp6	CGATGCATATGTAGAAAGCC	CATTACGTGCGACTATCTCC	T6(CT3)2C2T6;	101	58	na	na	Kaundun and Matsumoto, 2002	Genetic diversity
602	atpB–rbcL (intergenic)	ccmp7	CAACATATACCACTGTCAAG	ACATCATTATTGTATACTCTTTC	na	na	50–60	na	na	Kaundun and Matsumoto, 2002	Genetic diversity
603	ORF 74b – psbB	ccmp9	GGATTTGTACATATAGGACA	CTCAACTCTAAGAAATACTTG	na	na	50–60	na	na	Kaundun and Matsumoto, 2002	Genetic diversity
604	na	TM231	AGGAGGCACTGACTACA	TGGACCTATTGATACTTG	(TTTTC)6	229	54	na	na	Ma et al, 2014	Linkage map
605	na	TM232	CCACATCACAGCCAAAG	CAGCCCAAGCCTACCAG	(CTTTTTT)3	202	52	na	na	Ma et al, 2014	Linkage map
606	na	TM235	GTTCTCATCACATCCTC	TACCATCAGTACATCTTG	(AG)10	227	52	na	na	Ma et al, 2014	Linkage map
607	na	TM237	TTGGGAAACAAGAGTGA	TCTGGGACGAGGATAAT	(GATGAG)3	234	52	na	na	Ma et al, 2014	Linkage map
608	na	TM239	AACAAGTAACAACACCC	TCCATATCCATCAATCA	(TTCC)5	239	52	na	na	Ma et al, 2014	Linkage map
609	na	TM241	ATCGGCGACGGTGGAAGT	GCCAGCGGAGAGGAGAAG	(GAGAA)3	130	58	na	na	Ma et al, 2014	Linkage map
610	na	TM242	TGGAACCACTTTCGCCTG	TGAGCTCCCAACCATGAC	(AACCCT)3	107	58	na	na	Ma et al, 2014	Linkage map
611	na	TM249	CAAGGTCCAAATACAAA	CCAATTCCCATACACTC	(TA)8	122	52	na	na	Ma et al, 2014	Linkage map
612	na	TM256	GAAACAGGCATTGAAGC	CTTAGGACCCAAAACAC	(TC)12	121	56	na	na	Ma et al, 2014	Linkage map
613	na	TM259	GTGCGGCAAAGCTGTCTT	ACCTCCATCTCCAAACCC	(CCG)5	135	60	na	na	Ma et al, 2014	Linkage map
614	na	TM262	CGACCAGACGGTGAAAT	AGGCTTGTGAGCAAAATC	(CT)21	164	56	na	na	Ma et al, 2014	Linkage map
615	na	TM313	TAAAACGATCACAACAC	GAAGGCTTACCCAAATG	(TC)11	187	56	na	na	Ma et al, 2014	Linkage map
616	na	TM314	ACATGACCGGGACGAGA	CAAACCCTTCAGACATCA	(GGT)5	191	56	na	na	Ma et al, 2014	Linkage map
617	na	TM315	AACCGATCAACCAATAT	ACCTCCGTTCAGCACTT	(TC)11	164	48	na	na	Ma et al, 2014	Linkage map
618	na	TM317	GAAACCTACACGCAACC	CCGGTCATCATAAACGT	(AT)12	181	52	na	na	Ma et al, 2014	Linkage map
619	na	TM318	CTGCTCCTCTTTAGTCC	AAATCCCTTTAACAGCT	(AG)11	152	54	na	na	Ma et al, 2014	Linkage map
620	na	TM319	ATCATCATCGTCACAGT	CAGCATAAGTTGTTCAG	(AATG)4	139	54	na	na	Ma et al, 2014	Linkage map
621	na	TM320	ATGGGACTCATCTATGGTAT	GCGTGGAGGCTCATTGGA	(TTTTTC)3	285	54	na	na	Ma et al, 2014	Linkage map
622	na	TM321	GAGGCACCTGTGACTTT	GTTGAATCCCCTTATGT	(AG)12	195	52	na	na	Ma et al, 2014	Linkage map
623	na	TM322	GCTTTTCCTGATTTGAC	TACCCTTTTATTCGTTTC	(CT)13	250	48	na	na	Ma et al, 2014	Linkage map
624	na	TM323	GGATTAAGCCCTGAAAG	GATGGCTATTCCGACAA	(TC)10	174	56	na	na	Ma et al, 2014	Linkage map
625	na	TM324	CATCGTTTCATTGCTTATT	ATTTTCGGCATTGTCTT	(TTTTTG)5	176	54	na	na	Ma et al, 2014	Linkage map
626	na	TM325	AATCTCAATACAACCGA	AACTCTTCTCCCTCCTT	(CT)17	195	48	na	na	Ma et al, 2014	Linkage map
627	na	TM326	GGAACCCTTTGTATTTGA	ATTGTTGACCCTGATGC	(TGA)5	226	54	na	na	Ma et al, 2014	Linkage map
628	na	TM327	CAACAGAGGTGTAGGAT	TTCCATTCCCTTTTGAG	(TTTTA)4	143	45	na	na	Ma et al, 2014	Linkage map
629	na	TM328	AGAGGTTGGGGCTTTGTA	ACCGACCAGTCCCTTTC	(CCAA)4	163	52	na	na	Ma et al, 2014	Linkage map
630	na	TM329	AATGCCTTCCTTGTCCTG	TCTCCAATTCACTTCTCC	(ACC)5	138	52	na	na	Ma et al, 2014	Linkage map
631	na	TM330	AATTAGAACCACCGCCA	CTTCACTCCCTCCCATCA	(TC)10	122	54	na	na	Ma et al, 2014	Linkage map
632	na	TM331	TTCCGGCGGTGTGTGTC	TCTCTCAAACTCGTCTCTG	(TC)10	173	45	na	na	Ma et al, 2014	Linkage map
633	na	TM332	TTATGTTTTGGGGTTTG	TATTCCCGTTTTGTTCC	(CT)15	164	48	na	na	Ma et al, 2014	Linkage map
634	na	TM333	GAAGATTGTAGCCTCCC	GAGCCAAAGAGTATGTGA	(TGAATt)3	233	54	na	na	Ma et al, 2014	Linkage map
635	na	TM334	GATTATTCCCAAAATGC	AGGCGGTATCCTCAGTG	(CT)8	136	48	na	na	Ma et al, 2014	Linkage map
636	na	TM335	TGCTGCTTGCAGTCGTG	CCCTTTCTTTCCCCTCT	(CT)9	137	52	na	na	Ma et al, 2014	Linkage map
637	na	TM336	AGGCTTTGCTGCTTATT	GCTCGTAGTCATGTTGC	(TTTAT)3	169	54	na	na	Ma et al, 2014	Linkage map
638	na	TM337	GTGCGGCAAAGCTGTCTT	ACCTCCATCTCCAAACCC	(CCAATT)6	135	60	na	na	Ma et al, 2014	Linkage map
639	na	TM338	GCTTGCGGAACAACCTTT	GGCGTCTACATTCATTAC	(ACA)7	168	52	na	na	Ma et al, 2014	Linkage map
640	na	TM339	CAACTGCCTACAACAACT	GATGCCTATCTCATACTAAC	(GA)14	102	56	na	na	Ma et al, 2014	Linkage map
641	na	TM340	TGAGGACGACGAAGGAT	TCCGAGCCACCGAACAT	(ACC)9	113	52	na	na	Ma et al, 2014	Linkage map
642	na	TM341	CATGCTCCCATCCCACCT	ATGCTGCTCATTCAAACCAACT	(TA)10	111	58	na	na	Ma et al, 2014	Linkage map
643	na	TM342	GTCTGAAACCAAACCCAC	AAGGTTCTTCAAAGTGGC	(CAAAA)3	205	58	na	na	Ma et al, 2014	Linkage map
644	na	TM343	ATCTTGGTAAGCTGCTCT	ATCATTGCTTTTGTTCTG	(TGTTGA)3	179	56	na	na	Ma et al, 2014	Linkage map
645	na	TM344	CTGGACTTCGATTCGGAGAG	AAAGGGTTCAACGCCTACCT	(TC)11	138	52	na	na	Ma et al, 2014	Linkage map
646	na	TM345	TTCTTGTCCTTCATGGAACTCA	GGAAATCTTATGGCACGGAA	(CT)12	196	52	na	na	Ma et al, 2014	Linkage map
647	na	TM346	GTTTCCAGTTCCAGATCCCA	TCCGCGTTTTCTTCTTCTGT	(AGAT)4	232	52	na	na	Ma et al, 2014	Linkage map
648	na	TM347	GTCTGGTGTGTCTCTGCTGG	CGCAAAACAAAGCCTAACTCA	(TTTG)4	172	52	na	na	Ma et al, 2014	Linkage map
649	na	TM348	GAGATGGCTTGCTCAAGGTC	CCCCAACCAAATCAAATCAC	(TATC)7	275	52	na	na	Ma et al, 2014	Linkage map
650	na	TM349	AAAGCAGTGAGGAAGCCAAA	GGGGCCTATCCACCTATGTT	(TTGGC)3	217	52	na	na	Ma et al, 2014	Linkage map
651	na	TM350	TTCTTGTTTCTTCGGAGATCG	TGTCGCAGAATGATGGGTTA	(TGGTC)3	249	52	na	na	Ma et al, 2014	Linkage map
652	na	TM351	GGGTGAGAGTAAAGGGGGAG	AAACACAAAATCAAATTTGTCAGAA	(GGAGAA)3	247	52	na	na	Ma et al, 2014	Linkage map
653	na	TM352	CTTCTTCCTGTCGGGTTGAG	GTCAACGGCCTATAACGGAA	(GAGGTG)4	108	52	na	na	Ma et al, 2014	Linkage map
654	na	TM353	GGAGATGTGGTGGTGAGGTT	CTCCACCTCAACTCTTTCGG	(CCGGCA)4	241	46	na	na	Ma et al, 2014	Linkage map
655	na	TM354	TACCAACAATCTCAACGGCA	GCCACCAGAGCCATTAGAAG	(TCA)8	180	52	na	na	Ma et al, 2014	Linkage map
656	na	TM355	TTTTTGCCCCAACAACGTAT	GCTTCCATTCCCAAATCTGA	(CT)8	206	50	na	na	Ma et al, 2014	Linkage map
657	na	TM356	AGGTTAGACGACGGCACATC	TACATCCCCATGCTCTCTCC	(TA)11	245	54	na	na	Ma et al, 2014	Linkage map
658	na	TM357	GCCCTAACCACCAGATCAAA	GGGGAGTAGATGCGTTCTGT	(ATG)10	237	52	na	na	Ma et al, 2014	Linkage map
659	na	TM358	GCCAGTGGCTCTTGACTACC	GCAGGTTTGAAGGGTTTGAA	(CT)13	161	52	na	na	Ma et al, 2014	Linkage map
660	na	TM359	GCGGAGAGTTTCGAGTTTTG	CATCCATAGCATCATCACCG	(TGT)7	217	54	na	na	Ma et al, 2014	Linkage map
661	na	TM360	TTCAGACTGGTGATGCTTGC	GCTGCTGAAAAACAACCCAT	(CAT)5	134	52	na	na	Ma et al, 2014	Linkage map
662	na	TM361	AGCGAAGAACAGGAAAGCAC	CTGAAAACTGCGATCGAACA	(AT)9	273	52	na	na	Ma et al, 2014	Linkage map
663	na	TM362	ATCTCCCTCTGGGTTCCATT	AGCAGTGTAGAGCCCATGCT	(AG)12	161	52	na	na	Ma et al, 2014	Linkage map
664	na	TM363	TTGTTTTTCTGGTGCAGTGG	CCAGAACGCTCTGTTTTGTG	(GA)9	104	52	na	na	Ma et al, 2014	Linkage map
665	na	TM364	GACAGTCAAGCCTCCATTCC	TGATTGGAGAACACAACCGA	(ATC)7	116	52	na	na	Ma et al, 2014	Linkage map
666	na	TM365	TCCCCCAATTCTCTGTTCAC	TCCTTAGCGCATCCATCTCT	(AG)11	140	52	na	na	Ma et al, 2014	Linkage map
667	na	TM366	TTGGTGGGACTTCCAGAAAC	CTTTTTGGAGAGAGGCATCG	(AGA)5	228	52	na	na	Ma et al, 2014	Linkage map
668	na	TM367	AGCCCTAGATTGGAGAAGGC	GCCCAATAAGGATACCCCTC	(CTAGGG)3	205	52	na	na	Ma et al, 2014	Linkage map
669	na	TM368	ATTGCTGATACGATGGAGGG	ATCCAAAGAGGGGGCTTCTA	(TGC)7	200	52	na	na	Ma et al, 2014	Linkage map
670	na	TM369	CGGAGCTGGAATCTGAAGAG	GGAAGGGTTGCAAATTCTGA	(GAA)8	196	52	na	na	Ma et al, 2014	Linkage map
671	na	TM370	AAGAAGCAAATCTGCGAGGA	AGTCCATGACATCAAAGCCC	(CCA)5	214	52	na	na	Ma et al, 2014	Linkage map
672	na	TM371	ACGCCACAGCTAACAAGTCA	ACCAAGCAAGTCCAAACCAC	(TC)9	206	52	na	na	Ma et al, 2014	Linkage map
673	na	TM372	CAAAAGAGGAGACGGTGGAA	TTTGAATGGCTGCAGAATGT	(TC)8	158	52	na	na	Ma et al, 2014	Linkage map
674	na	TM373	TTCATTTTCCTTGCGCTTCT	AAATTAGCCTCAGACCCCGT	(TTTTGT)5	221	52	na	na	Ma et al, 2014	Linkage map
675	na	TM374	TCATAAAAGGCCAGTCCACA	GCCAGAAACAGGTAATGGGA	(CA)11	172	52	na	na	Ma et al, 2014	Linkage map
676	na	TM375	CAACGACCTCTTCCTCTTCG	GTCGTAGCCGATGTAGCCAT	(AG)10	200	52	na	na	Ma et al, 2014	Linkage map
677	na	TM376	GACGACTTGGAGGGTACGAG	CACGTATCCTTTGGCCTGTT	(AGATGG)3	231	52	na	na	Ma et al, 2014	Linkage map
678	na	TM377	TTGCCAACTCTCAACGTCAG	AACGAGCGAGAGAGCAAGAG	(TC)8	244	52	na	na	Ma et al, 2014	Linkage map
679	na	TM378	CTCGGATAATGCATCGACCT	TTCACTTGCAATTCTCGCTG	(AGGGTT)4	166	52	na	na	Ma et al, 2014	Linkage map
680	na	TM379	AATTCACCAAATCCCCTTCC	CTGTCTCTGCAACTGACCCA	(AGA)5	223	52	na	na	Ma et al, 2014	Linkage map
681	na	TM380	TCAACACCTCCCCATCTTTC	TTGATCATGTTGAAGACGGC	(TCAAGT)4	193	52	na	na	Ma et al, 2014	Linkage map
682	na	TM381	GAGGGAGAGGATGGTGATGA	TCACCTTTCCACATTGTGATTC	(TG)13	170	52	na	na	Ma et al, 2014	Linkage map
683	na	TM382	TCTCAAAACCAAATAGGCTCAA	TTGCGTTATGATTTCTGGGA	(CAT)6	162	52	na	na	Ma et al, 2014	Linkage map
684	na	TM383	AAACCAAACAATTCCCACCA	CAAGTTCATTTGCTGACCCA	(TC)9	190	52	na	na	Ma et al, 2014	Linkage map
685	na	TM384	TAGACGTAACGCCGTCAACA	GTCGAAGGTACCAAGCCAGA	(GGCCAA)5	197	52	na	na	Ma et al, 2014	Linkage map
686	na	TM385	CACCTTTATCCCCCGAAAAT	GGAGAAGGCTAGGGTTTTGG	(CCA)5	195	52	na	na	Ma et al, 2014	Linkage map
687	na	TM386	GTGACTTCGAGAATGGCTCC	TCAACCCACAAACAAATCCA	(ATTTGG)5	260	52	na	na	Ma et al, 2014	Linkage map
688	na	TM387	TTATGCTGAGGAGGTGGGTC	CGGGCGATGTACACCTACTT	(TC)12	220	54	na	na	Ma et al, 2014	Linkage map
689	na	TM388	GCAATCATTCCATTCCATCC	AGGAGGAAGCATGCGATTTA	(AG)12	260	52	na	na	Ma et al, 2014	Linkage map
690	na	TM389	TCCTTCAACATCGAACAGGA	TCCTCTGATTCCTTGCTGCT	(AGAAG)4	252	52	na	na	Ma et al, 2014	Linkage map
691	na	TM390	TTGTTCGGCAACAGAGACAC	TGGAAGAAGACGCACAAGAA	(TCT)7	254	54	na	na	Ma et al, 2014	Linkage map
692	na	TM391	TTTATCGACGGACGTTGGTT	ACAAGATTGACGATGACGGG	(TCA)9	163	52	na	na	Ma et al, 2014	Linkage map
693	na	TM392	CTCCAATCCACCGTCGTACT	AACGGCAATCGGTAGAGAGA	(CT)15	135	52	na	na	Ma et al, 2014	Linkage map
694	na	TM393	GAGATGACATTTCGTCGGGT	TTGTGGTTATTCCTTTGGGG	(AG)13	272	56	na	na	Ma et al, 2014	Linkage map
695	na	TM394	GGAAGCGCTTAGACATGGAG	CCACCTTTCTCTCTCCCCTT	(AGA)8	245	52	na	na	Ma et al, 2014	Linkage map
696	na	TM395	GATTGTAGGACAGCCGTGGT	AAGTTGGGGCTTGTTAAAGGA	(TCTTTT)4	266	52	na	na	Ma et al, 2014	Linkage map
697	na	TM396	GGAATTTGTGGGAATGATGG	AAAGACCAAACCCAAACACC	(GA)9	178	50	na	na	Ma et al, 2014	Linkage map
698	na	TM397	CTCAGCATCATCCCCAGAAT	TGACGAAGATGACGACGAAG	(CAT)6	127	52	na	na	Ma et al, 2014	Linkage map
699	na	TM398	CCGAATTGGTCAATGAGCTT	GCGAAGGATGGAGGAGTAGA	(TCTTGC)3	131	52	na	na	Ma et al, 2014	Linkage map
700	na	TM399	TCTCTGCTCTGCTGCTTTCA	CGATCTGGTTGGGACAAAGT	(TC)8	107	54	na	na	Ma et al, 2014	Linkage map
701	na	TM400	CTCCTCTGTTTACGCCTTGC	CCGCCTGTATTATCCCTTGA	(ACC)7	162	52	na	na	Ma et al, 2014	Linkage map
702	na	TM401	TCAAGGGATAATACAGGCGG	TTTGTGGACTCTTGTGGTGG	(ACC)5	263	52	na	na	Ma et al, 2014	Linkage map
703	na	TM402	TGTCCAGAACAACAGGACGA	GAGATGAGAAGAACTCGGCG	(GA)10	216	54	na	na	Ma et al, 2014	Linkage map
704	na	TM403	CGTATCGCCGTATCCGTATC	GTGTGGTGTGATTTTGGCAC	(AAAAC)3	202	52	na	na	Ma et al, 2014	Linkage map
705	na	TM404	TGCATTTGGTTTGGTTTTGA	TCGCCAGTACGATTCAACAG	(AG)10	133	52	na	na	Ma et al, 2014	Linkage map
706	na	TM405	TTGAGGGGTTTCTGATCACC	TGGTCAAACCAACAAAGCAA	(AG)14	225	56	na	na	Ma et al, 2014	Linkage map
707	na	TM406	TTTCCCCACACAGCTACACA	TTTCAGGTAAACCCCACTGC	(AAAGA)5	181	60	na	na	Ma et al, 2014	Linkage map
708	na	TM407	AACAACAGCAGCGAAGATGA	CCACCACTGATGACCCTTTT	(CAAGAT)3	251	52	na	na	Ma et al, 2014	Linkage map
709	na	TM408	AATGGCGTTGTGAGCAGAC	ACCAGCAAAACAAGTCGTCC	(AG)12	279	52	na	na	Ma et al, 2014	Linkage map
710	na	TM409	ACGGCTTTTTCTGTGGTCTG	GTGCACTACTCTCAGCAGCG	(CATCTC)3	193	52	na	na	Ma et al, 2014	Linkage map
711	na	TM410	TCACGAGATCCCCATCTTTC	AATGGGTTTCTGAGAATGCG	(AG)8	239	54	na	na	Ma et al, 2014	Linkage map
712	na	TM411	TTCCGTCGTAACATCCACAA	GAGTTGCGAGGAGAGGAAGA	(AG)14	196	54	na	na	Ma et al, 2014	Linkage map
713	na	TM412	GCAGGCTTCAAGGTTTTCAG	TGTTGTTCTGGCGTTGAGAG	(AG)14	215	52	na	na	Ma et al, 2014	Linkage map
714	na	TM413	TGTGGCCTAGTTAACACCTCC	CAAAGTTCGAATTCGTTCGC	(CT)8	248	56	na	na	Ma et al, 2014	Linkage map
715	na	TM414	TACAGCCACCACACCAAAAA	TGTTTTCCACTGAGCACTCG	(TCAAGC)3	257	52	na	na	Ma et al, 2014	Linkage map
716	na	TM415	TCCACCCAAAACCTACTCTCTC	TATTTCGGAAACGAGCCATC	(CCTTC)3	125	52	na	na	Ma et al, 2014	Linkage map
717	na	TM416	GAGGCATGTGGTGTGTGAAC	CTTGCATTGGGTTGTGTGTC	(TC)11	199	52	na	na	Ma et al, 2014	Linkage map
718	na	TM417	GCATAGCAGGTGCATGAAGA	TTTGGTTCATTTCGGGACTC	(CT)17	190	50	na	na	Ma et al, 2014	Linkage map
719	na	TM418	CATGGGCCTCTCTGTCAAAT	AGTTTCATCGATGTCCCAGC	(CT)11	219	52	na	na	Ma et al, 2014	Linkage map
720	na	TM419	GGAAACACATCCACTCCAGG	CGTTTCTCTGATTCTTCCGC	(AG)11	135	52	na	na	Ma et al, 2014	Linkage map
721	na	TM420	GCCAATGCAGCATCTGATAA	AGTTCTGTTTGCAGGCTGGT	(CACGGG)4	247	52	na	na	Ma et al, 2014	Linkage map
722	na	TM421	TCTATCGATCTTTGCGGCTT	GAGAGAGGGGAGAGGAGAGG	(CT)11	220	50	na	na	Ma et al, 2014	Linkage map
723	na	TM422	GGACTTCGTTGCTTCCTTTG	CCATTCTCGACGAATCCAGT	(TTC)7	167	52	na	na	Ma et al, 2014	Linkage map
724	na	TM423	CTCCTCATCCGACGATCATT	GATCGATCGAGGGAAATTCA	(CT)12	144	56	na	na	Ma et al, 2014	Linkage map
725	na	TM424	TAGATCATTCCCGCAACCTC	TCTCAAGACAGGCAGTGTGG	(GA)9	276	52	na	na	Ma et al, 2014	Linkage map
726	na	TM425	CACGTTCGCATATTTTGGTG	TTGCTGACGACAACATTTTATT	(TTATT)3	225	52	na	na	Ma et al, 2014	Linkage map
727	na	TM426	TGAGAGTGCTTGTCTGGGTG	CAACTACCCCTTTTCCCCAT	(AGA)11	245	52	na	na	Ma et al, 2014	Linkage map
728	na	TM427	TCCAACCATGTATTCCCGTT	GATTAGCGAGAGCAGAAGCG	(ACCCTC)4	138	52	na	na	Ma et al, 2014	Linkage map
729	na	TM428	TCTCCTCCTCGATCCTCAGA	CCCTCTTCTTCGGATCCTTC	(CAC)7	195	52	na	na	Ma et al, 2014	Linkage map
730	na	TM429	CCTATATAGAGGCGGGACGA	TGAACACGGTGGTAATCGAA	(AG)8	134	52	na	na	Ma et al, 2014	Linkage map
731	na	TM430	AACAACCAATGCAATCCTCC	GAGTGATCGCCAGCTGTGTA	(AG)9	180	54	na	na	Ma et al, 2014	Linkage map
732	na	TM431	CCTCCTCCTTACCCATCCTC	TGTGGGTTCAATTTTCCCAT	(AAT)6	252	52	na	na	Ma et al, 2014	Linkage map
733	na	TM432	CTACCAGAGCGAAACCCTTG	CATAGAAATCAAAACCGCGA	(TC)12	135	52	na	na	Ma et al, 2014	Linkage map
734	na	TM433	TACACACACCCCCACTCTCA	ATCGTTCGCTCTGCTTGAAT	(ATAG)5	233	54	na	na	Ma et al, 2014	Linkage map
735	na	TM434	CTGTGTGAAAGAGCAGAGCG	TAAAACCCGGTGGCATTTAG	(CT)9	135	54	na	na	Ma et al, 2014	Linkage map
736	na	TM435	GGTGGTGTGGTTTAGAGGGA	TTCATCTTGGGGAGCAATTC	(CTC)6	242	52	na	na	Ma et al, 2014	Linkage map
737	na	TM436	AACCCATTCTTTTCCGAACC	CAACGAAGGCAATGTCCTCT	(GATTCA)4	273	52	na	na	Ma et al, 2014	Linkage map
738	na	TM437	CGACAAGGTGGTTGATGATG	CCATTCTTTTGGTTGAGGGT	(AG)18	269	54	na	na	Ma et al, 2014	Linkage map
739	na	TM438	ATTCCCAATCCTCATCCTCC	GGTGGAGGAGACTTGTTCCA	(CT)11	149	52	na	na	Ma et al, 2014	Linkage map
740	na	TM439	CTGGGAAAGCTGAAAGTTGC	TTTGGCATTTGTTTTCCCTC	(AGAAA)4	189	58	na	na	Ma et al, 2014	Linkage map
741	na	TM440	TTGACCCGAATAAAATGGGA	CCTCAAAACATGCTTTTCTTAATC	(TTTGC)3	159	52	na	na	Ma et al, 2014	Linkage map
742	na	TM441	CCTTCCTTGCTCTCAAATGC	CGGGAATGTTGTGTTTGTTG	(TC)8	178	54	na	na	Ma et al, 2014	Linkage map
743	na	TM442	CAAGCCAAACCTTGCTGAAT	CTGTCCTGTGTCTGGTGGTG	(ATACAC)3	275	52	na	na	Ma et al, 2014	Linkage map
744	na	TM443	TCTCTTCCAATCCCACCAAG	CTGCTCTGGGCAGTGATTTT	(TC)14	139	52	na	na	Ma et al, 2014	Linkage map
745	na	TM444	TTGAAGCCCTGCACTAACCT	GGTGGGAAATTGAGGGATTT	(TCA)9	103	52	na	na	Ma et al, 2014	Linkage map
746	na	TM445	CCCAAATCCCAAGCTGTAGA	ACGATCGAGCCTGCAATACT	(GTA)5	261	52	na	na	Ma et al, 2014	Linkage map
747	na	TM446	GTCGCTCTCTGAGATGGAGG	GCACGGAGAGATTCGAAGAG	(TC)13	126	54	na	na	Ma et al, 2014	Linkage map
748	na	TM447	TGTTGTTAACGGTGTTCGGA	GCATTTGTTTTCTCTCTCTGCC	(AAAAG)5	156	54	na	na	Ma et al, 2014	Linkage map
749	na	TM448	CAGTCTCCTCTGCAACACCA	AAAGGTCGAAGTGGGAAACC	(CAC)5	108	54	na	na	Ma et al, 2014	Linkage map
750	na	TM449	TTAGATTCGCCCCAACAAAC	CCTCCCCTGTTGTTATTCCA	(AG)12	172	54	na	na	Ma et al, 2014	Linkage map
751	na	TM450	GAATTGTTCGATGACGCAGA	ACCACTCAATCCAAACGGAG	(AG)11	209	52	na	na	Ma et al, 2014	Linkage map
752	na	TM451	AACAGCCCTGAAATTGGTTG	ACCCCTTCCACATTCTCTCC	(GA)9	261	56	na	na	Ma et al, 2014	Linkage map
753	na	TM452	AGGATCGTCAACAGTACCCG	TGCAATCAACCACACCTGTT	(AG)18	163	56	na	na	Ma et al, 2014	Linkage map
754	na	TM453	AAGTCACAACACCACCACCA	GAGGCAGCGATAGTACCAGG	(TTC)6	268	52	na	na	Ma et al, 2014	Linkage map
755	na	TM454	TTTCAGTGGCACTTTTGGGT	CGGTTCATAGCAAAATGAGGA	(AT)9	182	54	na	na	Ma et al, 2014	Linkage map
756	na	TM455	ATCGCTTCAGTTCCTCTTCG	GAGGACCTAAATCCGAAGCC	(TCG)6	216	52	na	na	Ma et al, 2014	Linkage map
757	na	TM456	AGGTGTGCTTGGAATCTGCT	CCCCTACACGTCTGTGGATT	(AAAGA)3	229	52	na	na	Ma et al, 2014	Linkage map
758	na	TM457	AGTACCGACAACACTTCCGC	AACTTCCCCTTTCCCTCCTC	(TTAGGG)5	186	52	na	na	Ma et al, 2014	Linkage map
759	na	TM458	CCCAAAGAAAATTATGCAATGA	ACCTCTTGAACAGAGCCGAG	(CT)8	125	54	na	na	Ma et al, 2014	Linkage map
760	na	TM459	CGGGTGCCATTGTACTTCTT	AATCAGCATCACCATGAACG	(GAT)5	279	52	na	na	Ma et al, 2014	Linkage map
761	na	TM460	GGAGATCAGATCGAATGGGA	TCATCAAGGGAGAACGAACC	(GAATT)4	156	54	na	na	Ma et al, 2014	Linkage map
762	na	TM461	GGCTAGGGTTTCTCCCACTT	GAAGGTCGAAGCGATGTTGT	(ATTTTT)6	211	52	na	na	Ma et al, 2014	Linkage map
763	na	TM462	ACAACCCAACCACCATTGAT	GTGAACAGGCTTGACAGGGT	(AC)8	194	52	na	na	Ma et al, 2014	Linkage map
764	na	TM463	CACTGGTACCACGGGAAATC	TTTGATGGAAGAGGACTGGG	(AAGAA)3	114	52	na	na	Ma et al, 2014	Linkage map
765	na	TM464	TGGCATGTGACCAAAAAGTC	TCAGCAACCCAAAACACTTG	(ACCA)5	155	52	na	na	Ma et al, 2014	Linkage map
766	na	TM465	GCATAAAGTCCAAAGCTCGC	GGTGGGTATTGTGTTCTGGG	(ACC)7	201	52	na	na	Ma et al, 2014	Linkage map
767	na	TM466	AGTGGTTCCGACAAATCAGG	ATTGCCTCAGCATTGGATTC	(GATGAG)3	204	52	na	na	Ma et al, 2014	Linkage map
768	na	TM467	TGAGAGAACCCATTTGGGAC	GCCTTTGGAGTTGAGAGCAC	(ACAAA)3	262	52	na	na	Ma et al, 2014	Linkage map
769	na	TM468	CTTGGCTCCTGCAATCTCTC	GCCTTTGGAGTTGAGAGCAC	(CAC)5	197	52	na	na	Ma et al, 2014	Linkage map
770	na	TM469	TCAAATTGACTCCACACACACA	ATTCTTGGGGAGAGAAGGGA	(CT)14	174	50	na	na	Ma et al, 2014	Linkage map
771	na	TM470	AACACCACTCAAAGCGACCT	GGAAGAGGATCGAGAAACCC	(GAA)6	279	52	na	na	Ma et al, 2014	Linkage map
772	na	TM471	ATGTATCGCTGTCTGGGGAC	CAAGAAGAAGCCTGACCCTG	(CTC)5	138	52	na	na	Ma et al, 2014	Linkage map
773	na	TM472	CAAGCGTAGCTCCTTCCATC	AAGAGGGGTTGAGGGAGTGT	(CCATTC)3	192	52	na	na	Ma et al, 2014	Linkage map
774	na	TM473	CCGGTGTGGGAGATAAAGAA	ACTCTCCTTGCCCTCCTCTC	(AGG)5	152	56	na	na	Ma et al, 2014	Linkage map
775	na	TM474	TTTTCTGGAACGACCAGGAC	GAGGAATGAAAGGTGGGGAT	(TC)8	228	54	na	na	Ma et al, 2014	Linkage map
776	na	TM475	TCATTCCAATGCTGTCCAAA	GCTCAACCCGTCTCTCTGTC	(ATCAA)3	253	58	na	na	Ma et al, 2014	Linkage map
777	na	TM476	AGCCCGCTAGCACTCATAGA	TGCACGAGACAACAAAAAGG	(CAC)5	220	52	na	na	Ma et al, 2014	Linkage map
778	na	TM477	TTGAATTTGGATCGGGGTAA	ATCAAATCAACCCCCTCCTC	(GGTTAG)6	161	52	na	na	Ma et al, 2014	Linkage map
779	na	TM478	TGCTTGCCTATGGTTCAAGA	ACAGAGGAAGAAGCATTGGC	(CTCAGG)4	270	56	na	na	Ma et al, 2014	Linkage map
780	na	TM479	ATTTGCGGTTTGGAATTGAG	AACAACCACCATTCCTCTGC	(GAA)6	239	52	na	na	Ma et al, 2014	Linkage map
781	na	TM480	CGAAGAGTCGTTTCGAGGAG	CATCCCTTGTCTTCTCCCCT	(GTA)5	208	52	na	na	Ma et al, 2014	Linkage map
782	na	TM481	CTTCCAAAATCCTCGTTCCA	CTGTTTTGGGCGTAACGATT	(CT)16	105	52	na	na	Ma et al, 2014	Linkage map
783	na	TM482	AAGAGAAGCTCCCACCATCA	CCAAGTTTTGTGTTTCATCCC	(TCTTC)4	279	54	na	na	Ma et al, 2014	Linkage map
784	na	TM483	GGCTAGTCCGTTGGTTCAGA	TTGTGAACTTGATCGCGAAG	(AG)12	133	50	na	na	Ma et al, 2014	Linkage map
785	na	TM484	CGGAAATGCTCGGAAAATAA	TCCACCCTGTTTTGCTTCTC	(TG)10	227	50	na	na	Ma et al, 2014	Linkage map
786	na	TM485	CTCCAGTGGATGTGGATGTG	AAAAGGCACCTCAACAAATG	(TTTC)4	224	52	na	na	Ma et al, 2014	Linkage map
787	na	TM486	ACACAAATAACCAAGCCCCA	TGCATAAGCTTGATGGCTGT	(TCA)6	242	52	na	na	Ma et al, 2014	Linkage map
788	na	TM487	CGACAAGTCATTCAGCTCCA	GTGGCTTCATTGGGAATCTG	(ACCT)5	111	52	na	na	Ma et al, 2014	Linkage map
789	na	TM488	CACTTCAAATCCCCCAGTGT	AGCTCCATTAAGGGTTCGGT	(AAC)6	263	52	na	na	Ma et al, 2014	Linkage map
790	na	TM489	CAGCGACAGAGGTGATGAAA	CTCCGGCAGTTGAATCTCTC	(ATG)8	201	52	na	na	Ma et al, 2014	Linkage map
791	na	TM490	TGGGCCAGAAGAGAAAAGAA	GGTGTTCCTGGCACTTCAAT	(CTACCT)5	177	52	na	na	Ma et al, 2014	Linkage map
792	na	TM491	GCCCAACATACAGGTTGCAG	GGGGCGGTTTTTGTATAGGT	(AG)14	172	52	na	na	Ma et al, 2014	Linkage map
793	na	TM492	TTCCAAAAACATGTGAGGCA	CCAGGGGATGCAATTAACAA	(TTTTTA)3	256	52	na	na	Ma et al, 2014	Linkage map
794	na	TM493	GATAGGGACAGAGATCGGCA	TTTCCAACCTTGCTCAAACC	(AGG)6	242	52	na	na	Ma et al, 2014	Linkage map
795	na	TM494	AAATGCGACTCCAGCTCACT	TTTTGGGAGGTCCAGTTTTG	(ACC)9	224	52	na	na	Ma et al, 2014	Linkage map
796	na	TM495	GGATCTCCATGCTAAGCTGC	CCACATTTCAAGACAGAATTGC	(CT)10	229	52	na	na	Ma et al, 2014	Linkage map
797	na	TM496	TGTTGTGACCTTCTCAGCCA	GGATCCGGACTCAGTTTTGA	(GA)9	228	52	na	na	Ma et al, 2014	Linkage map
798	na	TM497	TCGTATCTCCCCATCTCGAC	CGATAGGCACCGATTCATTT	(TTCCAC)4	273	48	na	na	Ma et al, 2014	Linkage map
799	na	TM498	GCGCAGAAATCAGGAAAGAC	GTTTTGGGGAAGAGAGGAGG	(CTAACC)4	272	58	na	na	Ma et al, 2014	Linkage map
800	na	TM499	AACTGTGACACCGATTGCAG	AAGTTTCACTTGCCAGCACC	(AGA)5	255	54	na	na	Ma et al, 2014	Linkage map
801	na	TM500	GGCGTCTCTCGAAGAAATTG	AACCGGACGTCAACAGATTC	(GA)18	219	54	na	na	Ma et al, 2014	Linkage map
802	na	TM501	AAGCGCAGAAGAAAGCTCAG	ACTGGATAATGCCAACCCAC	(GAAAG)3	258	54	na	na	Ma et al, 2014	Linkage map
803	na	TM502	TGTCTTTTGTGGTTTCGTGC	GGGAGACGATGGATCAGAAA	(AGAT)4	177	50	na	na	Ma et al, 2014	Linkage map
804	na	TM503	GGGAGGGAGGAGTATCTTGC	ACTTCATCAGTGGGCTCCAT	(CT)8	136	50	na	na	Ma et al, 2014	Linkage map
805	na	TM504	CCATGCTTGTTGAGAGCGTA	TTGGGAAGAGTCTGGGAAGA	(AGG)8	277	52	na	na	Ma et al, 2014	Linkage map
806	na	TM505	AGCCAAATTACGACGTTTCG	GTTGCTGCTTCGCCATTAAA	(TTCCC)3	266	52	na	na	Ma et al, 2014	Linkage map
807	na	TM506	CTGGTGATGATGAGCGAAGA	CACCCCTATCTGCTTTTGGA	(TC)8	224	52	na	na	Ma et al, 2014	Linkage map
808	na	TM507	ATTGTCACCGGAGTTTTGGA	ATTTGGGAGTTGGCAGAATG	(AAGCGG)4	260	52	na	na	Ma et al, 2014	Linkage map
809	na	TM508	CAAATGCATAATGTGGTCGC	ATTTCCCTCCCTTTCATGCT	(AATAGC)4	215	52	na	na	Ma et al, 2014	Linkage map
810	na	TM509	CCTCCTTCCATCATCCTTGA	TGGAGATAACACCCATTTTGG	(GA)8	131	50	na	na	Ma et al, 2014	Linkage map
811	na	TM510	TTAGGCAGATCGATTCCCAC	AACCAGAGCCAGGAGGAAGT	(TC)11	164	52	na	na	Ma et al, 2014	Linkage map
812	na	TM511	CGTGACTAGCCACAAACCAA	TGCTGACTTGACCTTGCATT	(TCT)6	277	52	na	na	Ma et al, 2014	Linkage map
813	na	TM512	AGTCAAACCTCTCGCTTCCA	AGTGTCGAGGAGGTCGTGAT	(CTC)6	200	54	na	na	Ma et al, 2014	Linkage map
814	na	TM513	CAAGCGATCAACAACAATGG	TTGAGAAATCAACCCCTTGG	(AG)10	265	54	na	na	Ma et al, 2014	Linkage map
815	na	TM514	ATGTCTGGCCGTGGATTAAG	ATGGCAGGCTGTTCTGATTT	(TCA)5	257	52	na	na	Ma et al, 2014	Linkage map
816	na	TM515	GGCTACTGTCTCTGCCCTTG	AACCGAGTAGTGAGAGGCGA	(CAA)6	274	56	na	na	Ma et al, 2014	Linkage map
817	na	TM516	GCCTGCCATTGATGAATTTT	TCGTCTGCTTTTCTCTACCCA	(GGATT)4	143	52	na	na	Ma et al, 2014	Linkage map
818	na	TM517	GACAATCCTTCCACTGCGTT	TTCCTTTGAGTGTCCTTCCG	(GAG)6	242	54	na	na	Ma et al, 2014	Linkage map
819	na	TM518	TCATCTTTACACCCTCCCCA	TTGGTTCTTTTGGGTTGAGG	(AACAAT)4	278	52	na	na	Ma et al, 2014	Linkage map
820	na	TM519	GCCTCCGACGTGAAGATTAC	CGCCATGGTTGAGAAGTAGG	(TCT)5	269	52	na	na	Ma et al, 2014	Linkage map
821	na	TM520	AAAGTGGACCTGAATGACGG	GCTCCACTTTCGACACAGGT	(AGGAAG)4	172	52	na	na	Ma et al, 2014	Linkage map
822	na	TM521	GAAGGTGGAACTCCGATCAA	TGTCCACATACCTCAACCCC	(AG)8	247	52	na	na	Ma et al, 2014	Linkage map
823	na	TM522	AATTGGTGGAGAGATCGACG	CAGCTCTCTCTTCCACTGCTG	(TC)15	217	60	na	na	Ma et al, 2014	Linkage map
824	na	TM523	TTTGCATTTTTGCCAAGTGA	CTTGCGTGACAATGCTCATAA	(AAAAGA)3	276	52	na	na	Ma et al, 2014	Linkage map
825	na	TM524	GAGGGGATTTGGATTTGGAT	CAAAGAAGCACAAAGAAAAAGAAA	(CAAACA)3	231	52	na	na	Ma et al, 2014	Linkage map
826	na	TM525	TTCAATCCCTTGAAAATGGC	AGAGGGGTTGGAGATGGAGT	(CAA)8	171	56	na	na	Ma et al, 2014	Linkage map
827	na	TM526	CGCCATTGATAGGTTCCAAA	AGGAAAGGTGTGCAGATGCT	(TGT)8	277	52	na	na	Ma et al, 2014	Linkage map
828	na	TM527	GGGATGGATAGATGATGAGGA	ATGACGATTGACCACTTCCC	(GA)12	123	56	na	na	Ma et al, 2014	Linkage map
829	na	TM528	TCTCTCATCTGCGTCCCTTT	ACAGTAACACGGGTGGCTTC	(TTG)7	245	52	na	na	Ma et al, 2014	Linkage map
830	na	TM529	GAAAATCACTCAACGCCACC	ATAGTACTCGTGGCCGATGG	(AG)8	246	52	na	na	Ma et al, 2014	Linkage map
831	na	TM530	CCGTGTTTACCACCACCCT	CCCTGGGAACAAGAAAGTGA	(TCA)7	273	52	na	na	Ma et al, 2014	Linkage map
832	na	TM531	GGGGATTCTGATGAACTCCA	CCACATTCTCTCACTTGCCC	(TAG)5	159		na	na	Ma et al, 2014	Linkage map
833	na	TM532	TTCAAAGTCATGACAGCCAAA	GCCACTCCTCCAACTCCATA	(TTC)7	179	52	na	na	Ma et al, 2014	Linkage map
834	na	TM533	CCGTAGCCTAATACATTGTGCAT	CGGGCAATCTTTCAATTGTT	(GA)9	234	52	na	na	Ma et al, 2014	Linkage map
835	na	TM534	AGCAGAGTTGTGTGCGTGTT	GCTCTGTGTGCTTTGGATCA	(TA)8	233	52	na	na	Ma et al, 2014	Linkage map
836	na	TM535	TCAATCACCCTCCATTGAAA	CGTATACCATGGTCGGAAGG	(AAAACA)4	190	52	na	na	Ma et al, 2014	Linkage map
837	na	TM536	GTGGCTTCAAAGAACAAGGC	AACGAGTTGACTGACCCCAC	(TTTGG)4	206	60	na	na	Ma et al, 2014	Linkage map
838	na	TM537	GAGGGCCAATAGTGGAGTCA	AAAATGGCACCTTCCAACAG	(CAAGTC)3	179	52	na	na	Ma et al, 2014	Linkage map
839	na	TM538	AAAATTTTCTCTCTGCACAATCG	ACCCTCCTTGTACCCCTTTG	(AG)9	194	52	na	na	Ma et al, 2014	Linkage map
840	na	TM539	GATTTTGGCTCTGCTTCCAA	ACCTGCACCGCACAAGTTAT	(CAATAC)3	129	52	na	na	Ma et al, 2014	Linkage map
841	na	TM540	CTAGTGTTGGCAAAGTCGCA	GGCTGAAAGATTGGGTGTGT	(CCA)6	151	50	na	na	Ma et al, 2014	Linkage map
842	na	TM541	AACGCACGAGGAGAGACACT	GAGAGAAGCGGAAGCAACAC	(TCT)6	160	52	na	na	Ma et al, 2014	Linkage map
843	na	TM542	GCAGCGACAGTTCTGTTGAA	CACCACATCCCCTTCCTCTA	(TGA)8	245	52	na	na	Ma et al, 2014	Linkage map
844	na	TM543	AGGTGGCCATACCTACGTACA	TGGAAGAGTGCATTGCATGA	(TAAA)5	201	52	na	na	Ma et al, 2014	Linkage map
845	na	TM544	GAGGGCCAAAACTGATGTGT	ACTTCTGCTGCAACAAACCC	(GT)8	174	56	na	na	Ma et al, 2014	Linkage map
846	na	TM545	AACGGATCTTTAAGACGGCA	CCACCACCTTCTAGAACACCC	(GT)8	178	52	na	na	Ma et al, 2014	Linkage map
847	na	TM546	TTGAAGTTAGCCAAGGCATC	TCCCAATCCCTTTAGTGTGC	(ATCTCA)3	115	52	na	na	Ma et al, 2014	Linkage map
848	na	TM547	GAGAGACAGAGAGATGGGCAA	TGACCACCACCAGACCACTA	(TAGGAT)3	108	54	na	na	Ma et al, 2014	Linkage map
849	na	TM548	GTGAGGTAGAGAGGGAGGGG	CCTGCAATTGCCTCCTCTT	(AGG)6	217	52	na	na	Ma et al, 2014	Linkage map
850	na	TM549	TGTTCTGCTGTGTTTACCGC	TGGCTGGAATATGGTTCTCC	(CCAACT)3	259	56	na	na	Ma et al, 2014	Linkage map
851	na	TM550	TCGCGTTAGGGTCTCCTAGA	CACAACAAGTCCATTGTCGG	(GTC)7	184	52	na	na	Ma et al, 2014	Linkage map
852	na	TM551	TCCGATCTTCATTCCTCACC	AAGAGGGGTGGGTTGAGACT	(CATCAG)3	127	52	na	na	Ma et al, 2014	Linkage map
853	na	TM552	TTTTTCAGCGACAGCTCAGA	GTGTTTCTTCGCGTGTCAGA	(GTTGG)3	190	52	na	na	Ma et al, 2014	Linkage map
854	na	TM553	CTCTGAGGCAATCTTGAGGG	TGAGATCCTAGTGTTCCATCACA	(AGAAG)4	157	52	na	na	Ma et al, 2014	Linkage map
855	na	TM554	CGAGTGAATATGGACAGCGA	CAAGATGCCCCCTATGAGAA	(AGATGC)3	212	52	na	na	Ma et al, 2014	Linkage map
856	na	TM555	TATGGGTATGGGTCTGCACC	GAGCCCTCCAACCATCATTA	(GA)10	117	52	na	na	Ma et al, 2014	Linkage map
857	na	TM556	TTTTTCCGATATGGAGGCAG	CCCCACAGCCCATTTATCTA	(TATTGT)3	213	52	na	na	Ma et al, 2014	Linkage map
858	na	TM557	AATCAAAACTCCCCAGCAGA	TCAGCACTCACAGTGAACCC	(AGA)5	101	52	na	na	Ma et al, 2014	Linkage map
859	na	TM558	GAGGTCTCCGAAGCTTTTCC	GAGGAGCGAGAGATGGGTTT	(CAAAGA)3	130	52	na	na	Ma et al, 2014	Linkage map
860	na	TM559	TGTTGTGATGGACCTGGAGA	GGGAAAACTGGAAAACTTCAAA	(TA)12	230	54	na	na	Ma et al, 2014	Linkage map
861	na	TM560	CAAGTTTGCGAGTCCTCCTC	GCCCACGAGGTTAGATGTGT	(TC)10	185	58	na	na	Ma et al, 2014	Linkage map
862	na	TM561	AACCCAGCAAACAAAACCAG	TGGACTCTGAAGGTTTCTCCA	(CAA)6	226	52	na	na	Ma et al, 2014	Linkage map
863	na	TM562	GTCCGGCAAGATTGGATTTA	TCGGTCGATCATCACTGTGT	(TATCA)5	169	52	na	na	Ma et al, 2014	Linkage map
864	na	TM563	TTGCGATAACATCCCAGTGA	TTTTCATTTGCCATCACCAA	(TTTTTG)3	243	52	na	na	Ma et al, 2014	Linkage map
865	na	TM564	AATTAGGGTTTCCCACCTGC	CGAAAAGATCACAACGCTGA	(TC)9	190	54	na	na	Ma et al, 2014	Linkage map
866	na	TM565	TTCCTCTTCAACCCCAACAC	GAAGTTCGCAACGATTGGAT	(TCCGAA)3	252	52	na	na	Ma et al, 2014	Linkage map
867	na	TM566	ACAACCTCTTTCTAGCCAAGTCT	ATGTAAGGCCAACCCATTGA	(ACC)7	207	52	na	na	Ma et al, 2014	Linkage map
868	na	TM567	CCCCTCTTCCAACTCCAAAC	CCAATCGACCTTGTAAATAGCA	(GA)12	274	56	na	na	Ma et al, 2014	Linkage map
869	na	TM568	TAACCGCGGAAAATCAATTC	GCCTGATGGAGCTCTCTTTG	(GA)8	196	52	na	na	Ma et al, 2014	Linkage map
870	na	TM569	GCAAATTCGTAAGGCGAGAG	CTGACGTTTACCCTCGTTCC	(GTGA)5	274	52	na	na	Ma et al, 2014	Linkage map
871	na	TM570	CCAGTCCGCAATCGAGTAGT	AAGGAGGAGTGAACTGCGAA	(ATTCG)3	216	50	na	na	Ma et al, 2014	Linkage map
872	na	TM571	ACGAGTTCGAACCAGACGAC	CGCCACTTGAATGGGTAGTT	(ACA)5	251	52	na	na	Ma et al, 2014	Linkage map
873	na	TM572	GTCAAGCATGGGAGCTTCTC	TTGTGAATTTAGGCGAACCC	(AG)35	234	52	na	na	Ma et al, 2014	Linkage map
874	na	TM573	TTCACCGGCTCTTTCTCACT	ATTCATCCCTCCTCTACCCC	(TC)8	172	56	na	na	Ma et al, 2014	Linkage map
875	na	TM574	GTGTGTTTGAGACTCGGGGT	TCCGTGACTGATTTATGTGTTCA	(CAT)5	228	52	na	na	Ma et al, 2014	Linkage map
876	na	TM575	CGGCGAAGAGAGAGAGAAGA	CTGTTGTTGTTGCTGCTGCT	(TCATC)5	211	58	na	na	Ma et al, 2014	Linkage map
877	na	TM576	CGCTCTTCCTTGTTTTCTGG	CACAAGCCATTGTAGAGAGAGAAA	(TTTTC)3	223	52	na	na	Ma et al, 2014	Linkage map
878	na	TM577	ACTGCTTCCCCTTCTTCCAT	TTCTTCCCACCTTTCCTTCC	(TTG)5	238	52	na	na	Ma et al, 2014	Linkage map
879	na	TM578	ACCCACGAGGTCACGAGT	CGGAGAGGCTTGAAAGAGTG	(TCCTC)3	187	52	na	na	Ma et al, 2014	Linkage map
880	na	TM579	TCCTTCATGGAGATTCCACC	AAACGAACAAAAACTAGCATCCA	(AAAAG)5	250	52	na	na	Ma et al, 2014	Linkage map
881	na	TM580	ACTCTGGAGAGGCGAAACAA	CAACATCAACATCAGCAGCC	(GTTGCT)3	234	52	na	na	Ma et al, 2014	Linkage map
882	na	TM581	AAGGATCACTGGTAAAAAGCCA	CTTCTGAGCCGTTCTTGAGC	(AAAAAC)3	228	52	na	na	Ma et al, 2014	Linkage map
883	na	TM582	GAACCCACGACGAAGATGAT	CTTCTTCACACCACCCCAAT	(GGA)5	279	52	na	na	Ma et al, 2014	Linkage map
884	na	TM583	GCGACTGTTTGAAGCAATGA	GGTCGAGAAGAGGATGGTGA	(TTTG)4	234	52	na	na	Ma et al, 2014	Linkage map
885	na	TM584	GACGGAGCTCTCGAACAATC	TCTTCGCCTTTGTTTTTGCT	(GAAGAT)3	166	52	na	na	Ma et al, 2014	Linkage map
886	na	TM585	GCTCAAACCAACTCAAAAGTTAGAA	TTTCCCCATTGATTGTGTCA	(TAAAAA)3	196	52	na	na	Ma et al, 2014	Linkage map
887	na	TM586	TCGATAATACCCCCAACCAA	TCTCTCTCAAAAGTGGGCGT	(TGAGAT)4	186	52	na	na	Ma et al, 2014	Linkage map
888	na	TM587	GCGAGATTGGAGGAGAAGTG	TTTCTCCCTCTACCCAAGCC	(GA)9	277	52	na	na	Ma et al, 2014	Linkage map
889	na	TM588	TGAATTTCTGTTTCCCCAGC	ACTTTCAGCTTTTTCGGGGT	(CT)12	236	52	na	na	Ma et al, 2014	Linkage map
890	na	TM589	CACCACTGCCCAACAAACT	GAGGATGATGATTCGGGAGA	(CTCCT)3	211	52	na	na	Ma et al, 2014	Linkage map
891	na	TM590	ATCTACAAACCCACCTCCCC	GAGGATGATGATTCGGGAGA	(CAAAAT)3	145	48	na	na	Ma et al, 2014	Linkage map
892	na	TM591	GACCCTGCCCTCCTTAACTG	CAATTCAACACTTCCAGCCA	(TCA)5	269	52	na	na	Ma et al, 2014	Linkage map
893	na	TM592	GCAGAGACTCCGAGAACCAC	CCCAGAGCATTTCCAACAAC	(GA)8	170	58	na	na	Ma et al, 2014	Linkage map
894	na	TM593	GGTGCACAAGTCCAGTTCCT	TGGAGCAATATTTGTTAGCCTC	(ACACA)3	236	52	na	na	Ma et al, 2014	Linkage map
895	na	TM594	GTGCGGTTGTAGACGGAGAT	CCACCGGTATCAACCTACCT	(GA)12	274	52	na	na	Ma et al, 2014	Linkage map
896	na	TM595	GCTTCTTTTGGGCTGTTCAC	TGTGGGTTTGCTGTGATTGT	(CT)8	150	54	na	na	Ma et al, 2014	Linkage map
897	na	TM596	CGTACTTCAACGCTATAGCTCTCT	CTTCGGCATGGCTTCTAAAC	(TCGAA)5	198	52	na	na	Ma et al, 2014	Linkage map
898	na	TM597	CTCATGGGCAGACTCCAAAT	GTAGCGGTGTCGAAGAGGAG	(CACCAT)3	116	52	na	na	Ma et al, 2014	Linkage map
899	na	TM598	GTACTCTCCCACTCGGAGCC	TTGACATTGCTCAAACCTGC	(AAT)5	132	52	na	na	Ma et al, 2014	Linkage map
900	na	TM599	GCGAAACCACTGGATCACTC	AGCTTTGGCCAGTCTTTTGA	(CT)10	134	54	na	na	Ma et al, 2014	Linkage map
901	na	TM600	TTTTACGGCCTGAAAACGTC	TGTTTCTGCACCACCACAAT	(AAAAT)3	182	50	na	na	Ma et al, 2014	Linkage map
902	na	TM601	TTGCACTGGAGTGCGATAAG	CATCGCCACCAAACTCTTCT	(GGA)5	276	52	na	na	Ma et al, 2014	Linkage map
903	na	TM602	CAGCATCCAATGTCTCCTCA	GGGCTGTTGAAAGCACAAAT	(TCTGGT)3	255	52	na	na	Ma et al, 2014	Linkage map
904	na	TM603	TGTTTCCCATGCTATCCCTC	GACACAAACCCTAACCCCCT	(TC)10	100	56	na	na	Ma et al, 2014	Linkage map
905	na	TM604	TCTCAATCAAGGTTCCGAGG	TGACATATTCGCCCAACAAA	(TTTG)5	196	52	na	na	Ma et al, 2014	Linkage map
906	na	TM605	CAATGGGTACACCAACAACAA	CCCTGCTGCCTCTCATACTC	(ACA)5	279	52	na	na	Ma et al, 2014	Linkage map
907	na	TM606	TCATCGGCTGAAGATCAAAA	TCAAGCTCCTCCTCGTTGTT	(CT)11	177	52	na	na	Ma et al, 2014	Linkage map
908	na	TM607	CAGCAACAACAATCATCGCT	GCTGATTTGCGTGAGTTCAA	(CTCAAG)5	178	50	na	na	Ma et al, 2014	Linkage map
909	na	TM608	TTGAACTCACGCAAATCAGC	CCAGAACCTGAACCCGAAG	(TGG)5	242	50	na	na	Ma et al, 2014	Linkage map
910	na	TM609	CATCGATCTCTTCGCAACAA	CAAGCCCCTCTCAAACTCAG	(GAG)6	191	52	na	na	Ma et al, 2014	Linkage map
911	na	TM610	CTTGCATTCAAGCTCAGCAG	AATATTGTTTGCGCCTTTGC	(AAAAT)4	180	52	na	na	Ma et al, 2014	Linkage map
912	na	TM611	AGCACTTGGGGTTGAAATTG	ATCCCCTAACCCCTCATGTT	(TCTTC)3	244	52	na	na	Ma et al, 2014	Linkage map
913	na	TM612	CCCTCCAAAACAACGAGAAA	TCGAACCCCATAATTCAAGC	(TC)14	270	50	na	na	Ma et al, 2014	Linkage map
914	na	TM613	GGGAGATCAACAGGTGGTGT	GGAGCACTGGAATGTCCCTA	(ACCCC)3	273	52	na	na	Ma et al, 2014	Linkage map
915	na	TM614	TCTTGACGAACAGATCGACG	CGATTGAAGATAACCCTTTTGG	(CTT)7	213	52	na	na	Ma et al, 2014	Linkage map
916	na	TM615	GCAGCCGAAGAAGAAGAATG	AGCCTGAGACAAGGAACAGC	(TCA)5	204	52	na	na	Ma et al, 2014	Linkage map
917	na	TM616	TGTGTGTGTCTGCGCTACAA	GCCTGGTTCAAATTCATCTACC	(TC)11	192	52	na	na	Ma et al, 2014	Linkage map
918	na	TM617	AACAAAAACCGCAAAGATGG	TGTCGGTGGCAACATAGGTA	(CAACAG)3	268	52	na	na	Ma et al, 2014	Linkage map
919	na	TM618	CTGCGATTGCTGTTGTTGTT	TGATCGTGGTCACAGACGTT	(TCA)8	175	52	na	na	Ma et al, 2014	Linkage map
920	na	TM619	GGGGTTGAGAAATGGGAAAT	GGCAAAACTAGTCCCCTGGT	(TGTAG)4	257	52	na	na	Ma et al, 2014	Linkage map
921	na	TM620	GCCAAAGCAAGATTACCCAA	ATGGGATTTTAGTGGGGGAG	(CCA)5	145	50	na	na	Ma et al, 2014	Linkage map
922	na	TM621	CCACTCCTCTCTCTCCATCG	TGCAATGGAACCAACTTGAA	(TAGGGT)3	278	52	na	na	Ma et al, 2014	Linkage map
923	na	TM622	TCAATTGTCTTCTCATCATAGTCATA	TGAGCAACCAAAGATGCAAG	(CTTCT)3	151	52	na	na	Ma et al, 2014	Linkage map
924	na	TM623	TCCCAATCATCATCATCGAA	GGTTCCCATTGGTTTGTGTC	(CTT)6	141	52	na	na	Ma et al, 2014	Linkage map
925	na	TM624	TAAATCCCAGGTGTCGATGC	CAGCGTGGTTGTTAGGGTTT	(AG)9	114	56	na	na	Ma et al, 2014	Linkage map
926	na	TM625	TGTCAAAAACAAATGAGGCG	TGTGATCGAGCCTTCTGATG	(TA)9	257	56	na	na	Ma et al, 2014	Linkage map
927	na	TM626	ATGGGATCTTTTTGCAATGG	GAAGTGTTTGCGTGCACTGT	(CAAAC)5	246	54	na	na	Ma et al, 2014	Linkage map
928	na	TM627	TCAAGCGATTGAAGAACACG	TCAACAAGGCCCAAAGAAAC	(CTC)5	247	52	na	na	Ma et al, 2014	Linkage map
929	na	TM628	TTCAGCCACAGACACAGACC	TTCCTGAAACCTCTTCATTGG	(AG)10	186	54	na	na	Ma et al, 2014	Linkage map
930	na	TM629	CAGAAGAAACCAATCCACCAA	TGCACCCAAACACCTTGTAA	(GA)10	192	56	na	na	Ma et al, 2014	Linkage map
931	na	TM630	CGCCATTGAAATGTGTTGAC	CACCATCTTGCCCTTTTCAT	(CAT)6	198	52	na	na	Ma et al, 2014	Linkage map
932	na	TM46	AACACCATAAGCTCATCTAC;	ACTCCATTCACCGCTACTAT	(AG)12	95–120	56	3	0.81	Yao et al., 2012	EST -SSR
933	na	TM47	CTGACAAAACCCTCATCTTC;	ACATCTTCACCAAGTCCTATT	(GA)9	105–120	48	3	0.605	Yao et al., 2012	EST -SSR
934	na	TM49	TGAGGGAGCAAGCAGTGAAG;	GAAGAAACCGACCAGGAACG	(AG)14	115–130	60	4	0.549	Yao et al., 2012	EST -SSR
935	na	TM51	AATCATGCCCAAGGACATTC;	CAACCACTACCCATTTCACT	(GGT)6	170–180	58	4	0.445	Yao et al., 2012	EST -SSR
936	na	TM58	CATTATCCCTTTCCTTGTCCA;	GGAGGGAGTAGGAGGTGGTCT	(TCA)6	250–270	58	5	0.82	Yao et al., 2012	EST -SSR
937	na	TM68	CTTCGTCCTCCTCCTCTTTG;	TCACATCATCAGCCTTGGGT	(CTCAAT)5	195–215	60	4	0.596	Yao et al., 2012	EST -SSR
938	na	TM80	AGATCCAAGCGAGTGTCCTA;	CAAATAGAGGCAATTCACCA	(CT)11	105–120	56	5	0.589	Yao et al., 2012	EST -SSR
939	na	TM83	CGAAGACGTCCTCACTAGAT;	TGTCTGTTGTTTCCAGGTAT	(TGAGT)4	200–210	58	4	0.275	Yao et al., 2012	EST -SSR
940	na	TM89	CTATGATGCCTCCTTCAGTTT;	TGTACTTGTATAACACGACCC	(AT)10	245–265	56	4	0.687	Yao et al., 2012	EST -SSR
941	na	TM99	CTGCCCGTGAAGTTAGTTTT;	ATCGAATCAACCATTAGAAAGT	(TC)10	230–255	56	4	0.786	Yao et al., 2012	EST -SSR
942	na	TM107	TGTGGAATAAACAATCCTCCTG;	TCAAAGCAAAGCCCCTCAAT	(TTTGT)4	145–160	58	6	0.871	Yao et al., 2012	EST -SSR
943	na	TM113	GTGTCCTTGTTGGTTGCTTG;	GGGAGACTTTGGAGGTCATG	(CCTCCA)7	135–145	60	4	0.663	Yao et al., 2012	EST -SSR
944	na	TM114	AGACCTACCGAAGCGACCAA;	ACAGCCCAATCCATCCAAAT	(AT)9	185–200	58	3	0.359	Yao et al., 2012	EST -SSR
945	na	TM118	CCTTCAGCAATCTCCCAGTT;	CACAATACCCATCATCCAAC	(TC)9	250–270	56	6	0.874	Yao et al., 2012	EST -SSR
946	na	TM129	CATTTCCTCCCTCAGTC;	TTTCCTTTGCTCACATC	(GTG)5	175–215	51	4	0.574	Yao et al., 2012	EST -SSR
947	na	TM131	ACTTACCGACAATCACTT;	TCCTGCTTTGTTTATGC	(GAGTGT)4	160–200	54	3	0.546	Yao et al., 2012	EST -SSR
948	na	TM132	TCATCAAAGCAACATAAG;	TAATAATGGGCTCTTCA	(TTGTG)3	95–125	51	4	0.731	Yao et al., 2012	EST -SSR
949	na	TM133	AAATGCGTTCGGGTTCT;	TCCAATCACGGTTATGT	(CCT)5	145–180	56	3	0.496	Yao et al., 2012	EST -SSR
950	na	TM134	TTCCGTGACTGATTTATGTG;	TTGAGACTCGGGGTTTTG	(CAT)8	230–260	56	4	0.624	Yao et al., 2012	EST -SSR
951	na	TM136	TCTTCTTCTCAGCCCTTT;	AGGCATTTCATTATAGTCAG	(TTTTG)5	220–270	54	4	0.72	Yao et al., 2012	EST -SSR
952	na	TM137	GGACTTGGAACTCGCTCT;	ATCAGCAGCAACAGAACG	(AGAGA)3	195–330	58	3	0.564	Yao et al., 2012	EST -SSR
953	na	TM138	AACCCTGTTGTTATCTTAC;	ATGGACACTGTTATGAC	(AT)11	180–205	51	3	0.66	Yao et al., 2012	EST -SSR
954	na	TM139	TCAAACACCACCGCAAT;	TCTTCGCCGCAGCAACA	(ATTTTA)3	145–160	48	3	0.686	Yao et al., 2012	EST -SSR
955	na	TM140	CCGGTGCATGATGTCTC;	CCGCAATCTCCTCCAAT	(GCACCA)3	250–290	58	3	0.606	Yao et al., 2012	EST -SSR
956	na	TM141	ACTACAACGGGCTATCA;	TACCCAGTAACATCCAA	(AAAAT)3	140–175	51	4	0.728	Yao et al., 2012	EST -SSR
957	na	TM147	GTTTAGAAATGCGAGGG;	GAGTTTCTCCGAGGGTG	(GTG)5	150–170	48	3	0.429	Yao et al., 2012	EST -SSR
958	na	TM148	GCGTCTGCTGCCGAAAT;	ACAAACATCCTCCTCACCC	(ACC)8	135–155	58	4	0.695	Yao et al., 2012	EST -SSR
959	na	TM149	GTTAAACGTATTATACACCA;	CAGGAAGACGATTGAGA	(TTTGC)3	120–130	51	2	0.441	Yao et al., 2012	EST -SSR
960	na	TM150	TCCCAGCCTCAGAAGAA;	TTGTAACCCGAGCATCA	(TTTTTA)3	220–250	51	3	0.561	Yao et al., 2012	EST -SSR
961	na	TM152	CTTTATTCATAACACCAAAC;	GCTGTGATGAGGTGGAC	(TTTTA)4	150–180	48	5	0.617	Yao et al., 2012	EST -SSR
962	na	TM153	CACCCTTACCCTTCACA;	CCTTCCCACTACTTCCA	(ATTTTT)4	220–260	56	4	0.499	Yao et al., 2012	EST -SSR
963	na	TM156	TGACCCTACAACAAGACC;	TTGCCAACAAGCACCAC	(ATTTTT)5	220–255	54	4	0.832	Yao et al., 2012	EST -SSR
964	na	TM157	ATTCTTTCCCACCTCCC;	TTGATTTGCTCTGCTGCTA	(TTTTTA)5	80–120	51	6	0.876	Yao et al., 2012	EST -SSR
965	na	TM159	GACCCCAAACCTTTATT;	AGTGTTGTCCGTCTCAT	(AT)9	175–215	51	5	0.683	Yao et al., 2012	EST -SSR
966	na	TM160	TATGCTGAAGACATTTAC;	TGGCTTCTTTTACTTAC	(GAT)6	240–295	51	3	0.321	Yao et al., 2012	EST -SSR
967	na	TM161	TCACCTTGGCACCTTCG;	CAGGGTTGCAGCTGAG	(GCACCT)3	140–155	58	4	0.491	Yao et al., 2012	EST -SSR
968	na	TM162	ATCGCACAGACTCTCACG;	AGGCTTTTACTTCTCACAAC	(CTCA)5	100–160	58	5	0.708	Yao et al., 2012	EST -SSR
969	na	TM163	CCAATCATACCTCTATCACA;	GGGGAGGTTATGGGAATC	(ATCAGA)3	145–160	58	3	0.272	Yao et al., 2012	EST -SSR
970	na	TM164	CTTTTCCTTTCCCTCATAG;	GGCCAATTCTGGATCACT	(GCTA)5	160–170	54	4	0.619	Yao et al., 2012	EST -SSR
971	na	TM166	CATCCCAACTACAGATAAG;	GGCCAAGTAAACAGACAC	(AAGGTAC)3	180–250	51	5	0.448	Yao et al., 2012	EST -SSR
972	na	TM169	AATAAGGCTACTCTTGG;	CGGCATTGTCTTTCAGT	(TTTTTG)4	160–210	51	5	0.833	Yao et al., 2012	EST -SSR
973	na	TM170	TCTACTGCTGGCGGTGA;	AGTATCGGCTTGGTTAG	(CAG)5	175–195	56	4	0.26	Yao et al., 2012	EST -SSR
974	na	TM171	ATAACACCCATCAAGGA;	GCCAGAACAAGAAAGCC	(AAGGAG)3	275–305	51	3	0.644	Yao et al., 2012	EST -SSR
975	na	TM172	ATGTGCGTGACACCAAA;	TTCCACTCCAGCCCTTTC	(TTTTC)3	200–300	56	6	0.466	Yao et al., 2012	EST -SSR
976	na	TM173	TCGCCCATTCAATAACC;	TTCGCAAATACAAGCAA	(TGAG)4	240–300	51	3	0.433	Yao et al., 2012	EST -SSR
977	na	TM174	ATCCTCACAAACACTCAAA;	GCAAATGTAGCCAACCA	(TTTAT)5	180–200	56	4	0.546	Yao et al., 2012	EST -SSR
978	na	TM175	ATACACTGCAATGACAGAA;	GCCCTCTAAGTAACTCCTG	(TCTCTG)3	90–145	54	5	0.765	Yao et al., 2012	EST -SSR
979	na	TM176	GATGCTTCAATAGAATG;	ACCAAAGGCGAGGATTA	(ACTCT)3	175–210	48	5	0.713	Yao et al., 2012	EST -SSR
980	na	TM177	CATTTGGTTGAACACTT;	ATAATCTTCGAGCACAG	(TATTT)3	185–230	51	4	0.653	Yao et al., 2012	EST -SSR
981	na	TM179	GTCCCAGAAATCATAACG;	CGACAAGGGATTAGCAG	(TGA)8	148–170	56	4	0.732	Yao et al., 2012	EST -SSR
982	na	TM183	ACTTCATTCCACGTCTT;	CCCTTTCGTCGTTGCTT	(TA)10	110–145	48	5	0.734	Yao et al., 2012	EST -SSR
983	na	TM184	CTCAACTCAACCCAACG;	TCACCCACCCTTCCCTT	(TTTC)4	120–140	54	4	0.431	Yao et al., 2012	EST -SSR
984	na	TM185	TAATCTGACCATCAAAC;	TACTCTTATGAGCTAGGC	(TTTATT)3	120–135	48	2	0.365	Yao et al., 2012	EST -SSR
985	na	TM186	ACTTCCCATTTTCCACA;	ACCCCAATCAGCAACTA	(CACCAA)3	280–300	51	4	0.761	Yao et al., 2012	EST -SSR
986	na	TM187	GAAATGAACAATAACAAGC;	AGGAAACCGATGATTAGG	(TTG)5	140–155	54	3	0.595	Yao et al., 2012	EST -SSR
987	na	TM188	TACACCGAAACAATCACC;	AAGTATAGCTTGGAGGAC	(AAGAA)3	220–260	56	4	0.245	Yao et al., 2012	EST -SSR
988	na	TM189	ATGGAGACCGACCACCC;	GCGCATCTTTAACAGCC	(TGATG)4	160–200	58	5	0.79	Yao et al., 2012	EST -SSR
989	na	TM190	CACAATCAACCCCAATAA;	CAGTGGGTTTGGAATCAT	(TTTTC)5	100–135	56	6	0.749	Yao et al., 2012	EST -SSR
990	na	TM191	ACAACAGCCCCATACTC;	GTGCTCCCGTTATTTCT	(GTTTTT)3	160–175	54	4	0.622	Yao et al., 2012	EST -SSR
991	na	TM193	ATCAATCCATCCCACATTC	ACCCGCATAGCCATAGTTC	(TAAAA)5	250–270	58	6	0.623	Yao et al., 2012	EST -SSR
992	na	TM194	TCACCACGGTCACGTCCA	TGACGGGCGTAACATAAC	(GCG)7	160–205	60	7	0.566	Yao et al., 2012	EST -SSR
993	na	TM195	CACTTCTTCAACGCCACC	CCGATCAGCACCACAATG	(CAC)5	160–195	60	3	0.344	Yao et al., 2012	EST -SSR
994	na	TM196	AAGTGCTTCTCGGCGTGT	TCCTCCTTCCAAATACCA	(TAA)5	175–200	51	4	0.474	Yao et al., 2012	EST -SSR
995	na	TM197	GAGGAGCATTAGCATCTT	GGACCAGTACGAGTAGCA	(AGG)7	120–150	58	6	0.878	Yao et al., 2012	EST -SSR
996	na	TM198	GAGGGTACAAAAGTAAAG	CCCACAACAGAAGAAAAG	(TAC)6	175–200	48	3	0.363	Yao et al., 2012	EST -SSR
997	na	TM200	TTATCCAGCCAGCTTTGT	TATTGAAACCGCTTGTCG	(TTTG)3	145–175	54	5	0.777	Yao et al., 2012	EST -SSR
998	na	TM201	ACAGGAGGAAGCGGTTTT	AGTCCCTTCAGCATTTGG	(TA)11	160–170	56	3	0.222	Yao et al., 2012	EST -SSR
999	na	TM202	AATGGATACAGAAACAG	GCAAGTCAGTGTAAAGT	(TA)9	100–120	55	6	0.707	Yao et al., 2012	EST -SSR
1000	na	TM203	AGAGCTTCTCAACAACCC	ATGGAGCATACTACTCACTT	(GAT)9	165–200	54	5	0.739	Yao et al., 2012	EST -SSR
1001	na	TM205	CAAACCCTGAAGCACAA	GGACCCATCAACATTCC	(ACC)6	130–150	56	6	0.36	Yao et al., 2012	EST -SSR
1002	na	TM207	TCCGCTTAGATCGCATA	GGGCATCAGGTGAGGTG	(AAGAA)3	250–265	56	3	0.239	Yao et al., 2012	EST -SSR
1003	na	TM208	CCTATTGTTTGCATCCC	GACATTTATTGCTGCCACT	(TTTTTG)3	130–165	56	5	0.369	Yao et al., 2012	EST -SSR
1004	na	TM209	AAGGAAAATCTATGGTGAA	ATGGTCAATGCTTGGAG	(TATTTTT)4	165–195	54	5	0.829	Yao et al., 2012	EST -SSR
1005	na	TM210	CCCAGAACTCCCTACAA	GGCAGTCGGGCAGAAGA	(GAAGGT)4	130–170	58	7	0.915	Yao et al., 2012	EST -SSR
1006	na	TM211	ACAACAGCAAGCAACAA	TGTCAGTCTGGGATGAA	(CTA)20	220–265	54	8	0.844	Yao et al., 2012	EST -SSR
1007	na	TM212	GAAGCAGTCACAAGAGGC	CCATCCCCAAATACCAAG	(TC)9	245–255	56	3	0.256	Yao et al., 2012	EST -SSR
1008	na	TM213	CATTAACTGAAACAACCC;	GCAACAAGCCAGCCTCC	(TAGGGT)3	205–222	56	3	0.442	Yao et al., 2012	EST -SSR
1009	na	TM215	AACGCTAAACCTAAAGAG;	GATTCGCAACACCACCCT	(TTTA)4	160–205	54	4	0.793	Yao et al., 2012	EST -SSR
1010	na	TM216	CCCACGGACACTTTGCTC	ACTGCCATCTCATCCTCT	(TCA)8	210–255	54	4	0.649	Yao et al., 2012	EST -SSR
1011	na	TM217	TTAAAACGATCACAACAC	CACCAATGTCAATGTATG	(TC)10	140–175	56	5	0.793	Yao et al., 2012	EST -SSR
1012	na	TM218	TAAAACCAAATTCCACC	CAAAGCAATCACTCTGT	(TC)18	180–213	54	7	0.789	Yao et al., 2012	EST -SSR
1013	na	TM219	CTACGAGCTTTTATTCA	TCGGTCTTTTGTTCTGT	(AT)10	146–155	54	3	0.718	Yao et al., 2012	EST -SSR
1014	na	TM220	ATTTTGGTTCTTGTGAGG	TTGTGGGAGCATTAGCA	(AGACAG)4	148–158	58	3	0.705	Yao et al., 2012	EST -SSR
1015	na	TM221	TCCGGACATCAAAATAGTA	AAGCCTCATGGACAGCC	(CACCAA)3	140–165	56	5	0.616	Yao et al., 2012	EST -SSR
1016	na	TM222	CTCAGAAATCTGGGACA	TTTGGTAACAGGGCTAT	(TGTTA)5	140–170	45	5	0.716	Yao et al., 2012	EST -SSR
1017	na	TM223	AAGGATAGTAATTAACAGA	CTGATTACATTGTTGCT	(CT)17	135–172	51	3	0.785	Yao et al., 2012	EST -SSR
1018	na	TM224	TGGTTCTGGATCGGGTT	CGGTCTCCGAATCAACG	(CT)14	245–260	58	3	0.381	Yao et al., 2012	EST -SSR
1019	na	TM225	CAGAAAGCAGAGCATCG	CCTTCAACACCAAATCC	(CT)17	280–305	58	3	0.771	Yao et al., 2012	EST -SSR
1020	na	TM226	AAGTCTAAAATCCCAAGA	GCGGCAATAAACTACCTA	(TA)10	95–120	45	7	0.748	Yao et al., 2012	EST -SSR
1021	na	TM227	TGCGCTAATCCTTTGTCTTCC	CGTTCATCGGCATTTCCA	(TTTTTA)3	100–140	56	5	0.827	Yao et al., 2012	EST -SSR
1022	na	TM228	AAAACCAACCCATCCCA	GCCCTAATGCCCTTGAT	(TGGGT)4	145–160	54	6	0.672	Yao et al., 2012	EST -SSR
1023	na	TM229	AAGCACAATAAGGCTAC	CCCCACAGTGGAGATAC	(TTTTTG)3	135–150	54	3	0.654	Yao et al., 2012	EST -SSR
1024	na	TM279	CCATGTTTGGTATCTTT	GTCCTTTCTTTCTCAAT	(GTG)5	150–165	45	5	0.685	Yao et al., 2012	EST -SSR
1025	na	TM280	TCAACCCTCACCACCAC	CATTCTCACCAAGGACCAG	(TTGTT)3	231–255	58	5	0.518	Yao et al., 2012	EST -SSR
1026	na	TM281	TTGGCAAACACCATTCAC	GCTTGTGCTGGGAGGAG	(CT)10	145–164	56	5	0.63	Yao et al., 2012	EST -SSR
1027	na	TM282	GATCTGGGTGGTGTCAGT;	TGGTCGTTTGTCCGTAAT	(TTGTT)3	220–246	56	3	0.481	Yao et al., 2012	EST -SSR
1028	na	14	GTCAAGAAAGCTCAAGGC	AAGACCCATACAAAAGATACT	(TTTTTA)3	150–170	52	3	na	Zhao et al, 2008	EST -SSR
1029	na	21	CCACCGTTGATTCTACTTT	GATGGGCTTGTCTTCGTC	(CAC)5	120	53	2	na	Zhao et al, 2008	EST -SSR
1030	na	79	TTGCCATTTCCTTCCTG	AAAACAAGCCACCTCTA	(CATATG)3	258–273	52	4	na	Zhao et al, 2008	EST -SSR
1031	na	108	ATCCACCGTATGATGCT	TGTCTTGTGACCAAATTGAC	(GTGGA)5	153–164	49	6	na	Zhao et al, 2008	EST -SSR
1032	na	228	GAATCAGTGAATAAAGCGTGTA	TGAAGTGGCGGCGGAAGA	(CT)9	170	51	4	na	Zhao et al, 2008	EST -SSR
1033	na	234	CTCCGATTACTTTCTTCC	GCAGGTTAGCGGTGGTTA	(AAAAAG)3	145–151	53	4	na	Zhao et al, 2008	EST -SSR
1034	na	288	CATAGTAGAGAAGACCACCA	GTCAAGTCAAAAACGCCG	(CCG)6	172	52	3	na	Zhao et al, 2008	EST -SSR
1035	na	310	CGCAGAAGTTGCCCATTA	CTCCCATAGGTTTCAGTCAT	(TC)9	152–160	53	4	na	Zhao et al, 2008	EST -SSR
1036	na	395	TTCAGGCACCTCACAA	AAGTAACCCGAAACAT	(TTTTA)3	230–253	52	5	na	Zhao et al, 2008	EST -SSR
1037	na	463	CACTAAGAGCCAAGGTCG	CACATTGATTGAAAGGGAT	(TATTT)4	230–270	53	3	na	Zhao et al, 2008	EST -SSR
1038	na	478	CAACACCACCAACAAGA	GATATGAGATCCGTCCC	(AAAGG)4	90–110	51	5	na	Zhao et al, 2008	EST -SSR
1039	na	496	GAAAGTGCGAAACCAAAC	CTGCGAACCCTCTTGACC	(AG)11	103–132	56	7	na	Zhao et al, 2008	EST -SSR
1040	na	588	TGACAGCAGAACACACAT	ACTGAACCCAACACCACA	(TTCCAA)3	97–160	53	5	na	Zhao et al, 2008	EST -SSR
1041	na	630	ATGAGAAGGAGGACGATG	CATTTATGGACCTGTTCG	(CTC)5	125–210	52	4	na	Zhao et al, 2008	EST -SSR
1042	na	641	CAAGCAATACATACACACA	AACAGAGCATACCCAGAAG	(AGAGA)3	180–210	50	4	na	Zhao et al, 2008	EST -SSR
1043	na	663	CTCTTGATTGGTGCCTTTA	TTGGTAGCCTCTTCTTTTG	(ATTT)4	234–257	48	8	na	Zhao et al, 2008	EST -SSR
1044	na	685	TAGGGTTTTAGTTTCAG	AACATCCTTGCCTCGTC	(TCTCT)5	98–115	53	4	na	Zhao et al, 2008	EST -SSR
1045	na	687	GAGGCGTTTTCAAGGTT	GTAGGTGTGTCGTCCAG	(TGAC)5	170–200	52	6	na	Zhao et al, 2008	EST -SSR
1046	na	699	GAAGAAAAGGGAGGAG	GAAGATGCGATGACAA	(GAAGAC)4	272–341	51	5	na	Zhao et al, 2008	EST -SSR
1047	na	710	AGACTAAGAGAACAACTGGT	GAGCAACATAAGATGAAACA	(TTTTG)3	165–171	47	2	na	Zhao et al, 2008	EST -SSR
1048	na	788	TCTCTCGCTTTGTCTCC	AAAAATAGGGTTGTCAC	(AAGAA)3	147–172	52	4	na	Zhao et al, 2008	EST -SSR
1049	na	802	GCAGAAAACCCTGTCAAT	ATCACCACCCCACCATAC	(AAGAA)3	127–158	53	3	na	Zhao et al, 2008	EST -SSR
1050	na	1036	TCCCTTTTACTGATTGTGAT	CGTGCAAATAATGTGCTGAA	(GGAGT)3	180–210	51	6	na	Zhao et al, 2008	EST -SSR
1051	na	1110	CATTGCCTTGATGCTGA	GATGACGATGGAGTGGG	(TCTGAA)4	110–140	53	5	na	Zhao et al, 2008	EST -SSR
1052	MSE0158	AB623897	TCAAAAATGCTTTCGAATCCGC	CTTGACGAAGTGTTCGTAGGCTTG	(TC)3, (CAC)3, (CCA)7	324	na	na	na	Taniguchi et al 2012b	EST -SSR
1053	MSE0039	AB485968	CCATTCTGCTGCAATTACACATCC	GATTTTGGTAAGCGGCTCATTGTC	(AG)21	171	na	na	na	Taniguchi et al 2012b	EST -SSR
1054	MSG0361	MSG0361	AGATGGAGGTAGAGAGAGAGGCAG	GTTTGTCCCTCTCATTTTCAACGC	(AG)26	291	na	na	na	Taniguchi et al 2012b	EST -SSR
1055	MSG0258	MSG0258	ACTCATCACCATGCCTTCTCCATC	GTTTAGCTCAACTGGTGGAACCTCAACT	(TC)25, (TA)4, (TA)3	289	na	na	na	Taniguchi et al 2012b	EST -SSR
1056	MSE0269	AB623945	TTGACGGCATTTTTGTGTGATAGG	TTTCCTATCATTTCCCACACGCTT	(TC)9, (CA)3	241	na	na	na	Taniguchi et al 2012b	EST -SSR
1057	MSE0316	AB623970	GGAAAGAGGGAACCACCAAAGAAT	CCATTCAGATAGCCAAACAAAGCC	(TC)14	313	na	na	na	Taniguchi et al 2012b	EST -SSR
1058	MSE0282	AB623950	TACGGAAGGAAGGAAGGAAGGAAG	TTTTGATGCGTGAGGGTTAAAGGT	(CCA)7, (CCG)3, (TCA)3	322	na	na	na	Taniguchi et al 2012b	EST -SSR
1059	MSG0121	AB623989	GAGCAAAGAAGTTGTGATTTCGCC	ATTTTGAGATTTCGAAGCTCCACC	(AG)11	264	na	na	na	Taniguchi et al 2012b	EST -SSR
1060	MSG0835	AB624255	ATATTTGGGTGGTGATTGAGGATT	GTTTCACCAATTAATCCACCCCAACAAA	(AT)3, (AG)12	239	na	na	na	Taniguchi et al 2012b	EST -SSR
1061	MSG0542	AB624125	ATATCACATAGGTTTGTCCCACCA	GTTTAGAGGGTAAGGCGGAGTGGAATAG	(TC)12, (TC)9	287	na	na	na	Taniguchi et al 2012b	EST -SSR
1062	MSG0811	AB624246	ACACCACACCACACCACACTTTCT	GTTTGGTCTGAAGCTCCAAAGTGAA	(TC)15	151	na	na	na	Taniguchi et al 2012b	EST -SSR
1063	MSG0814	AB624248	AGAAAGCTCAAACATGGCGAAAAG	GTTTGGACCGACCACTCAAGCAGTCTAT	(AG)15	114	na	na	na	Taniguchi et al 2012b	EST -SSR
1064	MSG0318	MSG0318	ATGTGTTCGCCATTGCTAGGGATT	GTTTAGCACGCTCCATTTTTCAGAGC	(AG)3, (TA)5, (AC)3, (AG)17	300	na	na	na	Taniguchi et al 2012b	EST -SSR
1065	MSG0274	MSG0274	AGTTCACCAACGATCTCTCTCTCG	GTTTGACAGTTCGATACCTGTCAGACAATCA	(TC)4, (TC)11, (AC)11, (TA)5	273	na	na	na	Taniguchi et al 2012b	EST -SSR
1066	MSG0188	MSG0188	ATGGGTTTGAGATTAGGGTTTCAA	GTTTGGTAATATGTTCCCCAGTCCCG	(TG)12, (AG)17, (TG)3, (TG)12, (CG)4, (GT)3, (AG)3, (AG)4, (AG)6, (TA)4, (TAA)3	299	na	na	na	Taniguchi et al 2012b	EST -SSR
1067	MSE0103	FS951354	GCAAGCAAAGGCATTACAAAAAGC	TTCACCAACTGAAAGAATCCCCAT	(TC)14	183	na	na	na	Taniguchi et al 2012b	EST -SSR
1068	MSG0531	AB624115	AGAAGAATAGTCGGAGTTGCAGCG	GTTTCAACTTGCAAAAACCAACTCAG	(TC)13, (TA)8	262	na	na	na	Taniguchi et al 2012b	EST -SSR
1069	MSG0740	AB624217	ATAGAACACCACCTGACTCCAATG	GTTTGTTTTGTCTGGACGTGGCTAA	(TC)12, (TC)5	180	na	na	na	Taniguchi et al 2012b	EST -SSR
1070	MSE0009	CV014223S	CGCTCTTCTTAAGTGGAAAGGGGT	TGGATACGCAAATCTCCAAACAGA	(CT)3, (TC)15	241	na	na	na	Taniguchi et al 2012b	EST -SSR
1071	MSG0410	MSG0410	ATTGATAATGAAATCCGTCGGTGG	GTTTACGGGCTTATTTGTTTGGAACCAT	(GGT)3, (AG)22	172	na	na	na	Taniguchi et al 2012b	EST -SSR
1072	MSE0034	FS951853	CGCTCTCTGTTCCGAAGCTTTTAG	CCTTCACCTCCAAACAACCAAAAC	(TC)14, (TC)4, (TC)4	192	na	na	na	Taniguchi et al 2012b	EST -SSR
1073	MSG0726	AB624212	AGAGAGCTTGCTCATCAAAGTAGTGG	GTTTACCTCCAATTTGTGAAATGCCAAC	(AG)17	103	na	na	na	Taniguchi et al 2012b	EST -SSR
1074	MSG0793	AB624235	ATATCGAGTCCGAACTGTAGCGAG	GTTTGGGTAGTTTACGATTTGAAGGGAGA	(AG)16	160	na	na	na	Taniguchi et al 2012b	EST -SSR
1075	MSE0323	AB623972	AATTCAGTGGCATCCGAGAAGAAG	TCACAGACTTACTACATGAACAAGGCA	(AG)3, (TA)9, (TG)4, (CG)4, (GC)3	331	na	na	na	Taniguchi et al 2012b	EST -SSR
1076	MSE0325a	AB623974	GGAGGTTCAACTCCAGTTTCTCCA	TTTGACGTCACTGCGAAATCTCAT	(AT)3, (TC)8, (TG)3, (TA)3, (CA)3	324	na	na	na	Taniguchi et al 2012b	EST -SSR
1077	MSG0448	AB624077	ATTTGTTGCCGTCGACACTAGAGA	GTTTCCACCACACACACACACATACACA	(AG)3, (AG)5, (AG)8, (AG)5, (GTG)3	246	na	na	na	Taniguchi et al 2012b	EST -SSR
1078	MSG0199	MSG0199	AGGAATTTTCAGGTGAGGGAAAGC	GTTTGGCATTGGTATCGTGTTATTTGC	(AG)13, (AG)4, (AG)4, (AGT)3, (AG)9, (TG)8, (CAA)3	280	na	na	na	Taniguchi et al 2012b	EST -SSR
1079	MSG0053	AB623984	AGACAACGGAGCACTCATGTCATC	GTTTCAGGTTTCGAACTGTTGTGTGCAT	(AG)14	173	na	na	na	Taniguchi et al 2012b	EST -SSR
1080	MSE0275	AB623947	AACTCTCTGCCCAACACGTTACCA	CTTAGGTTTCGAAGACAGCCCAGA	(TC)4, (TC)5, (CCT)4	216	na	na	na	Taniguchi et al 2012b	EST -SSR
1081	MSG0476	AB623897	ATGGAGGGTCGCCTATGATGGAGT	GTTTGGAGGGAGACTTTTGATTTTTGGC	(GA)3, (AG)14, (AG)6	290	na	na	na	Taniguchi et al 2012b	EST -SSR
1082	MSE0177	AB485968	ACCCATCACCACTTCCTTTCCTTC	GGTCCATCACCGACTTAACGAGAG	(TC)12	245	na	na	na	Taniguchi et al 2012b	EST -SSR
1083	MSG0460a	MSG0361	AGATGAAGGGGACAACCCAATTTT	GTTTCAATGGTTGAGATTGTTTGCTCAC	(AG)20, (GAA)3	151	na	na	na	Taniguchi et al 2012b	EST -SSR
1084	MSG0613	MSG0258	ACATACACGTATTCACAAGTTGGTCC	GTTTCCAAACTAATGCGATCCATACCA	(TC)16, (TA)3	246	na	na	na	Taniguchi et al 2012b	EST -SSR
1085	MSE0207	AB623945	TTACGAGTGTGCGGAGTCTACGAG	TCCACTGAGAAGACGATGCGTTTA	(AG)14	254	na	na	na	Taniguchi et al 2012b	EST -SSR
1086	MSG0471	AB623970	ATCCCTCATTTGGACTTTGCATTT	GTTTGCAGGGTTAGCATTTTTGGAAC	(AG)17, (AG)6	187	na	na	na	Taniguchi et al 2012b	EST -SSR
1087	MSG0544	AB623950	ATATGAAGTGGGTGGAGGGTTTCT	GTTTCAGTCGAGCTCAATTGTTCG	(AG)3, (AG)18	202	na	na	na	Taniguchi et al 2012b	EST -SSR
1088	MSG0747	AB623989	ATCTGTCTCTGCCGATCTCTGTTG	GTTTAAAGAGAAGAAGCATTTGGGAGGG	(TC)17	198	na	na	na	Taniguchi et al 2012b	EST -SSR
1089	MSE0173	AB624255	GTGTTCACCAACAACTCACCAAGG	TGTCGAACAAAGATACACCCCAAA	(TC)10, (TA)9	285	na	na	na	Taniguchi et al 2012b	EST -SSR
1090	MSG0429	AB624125	AGGACCGTTCTTCCCTACCTGTAA	GTTTGAGATTGAGGATGTGGTCGTTGT	(TC)24	298	na	na	na	Taniguchi et al 2012b	EST -SSR
1091	MSE0280	AB624246	GTCCTCTCTCTTTCATCGCGGAG	ATGAATCGACGACGACGAAAACAC	(TC)4, (TC)8, (AG)3, (TA)3, (TA)6	207	na	na	na	Taniguchi et al 2012b	EST -SSR
1092	MSG0430	AB624248	AGGAGAGGAGATGAAGAGTTGCTG	GTTTAAGCAAACCCAAGAGGCGTATTTT	(AG)4, (AG)4, (AG)16	215	na	na	na	Taniguchi et al 2012b	EST -SSR
1093	MSG0655	MSG0318	ATGGTATCAGTGGATTGGGAAAGG	GTTTCTCTGGGTTCTTCCCAAGTTGTC	(GA)3, (AG)13, (GA)3	226	na	na	na	Taniguchi et al 2012b	EST -SSR
1094	MSE0263	MSG0274	AGTCTCAGCATCACCGATTCACAG	TGGGTCTGAGTTGGTTGTGATTGT	(AG)11	332	na	na	na	Taniguchi et al 2012b	EST -SSR
1095	MSG0609	MSG0188	ACACCCAAGTCCAAACTCAAACTC	GTTTCGACTGATCGGTGACCTTCTCC	(AG)19	158	na	na	na	Taniguchi et al 2012b	EST -SSR
1096	MSG0518	FS951354	ATGTGAGTGAGATTAAGCGAGGGG	GTTTACTTTCAGGATACGGTAGGGCGA	(AG)3, (AG)19	296	na	na	na	Taniguchi et al 2012b	EST -SSR
1097	MSE0023	AB624115	TGAAACAACCACCTCCCTTGATCT	AGCAGCGAAGAAGGATTCATTACG	(TC)13, (TC)7, (CT)3, (TA)5	213	na	na	na	Taniguchi et al 2012b	EST -SSR
1098	MSE0305	AB624217	TGGGGTCAGGTTCAGAAATAATGG	TCCTACCAAAAGGCAAAAAGAGACA	(TC)3, (TC)18	271	na	na	na	Taniguchi et al 2012b	EST -SSR
1099	MSG0694	CV014223S	ATCCTCACCTCCATTAAGGAGCAA	GTTTAAAGGCCAGAAGTGTAGAACTGCG	(TC)18	167	na	na	na	Taniguchi et al 2012b	EST -SSR
1100	MSG0394	MSG0410	AGGATGTCGGAGGGAGATTTAGAG	GTTTCCCTAAAATTCATTCTCACGCCT	(GA)3, (AGG)3, (AC)3, (AG)16	283	na	na	na	Taniguchi et al 2012b	EST -SSR
1101	MSE0297	FS951853	AGCTGAGTCCTAGAGACCCCCACT	TCAGTGGATTGATTGAGATTGGGA	(TC)6, (TA)3, (TA)3, (AT)3	260	na	na	na	Taniguchi et al 2012b	EST -SSR
1102	MSG0590	AB624212	ATACATTGGTGCTCATTCCCAAGC	GTTTGACACTCGTCGCTAGGCTACTG	(TA)4, (AG)16	116	na	na	na	Taniguchi et al 2012b	EST -SSR
1103	MSG0096	AB624235	TAAATCCCCGAAATCCCTAAATCG	TTTGTTCCTTCGGAGTATGATCGG	(TC)17, (AC)10, (AT)3	234	na	na	na	Taniguchi et al 2012b	EST -SSR
1104	MSE0223	AB623972	TTTGTGCTCTCATCACCATCATCA	ATTCTCACCTTGGTGCCTCTCTTG	(CAA)12	269	na	na	na	Taniguchi et al 2012b	EST -SSR
1105	MSE0231	AB623974	GAAAGAGAGATTGTGGGTTGTGGG	TTGGCGATAACTTCGAGACACAAA	(TC)5, (TC)3, (TC)13	328	na	na	na	Taniguchi et al 2012b	EST -SSR
1106	MSE0245	AB624077	TTCGTTCTTCGGATAGTCTCAGGC	TATCTTGGAGAGCTTGTTGGGAGC	(AG)12	203	na	na	na	Taniguchi et al 2012b	EST -SSR
1107	MSG0371	MSG0199	ATGGCATCGCAAAAGGAGAATAGT	GTTTGTTTACATTCAACAACTGCCCG	(TC)23, (GAA)3	232	na	na	na	Taniguchi et al 2012b	EST -SSR
1108	MSE0006	AB623984	GGGGACTCACTCATTCACTTCAATC	ATCCCAGCTCTGTAAAACGACCAC	(TG)4, (AG)9, (AGA)3, (AG)3	257	na	na	na	Taniguchi et al 2012b	EST -SSR
1109	MSG0219	AB623947	ATGTTGAGTTGTCGACCCAGAGAG	GTTTACCTCACCTCACCTGAAAAACCC	(AG)7, (AG)6, (TC)3, (TG)3, (TA)3, (TA)3, (AG)13	234	na	na	na	Taniguchi et al 2012b	EST -SSR
1110	MSG0572	AB624134	AGCACTCTCAGGATTTCTGCTCGT	GTTTCTGGTGATGAAAGCCCAGTTTC	(TC)20	157	na	na	na	Taniguchi et al 2012b	EST -SSR
1111	MSG0592	AB624144	ATAGTTCGATGACTCCGATACCAA	GTTTGAGAGAGGGAGAGCGAGAGAATGA	(TCT)3, (TC)17	218	na	na	na	Taniguchi et al 2012b	EST -SSR
1112	MSG0473	AB624092	ATGATGTTGATGGATTGGTGTGGA	GTTTATGTGCGGGACTTTGTGTTTTTG	(AG)3, (AG)20	216	na	na	na	Taniguchi et al 2012b	EST -SSR
1113	MSG0382	MSG0382	ACCAAAGCTGAATCATTAATTGCC	GTTTGCCATGGAAGGAAGTGAAGTGAG	(AC)3, (AT)3, (TC)3, (TC)16	281	na	na	na	Taniguchi et al 2012b	EST -SSR
1114	MSG0255	MSG0255	ACCCTTGTCTATTCTCCATCGCTC	GTTTCTAGGGTTTGCGTTGAGACCTTC	(TC)21, (AC)3, (AC)3, (AC)5	245	na	na	na	Taniguchi et al 2012b	EST -SSR
1115	MSG0533	AB624117	AGACCTAGCCAAGACAACCACACC	GTTTCCCCTATTTTCCCGACTGTCT	(AG)18, (GA)3	223	na	na	na	Taniguchi et al 2012b	EST -SSR
1116	MSG0462	AB624085	AGGACAAACCGAAACAAAATGACC	GTTTGAGGTCGAAGTCATAGCGTCATCA	(AC)3, (TC)4, (TC)16	292	na	na	na	Taniguchi et al 2012b	EST -SSR
1117	MSG0322	MSG0322	ATTTTGTGACAACACTACTGTGCAA	GTTTGAGGTCCTGGTGGTAGTTCCATT	(TC)12, (TC)16	251	na	na	na	Taniguchi et al 2012b	EST -SSR
1118	MSG0098	AB623987	CAAGCCAGAGCTTCCTCGTATGAT	TCGTTCGTCAACTTACTCACTCGC	(TG)4, (AG)11, (AG)6, (AG)4, (AG)3	163	na	na	na	Taniguchi et al 2012b	EST -SSR
1119	MSE0082	FS948901	TACAAAATCCCTCCCCCAAAAA	TCAAACTAAGAACCAATGCCACCA	(CA)3, (TA)13	167	na	na	na	Taniguchi et al 2012b	EST -SSR
1120	MSE0029	FS949897	ATAGCCAATCAAGCTCCTCCTCCT	AGTCTGTTCCTCCCTTGATGATCG	(AG)14, (AG)7, (GGA)3	276	na	na	na	Taniguchi et al 2012b	EST -SSR
1121	MSE0230a	AB623929	AGTCTAGTTGGGCAACGGTGAGAC	AAAAGTCATTCCCCTTTTCCCCTT	(TC)4, (TC)4, (TC)5	348	na	na	na	Taniguchi et al 2012b	EST -SSR
1122	MSG0232	MSG0232	ATTTCGATCTCCCAGACGTGAACT	GTTTACAGAACTAGAAGCACCAAACCGC	(TC)3, (TC)3, (TC)3, (TC)3, (TC)24	214	na	na	na	Taniguchi et al 2012b	EST -SSR
1123	MSG0717	AB624208	ACCCCTTCCGATCATCAGGTACTA	GTTTCTCACCAATCAACACCGTTTCA	(TC)13, (TA)4	189	na	na	na	Taniguchi et al 2012b	EST -SSR
1124	MSE0244	AB623935	TCATCTCCACACAACCCATTCCTA	AGAGAGCAAGTAAGCCTCCCACTG	(AG)13	235	na	na	na	Taniguchi et al 2012b	EST -SSR
1125	MSE0196	AB623910	ACACACATACAACCCAACCCAAGC	AGCCTCGTATAGGAGTGAGCGAAA	(TC)3, (TC)3, (TC)9, (AC)3	333	na	na	na	Taniguchi et al 2012b	EST -SSR
1126	MSG0612	AB624155	ACAGCAAAGCCCGATCAGTACCTA	GTTTGAGATTCGCTGACTTAGGGCTTCA	(TC)19	275	na	na	na	Taniguchi et al 2012b	EST -SSR
1127	MSE0210	AB623919	TCCACTCTTGTCCGGCTCTTCTAT	TTGGACTCATCGAAGGGGATCTTA	(AG)15	344	na	na	na	Taniguchi et al 2012b	EST -SSR
1128	MSG0386	MSG0386	ACGCATGCTGATGTATGTCAAGAA	GTTTGGGAAGCACGACCGACTAGAATAA	(TC)25	157	na	na	na	Taniguchi et al 2012b	EST -SSR
1129	MSG0666a	AB624182	ACCCTCACAACAAACCCTGGTCTA	GTTTCAGTCGATTTTTCTTCCCCGT	(AGA)3, (AG)15	273	na	na	na	Taniguchi et al 2012b	EST -SSR
1130	MSG0806	AB624243	ATTATCCGACTGTGGGTCTTTCCA	GTTTCTTTTCCTGCACTGTGATCCGAATA	(AG)16	163	na	na	na	Taniguchi et al 2012b	EST -SSR
1131	MSE0045	AB461368	TTGGCGATAACTTCGAGACACAAA	CTCCCTCCCTCCCTTTTAATGGTT	(AG)14, (GA)3, (AG)4	222	na	na	na	Taniguchi et al 2012b	EST -SSR
1132	MSG0727	AB624213	AGAGCACCTAGAGGGAGAGTGAAA	GTTTACCCTTCATTTCCTCACAACCTCA	(AG)3, (AG)8, (AG)6	257	na	na	na	Taniguchi et al 2012b	EST -SSR
1133	MSE0061	FS949588	ACACACATACAACCCAACCCAAGC	GGAGGACTCTGCATCCATTACAGC	(TC)3, (TC)3, (TC)9, (AC)3	148	na	na	na	Taniguchi et al 2012b	EST -SSR
1134	MSE0077	AB361050	CCCAGGCGTCTTTGTATACGTCTC	TCGAAATGCACTCTCTCATTTTCG	(TC)3, (TC)10, (CG)3	137	na	na	na	Taniguchi et al 2012b	EST -SSR
1135	MSG0666c	AB624182	ACCCTCACAACAAACCCTGGTCTA	GTTTCAGTCGATTTTTCTTCCCCGT	(AGA)3, (AG)15	273	na	na	na	Taniguchi et al 2012b	EST -SSR
1136	MSE0221	AB623925	CAGCCTGTACTCTTCCATTCTTGC	TTTTTCAGTCACTAGCTCTGGGGC	(TC)14	206	na	na	na	Taniguchi et al 2012b	EST -SSR
1137	MSG0666b	AB624182	ACCCTCACAACAAACCCTGGTCTA	GTTTCAGTCGATTTTTCTTCCCCGT	(AGA)3, (AG)15	273	na	na	na	Taniguchi et al 2012b	EST -SSR
1138	MSG0402	MSG0402	ATGACACTCGGTCCATAAATTCAA	GTTTGGTGATGACACGACCTAGGGTT	(TC)25	255	na	na	na	Taniguchi et al 2012b	EST -SSR
1139	MSG0437	AB624072	ATACTTTTGCAGACCCACCTCCTC	GTTTCCCAGTGGCACTAAAGTTGCCTAA	(AG)17, (AG)7	293	na	na	na	Taniguchi et al 2012b	EST -SSR
1140	MSE0268	AB623944	GGGGGTTGTCAGTTGATTTCTCAC	GAAACCAGAGACTCTTATGGCGGA	(AG)6, (AG)9, (AG)3, (AG)3, (AG)4, (GA)3	209	na	na	na	Taniguchi et al 2012b	EST -SSR
1141	MSE0206	AB623915	TTTCTTTTCGGATGATCAAGCTCC	ATATCATTCCCGCATCCTTCAGAG	(AG)7, (GGT)6	329	na	na	na	Taniguchi et al 2012b	EST -SSR
1142	MSE0254	AB623939	ATCCTGTCAAAGCTCCTCTTGTGG	GAGTAGCATTTTGGCTTATTGGATCAC	(CT)3, (TC)19, (AT)3	239	na	na	na	Taniguchi et al 2012b	EST -SSR
1143	MSG0383	MSG0383	ACCAGGTCACAAGACTCAGAACAA	GTTTCGACTTCGTCTTCATCTGTTGC	(AG)25	153	na	na	na	Taniguchi et al 2012b	EST -SSR
1144	MSE0250	AB623937	CTTCCCCAAACCACCATCAAAATA	GAAATTGAAGAACACGAACCTGCC	(ATC)3, (CA)3, (TC)19	340	na	na	na	Taniguchi et al 2012b	EST -SSR
1145	MSE0226	AB623927	TCAGTTCCGTTTTGTTTCCTTGGT	TGAACCTACTCTCATCCCAAATGC	(TA)11	217	na	na	na	Taniguchi et al 2012b	EST -SSR
1146	MSG0742	AB624218	ATAGTGAGCCATTTGGTGCGTTTT	GTTTAGGTTTTCGCTTGGCTATCACATC	(TC)17	296	na	na	na	Taniguchi et al 2012b	EST -SSR
1147	MSG0530	AB624114	ACGGATAAAATTTTTGTGTCTGGC	GTTTCAAAGTGAAGCTCCCAAGATGC	(TC)3, (TC)15, (TC)3	266	na	na	na	Taniguchi et al 2012b	EST -SSR
1148	MSG0598	AB624149	ATGAGAGTGTGAGAGAAGGGGAGG	GTTTCGGTTGAGACGAATGATCCAAAAT	(AG)17, (AG)3	228	na	na	na	Taniguchi et al 2012b	EST -SSR
1149	MSG0561	AB624129	ACCAATGGTTCAGGCGTTAAAATA	GTTTCAATGGGTGACAACGATGGTAGAA	(TC)14, (CT)3, (ACC)3	247	na	na	na	Taniguchi et al 2012b	EST -SSR
1150	MSE0003	CV066965S	CTCTCTGTTCCCCGTTCTGTTGAT	TCTGAAGCAGAGGTGAAGATAAGGAGA	(TC)21	286	na	na	na	Taniguchi et al 2012b	EST -SSR
1151	MSG0672	AB624185	ACTCCATTTCTCATCATCCTTTCC	GTTTGAAACCATGAAAGCACACACC	(AG)18	298	na	na	na	Taniguchi et al 2012b	EST -SSR
1152	MSG0162	MSG0162	ATAATATCGGCTGGCATCGTAATG	GTTTGAGAATCTAAGGGAGTTGCGGGTT	(TC)6, (TC)4	137	na	na	na	Taniguchi et al 2012b	EST -SSR
1153	MSG0327	MSG0327	ACGTTCAAAACCGTAATTTGGTCC	GTTTGCCACAGTTGCAATCAAGTGGTAG	(TC)18, (TC)3, (CGT)3, (TC)3	273	na	na	na	Taniguchi et al 2012b	EST -SSR
1154	MSG0312	MSG0312	AGTAGGGAGTCTGCTGCCATTAGT	GTTTCGTCTCCAACAATTTCACTCCA	(AG)25, (ATG)3	178	na	na	na	Taniguchi et al 2012b	EST -SSR
1155	MSG0673	AB624186	AGAAACCCTAACCAGTTACGGAGG	GTTTACCCTCAAAAGTTCACACACTCAT	(AG)18	286	na	na	na	Taniguchi et al 2012b	EST -SSR
1156	MSG0444	AB624075	ATTACCTCAGTGTCGATTGCCGTT	GTTTAAGCCTCAACTCAGCCCTTTTCA	(AG)4, (AG)8, (TG)12	262	na	na	na	Taniguchi et al 2012b	EST -SSR
1157	MSG0213	MSG0213	ACTGTGTCTTCTCGCAGTTTGTGT	GTTTGCAGCGACTACCTTCATCTCTTCC	(CT)3, (TC)9, (TC)16, (TA)3, (TG)8	222	na	na	na	Taniguchi et al 2012b	EST -SSR
1158	MSG0236	MSG0236	ATACCGATGTCCCCTTCTTTCTC	GTTTCTCTGTCATCTTCTTCGAGCC	(TC)3, (TC)4, (TC)19, (AC)6, (CT)3	179	na	na	na	Taniguchi et al 2012b	EST -SSR
1159	MSG0400	MSG0400	ATCATGGATGGCTAGATTGCTTTG	GTTTCAAGTTTGATCAAGGGGTTGTATGC	(TC)15, (TC)4, (TC)3, (CT)3	226	na	na	na	Taniguchi et al 2012b	EST -SSR
1160	MSE0075	FS949483	TCACGTTTTGTAGCCTAGGTTCTTCA	AAATCAATGTTTCGATCGCTGCTC	(TC)4, (TC)12	178	na	na	na	Taniguchi et al 2012b	EST -SSR
1161	MSG0049b	AB623983	ATTGGAAAATGCGTAAAAAGCTCG	GTTTCCCTCGGGTCTTTAAATATGAGCC	(AG)3, (AG)20	152	na	na	na	Taniguchi et al 2012b	EST -SSR
1162	MSG0380	MSG0380	ACAGACCTTCACCCTCTCCATTTC	GTTTACCTCTGCCTTCGTTCTTCAGC	(AG)21, (TA)4	277	na	na	na	Taniguchi et al 2012b	EST -SSR
1163	MSG0504	AB624103	ATCCCACTTCTTCCACTTCACGAT	GTTTCGAAGAGCGGTTGATGGAGAATAG	(TC)16, (TC)3, (TC)3	201	na	na	na	Taniguchi et al 2012b	EST -SSR
1164	MSG0642	AB624167	ATCATGAAGGACGACATGCAGAAG	GTTTCTTTTGCCTACGATACAATGCCAAG	(TC)19	285	na	na	na	Taniguchi et al 2012b	EST -SSR
1165	MSE0238	AB623932	GGAGGGTTAGGGTTTCGATCACA	AGACCTTCTTGTGCATCTTGCCTC	(TC)7, (CT)3, (CAA)4	298	na	na	na	Taniguchi et al 2012b	EST -SSR
1166	MSG0494	AB624101	AGCCATAGAGCAACAGTGAAATCG	GTTTCCCTAAAACCTTGAAGCAACCAA	(AG)18, (AG)4	254	na	na	na	Taniguchi et al 2012b	EST -SSR
1167	MSG0240	MSG0240	ACGCGATTTCTTGAACTAGCTCTC	GTTTCGATCGCAAACATAAACATCCTTG	(CT)3, (TC)26, (TC)5	203	na	na	na	Taniguchi et al 2012b	EST -SSR
1168	MSG0248	MSG0248	AGTGGGGGTGGAGACGATAAAAGA	GTTTGAGCCCGTTTTTCTTCAAAATGAC	(GGT)4, (AG)3, (AG)11, (TG)12, (CA)3	255	na	na	na	Taniguchi et al 2012b	EST -SSR
1169	MSE0015	CV014201S	AGGCCCTCCAGAACCTCACAAA	ATTGTTCCCTCCTACCTCCCCATA	(ACC)3, (CCA)3, (TA)5, (TA)5	268	na	na	na	Taniguchi et al 2012b	EST -SSR
1170	MSG0748	AB624221	ATCTTTCCTCTCTCCGATCCATTG	GTTTGAACAATCCTCCGAATCGGTACT	(TC)17	174	na	na	na	Taniguchi et al 2012b	EST -SSR
1171	MSG0463	AB624086	AGGGTCGATGATTGAAGAAGAACA	GTTTCGAATCGGATTTAATACCCGTGAG	(AG)20, (AT)3	254	na	na	na	Taniguchi et al 2012b	EST -SSR
1172	MSG0240	MSG0240	ACGCGATTTCTTGAACTAGCTCTC	GTTTCGATCGCAAACATAAACATCCTTG	(CT)3, (TC)26, (TC)5	203	na	na	na	Taniguchi et al 2012b	EST -SSR
1173	MSG0816	AB624249	AGAGAGACGCAGAAATGATTGAGA	GTTTCCGATTATTTGAGGGAATGCAG	(AG)15	289	na	na	na	Taniguchi et al 2012b	EST -SSR
1174	MSG0640	AB624165	ATATGTGTTGAAACACCAGCGGAC	GTTTAACAACTTTCAACATCCACGGACA	(AG)3, (AG)16	279	na	na	na	Taniguchi et al 2012b	EST -SSR
1175	MSG0722	AB624211	ACTCATTCCTACACAGCCGAAAAC	GTTTAACGCGTGTAGAGCGCAAAACTA	(TC)4, (TC)13	103	na	na	na	Taniguchi et al 2012b	EST -SSR
1176	MSG0810	AB624245	ACACAGTTTCAAACCAATGACACC	GTTTCAATGATGGTGACAGACGATGA	(AG)15	284	na	na	na	Taniguchi et al 2012b	EST -SSR
1177	MSE0204	AB623913	CGATCGTCGTTCTTGAAATCCCTA	GCATAACCTGGAACGGTTTGGTAA	(AG)15	293	na	na	na	Taniguchi et al 2012b	EST -SSR
1178	MSE0296	AB623958	GGGGTTCTGCGATTTCTTTCTCTG	ATGATTGGGGAAAGGAGAAGAGGA	(GAA)13, (GA)3	272	na	na	na	Taniguchi et al 2012b	EST -SSR
1179	MSE0299	AB623961	CATCTCCTGAATCACTCCCAGACA	ATCAGAATCGTCAGCAGCATCAAC	(AC)5, (TA)3, (AG)6	270	na	na	na	Taniguchi et al 2012b	EST -SSR
1180	MSE0156	AB623896	AGAATCGCTAAGGCAGAGCAATCA	ATGAAGCAACCCAGAACGACTAGG	(AG)5, (AG)11	226	na	na	na	Taniguchi et al 2012b	EST -SSR
1181	MSE0313	AB623968	TGCTATGCCGCCTAACAAAAACTT	ACCACCAACAACAATTCCCACTCT	(AG)3, (AG)12	228	na	na	na	Taniguchi et al 2012b	EST -SSR
1182	MSE0321	AB623971	TATAACTCTGCGGGGAGTTTTGGA	TTTGAAAAGGAAGGTGCAAGCAGT	(AG)13	292	na	na	na	Taniguchi et al 2012b	EST -SSR
1183	MSG0541	AB624124	ATACTGCCCACAACCACCTAAAAT	GTTTACGGACAAGTTTTCTCCTAACCCG	(TC)18, (TC)3	280	na	na	na	Taniguchi et al 2012b	EST -SSR
1184	MSG0788	AB624233	AGTCGAATATGGGGTTAGGTGTGA	GTTTACAGACCACTCCCTCCCTTCA	(AG)3, (AG)13	300	na	na	na	Taniguchi et al 2012b	EST -SSR
1185	MSG0446	AB624076	ATTGCCCGCAGTCTGTTTTTCTAT	GTTTGACAACGAAAAGACGATCTGCTCA	(TC)4, (TC)20	266	na	na	na	Taniguchi et al 2012b	EST -SSR
1186	MSG0571	AB624133	AGAACTAGGGGTAGAAAGCGGGTA	GTTTATGCAAGCAAAGGGTAGGTTGG	(AG)20	195	na	na	na	Taniguchi et al 2012b	EST -SSR
1187	MSG0702	AB624201	ATGTTGGACCAGTAGCACCGAAAC	GTTTCGGGTTCCTTTCTCAAACTCC	(AG)18	283	na	na	na	Taniguchi et al 2012b	EST -SSR
1188	MSG0578	AB624138	AGGTGTATGGGAATCGAGATGAGC	GTTTCAGTCCAAATTACCGACATCCACA	(TC)20	191	na	na	na	Taniguchi et al 2012b	EST -SSR
1189	MSG0417	MSG0417	ACACCCTCATTCTTCTCCCTTTTT	GTTTGTCGGATTTGGACTCTTTGGTT	(TCT)3, (TC)18, (TC)3	290	na	na	na	Taniguchi et al 2012b	EST -SSR
1190	MSG0435	AB624070	AGTTAATGACCGGACAAACCTCCA	GTTTCACAACAACAACAGCCATTCATCA	(AG)3, (CA)3, (AG)18	281	na	na	na	Taniguchi et al 2012b	EST -SSR
1191	MSE0293	AB623955	AATGTCGATCTCTGCAACACCAAG	GCGTCGAAGAAGATGAGGAGAGAG	(TC)5, (TC)4, (TC)5, (CCT)3, (CCT)3	261	na	na	na	Taniguchi et al 2012b	EST -SSR
1192	MSG0597	AB624148	ATGAATAGGGTCGCAGGACTTGAA	GTTTACTTAGGGCTCCGCTTTTCATCA	(AG)17, (AG)3	250	na	na	na	Taniguchi et al 2012b	EST -SSR
1193	MSG0838	AB624256	ATCTACGGCACACAAATTACGACG	GTTTAAATGAAGGCAGTGGAGCAA	(AG)3, (AG)12	213	na	na	na	Taniguchi et al 2012b	EST -SSR
1194	MSG0121d	AB623989	GAGCAAAGAAGTTGTGATTTCGCC	ATTTTGAGATTTCGAAGCTCCACC	(AG)11	264	na	na	na	Taniguchi et al 2012b	EST -SSR
1195	MSE0209	AB623918	TAACAGAGCAGAACCCCCTTCTCA	GTGGCAGTCTGTGAGCTGTTGTTT	(TC)8, (TC)4	299	na	na	na	Taniguchi et al 2012b	EST -SSR
1196	MSE0167	AB623901	GGTCTGAAACCATTTTCGCTTCTC	CATCCCATCACTGATCATCTCCAC	(TC)12	214	na	na	na	Taniguchi et al 2012b	EST -SSR
1197	MSG0096a	AB623986	TAAATCCCCGAAATCCCTAAATCG	TTTGTTCCTTCGGAGTATGATCGG	(TC)17, (AC)10, (AT)3	234	na	na	na	Taniguchi et al 2012b	EST -SSR
1198	MSG0423	AB624063	ACTCCATGTGCTGCTCTGTAGTTC	GTTTGCAGGAAGTTGAGCCAGAC	(TC)4, (TC)13, (AC)7	163	na	na	na	Taniguchi et al 2012b	EST -SSR
1199	MSG0308	MSG0308	ACCGTTTGCAGGAGACATCATTTT	GTTTCTGCCTCTCTCCCTCTCACTA	(AG)11, (AG)8, (AG)3, (AG)3, (AG)3	250	na	na	na	Taniguchi et al 2012b	EST -SSR
1200	MSG0290	MSG0290	AGATCCCTGTTAGATTGGGTTCAA	GTTTAAGATTTGAAAAGAGGGTCGAGGC	(AC)3, (TC)26	189	na	na	na	Taniguchi et al 2012b	EST -SSR
1201	MSG0482	AB624097	ATTGCCTCAAAACCAAGGTTGAAG	GTTTAGTTCTGCGCTGGCAAAGAGTT	(CG)3, (AG)20	245	na	na	na	Taniguchi et al 2012b	EST -SSR
1202	MSG0420	AB624061	ACGTCAATCATGCCTTTGACAGTT	GTTTGGTTCTGTCACGGAATTGAA	(TC)4, (TC)20	279	na	na	na	Taniguchi et al 2012b	EST -SSR
1203	MSG0713	AB624205	ACACAGTTTTCTCAGCCATTTCCT	GTTTGTAGAGAGCTTGTGAACGCAGC	(TC)3, (TC)14	296	na	na	na	Taniguchi et al 2012b	EST -SSR
1204	MSG0563	AB624131	ACCATCGTAGCCCCCTACCACTAT	GTTTCAAACCCTATTTACCAACTGCCG	(AG)17, (GAT)3	190	na	na	na	Taniguchi et al 2012b	EST -SSR
1205	MSG0818	AB624250	AGCATTTCAGCCTGTAGGAGTGAC	GTTTCAAGGTAGGCTTTAGAGAGTAAGGCTC	(TC)15	136	na	na	na	Taniguchi et al 2012b	EST -SSR
1206	MSE0119	AB485973	GCCCGAAGAGATGTTCAAGTTTGT	TTTCCATTTCCACCTACTTCCCAA	(TG)3, (AG)10	103	na	na	na	Taniguchi et al 2012b	EST -SSR
1207	MSE0121	AB485974	CCGCTCGCTAACTACGACTCTCTC	CGGCAAGTATGATTTTTCCAGGAG	(AG)13	177	na	na	na	Taniguchi et al 2012b	EST -SSR
1208	MSG0398	MSG0398	ATAGTCAGATTTGTGGGTTCGCAA	GTTTAAAACGAAGATTGGCTCCAGTGAG	(AC)3, (TC)12, (TC)4, (CT)3, (AC)3	265	na	na	na	Taniguchi et al 2012b	EST -SSR
1209	MSG0706	AB624203	ATTGAAAGGCACATCGATCCTCAT	GTTTGCAGAGATGATGAGCGTAGGTCAA	(TC)15, (AC)3	293	na	na	na	Taniguchi et al 2012b	EST -SSR
1210	MSG0395	MSG0395	AGGTCAGAGATCGGAGATGGTGAC	GTTTGAACAAACCCTAGTCAAACCC	(AG)3, (AG)6, (AG)16	176	na	na	na	Taniguchi et al 2012b	EST -SSR
1211	MSG0532	AB624116	AGACAATCTAGTGCGGCAATCTCC	GTTTCCAGAAATCCCTTTTCAATCTGC	(TC)4C, (TC)17	206	na	na	na	Taniguchi et al 2012b	EST -SSR
1212	MSE0294	AB623956	GGTCCTCTCACCTTTATCTTCAACT	GTGCCTGAAGAGCAGACAGTGAAA	(TC)18	249	na	na	na	Taniguchi et al 2012b	EST -SSR
1213	MSE0047	AB485970	TGATCATCTCTAAACCCCTAAAACCC	TGATGTTGGAATGGTTGAAGGAGA	(TC)13, (TC)4, (TC)3	268	na	na	na	Taniguchi et al 2012b	EST -SSR
1214	MSE0266	AB623943	AAGGAAAGCAGGCGTTCACGA	AATCAGTGTCGGAAGTGGGCTTAG	(AG)12, (AG)3	207	na	na	na	Taniguchi et al 2012b	EST -SSR
1215	MSE0154	AB623895	TGTGCCGTAGAGAATGGCAGTTTA	ACACATGTCTGTGTAGCCGGAAAA	(TC)13	323	na	na	na	Taniguchi et al 2012b	EST -SSR
1216	MSE0035	AB461372	CACCTTCAATCTTCCATTGACGC	CACAAAAACCCCAAAATACCCTCC	(TC)13, (AG)4, (AG)5	213	na	na	na	Taniguchi et al 2012b	EST -SSR
1217	MSG0233	MSG0233	ATTTCTCCTCCAGATACGACGGCT	GTTTATGGGCTCTGACAGTATGGG	(AGG)3, (AG)27, (AAG)3, (GCA)3	273	na	na	na	Taniguchi et al 2012b	EST -SSR
1218	MSG0679	AB624189	AGGAAGTCCCCAGTAATCTCAGCC	GTTTGCACACTGAGCTGCATCTTTA	(AG)18	265	na	na	na	Taniguchi et al 2012b	EST -SSR
1219	MSG0800	AB624241	ATCTTGTTTTGAAGTGTCGGTGCT	GTTTAACAGCAGCAAATACGCACAACTC	(TC)16	181	na	na	na	Taniguchi et al 2012b	EST -SSR
1220	MSG0472	AB624091	ATCCGAATGAGAGATCCGAATGAT	GTTTGCCCGAAATTGATAAAGGTGGTTT	(TCT)3, (TC)17, (TC)3	215	na	na	na	Taniguchi et al 2012b	EST -SSR
1221	MSE0072	AB361049	ATTCAGTCCACCCTACCCCCTAAA	AGCATCCTTTGGATACCCTTCTGG	(TC)14, (TC)3	188	na	na	na	Taniguchi et al 2012b	EST -SSR
1222	MSG0610	AB624154	ACAGAGGAGGAAGATGATCGGTAA	GTTTGAAGAAGAAGAAAACTCCCGCCAT	(TC)16, (TG)3	293	na	na	na	Taniguchi et al 2012b	EST -SSR
1223	MSG0311	MSG0311	AGGTAAGGACTCACTGGTGTCTCG	GTTTATGTGGTGATTTTCGAATGTCGG	(AG)10, (AG)18	226	na	na	na	Taniguchi et al 2012b	EST -SSR
1224	MSG0560	AB624128	ACCAAGACACCTAACTCAAGCGAA	GTTTGCAACTGGTTCAACTCATCATCC	(AT)3, (AG)17	178	na	na	na	Taniguchi et al 2012b	EST -SSR
1225	MSE0138	FS949402	TTTTCCCCAATTTCCTCAACCTCT	GTGTCGATTGATCAACAATATGAGC	(CCT)7, (ATC)3, (TGT)3	214	na	na	na	Taniguchi et al 2012b	EST -SSR
1226	MSG0201	MSG0201	ATCATTTCCAACCACGCTTTTCTC	GTTTCCCTATTCTATCCACATTGTACCCA	(TC)3, (TC)5, (TC)3, (TC)4, (TC)6, (TC)3, (TC)4, (TC)4, (TC)12	279	na	na	na	Taniguchi et al 2012b	EST -SSR
1227	MSG0670	AB624184	ACGAAAAGCAAGCTACACCACTCC	GTTTCACTCCTTTCAAGCTCTTGATCTC	(AG)18	154	na	na	na	Taniguchi et al 2012b	EST -SSR
1228	MSE0326	AB623975	ATATGGAAGGAGCAACAGAACCCA	AAAGCCTGTTCTGACCACAAAACC	(TC)9, (TG)4	241	na	na	na	Taniguchi et al 2012b	EST -SSR
1229	MSG0121c	AB623989	GAGCAAAGAAGTTGTGATTTCGCC	ATTTTGAGATTTCGAAGCTCCACC	(AG)11	264	na	na	na	Taniguchi et al 2012b	EST -SSR
1230	MSE0220	AB623924	CACATACAGCAAGCTCACTCACTCA	TGAGTAGACCCAAGTAGGGTTCGG	(AC)3, (AG)5, (AC)3, (AG)4	237	na	na	na	Taniguchi et al 2012b	EST -SSR
1231	MSG0443	AB624074	ATGGTGCTAGCTGTTTCTCCATGT	GTTTCAAGTAAGCACCCTCAAGAGCTGA	(TC)15, (TC)6, (AC)3	298	na	na	na	Taniguchi et al 2012b	EST -SSR
1232	MSE0041	FS950273	AGACAGTGCTCCATCTCCATCTCC	TACCCTTGGATTTTGCCCACATAC	(TC)4, (TC)4, (TC)10, (TC)3	283	na	na	na	Taniguchi et al 2012b	EST -SSR
1233	MSE0044	FS948949	CAGCTTAGCAGCCATCATTCAACA	ACTCTTTTTACGAACAACACCCGC	(TA)11, (AG)4, (AG)6	131	na	na	na	Taniguchi et al 2012b	EST -SSR
1234	MSE0198	AB623911	AACGAGCCTGATAACAGGTTTTGG	TATTCTTCCTGTGCACATCCTCCA	(AG)4, (AG)3, (AG)3, (AG)3	231	na	na	na	Taniguchi et al 2012b	EST -SSR
1235	MSE0050	FS947935	TTTGAGTCCGTCATTGTTCCACAC	GTTTTGATCGAGGGAGTCAGAGGA	(TTC)3, (TC)14, (CA)3	269	na	na	na	Taniguchi et al 2012b	EST -SSR
1236	MSE0011	CV014421S	GGGGGAACAACGAACAGATTAGAG	TGGATTAGGGCTGAAATTAGGGCT	(GA)3, (AG)7, (AG)5, (AG)3	211	na	na	na	Taniguchi et al 2012b	EST -SSR
1237	MSG0433	AB624069	AGGGTAGGAGTAGTTCTCCATCGG	GTTTAAAAAGATCTCCCCACTTTCTCCG	(AG)21, (GA)3	152	na	na	na	Taniguchi et al 2012b	EST -SSR
1238	MSE0053	AB461367	GAAATCCCCAAAATTTGTCTCAGTG	CTTCACGATGAGAGTGTGACCGTT	(GA)3, (TC)16	270	na	na	na	Taniguchi et al 2012b	EST -SSR
1239	MSG0619	AB624158	ACGCCCCTACTGTATCTGGTTCTC	GTTTACAGTGACCACCGCCTCTACCT	(GCA)3, (AG)16	253	na	na	na	Taniguchi et al 2012b	EST -SSR
1240	MSE0302	AB623963	TTGATTCCATTTGGAGAGGGAGAA	AAGAGGAGGAGTAGGAGGAGGCAA	(AG)3, (AG)9	347	na	na	na	Taniguchi et al 2012b	EST -SSR
1241	MSG0454	AB624081	ACTCATTATGCTTTGCCACCTTTT	GTTTCAAATGATGAATGGTATGCCGAC	(TC)3, (TC)20	232	na	na	na	Taniguchi et al 2012b	EST -SSR
1242	TMS_15	AB551791	GCCCCCATGTATGTTTCTCCTCTGA	GTTGCCGATTGCGAAGAGAAGATAGA	(TC)13, (TC)4	99	na	na	na	Taniguchi et al 2012b	EST -SSR
1243	MSG0535	AB624119	AGCATTTTGGTTAAGTGGCGTTTA	GTTTGGGAACACAACGAAGGTGAGCTAT	(GA)3, (TC)15, (TG)3	297	na	na	na	Taniguchi et al 2012b	EST -SSR
1244	MSG0558	AB624127	ACAGACTCATCCAACCTTTCCTCT	GTTTCTAGTGTCTTCGATTTCTCA	(TC)3, (TC)17	285	na	na	na	Taniguchi et al 2012b	EST -SSR
1245	MSE0162	AB623900	CCTCTGCTTCCTCTGATTCGTACC	CACTCAGATTTCTTTTTCCCACGG	(AG)16	208	na	na	na	Taniguchi et al 2012b	EST -SSR
1246	MSE0170	AB623903	ACAACCATCCACCGTATATCCACC	ACACAAATATGCACCATCACCGTT	(TC)12, (TA)3	328	na	na	na	Taniguchi et al 2012b	EST -SSR
1247	MSE0008	CV013757S	ACAAGCTCGGGCAACCACCAT	AACAATGTCTGGCTTCTTTTCCCA	(TA)4, (AG)14	129	na	na	na	Taniguchi et al 2012b	EST -SSR
1248	MSE0190	AB623908	TGTGCATCTTAGGACAAGCTCAGG	GACTTCTTAAGAGCAGCAGCCAGC	(TA)4, (AG)10	224	na	na	na	Taniguchi et al 2012b	EST -SSR
1249	MSE0108	FS948805	AGTCCATGGTGGTTGATGATCCTT	TTGGGAGTAGGATTCTTGCAGAGC	(TC)6, (TA)8	266	na	na	na	Taniguchi et al 2012b	EST -SSR
1250	MSE0239	AB623933	GGGAGCACAAGAAAACAAGGAACA	AAGACATTTTATGCGCCACAATCC	(AG)3, (AG)9	248	na	na	na	Taniguchi et al 2012b	EST -SSR
1251	MSG0744	AB624219	ATCCATGTTAAAGCGACTGTCACG	GTTTCCATCTGGTGGTGGTGATGTAGT	(TC)3, (TC)14	283	na	na	na	Taniguchi et al 2012b	EST -SSR
1252	MSG0133	MSG0133	AGCTGAAGCCGTCTATGATCCAGT	CAATTGTCTCTGGTTCGGTTGTTG	(TC)14	235	na	na	na	Taniguchi et al 2012b	EST -SSR
1253	MSE0295	AB623957	GAATCCACTTGTGTTCTTCATGCG	ATATTCTCCATTGCACCCCAAAAC	(AG)13, (AG)4	350	na	na	na	Taniguchi et al 2012b	EST -SSR
1254	MSG0668	AB624183	ACCTGAGTGACCTCTCGAGTTCGT	GTTTAAAACCCAGCCTCCCATTTTTC	(AG)3, (AG)15	216	na	na	na	Taniguchi et al 2012b	EST -SSR
1255	MSG0403	MSG0403	ATGATCGCCGGTTTAGAGATGAAT	GTTTAAGCTGGCTAACCTACACGGAGC	(TC)25	298	na	na	na	Taniguchi et al 2012b	EST -SSR
1256	MSG0540	AB624123	ATACCAAGCACAATGGCTTCTCTC	GTTTGACGAAGTTTGGTTCCACAGACCT	(TC)3, (TC)14, (AC)4	255	na	na	na	Taniguchi et al 2012b	EST -SSR
1257	MSE0037	AB485967	TATACCCATTTGCCTTGCTTGGTC	GAAGCAAATTTGGGAAATCAGTGC	(CA)3, (TC)12, (AG)4, (GAA)3	215	na	na	na	Taniguchi et al 2012b	EST -SSR
1258	MSG0603	AB624150	ATTCGCTTCCAAAACCTCCATCTA	GTTTCACCATTGTGCACTTAACCACCAT	(TC)17, (CCA)3	296	na	na	na	Taniguchi et al 2012b	EST -SSR
1259	MSE0217	AB623923	GGAGATCTGTTCTGTTCGGAGCAT	CCATCGACCATCGAATTTACATCA	(AG)9, (AG)3	344	na	na	na	Taniguchi et al 2012b	EST -SSR
1260	MSE0241	AB623934	ACATCAAACCCTTCTTCCTCCTCC	AGTCTTTGCTCCCAACAAAACA	(TG)3, (TA)9	340	na	na	na	Taniguchi et al 2012b	EST -SSR
1261	MSE0325b	AB623974	GGAGGTTCAACTCCAGTTTCTCCA	TTTGACGTCACTGCGAAATCTCAT	(AT)3, (TC)8, (TG)3, (TA)3, (CA)3	324	na	na	na	Taniguchi et al 2012b	EST -SSR
1262	MSG0643	AB624168	ATCCCCAAAGCAACTCAACAGAAA	GTTTGTGCTTCTGAAGTCAGGATACGC	(AG)19	165	na	na	na	Taniguchi et al 2012b	EST -SSR
1263	MSG0389	MSG0389	AGAAGCAACGAAGATCCACTGAAG	GTTTCTATCCTTCGTGGCAATGGATTT	(AG)22, (AG)3	292	na	na	na	Taniguchi et al 2012b	EST -SSR
1264	MSG0766	AB624228	ACCAAGGGCATCCTATACAATGTT	GTTTGCCCTCAATGGGTTTAATTGAGT	(AG)16	149	na	na	na	Taniguchi et al 2012b	EST -SSR
1265	MSE0237	AB623931	CTCTCCTTCTTCACACCCTCCAAA	TTGTTCTCAAAGAACCTCCTTCGC	(ACC)3, (TC)4, (TC)3, (TC)4, (TCT)5	338	na	na	na	Taniguchi et al 2012b	EST -SSR
1266	MSG0330	MSG0330	AGCAAATGATGATGATTACGAACC	GTTTCATTGAGTTGTTGGCTTCTTCG	(TC)3, (TC)17, (TC)3, (TC)4	277	na	na	na	Taniguchi et al 2012b	EST -SSR
1267	MSG0650	AB624173	ATGATGAGAACGGTAGGAGGTGGT	GTTTCGCCTCTTTCTAAATCACAAACCC	(AG)3, (AG)16	216	na	na	na	Taniguchi et al 2012b	EST -SSR
1268	MSG0221	MSG0221	AGTGAATCTAGCCGACCTGCTTGT	GTTTGTCCATAAAGACATGAGGAGGCA	(AGG)3, (GGA)4, (AG)3, (AG)17, (TG)3, (TA)3, (TA)4	296	na	na	na	Taniguchi et al 2012b	EST -SSR
1269	MSG0237	MSG0237	ATCATGCGAAGAATGAAGACAACC	GTTTCAGCATCCTATGCTCCTCCAAAAC	(AG)16, (AG)19	234	na	na	na	Taniguchi et al 2012b	EST -SSR
1270	MSG0576	AB624136	AGCCTCAAGTAACCTCAGCTCAAA	GTTTCCAGCTGTTTCTACAAAGCTCCAC	(AG)3, (AG)13, (AG)4	263	na	na	na	Taniguchi et al 2012b	EST -SSR
1271	MSG0584	AB624141	ATAAAGAAAATGGTGGGTTGTCGG	GTTTGCTGCCTGTGCAACAAGATTA	(TC)17, (AT)3	195	na	na	na	Taniguchi et al 2012b	EST -SSR
1272	MSG0824a	AB624252	AGGGTGGATTTTTAGGTGTGGAAT	GTTTGGACAAGGAAATGATGGACAAAGG	(AG)15	165	na	na	na	Taniguchi et al 2012b	EST -SSR
1273	MSG0127	MSG0127	ATCGACAGATCTCGAAACAGACCA	GTTTACACAACACTCCCTCACTTCCTCC	(AG)11	184	na	na	na	Taniguchi et al 2012b	EST -SSR
1274	MSG0720	AB624210	ACTAAGGTCCCTCAACCTCATACCC	GTTTGGTTGGGGAATCTAGGGTTTC	(CT)3, (TC)14	206	na	na	na	Taniguchi et al 2012b	EST -SSR
1275	MSG0359	MSG0359	ACTCTCATTTGCAACCACACTTTG	GTTTCCCACATTGTACCCACATTCACAT	(TC)3, (TC)5, (TC)7, (TC)7, (TC)4	228	na	na	na	Taniguchi et al 2012b	EST -SSR
1276	MSG0316	MSG0316	ATGACCACCCCTCTTGAAATTAGG	GTTTAGCTGAGATTTGAGCTCAGGAACG	(TC)21, (AC)3, (TC)4	197	na	na	na	Taniguchi et al 2012b	EST -SSR
1277	MSE0135	FS950401	AAGATCCAGGTCAGACCAGCC	AATGTTGAGAGCGAATGAGGGAAG	(TC)3, (AG)10	204	na	na	na	Taniguchi et al 2012b	EST -SSR
1278	MSE0100	AB461370	TTCTTTCCGTGTACATACACCCCC	GAATTGTTGGAGGCCGTAGAATTG	(TC)15	253	na	na	na	Taniguchi et al 2012b	EST -SSR
1279	MSE0271	AB623946	GGCTCTTCTTAGATCCATACAAACCA	ACCTCATCTGAGTCCTCCCATGTC	(TC)13	340	na	na	na	Taniguchi et al 2012b	EST -SSR
1280	MSG0661	AB624179	ACAACCCGAATTTAACCGGTATTT	GTTTACATCCACCACAGAACAATGGCTA	(TC)15, (TC)3	165	na	na	na	Taniguchi et al 2012b	EST -SSR
1281	MSG0413	MSG0413	ATTGTCGATCCAACCACAATCG	GTTTCTTGGTGTGTTCTCTGAGGCTG	(TC)25	290	na	na	na	Taniguchi et al 2012b	EST -SSR
1282	MSE0304	AB623964	GGAAACCCTAGCTCTTCAGCACAA	CCAAACCCCAACAAACATAACAGC	(TC)7, (TC)5	329	na	na	na	Taniguchi et al 2012b	EST -SSR
1283	MSG0700	AB624200	ATGGGTATTGCAAGGAAAAGAGGA	GTTTAGAGACAGTTGACCGGGCTTC	(AG)14, (AG)4	198	na	na	na	Taniguchi et al 2012b	EST -SSR
1284	MSG0821	AB624251	AGCGAATTTCAGTGCGTCTATCTC	GTTTCGTCATCGTCTTCAATTTGGTGT	(TC)15	239	na	na	na	Taniguchi et al 2012b	EST -SSR
1285	MSE0215	AB623922	TAGAGGGCTTTGACACAGCAACTG	GGTGGATATCATCCAACCTTCCAC	(TC)10, (TG)5	227	na	na	na	Taniguchi et al 2012b	EST -SSR
1286	MSG0824b	AB624252	AGGGTGGATTTTTAGGTGTGGAAT	GTTTGGACAAGGAAATGATGGACAAAGG	(AG)15	165	na	na	na	Taniguchi et al 2012b	EST -SSR
1287	MSG0808	AB624244	ATTCTGGGTTTATTTTGAGGGCGT	GTTTGATAGTAGATCGGTTGCGACGAA	(TC)12, (TC)4	191	na	na	na	Taniguchi et al 2012b	EST -SSR
1288	MSG0779	AB624230	AGAGGTTCGTGCAAGGTCAACATC	GTTTGGCTTGCTTATGTATCCCTG	(TC)16	281	na	na	na	Taniguchi et al 2012b	EST -SSR
1289	MSE0159	AB623898	AAATCTTGATCGCAATCTTGCTCC	CAAATTGATTTCTCACATAGGGCCA	(TC)20, (TG)5	298	na	na	na	Taniguchi et al 2012b	EST -SSR
1290	MSE0291	AB623953	AATCAAATAACACTTGCACCCGC	AAAAAGAGAAAGTCACGTCCACGG	(CA)3, (TC)9	231	na	na	na	Taniguchi et al 2012b	EST -SSR
1291	MSG0388	MSG0388	ACTTTGTCTTCTTCGTCGTTGTGA	GTTTAACGCCTCCAAATGTGGTAGACAC	(AG)14, (AG)4, (AG)3, (AG)4	183	na	na	na	Taniguchi et al 2012b	EST -SSR
1292	MSG0587	AB624142	ATAATCGAGTTGAGGCAAGGCAAG	GTTTCCCTATGGTTTGTGACTGATGTGC	(AG)20	242	na	na	na	Taniguchi et al 2012b	EST -SSR
1293	MSE0089	FS949251	GCCGTCTTCTTCTTCTTCTCTCCC	ATAATCACCTGGAAAACAGCGGAA	(AG)5, (AG)7, (TG)3	294	na	na	na	Taniguchi et al 2012b	EST -SSR
1294	MSG0353	MSG0353	ACGATTAAGGGAGAGAAGAGAGGG	GTTTCCAATCCACACCAGACTCTT	(AG)4, (AG)4, (AG)15, (AG)3	221	na	na	na	Taniguchi et al 2012b	EST -SSR
1295	MSE0276	AB623948	GTCAAGATCGGGTCTAGGGTTCCT	CCACTCAGCGACAATTCTCTCCTT	(TC)14, (TC)3	328	na	na	na	Taniguchi et al 2012b	EST -SSR
1296	MSG0659	AB624177	ATTTTCACGGGCAGCTCTCTCTCT	GTTTAGTTGGGGAAAATCGAAAATGGG	(TC)16, (TTC)3	284	na	na	na	Taniguchi et al 2012b	EST -SSR
1297	MSE0017	CV014903S	TTCTCCACCCTCTGCTATCTCTCG	CAATACCATGTGCCCAAAAACAGA	(AC)3, (TA)3, (AG)4, (AG)6	216	na	na	na	Taniguchi et al 2012b	EST -SSR
1298	MSG0646	AB624170	ATCGGAAACCAAACAGGACGATTA	GTTTACAATCGACGATGAAGCTCGTG	(AG)16, (AGT)3	250	na	na	na	Taniguchi et al 2012b	EST -SSR
1299	MSG0525	AB624111	ACACCACACCCATCTCTATCCCAT	GTTTCCAATTCCAGTCACCCTCCTTTA	(TC)18, (AGG)3	236	na	na	na	Taniguchi et al 2012b	EST -SSR
1300	MSE0051	AB461365	CCTTGCAAGTGGACAAAACTGTTC	AGCTGCAGAGACGTAGGCATTTCT	(TC)15, (TA)4	189	na	na	na	Taniguchi et al 2012b	EST -SSR
1301	MSE0031	FS951496	CAGATCTGAAGGTGAAGGGTTTCG	TTTCTTATGAGACTTGGCCTTCGC	(TC)8, (TCT)9, (AC)3, (CA)3	269	na	na	na	Taniguchi et al 2012b	EST -SSR
1302	MSG0142	MSG0142	ATGGAGAAGGGTGAGATTTGAGGA	GTTTACCGATCTACCACCATCACCTCAT	(AG)10	146	na	na	na	Taniguchi et al 2012b	EST -SSR
1303	TMS-LA3	AB212680	CCTCTCCTCCCCTCCCAAAA	TTCCTCCGTCGTTGTCTCTCC	(GA)5, (CA)9	151	na	na	na	Taniguchi et al 2012b	EST -SSR
1304	MSE0230b	AB623929	AGTCTAGTTGGGCAACGGTGAGAC	AAAAGTCATTCCCCTTTTCCCCTT	(TC)4, (TC)4, (TC)5	348	na	na	na	Taniguchi et al 2012b	EST -SSR
1305	MSE0028	FS951387	CCAACCCAAAATTTCACATGATAGC	TTCAACAACATCGCTAGAGGTCCA	(TC)21, (AG)3	177	na	na	na	Taniguchi et al 2012b	EST -SSR
1306	MSE0288	AB623952	GCAGAGATGGAGGGGACTCTGTAA	TCGCCAGAACTCAACAGAACACTC	(TC)10, (TG)3	266	na	na	na	Taniguchi et al 2012b	EST -SSR
1307	MSG0777	AB624229	AGACCTAGAAATTCTTCACTTCCCC	GTTTAGGGTTCGAAAGGGAGACTGGT	(TA)3, (AG)13	258	na	na	na	Taniguchi et al 2012b	EST -SSR
1308	MSG0203	MSG0203	ATTCCCCTTCTTAACAGCCACAGA	GTTTAGGGGTAGACGAGTGCTCAACATC	(GAT)3, (TG)4, (TG)19, (TC)14, (AC)4	255	na	na	na	Taniguchi et al 2012b	EST -SSR
1309	MSG0525	AB624111	ACACCACACCCATCTCTATCCCAT	GTTTCCAATTCCAGTCACCCTCCTTTA	(TC)18, (AGG)3	236	na	na	na	Taniguchi et al 2012b	EST -SSR
1310	MSG0629	AB624162	AGCCGATACAGTCGGATACATCTC	GTTTCACCCATTTCAATCTCAGACTGGT	(AG)19	271	na	na	na	Taniguchi et al 2012b	EST -SSR
1311	MSG0412	MSG0412	ATTGGTTACTAGCCGTTGGTAGCG	GTTTACAACCTCTGGCCTCTCTTTACCC	(AG)25	269	na	na	na	Taniguchi et al 2012b	EST -SSR
1312	MSG0142	MSG0142	ATGGAGAAGGGTGAGATTTGAGGA	GTTTACCGATCTACCACCATCACCTCAT	(AG)10	146	na	na	na	Taniguchi et al 2012b	EST -SSR
1313	TMS-LA3	AB212680	CCTCTCCTCCCCTCCCAAAA	TTCCTCCGTCGTTGTCTCTCC	(GA)5, (CA)9	151	na	na	na	Taniguchi et al 2012b	EST -SSR
1314	MSG0730	AB624214	AGGGAGATGGAACATTTCTCGAAT	GTTTCTTTCCTCTCCCTTTCTCGGA	(GT)3, (AG)3, (AG)8, (AG)3	231	na	na	na	Taniguchi et al 2012b	EST -SSR
1315	MSG0731	AB624215	AGGTTGAAATGCCAGAAACGAGAG	GTTTCGACATCGCCTGTTCTTCACTTTA	(AG)9, (AG)8	199	na	na	na	Taniguchi et al 2012b	EST -SSR
1316	MSE0181	AB623907	CGGTTTCTCTGAAGACAGATTTCACAT	TTCTCACACCGCGAAACCTAATCT	(TC)8, (TC)4, (TC)4	238	na	na	na	Taniguchi et al 2012b	EST -SSR
1317	MSG0426	AB624065	AGATCGCTTGAGACTGGATTGATT	GTTTGAAGAAGATGAGGAGCCCATCAAA	(TG)3, (AG)21	280	na	na	na	Taniguchi et al 2012b	EST -SSR
1318	MSE0260	AB623941	TGAATTAATGGGTGAGATGCCTGA	CGATGCATACAAAGATTGAGCCAC	(AC)4, (AG)15	246	na	na	na	Taniguchi et al 2012b	EST -SSR
1319	MSG0300	MSG0300	ATGATTTGGAGATTTGGTTTGTAGG	GTTTGAAGAAAAAGGTAAGGGAGAAAGGGA	(TC)14, (TC)15	284	na	na	na	Taniguchi et al 2012b	EST -SSR
1320	MSE0113	AB485972	TACCTTCTGCAACTCCAGCAATCC	TGAGATTGACCATCTTTCATCGGA	(TC)14	223	na	na	na	Taniguchi et al 2012b	EST -SSR
1321	MSG0297	MSG0297	ATCGAGTGGCTCGACTTTGATTTT	GTTTAAACCCGAATCTGGACTACCACAA	(CA)3, (TC)20, (TC)6	173	na	na	na	Taniguchi et al 2012b	EST -SSR
1322	MSE0342	AB623980	GCTGGTCAGTTTAGAAATGAAGATG	TGTGAGCAAACCCTACCCTACCAT	(TG)15	292	na	na	na	Taniguchi et al 2012b	EST -SSR
1323	MSG0760	AB624225	ACAAATACGTAGCAGACATGAAGCA	GTTTAAGTTTGGGGGACAAACATTGAGA	(AG)16	185	na	na	na	Taniguchi et al 2012b	EST -SSR
1324	MSG0511	AB624105	ATGATGAGCTCCCTTCAAATGTCA	GTTTAGACTAATTTGAGTCGACCCGACC	(TC)22	296	na	na	na	Taniguchi et al 2012b	EST -SSR
1325	MSG0574	AB624135	AGCCAGCTGTTTGCACAGATTTAT	GTTTAGGGCTCAAAGAAGGTCCCAAT	(TC)20	282	na	na	na	Taniguchi et al 2012b	EST -SSR
1326	MSG0452	AB624080	ACCTCTGCCTTTCGATCACTGTAA	GTTTGTTCTTGTTCCCAACCTCCAC	(TCT)6, (TC)14, (AT)3	238	na	na	na	Taniguchi et al 2012b	EST -SSR
1327	MSG0657	AB624176	ATTCAGGTGACATGGTCCATCCTT	GTTTAGCATGATGACCTACAATGTGTG	(TC)19	180	na	na	na	Taniguchi et al 2012b	EST -SSR
1328	MSE0101	FS950763	ATGCTCTCCTCTGTTTACGCCTTG	ACGAATTCTGACCACGAAACCCTA	(GC)3, (AAC)3, (CCA)6, (CCG)3	250	na	na	na	Taniguchi et al 2012b	EST -SSR
1329	MSE0306	AB623966	CACCAACGAACGGTTCAGATAACA	CTTATGTTGGCGATCGGGAGATAC	(TC)3, (TC)5, (TC)8	330	na	na	na	Taniguchi et al 2012b	EST -SSR
1330	MSE0022	AB361048	CCTGCAGTGTAGAAAAGCCCCAAT	CGATCTGGGAGCTTCTTGGAGATA	(TC)19, (TA)9, (AC)5	192	na	na	na	Taniguchi et al 2012b	EST -SSR
1331	MSG0577	AB624137	AGGGATTGGAGTTCTAGGGTTTTG	GTTTACAGCTACGGTCGGAAGAGAACC	(AG)11, (GGC)3, (AG)3, (GA)3	174	na	na	na	Taniguchi et al 2012b	EST -SSR
1332	MSG0649	AB624172	ATGAGAAGCGTGTTTGCACTAGGA	GTTTAAGAGAGACGAACCAATCGGGTTT	(TC)19	300	na	na	na	Taniguchi et al 2012b	EST -SSR
1333	MSE0205	AB623914	CGGCCTTCCCGTCTTATCTTCATA	CATTTCCGAAGGAGTGGTTGAATC	(AC)3, (TC)11	286	na	na	na	Taniguchi et al 2012b	EST -SSR
1334	MSE0171	AB623904	ATTCATCCATATCCATGCCGACAC	GAAACGTGCGAAAAAGAAATGGTC	(TC)16, (CTC)3	213	na	na	na	Taniguchi et al 2012b	EST -SSR
1335	MSE0012	CV013680S	GGGAGAACCAACCCAGTCTATACTCC	GCTTGGAAAGTTCGGAGACGATTA	(TG)3, (AG)14	291	na	na	na	Taniguchi et al 2012b	EST -SSR
1336	MSG0421	AB624062	ACGTCCCAGTGGATCAAAAGAATA	GTTTGCTTCCACCAATGATCGTAAAGA	(CT)3, (TC)15, (CT)3, (TC)3	288	na	na	na	Taniguchi et al 2012b	EST -SSR
1337	MSE0143	FS951913	GCCTTTTTGTCAGAAACGGTGACT	CAGCAATCTTTGGTTTTGTTGTGC	(AG)8, (TC)4	176	na	na	na	Taniguchi et al 2012b	EST -SSR
1338	MSG0719	AB624209	ACGAAGAAAAGGTCAGCCCTAAAA	GTTTGGACACTTCCTCAATTAGGGTTTGC	(AG)14, (GGA)3	300	na	na	na	Taniguchi et al 2012b	EST -SSR
1339	MSG0467	AB624087	ATAAAACGTTTGGTTCTTCACTCAC	GTTTAAGAGAAGGCGAAGAGGGATGACT	(TC)20, (CCA)3	172	na	na	na	Taniguchi et al 2012b	EST -SSR
1340	MSG0798	AB624239	ATCGTAGCACACAAACACGATGAA	GTTTGGGAAAACCTAATGTGCAGC	(TC)3, (TC)10, (TC)3	298	na	na	na	Taniguchi et al 2012b	EST -SSR
1341	MSE0298	AB623960	CCTCCATTTCTGCTTCAATCACCT	GTCTCATCAACACACAATCCCCAG	(TC)6, (CT)3, (TC)4	239	na	na	na	Taniguchi et al 2012b	EST -SSR
1342	MSG0439	AB624073	ATCAAGGGACCCTGCACTATGAAA	GTTTCATTCCTCCATTCCCTTCTCC	(AG)17, (AG)4, (AG)3	153	na	na	na	Taniguchi et al 2012b	EST -SSR
1343	MSE0032	FS949441	TTTTTCCCTCAAACCTTCTTCAGC	TTAATCCCCTGGTGCTCATTCTGT	(AG)4, (AC)13, (TC)3, (TC)3	221	na	na	na	Taniguchi et al 2012b	EST -SSR
1344	TMS-LA4	AB551792	GATCTACAGCCACGGTTCTGAG	TCAACACATTCTACAAATTCATCATC	(AT)7, (AC)13	175	na	na	na	Taniguchi et al 2012b	EST -SSR
1345	MSG0490	AB624100	AGAAGCGGCAGCGTATAGATCTTG	GTTTCGTCTCACGGGTGTGGATCTT	(AG)3, (AG)3, (AG)13, (TG)3	139	na	na	na	Taniguchi et al 2012b	EST -SSR
1346	MSE0055	FS949373	ATCACGAACCACCTCCTCCTCAT	TGCAGATATACATAACTCCAACCCT	(CCA)3, (ACC)3, (CCA)3, (TA)6, (TA)4	254	na	na	na	Taniguchi et al 2012b	EST -SSR
1347	MSG0641	AB624166	ATCAGTGCTCTTAGATGTTGCGGA	GTTTGGAAAACTTGGACCGTTCATCT	(AG)19	241	na	na	na	Taniguchi et al 2012b	EST -SSR
1348	MSE0292	AB623954	GGGGTTCTTTTAGCTATCCCCC	ACTCAGACCATTGCACGATTCAAA	(TC)12, (TA)3, (CT)3, (TC)4	345	na	na	na	Taniguchi et al 2012b	EST -SSR
1349	MSG0480	AB624095	ATTACCAGATGGGAGGGGAAAAGA	GTTTGAGCTCAGTCAGTCTCAATCGCAC	(AG)5, (AG)18	240	na	na	na	Taniguchi et al 2012b	EST -SSR
1350	MSG0469	AB624088	ATACCCTGAGGCTGTGAGAAGTTG	GTTTAAGTTCTGCCAAACAGGCACA	(AG)23	138	na	na	na	Taniguchi et al 2012b	EST -SSR
1351	MSG0404	MSG0404	ATGCTTGGTAGATGGTGGTAGTGG	GTTTGCATGTAGCACCACCATTTTGT	(AG)25	235	na	na	na	Taniguchi et al 2012b	EST -SSR
1352	MSG0593	AB624145	ATATCTTTGTCCACCGGCAAGTTC	GTTTGAAAATTGTAAGCCACTAGGGCAA	(TC)20	286	na	na	na	Taniguchi et al 2012b	EST -SSR
1353	MSG0282	MSG0282	ATCACGGACCAGGGTTATCACAGT	GTTTCATACAAAATGGGTTTCGGGTC	(TG)3, (AG)14, (AG)5, (AG)4, (AG)4	272	na	na	na	Taniguchi et al 2012b	EST -SSR
1354	MSE0212	AB623920	CCACACACACAAACACGACTCATC	GCTTCTTTCTGCAGATCGTCCTTC	(TC)13	227	na	na	na	Taniguchi et al 2012b	EST -SSR
1355	MSE0327	AB623976	TCTTCTTCTCACTTGTCTTCAAACCC	AGGCAAATTCCTTGAGATCACGAC	(TC)7, (TC)4, (AC)3	279	na	na	na	Taniguchi et al 2012b	EST -SSR
1356	MSG0206	MSG0206	ATGAGAAGGTCATCCACCATGAAA	GTTTAAAAATCCACATCCCCTCGTTCC	(AG)8, (AG)10, (AG)3, (AG)19, (TAT)3	260	na	na	na	Taniguchi et al 2012b	EST -SSR
1357	MSG0451	AB624079	ACCCTGCTGTTTGTTTGGTAGAGA	GTTTCACCTATGCTCTGCCACACTCTGT	(AG)5, (AG)18	245	na	na	na	Taniguchi et al 2012b	EST -SSR
1358	MSE0202	AB623912	TTCTTCCCATTCCCACAAAAGAGG	ATTGAAAGATGGAGCGAAACCAGA	(AG)9, (GA)3, (AG)3	276	na	na	na	Taniguchi et al 2012b	EST -SSR
1359	MSG0626	AB624160	AGAGGGGTAGAGATGAAGCAGCCT	GTTTGAGAGGCCTCCATGTTAGTGCTGT	(AG)19	150	na	na	na	Taniguchi et al 2012b	EST -SSR
1360	MSG0538a	AB624121	AGTCCACAAGGACATGTTCAGACA	GTTTAACAGAGACGATGAAATGACGACG	(TC)5, (TC)16	203	na	na	na	Taniguchi et al 2012b	EST -SSR
1361	MSE0149	AB485975	CAAACCAGAATTACCAGCTCATATCC	TGGGTATTTGGAGACAGCAACAGA	(TC)12	215	na	na	na	Taniguchi et al 2012b	EST -SSR
1362	MSG0594	AB624146	ATCTCTCTCATCGTCCGATCTTGG	GTTTCAAGCAAATCGCAACATTTATACCG	(TC)6, (TC)14	296	na	na	na	Taniguchi et al 2012b	EST -SSR
1363	MSG0604	AB624151	ATTGGACTTATTCTTTCCCCCGAC	GTTTGAAGATCTAGGTGAGAAAAGTTGAG	(TC)20	178	na	na	na	Taniguchi et al 2012b	EST -SSR
1364	MSG0688	AB624194	ATAGGTTAGTGGCAATTGAGGGGT	GTTTGCTTTCCACCATACCTGTTTT	(TC)18	245	na	na	na	Taniguchi et al 2012b	EST -SSR
1365	MSG0623	AB624159	ACTTCTTGCGCTCGAGTGGACTAT	GTTTGAGGCTAAGGTGAGGAATGAGGGT	(TC)19	189	na	na	na	Taniguchi et al 2012b	EST -SSR
1366	MSG0681	AB624190	AGGGTTTGCGTCTTCAAAGAGAGA	GTTTGTAACACTTGCCACGTTTCG	(AG)18	235	na	na	na	Taniguchi et al 2012b	EST -SSR
1367	MSG0652	AB624174	ATGGAACGAGGGAAGAATGTTGAT	GTTTACTCCCACTTGGTTCGAAAAC	(AG)13, (CG)3, (AG)3	228	na	na	na	Taniguchi et al 2012b	EST -SSR
1368	MSG0019	AB623981	ATGCAACAATGGAGAGCAAGAGTG	GTTTAAGCACTACAAAGCACAGCACCTG	(AG)7	287	na	na	na	Taniguchi et al 2012b	EST -SSR
1369	MSG0686	AB624193	ATAGAGATCGTGCAGCGAGAAAGT	GTTTCACTCGGGTGAAAAATCCAATC	(AG)11, (AG)3, (AG)4	278	na	na	na	Taniguchi et al 2012b	EST -SSR
1370	MSG0476	AB624093	ATGGAGGGTCGCCTATGATGGAGT	GTTTGGAGGGAGACTTTTGATTTTTGGC	(GA)3, (AG)14, (AG)6	290	na	na	na	Taniguchi et al 2012b	EST -SSR
1371	MSG0684	AB624191	ATACGTGAAATTGTGGAAGAACCA	GTTTGAGAGGAAACCGTGAGAAAGGGTT	(AG)3, (TC)15	259	na	na	na	Taniguchi et al 2012b	EST -SSR
1372	MSE0042	FS950639	AGACTCGCTCGCTCTCAACAAAC	AAGCGGAGATAATGGTGGTTAGCA	(TC)16, (TC)5	114	na	na	na	Taniguchi et al 2012b	EST -SSR
1373	MSG0140a	MSG0140	ATGACCCTCTCTTTTGTTGCCAAG	TGCCTTAAGAGCTAAAATGCCAGC	(TC)3, (TC)5, (TC)3, (TC)19	265	na	na	na	Taniguchi et al 2012b	EST -SSR
1374	MSG0536	AB624120	AGCTCTCCAGCTGATCACTAAACG	GTTTCACCTTCAACTGTCGAGTCCA	(AC)3, (AG)15, (AG)3	174	na	na	na	Taniguchi et al 2012b	EST -SSR
1375	MSG0460b	AB624084	AGATGAAGGGGACAACCCAATTTT	GTTTCAATGGTTGAGATTGTTTGCTCAC	(AG)20, (GAA)3	151	na	na	na	Taniguchi et al 2012b	EST -SSR
1376	MSG0443	AB624074	ATGGTGCTAGCTGTTTCTCCATGT	GTTTCAAGTAAGCACCCTCAAGAGCTGA	(TC)15, (TC)6, (AC)3	298	na	na	na	Taniguchi et al 2012b	EST -SSR
1377	MSE0287	AB623951	ATTTTTCCCCAACACGCACACT	TTCTTGAAGAGCCCTCGTCTTCTC	(TC)6, (TC)3, (TC)4	209	na	na	na	Taniguchi et al 2012b	EST -SSR
1378	MSG0505	AB624104	ATCCTACTGTGCGTGTCACCTTGT	GTTTGCACTCCATCAATCAGCAAGAGAA	(TC)17, (TC)5	215	na	na	na	Taniguchi et al 2012b	EST -SSR
1379	MSG0648	AB624171	ATGAAGCTATGGTGAGATGGAGGC	GTTTCGATCAGAGAGATCGTCAACGCTA	(AG)16, (AC)3	188	na	na	na	Taniguchi et al 2012b	EST -SSR
1380	MSG0714	AB624206	ACAGAGCCGAAGACGTTTTACAAT	GTTTGCTGAGTATTGCTTGCCAAATG	(TC)17	213	na	na	na	Taniguchi et al 2012b	EST -SSR
1381	MSG0204	MSG0204	ATTTTGGAAAACGAATGAAGCCCT	GTTTCGAAAAGATAAAGGGATGCTGTGG	(AC)23, (TC)15, (TC)3, (TC)3	198	na	na	na	Taniguchi et al 2012b	EST -SSR
1382	MSG0617	AB624157	ACCGAGTCCAGAATACAACAAAGG	GTTTCAAACCTCATTTCTCGCTCCACTT	(AG)19	297	na	na	na	Taniguchi et al 2012b	EST -SSR
1383	MSG0457	AB624082	AGACAAGGCAGTGCAAAAGTCGAT	GTTTCTCTCTCAAACGTGAGTTGTGGG	(AG)5, (AG)18	283	na	na	na	Taniguchi et al 2012b	EST -SSR
1384	MSG0083b	AB623985	GAGGAAAGAGATTATGCGGTGTGG	GTGAGCCTTCAAAAGACAGCAACG	(GGA)3, (TG)11, (AG)24, (TCA)3	195	na	na	na	Taniguchi et al 2012b	EST -SSR
1385	MSE0334	AB623978	CAGCTCCTCCAGTTGCTGTGTAAA	CTCCTGATGCTGAATCCATTACCC	(AG)3, (AG)10	270	na	na	na	Taniguchi et al 2012b	EST -SSR
1386	MSG0665	AB624181	ACCAAAGCCTATCTACACGCACAA	GTTTAGGCGGAGAAAAGGAGGTATATGG	(TC)3, (TC)15	282	na	na	na	Taniguchi et al 2012b	EST -SSR
1387	MSE0107	AB485971	TCTCTCTACTCCTGCGCAATCTCA	TCAAAGATGTTGCTCTCGTCAACC	(TC)8, (CA)3, (CCT)3	164	na	na	na	Taniguchi et al 2012b	EST -SSR
1388	MSG0734	AB624216	AGTCTGCAGATGAGAAATCAAGCC	GTTTGAGACTGTGGAACGGAGAAGTG	(TC)17	229	na	na	na	Taniguchi et al 2012b	EST -SSR
1389	MSG0529	AB624113	ACCAGGGGAGGTTAAGGAAGTCTC	GTTTCTCTTCCAACGCGCCTGGTTA	(AG)21	220	na	na	na	Taniguchi et al 2012b	EST -SSR
1390	MSG0477	AB624094	ATGGTAATAAGCGCACAATCTGGG	GTTTGCCAAGCTCATCTCACTTTGA	(TC)20, (TC)3	282	na	na	na	Taniguchi et al 2012b	EST -SSR
1391	MSG0450	AB624078	ACCAGGAGTTGAATATGCCCAAGT	GTTTGCCCAACGTCTCTAGCATTCTCA	(AG)3, (TC)17, (AG)3	265	na	na	na	Taniguchi et al 2012b	EST -SSR
1392	MSG0753	AB624222	ATTCCCCTTTCCTTGTATTTGCCT	GTTTGCGACTGAAGGAGAGAGAAACGTC	(TC)17	157	na	na	na	Taniguchi et al 2012b	EST -SSR
1393	MSG0838	AB624256	ATCTACGGCACACAAATTACGACG	GTTTAAATGAAGGCAGTGGAGCAA	(AG)3, (AG)12	213	na	na	na	Taniguchi et al 2012b	EST -SSR
1394	MSG0501	AB624102	ATATGGACACATTCAGGACACGTT	GTTTCCACCAACAACTGACTAGCGAAGA	(AG)3, (AG)19	227	na	na	na	Taniguchi et al 2012b	EST -SSR
1395	MSG0716	AB624207	ACATGTAAGGGGAGGGTTACCTGA	GTTTGGGTGGATATTCTTTTTCCGATCC	(AG)17	199	na	na	na	Taniguchi et al 2012b	EST -SSR
1396	MSE0314	AB623969	CCCACACTCACACACACATCTCAG	GGGGGTACACCTTCCTCTGTTTCT	(TCT)11, (TTC)3	253	na	na	na	Taniguchi et al 2012b	EST -SSR
1397	MSG0352	MSG0352	ACCCCTTGTCAACTCTTTGGGAAT	GTTTAGGAGAAGAGGAGGAGAAGGGGAG	(AG)26	233	na	na	na	Taniguchi et al 2012b	EST -SSR
1398	MSE0208	AB623917	CTTTGGAAGTCCAATTGTTCCCAG	GGTGACTTTGTGGTGGATCTTTCC	(AG)3, (AG)5, (GAA)11	257	na	na	na	Taniguchi et al 2012b	EST -SSR
1399	MSG0432	AB624068	AGGGTAAAATGGGAATTGGAGAAA	GTTTACATATCACCATCATGCACCACC	(AG)14, (TG)3, (AG)4, (ATG)3	224	na	na	na	Taniguchi et al 2012b	EST -SSR
1400	MSG0562	AB624130	ACCACACAGAAGACCATCCCTACT	GTTTCACTTTAGGTGCCAGTTCCAGGTT	(AG)20	217	na	na	na	Taniguchi et al 2012b	EST -SSR
1401	MSG0785	AB624232	AGGGAAACAGAGAAAGGGAGAAAG	GTTTACAGCCGCACATCACAGGTTC	(AG)3, (AC)3, (GA)3, (AG)7	134	na	na	na	Taniguchi et al 2012b	EST -SSR
1402	MSE0308	AB623967	TCATCTCCGGGAAGTACCATTTGT	CTTGCTCTCCACTTTCAGGACACA	(TC)12	330	na	na	na	Taniguchi et al 2012b	EST -SSR
1403	MSG0662	AB624180	ACAATGATGGTGTGACGACGGTAG	GTTTGGTATGGGGATAATTACAGTCCCA	(GGT)3, (AG)15	277	na	na	na	Taniguchi et al 2012b	EST -SSR
1404	MSE0335	AB623979	TCCATCCTCCTAACCAAATTCTGA	ACTCAAAACATCGTAGGCTTCGGA	(AG)4, (AG)12	253	na	na	na	Taniguchi et al 2012b	EST -SSR
1405	MSE0161	AB623899	GGGGACGGCTAAGAAACAAACCTA	AAGTGTTCATGACATTGACGCAGG	(TC)11	212	na	na	na	Taniguchi et al 2012b	EST -SSR
1406	MSG0674	AB624187	AGACAGAAAATTCCACTTGTGGGG	GTTTACATGTAGCCCCTGTCACCCTCT	(TC)6, (TC)3, (TC)3, (TC)3, (TC)3	295	na	na	na	Taniguchi et al 2012b	EST -SSR
1407	MSG0325	MSG0325	ACGCTCTGTATCGGTGAAGGCTAC	GTTTGCCTCTTAAGCTATTCCAAAACCC	(AG)16, (AG)4, (TG)3, (AG)4	275	na	na	na	Taniguchi et al 2012b	EST -SSR
1408	MSG0832	AB624254	ATACTTCTCGAAGAGGATCATGGG	GTTTAACGGCTCTCTTCCCATCTCAC	(AG)12, (GTG)3	216	na	na	na	Taniguchi et al 2012b	EST -SSR
1409	MSE0030	AB461369	TTCCAAAACCCTAGTTTCACTCCA	ACGCTCTGTATCGGTGAAGGCTAC	(TC)4, (CA)3, (TC)5, (TC)11	251	na	na	na	Taniguchi et al 2012b	EST -SSR
1410	MSG0534	AB624118	AGAGACCACTCACCCATAACCATT	GTTTGTCGTGTTCTTCTTCGGTCC	(CA)3, (CG)3, (TC)15	254	na	na	na	Taniguchi et al 2012b	EST -SSR
1411	MSG0126	MSG0126	ATGTAAAGGGACAACTGGGATTGC	GTTTCCACGGAGTTCCTTTCTTCCTC	(TC)14	231	na	na	na	Taniguchi et al 2012b	EST -SSR
1412	MSE0019	FS951295	GCCATCAAACTACTCTCATCCCCA	TCCCACTTCTATGTCCTTTGCCAT	(AC)23, (TC)12, (AC)3, (AC)4	143	na	na	na	Taniguchi et al 2012b	EST -SSR
1413	MSG0260	MSG0260	ACTTGTCCTCTAGTCTAGGCTTGCT	GTTTGATGGGTTTGATGAAATGGGT	(TC)19, (TC)5, (TC)5, (TC)3	273	na	na	na	Taniguchi et al 2012b	EST -SSR
1414	MSE0083	FS951085	CTCTGATCGAAATCACCAATGCCT	GAAGAAGAGAGAGAAGTCCGTGCG	(TCT)4, (CT)3, (TC)3, (TCT)6	241	na	na	na	Taniguchi et al 2012b	EST -SSR
1415	MSG0796	AB624238	ATCGAAACTTGGGAGGTGTTTTTG	GTTTACCCTCCTTTCCTCTTCCTCCTCT	(GGT)7, (GGA)3, (TG)3, (AG)3	285	na	na	na	Taniguchi et al 2012b	EST -SSR
1416	MSG0023	AB623982	ATTGAAGACAGGGTGGTGGAGATT	GTTTACTACAAGTGCTCCTTTGCCCC	(AG)14	290	na	na	na	Taniguchi et al 2012b	EST -SSR
1417	MSG0488	AB624099	AGAAACCTAAACCAAACCCCCTCT	GTTTGCAACATTATCATTGAGGCTGG	(TC)22	224	na	na	na	Taniguchi et al 2012b	EST -SSR
1418	MSG0627	AB624161	AGATCGAGATAGATGTTTCCGTGG	GTTTACCTGTCACTTCTCTCCCTCGC	(AG)16, (AG)3	286	na	na	na	Taniguchi et al 2012b	EST -SSR
1419	MSG0794	AB624236	ATATGAGAGAAGATGAGCCAAGCA	GTTTGATACCAAGTTGTAACGCCCTCA	(AG)16	224	na	na	na	Taniguchi et al 2012b	EST -SSR
1420	MSE0027	FS952009	CTCCCTCTTACTTCAATCGACCCC	TTGAAGGGCGGTACTTGTATGGAT	(CCT)3, (TC)19, (TC)3	133	na	na	na	Taniguchi et al 2012b	EST -SSR
1421	MSE0228	AB623928	GGGGCTAAGCGAATGGTAGAACTT	AATCACCCAATCCAAACAAACACC	(AG)3, (AG)7, (GAA)4	287	na	na	na	Taniguchi et al 2012b	EST -SSR
1422	MSG0303	MSG0303	ATGTGTGTGTCTTGTTCATCCCTG	GTTTCGCTAACATGAAGTGAAGTGGTGC	(AT)3, (TC)26	273	na	na	na	Taniguchi et al 2012b	EST -SSR
1423	MSG0633	AB624163	AGGGATTATTCGACATTCATCCAA	GTTTGGATTTGGTATGCCTCCCCAGTAT	(AG)19	251	na	na	na	Taniguchi et al 2012b	EST -SSR
1424	MSG0483	AB624098	ATTTACTGAGACAGTCGCTGGGGT	GTTTCAACATGGGCACATCTTCCATA	(AG)20, (AG)3	264	na	na	na	Taniguchi et al 2012b	EST -SSR
1425	MSE0052	AB505872	TGTTACGGTACTTCTTGTTAGCTGGC	TGGTTGGTGTGTCTGGTGATTCTT	(AC)3, (TC)4, (TC)9, (TC)3	271	na	na	na	Taniguchi et al 2012b	EST -SSR
1426	MSG0781	AB624231	AGATAAACTCGAGGGGAACAAGCC	GTTTGGCAGACTCAGGGTATTTTGGA	(AG)3, (AG)13	290	na	na	na	Taniguchi et al 2012b	EST -SSR
1427	MSG0580	AB624139	AGTGTTGTTTGAGACTTGAGGGGA	GTTTCGCTTAGAGAAGGTGACTTGCC	(AG)14, (AG)6	222	na	na	na	Taniguchi et al 2012b	EST -SSR
1428	MSG0677	AB624188	AGCCACCTAACTACCACACAACTG	GTTTGGAGTGGATTGATCGACGATAAGG	(AT)3, (AG)15	274	na	na	na	Taniguchi et al 2012b	EST -SSR
1429	MSG0303	MSG0303	ATGTGTGTGTCTTGTTCATCCCTG	GTTTCGCTAACATGAAGTGAAGTGGTGC	(AT)3, (TC)26	273	na	na	na	Taniguchi et al 2012b	EST -SSR
1430	MSG0690	AB624196	ATCAACTGTTTCATCCACGTGTCA	GTTTGAGAGCTTGGAAGTGCGTTAATGG	(TC)18	296	na	na	na	Taniguchi et al 2012b	EST -SSR
1431	MSE0300	AB623962	CACTTCGTCCCCTATTTTTGTTGC	GGGTTTCGATGAACTGATTGGAAG	(TC)4, (TC)4, (TC)4, (TA)5	224	na	na	na	Taniguchi et al 2012b	EST -SSR
1432	MSG0685	AB624192	ATAGAATGCTACGGTGGCAAAGAG	GTTTGCGTGACATCTCCTTCGTTTTCTT	(AG)3, (AG)15	281	na	na	na	Taniguchi et al 2012b	EST -SSR
1433	MSG0102	AB623988	ATTCATCCACTCCTCAGTGTCTCG	GTTTCTTTGTCTCGCTTGTGCTCCT	(AG)15	288	na	na	na	Taniguchi et al 2012b	EST -SSR
1434	MSG0708	AB624204	ATTGATGGTGGTGGTGAATCTGAG	GTTTCCATGTGTTTTAATCCCAGCA	(AG)18	274	na	na	na	Taniguchi et al 2012b	EST -SSR
1435	MSE0169	AB623902	GAGACCAGACCTCGAATCAAAGGA	GACGGCAGCAAGAACAACTACTCC	(TA)4, (GAT)8	262	na	na	na	Taniguchi et al 2012b	EST -SSR
1436	MSG0272	MSG0272	AGGCCATTGTTGAAGAACTTGTCT	GTTTCGGGTTAAAAGTCAACCCATCTG	(TC)4, (AG)18, (GA)3, (AG)3, (GA)3	225	na	na	na	Taniguchi et al 2012b	EST -SSR
1437	MSG0795	AB624237	ATCAAGCGCTTTTTCAGTCTCTCC	GTTTGGTTAGGGCAATCAACATTCC	(TC)16	148	na	na	na	Taniguchi et al 2012b	EST -SSR
1438	MSG0799	AB624240	ATCTGACGAGCATTCGAGAAGAAA	GTTTAAATGCCCCCTATTACAAAATGGC	(CT)3, (TC)13	223	na	na	na	Taniguchi et al 2012b	EST -SSR
1439	MSE0070	AB505870	CACACCTCTCATCACCCTTTCTCA	GCATTCATGGTTGCAAGAGAGAGA	(TCC)3, (TC)8, (TC)6	132	na	na	na	Taniguchi et al 2012b	EST -SSR
1440	MSG0140b	MSG0140	ATGACCCTCTCTTTTGTTGCCAAG	TGCCTTAAGAGCTAAAATGCCAGC	(TC)3, (TC)5, (TC)3, (TC)19	265	na	na	na	Taniguchi et al 2012b	EST -SSR
1441	MSG0271	MSG0271	AGGATGTTGGGTAAAGCTAAGGGA	GTTTCTGTTCGGGACGACACTTTTA	(AG)4, (AG)19, (AG)8	182	na	na	na	Taniguchi et al 2012b	EST -SSR
1442	MSG0470	AB624089	ATAGGGTTCGAAAATGGCAGG	GTTTGAGGTGGCAAGTTTGTGACTGT	(GA)3, (AG)20	172	na	na	na	Taniguchi et al 2012b	EST -SSR
1443	MSE0191	AB623909	TTATATCCTCCCTCAGGCTCCTCC	CAGCAATGAAACGAAACCCAGATT	(TC)5, (TC)5, (TC)14, (AG)3	290	na	na	na	Taniguchi et al 2012b	EST -SSR
1444	MSG0527	AB624112	ACATCTCTCCCCAAGAGCTGAATA	GTTTACATGATGCAATAACAAAAGCGGG	(TC)21	277	na	na	na	Taniguchi et al 2012b	EST -SSR
1445	MSG0765	AB624227	ACATCCACCACAAGTCAGAGAAGC	GTTTGGTGGAAACAATGAACAACCATC	(CT)3, (TC)13	109	na	na	na	Taniguchi et al 2012b	EST -SSR
1446	MSG0385	MSG0385	ACCTCTGCATTGTTGTACATGGCT	GTTTAGGAAAGGCAAGGAAGGAGACTGT	(AG)12, (AG)3, (AG)3, (AG)3, (AG)4	201	na	na	na	Taniguchi et al 2012b	EST -SSR
1447	MSE0324	AB623973	GAACCCAATTCCGGCAAATACATA	AAACTCCACTGGCTCTGAATGTCC	(AG)3, (AG)10	261	na	na	na	Taniguchi et al 2012b	EST -SSR
1448	MSE0328	AB623977	CCGAACTCACAAACCTCTACTTTCA	CAACATCCTCTGCTTGGAAAAACC	(TC)12, (TA)3	242	na	na	na	Taniguchi et al 2012b	EST -SSR
1449	MSG0315	MSG0315	ATCCATTGCTCTGGCTTTACATTG	GTTTGCTATCGCAGTCCCTCAACTTC	(AG)28	207	na	na	na	Taniguchi et al 2012b	EST -SSR
1450	MSG0792	AB624234	ATACGATCTGAGCTCTCCAACACA	GTTTGAGGGAATGAGGTGGGTGAGAATA	(TC)8, (TC)4, (TC)4	121	na	na	na	Taniguchi et al 2012b	EST -SSR
1451	MSE0024	FS951122	GAAACCATCATTCCAAAGCCACAA	CCGATTTCGACATCTCTTCGTCTT	(AG)3, (AG)11, (GAA)3, (AG)4, (AG)3, (AG)3	262	na	na	na	Taniguchi et al 2012b	EST -SSR
1452	MSG0595	AB624147	ATCTGAGGGGTGCTGATTTGTCTT	GTTTACCAGGGTAAGGAGGATTTACCGA	(TC)15, (TC)5	265	na	na	na	Taniguchi et al 2012b	EST -SSR
1453	MSG0831	AB624253	ATACCATTTGACCCGACCCTAAAC	GTTTAAGTTGGGGATTTTAATCCACGGT	(TC)15	272	na	na	na	Taniguchi et al 2012b	EST -SSR
1454	MSE0140	FS950689	CCAACCAAATGGACTCAACTCTGA	GGTTTCTTGGGAAATGGAGGTAGG	(CAC)3, (CCA)6, (CT)3	141	na	na	na	Taniguchi et al 2012b	EST -SSR
1455	MSG0393	MSG0393	AGGAAAGATTGAGGCGTTACAATG	GTTTGAAGAGAGCGGTGGCATAACAGAT	(TC)22, (TC)3	259	na	na	na	Taniguchi et al 2012b	EST -SSR
1456	MSG0637	AB624164	ATACATTATCGCCCACGTTCAACC	GTTTAGGTATCAGGCAACCCTGTTTTCA	(AG)19	215	na	na	na	Taniguchi et al 2012b	EST -SSR
1457	MSG0759	AB624224	ATTTCTTCTTCCTCCGACAACTGC	GTTTCATGCTTCGCACTTTCCTTTTC	(TC)17	266	na	na	na	Taniguchi et al 2012b	EST -SSR
1458	MSG0660	AB624178	AAGAGAGAAGTTGGGTGCGACAAA	GTTTGCAGATCTGGACTTCTTCTCTGGG	(TA)3, (AG)15	179	na	na	na	Taniguchi et al 2012b	EST -SSR
1459	MSE0259	AB623940	TCCTCAAGTTCAGCAAGGTGTGAG	GTGTTGTTGAAAGCCAGGAGGTCT	(AG)11	279	na	na	na	Taniguchi et al 2012b	EST -SSR
1460	MSG0234	MSG0234	ACTTTCTGGTTTACGCAATTGGAC	GTTTCCCACCTCTTTCTGTCACTGT	(AG)5, (AG)5, (AG)3, (AG)4, (AG)18	288	na	na	na	Taniguchi et al 2012b	EST -SSR
1461	MSG0763	AB624226	ACAATGCTATGAAGAGGGAGGGAG	GTTTCAGTTAGTAGCATTTCCTTGGCGG	(AG)16	183	na	na	na	Taniguchi et al 2012b	EST -SSR
1462	MSG0523	AB624110	AACAGAGAGTGATCGGTGCAGAAT	GTTTGATCTGTCTCCCTCACCTCATCA	(GA)3, (AG)18	266	na	na	na	Taniguchi et al 2012b	EST -SSR
1463	MSG0436	AB624071	ATAAACAAAAACCCTAAGGAGCCC	GTTTAAAGATAGTGCCGTCGATGGAAAA	(TC)20, (TC)4	107	na	na	na	Taniguchi et al 2012b	EST -SSR
1464	MSG0693	AB624197	ATCCCAATTTCTCCTCAATCCTCC	GTTTGAGAGGAGAAGTGCTAGACCGC	(TC)4, (TC)14	295	na	na	na	Taniguchi et al 2012b	EST -SSR
1465	MSG0401	MSG0401	ATCTCCTTCCTCCAAAACCCTAGC	GTTTAAGAACCAGAGAGGCGATTTCTGA	(AG)8, (AG)11, (GA)3, (AG)3	274	na	na	na	Taniguchi et al 2012b	EST -SSR
1466	MSG0703	AB624202	ATGTTGTTCACGAGTTGAGGCTGT	GTTTGAACCCTAACCCTAACCCTTC	(AG)18	159	na	na	na	Taniguchi et al 2012b	EST -SSR
1467	MSG0263	MSG0263	AGGTTTTTGATAGGGAGGATGGAA	GTTTCTCTTTCTCTCCCTCATCGTC	(AG)3, (AG)5, (AG)24	239	na	na	na	Taniguchi et al 2012b	EST -SSR
1468	MSG0607	AB624152	AATCATCTCTGCTCTCGGAGGATT	GTTTAGACTGCCTTTTCAGTTCACACCC	(TC)16, (AGG)3	222	na	na	na	Taniguchi et al 2012b	EST -SSR
1469	MSE0062	AB461364	TCAGAGAACATTGAACATCAAGCC	CTAGGTTCTTTCCCCAATCGACCT	(AG)18	134	na	na	na	Taniguchi et al 2012b	EST -SSR
1470	MSG0570	AB624132	AGAAATAACACGGTATCCGGTCAA	GTTTGTGATTGCAACACCAAACTCCTT	(AG)17, (AG)3	177	na	na	na	Taniguchi et al 2012b	EST -SSR
1471	MSG0407	MSG0407	ATGTGAAAAAGTAACATGCCACGC	GTTTATCACCACTGCTACCCCTCATCA	(TC)17, (CA)3, (TC)5	292	na	na	na	Taniguchi et al 2012b	EST -SSR
1472	MSE0213	AB623921	ATCTGTCTGCAACAACCACACCAC	GAGTATGTAGGTCGTCCACACCCC	(AG)4, (TA)6, (AG)5, (AC)6, (AC)3	221	na	na	na	Taniguchi et al 2012b	EST -SSR
1473	MSG0812	AB624247	ACATCAAACCTCGCGATCATACAA	GTTTCGTCCATCTCTGTCATTTTCTCG	(AG)15	163	na	na	na	Taniguchi et al 2012b	EST -SSR
1474	MSG0425	AB624064	AGACAACTTTGTTGGAGGAGATGA	GTTTCTTTTGATCGTCGAATTTGAAGGG	(AG)11, (AG)13	128	na	na	na	Taniguchi et al 2012b	EST -SSR
1475	MSE0054	FS947912	CAACAAGAACGAAACAACTCTCCG	GAGAGCTGGAATGGGTGTCTGAGT	(TA)4, (TC)15	184	na	na	na	Taniguchi et al 2012b	EST -SSR
1476	MSG0689	AB624195	ATATTGGAAGCAAACCACAAGTGC	GTTTAACCGTCGGTAGGACTCGATG	(AG)15, (AG)3	222	na	na	na	Taniguchi et al 2012b	EST -SSR
1477	MSG0121b	AB623989	GAGCAAAGAAGTTGTGATTTCGCC	ATTTTGAGATTTCGAAGCTCCACC	(AG)11	264	na	na	na	Taniguchi et al 2012b	EST -SSR
1478	MSG0645	AB624169	ATCGCTCGAGTAGACTGCGTGTAT	GTTTAAGAACGACGAAACCCACTTTTGA	(TC)19	268	na	na	na	Taniguchi et al 2012b	EST -SSR
1479	MSE0251	AB623938	CTTCACTCCCTCCCATCAAGCACT	CACGAAAGCAGCAAAGGTGACTAA	(TC)12	246	na	na	na	Taniguchi et al 2012b	EST -SSR
1480	MSE0021	FS951578	TCCATCCATCCATACCATTCTTCA	TATGGAATGCATCCAACAACAAGG	(TC)20, (TA)10, (TA)3	285	na	na	na	Taniguchi et al 2012b	EST -SSR
1481	MSG0519	AB624108	ATGTTCCTCCTCCTTACCTTGTCG	GTTTCCAAGCTCACAACAGAACCAGC	(TC)22	167	na	na	na	Taniguchi et al 2012b	EST -SSR
1482	MSG0522	AB624109	ATTTTTCCAGATATTTGTTGCCGC	GTTTCAGCCCAAAGGTGAGAGTGTTT	(TC)5, (TC)14, (AC)3	286	na	na	na	Taniguchi et al 2012b	EST -SSR
1483	MSG0539	AB624122	ATAAAACGGGGTGTCTACACTTGG	GTTTCGAGTGGTCTGTTCAAAATCTGC	(AG)21	206	na	na	na	Taniguchi et al 2012b	EST -SSR
1484	MSG0581	AB624140	AGTTAGACTGATCCACGCATCTGA	GTTTATAGACGTTCGGCCAACAAGACA	(AG)20	282	na	na	na	Taniguchi et al 2012b	EST -SSR
1485	MSG0755	AB624223	ATTGAAGTGGTAGAGGGTCACGGT	GTTTACAAACTCGTCACTTTCAAACCCA	(AG)17	217	na	na	na	Taniguchi et al 2012b	EST -SSR
1486	MSG0458	AB624083	AGAGGTGTCTACAGAGATCGTCGC	GTTTCGAAAATTATCCCCGTAGGACC	(AG)14, (GA)3, (AG)3, (TA)3	272	na	na	na	Taniguchi et al 2012b	EST -SSR
1487	MSG0699	AB624199	ATGCGACAGTGTTGCTGAGATTTT	GTTTCAAAAATGGGGTGTCTACAGAGGG	(AG)18	249	na	na	na	Taniguchi et al 2012b	EST -SSR
1488	MSG0344	MSG0344	ATGTAGTGAGCCCAATGAGCAAGA	GTTTCCCACGTATATGGTTGGATGT	(AG)23, (AG)4	257	na	na	na	Taniguchi et al 2012b	EST -SSR
1489	MSG0481	AB624096	ATTAGGCAACCTTTCTGCCACCTT	GTTTACAGCAGCAACAGCAACAACAG	(TC)4, (TC)8, (TA)5, (CT)3, (TG)3	274	na	na	na	Taniguchi et al 2012b	EST -SSR
1490	MSG0389	MSG0389	AGAAGCAACGAAGATCCACTGAAG	GTTTCTATCCTTCGTGGCAATGGATTT	(AG)22, (AG)3	292	na	na	na	Taniguchi et al 2012b	EST -SSR
1491	MSG0512	AB624106	ATGATGTAGCACCTCCAATCTCCA	GTTTAGCCTCGTTGGCCACAAACTATT	(AC)3, (TC)19	216	na	na	na	Taniguchi et al 2012b	EST -SSR
1492	MSG0804	AB624242	ATGCCAGAAGGGAAGATTTAGAA	GTTTAAGTGGGTTGATTTGGAGGGAAAT	(AG)13, (GT)3	120	na	na	na	Taniguchi et al 2012b	EST -SSR
1493	MSE0019	FS951295	ACCATCAAACTACTCTCATCCCCA	GTTTCCCACTTCTATGTCCTTTGCCAT	(AC)23(TC)12	105–150	na	na	na	Taniguchi et al 2012a	Linkage map
1494	MSE0020	FS949264	ATTCCCACTTGACACCAAACCAAG	GTTTCTCCGGTCACCTCTATCTTGTCC	(TC)21,(TA)7	na	na	na	na	Taniguchi et al 2012a	Linkage map
1495	MSE0021	FS951578	ACCATCCATCCATACCATTCTTCA	GTTTATGGAATGCATCCAACAACAAGG	(TC)20(TA)10	265–310	na	10	0.78	Taniguchi et al 2012a	Linkage map
1496	MSE0022	AB361048	ACTGCAGTGTAGAAAAGCCCCAAT	GTTTCGATCTGGGAGCTTCTTGGAGATA	(TC)19(TA)9	165–210	na	14	0.88	Taniguchi et al 2012a	Linkage map
1497	MSE0023	AB485966	AGAAACAACCACCTCCCTTGATCT	GTTTAGCAGCGAAGAAGGATTCATTACG	(TC)13, (TC)7	180–240	na	8	0.81	Taniguchi et al 2012a	Linkage map
1498	MSE0024	FS951122	ATAACCATCATTCCAAAGCCACAA	GTTTCCGATTTCGACATCTCTTCGTCTT	(AG)11	255–285	na	9	0.8	Taniguchi et al 2012a	Linkage map
1499	MSE0025	FS948413	ATATATCCTCCCTCAGGCTCCTCC	GTTTCAGCAATGAAACGAAACCCAGATT	(TC)14	260–305	na	na	na	Taniguchi et al 2012a	Linkage map
1500	MSE0026	AB461371	ATCACCAAAGGAAACCCCTACTGG	GTTTCGCAGGTGGATCTGGAGAAAATAC	(AG)7(AG)6	275–300	na	7	0.75	Taniguchi et al 2012a	Linkage map
1501	MSE0027	FS952009	ATCCCTCTTACTTCAATCGACCCC	GTTTGAAGGGCGGTACTTGTATGGAT	(TC)19	105–135	na	5	0.52	Taniguchi et al 2012a	Linkage map
1502	MSE0028	FS951387	ACAACCCAAAATTTCACATGATAGC	GTTTCAACAACATCGCTAGAGGTCCA	(TC)21	na	na	na	na	Taniguchi et al 2012a	Linkage map
1503	MSE0029	FS949897	ATAGCCAATCAAGCTCCTCCTCCT	GTTTCTGTTCCTCCCTTGATGATCG	(AG)14, (AG)7	365–340	na	na	na	Taniguchi et al 2012a	Linkage map
1504	MSE0030	AB461369	ATCCAAAACCCTAGTTTCACTCCA	GTTTACGCTCTGTATCGGTGAAGGCTAC	(TC)11	245–270	na	10	0.75	Taniguchi et al 2012a	Linkage map
1505	MSE0031	FS951496	ATGATCTGAAGGTGAAGGGTTTCG	GTTTCTTATGAGACTTGGCCTTCGC	(TC)8,(TCT)9	na	na	na	na	Taniguchi et al 2012a	Linkage map
1506	MSE0032	FS949441	ATTTTCCCTCAAACCTTCTTCAGC	GTTTAATCCCCTGGTGCTCATTCTGT	(AC)13	na	na	na	na	Taniguchi et al 2012a	Linkage map
1507	MSE0033	FS951827	ACAAACTCAAACCATCTCAGCGGT	GTTTCAGAGATAATGGCTCGTTGGGA	(TC)12	na	na	na	na	Taniguchi et al 2012a	Linkage map
1508	MSE0034	FS951853	AGCTCTCTGTTCCGAAGCTTTTAG	GTTTCACCTCCAAACAACCAAAAC	(TC)14	na	na	na	na	Taniguchi et al 2012a	Linkage map
1509	MSE0035	AB461372	ATCCTTCAATCTTCCATTGACGC	GTTTCACAAAAACCCCAAAATACCCTCC	(TC)13	210–250	na	10	0.8	Taniguchi et al 2012a	Linkage map
1510	MSE0036	FS951471	ATGTGCTATTGTTGGTTGTGGACC	GTTTAAAAGCTTGGTGAAAGATAGCCCC	(AG)11,(AG)8	na	na	na	na	Taniguchi et al 2012a	Linkage map
1511	MSE0037	AB485967	ATTACCCATTTGCCTTGCTTGGTC	GTTTGAAGCAAATTTGGGAAATCAGTGC	(TC)12	200–250	na	na	na	Taniguchi et al 2012a	Linkage map
1512	MSE0038	FS950252	ATTCCTATGTCTGAGCCCTTCATT	GTTTGTAGGCAAGCTGAACATCGTCTC	(AG)8	300–320	na	na	na	Taniguchi et al 2012a	Linkage map
1513	MSE0039	AB485968	ACATTCTGCTGCAATTACACATCC	GTTTCTTTTGGTAAGCGGCTCATTGTC	(AG)21	135–180	na	na	na	Taniguchi et al 2012a	Linkage map
1514	MSE0040	AB485969	ACTCCGACGAGTCCAGTTCCTAAC	GTTTGTACATTTGCAGAGGCAGAGC	(TC)18	125–155	na	9	0.71	Taniguchi et al 2012a	Linkage map
1515	MSE0041	FS950273	AGACAGTGCTCCATCTCCATCTCC	GTTTACCCTTGGATTTTGCCCACATAC	(TC)10	na	na	na	na	Taniguchi et al 2012a	Linkage map
1516	MSE0042	FS950639	AGACTCGCTCGCTCTCAACAAAC	GTTTAAGCGGAGATAATGGTGGTTAGCA	(TC)16	100–115	na	8	0.74	Taniguchi et al 2012a	Linkage map
1517	MSE0043	FS951029	ATAGGGCAGAGATCAGCTGGAAAA	GTTTCCATCTTGCTGAGTTGTTCTGC	(TA)7, (AG)10	170–210	na	10	0.77	Taniguchi et al 2012a	Linkage map
1518	MSE0044	FS948949	ATGCTTAGCAGCCATCATTCAACA	GTTTCTTTTTACGAACAACACCCGC	(TA)11, (AG)6	120–145	na	9	0.72	Taniguchi et al 2012a	Linkage map
1519	MSE0045	AB461368	ATGGCGATAACTTCGAGACACAAA	GTTTCCCTCCCTCCCTTTTAATGGTT	(AG)14	215–230	na	6	0.71	Taniguchi et al 2012a	Linkage map
1520	MSE0046	FS950610	ACTCCCTCACATCACTCTCAGTCG	GTTTGAGACAGTGTGAGTCTATCGGGG	(TC)14	na	na	na	na	Taniguchi et al 2012a	Linkage map
1521	MSE0047	AB485970	AGATCATCTCTAAACCCCTAAAACCC	GTTTGATGTTGGAATGGTTGAAGGAGA	(TC)13	245–275	na	11	0.77	Taniguchi et al 2012a	Linkage map
1522	MSE0048	FS948085	ATAAAGCCCTAAACCCTCGCAACT	GTTTGCCTGGAACCTTGGGAACTTTAAC	(TC)9	na	na	na	na	Taniguchi et al 2012a	Linkage map
1523	MSE0049	AB361047	ATGTAGCATTTTGGCTTATTGGATCAC	GTTTCCTGTCAAAGCTCCTCTTGTGG	(AG)14	220–250	na	10	0.83	Taniguchi et al 2012a	Linkage map
1524	MSE0050	FS947935	ATTGAGTCCGTCATTGTTCCACAC	GTTTCTTTTGATCGAGGGAGTCAGAGGA	(TC)14	265–285	na	11	0.83	Taniguchi et al 2012a	Linkage map
1525	MSE0051	AB461365	ACTTGCAAGTGGACAAAACTGTTC	GTTTAGCTGCAGAGACGTAGGCATTTCT	(TC)15	185–215	na	11	0.86	Taniguchi et al 2012a	Linkage map
1526	MSE0052	AB505872	AGTTACGGTACTTCTTGTTAGCTGGC	GTTTGGTTGGTGTGTCTGGTGATTCTT	(TC)9	260–285	na	12	0.85	Taniguchi et al 2012a	Linkage map
1527	MSE0053	AB461367	ATAATCCCCAAAATTTGTCTCAGTG	GTTTCACGATGAGAGTGTGACCGTT	(TC)16	250–275	na	11	0.81	Taniguchi et al 2012a	Linkage map
1528	MSE0054	FS947912	ATACAAGAACGAAACAACTCTCCG	GTTTGAGAGCTGGAATGGGTGTCTGAGT	(TC)15	165–195	na	na	na	Taniguchi et al 2012a	Linkage map
1529	MSE0055	FS949373	ATCACGAACCACCTCCTCCTCAT	GTTTGCAGATATACATAACTCCAACCCT	(TA)6	235–265	na	3	0.21	Taniguchi et al 2012a	Linkage map
1530	MSE0056	AB361052	ATCCCATCCCATCCCATATCATC	GTTTCAACAACATCGCTAGAGGTCCA	(TC)10	220–240	na	6	0.71	Taniguchi et al 2012a	Linkage map
1531	MSE0057	FS951743	ATCTCTCTCTCACGTTTCCGTTTA	GTTTGGACTCATCAGCAGCAAGGATA	(TC)12	na	na	na	na	Taniguchi et al 2012a	Linkage map
1532	MSE0058	FS951427	ATCTTTATCTTCATCGCCGACCAG	GTTTAGATTTGGATGCTCAATGAACGGT	(TC)12	185–275	na	na	na	Taniguchi et al 2012a	Linkage map
1533	MSE0059	FS950702	ATTCCGTGAGGAGACGACGAAG	GTTTGACTTTGTGGTGGATCTTTCC	(GAA)11	195–225	na	7	0.67	Taniguchi et al 2012a	Linkage map
1534	MSE0060a	FS948154	ATTTATCGAAACGTGTCTCCGTCA	GTTTAACACCCGAATCTCCAATAAGCAA	(TC)5,(TC)5,(TC)5,(TC)4	na	na	na	na	Taniguchi et al 2012a	Linkage map
1535	MSE0061	FS949588	ACACACATACAACCCAACCCAAGC	GTTTGGAGGACTCTGCATCCATTACAGC	(TC)9	135–165	na	na	na	Taniguchi et al 2012a	Linkage map
1536	MSE0062	AB461364	ACAGAGAACATTGAACATCAAGCC	GTTTAGGTTCTTTCCCCAATCGACCT	(AG)18	110–140	na	9	0.82	Taniguchi et al 2012a	Linkage map
1537	MSE0063	AB505868	ACATTCTAGAGGGAGAAAAAGTGTG	GTTTCCCAGCTCTGTAAAACGACCAC	(AG)9	230–255	na	10	0.77	Taniguchi et al 2012a	Linkage map
1538	MSE0064	FS949747	ACCAGTTACCAAGCCCTCAAATCA	GTTTCCACAGTGAGTTCCACATCCATT	(AG)7	na	na	na	na	Taniguchi et al 2012a	Linkage map
1539	MSE0065	FS949036	AGTCACCCTAACCAAACCAAATCA	GTTTCCTGTAACATCATGGTGGCTG	(TC)15	na	na	na	na	Taniguchi et al 2012a	Linkage map
1540	MSE0066a	FS949044	ATAAAGCCAGTGGCCAACACTGC	GTTTGCAGCAAGATCAGTCATGT	(TC)4, (TC)4, (TC)3, (TC)4, (TC)3	240–260	na	1	0	Taniguchi et al 2012a	Linkage map
1541	MSE0067	FS947993	ATCTTAAGTCTCCCCTCTTGCGCT	GTTTGGGGATTGAGAGGAGGAATGTAA	(TC)18	135–165	na	11	0.87	Taniguchi et al 2012a	Linkage map
1542	MSE0068	AB505871	ACGTTTATTCTCTTCTCGCTCAGT	GTTTGAGGACTCGAAGAAATTGAAGCCA	(TC)9	255–275	na	10	0.77	Taniguchi et al 2012a	Linkage map
1543	MSE0069	FS952134	ATACTCACCGCACTCTCTCCCACT	GTTTCAGTGGCAGGTGGTGAAACTGTAG	(TC)17	195–225	na	11	0.83	Taniguchi et al 2012a	Linkage map
1544	MSE0070	AB505870	ATCACCTCTCATCACCCTTTCTCA	GTTTGCATTCATGGTTGCAAGAGAGAGA	(TC)8	125–140	na	6	0.68	Taniguchi et al 2012a	Linkage map
1545	MSE0071	AB505867	ATCCTCCACCGAAGTCCGATCC	GTTTAGAAGTTGTTCCTCAGGCCGAA	(TC)14	110–135	na	8	0.78	Taniguchi et al 2012a	Linkage map
1546	MSE0072	AB361049	ATTCAGTCCACCCTACCCCCTAAA	GTTTAGCATCCTTTGGATACCCTTCTGG	(TC)14	295–320	na	9	0.79	Taniguchi et al 2012a	Linkage map
1547	MSE0073	FS947738	ATTCGGCTCTCTCTCCCTCTCTCT	GTTTAACGAAGGAACAAGAAGAAGCAC	(TC)14	na	na	na	na	Taniguchi et al 2012a	Linkage map
1548	MSE0074	FS948120	ACAATATTCCACTCCCCCAAACAC	GTTTGCCCTCTTGTTCTTCTTCTTGTCC	(TC)7	200–210	na	4	0.54	Taniguchi et al 2012a	Linkage map
1549	MSE0075	FS949483	ACACGTTTTGTAGCCTAGGTTCTTCA	GTTTAAATCAATGTTTCGATCGCTGCTC	(TC)12	140–200	na			Taniguchi et al 2012a	Linkage map
1550	MSE0076a	AB505869	ACATCCATTCATCAACAAGGGAAT	GTTTGCTTGATTTCCCAGCTGTTCTT	(CA)3, (AC)4, (TAT)3, (GTA)3, (TGG)3	240–245	na	3	0.33	Taniguchi et al 2012a	Linkage map
1551	MSE0077	AB361050	ACCAGGCGTCTTTGTATACGTCTC	GTTTCGAAATGCACTCTCTCATTTTCG	(TC)10	120–140	na	8	0.64	Taniguchi et al 2012a	Linkage map
1552	MSE0078	AB461366	ACTGCGTCCTTCTTTCCTTGCAC	GTTTGGAGTCAATTAGGGCTGGGTTT	(AG)16	140–160	na	7	0.77	Taniguchi et al 2012a	Linkage map
1553	MSE0079	AB505866	AGTATTTCACTTTTGCAGAGCCCA	GTTTAGCTTTGAAGATAGGTTGGCGATG	(AG)16	100–115	na	11	0.74	Taniguchi et al 2012a	Linkage map
1554	MSE0080a	FS949599	ATACCCTCCTCTTCCCATCACCTT	GTTTACCAGAACAGAGGACAGGAGCA	(AC)4, (TA)4, (TCA)3, (TC)5	225–245	na	5	0.48	Taniguchi et al 2012a	Linkage map
1555	MSE0081	FS950583	ATACTTTCCCCCTCCTTCCTCCTT	GTTTGTTATCCACCGGTAAAGCCA	(TC)9	100–140	na	9	0.79	Taniguchi et al 2012a	Linkage map
1556	MSE0082	FS948901	ATCAAAATCCCTCCCCCAAAAA	GTTTCAAACTAAGAACCAATGCCACCA	(TA)13	155–185	na	8	0.78	Taniguchi et al 2012a	Linkage map
1557	MSE0083	FS951085	ATCTGATCGAAATCACCAATGCCT	GTTTGAAGAAGAGAGAGAAGTCCGTGC	(TCT)6	235–265	na	9	0.83	Taniguchi et al 2012a	Linkage map
1558	MSE0084	FS949655	ATGCTTTTCTTCCCACCTCTTTCG	GTTTGACGCTCCATTCGAATAAGTTGCT	(TC)16	395–420	na	11	0.81	Taniguchi et al 2012a	Linkage map
1559	MSE0085	AB505865	ATGTCACGAACATGGCACCTTT	GTTTCGCCTGACACTTCTTCGTGATT	(TC)9	na	na	na	na	Taniguchi et al 2012a	Linkage map
1560	MSE0086	FS951412	ATTCCTCTATCTTCCCTCCCCAAA	GTTTAGGGTATGATCGCAACTTCTTCCA	(TC)16	na	na	na	na	Taniguchi et al 2012a	Linkage map
1561	MSE0087	AB505873	ATTTTATTCCTCCTACTGCGCCGA	GTTTAAAGCCTTGACGCGAGACTTCTTA	(AG)13	265–285	na	7	0.76	Taniguchi et al 2012a	Linkage map
1562	MSE0088	FS951504	ACCAAACAAAGGCTAGACCAGAATG	GTTTGTCTTTGAAGGGTTTCGTTG	(TC)9	185–195	na	4	0.42	Taniguchi et al 2012a	Linkage map
1563	MSE0089	FS949251	ACCGTCTTCTTCTTCTTCTCTCCC	GTTTAATCACCTGGAAAACAGCGGAA	(AG)7	290–310	na	7	0.59	Taniguchi et al 2012a	Linkage map
1564	MSE0090	FS950145	ACGAACCACAGGAAACAATCTCAA	GTTTCTTTTCTGCTTCCTCCACAGCATC	(TC)15	na	na	na	na	Taniguchi et al 2012a	Linkage map
1565	MSE0091	FS949737	ACGTCGTTCTTTCTGAGATTTTGT	GTTTAAGTCAACATGAAGCCAACCCAAT	(TA)7,(AG)8	na	na	na	na	Taniguchi et al 2012a	Linkage map
1566	MSE0092	FS949294	ACTCATACAAGCCTTCAAGCACGC	GTTTCGTCCCTCCTCCTGAAGAACT	(AG)12	na	na	na	na	Taniguchi et al 2012a	Linkage map
1567	MSE0093	FS948326	ACTGCATACACACCTTGCACTGAA	GTTTGAGGACACTGACATGGACTGGA	(TC)11	na	na	na	na	Taniguchi et al 2012a	Linkage map
1568	MSE0094	FS948521	AGAAAAACCATTCTGCACACCACT	GTTTATGGAAGGAACTTGGAGGTTGGA	(TA)8	180–220	na	8	0.67	Taniguchi et al 2012a	Linkage map
1569	MSE0095	FS948314	AGATTCATCGATTGCTTTATCTCCC	GTTTAGCCTATCACCCTTCATTGTTGGA	(CCT)9	na	na	na	na	Taniguchi et al 2012a	Linkage map
1570	MSE0096	FS951767	AGCTCTTTCCAGCTTCACCTCATA	GTTTACACAAATATGCACCATCACCGTT	(TC)12	235–260	na	11	0.72	Taniguchi et al 2012a	Linkage map
1571	MSE0097	FS951041	AGGACTGAAGGAGTAGAAAATCCA	GTTTCATGATGTAGGCTCCACCGATT	(AG)9	na	na	na	na	Taniguchi et al 2012a	Linkage map
1572	MSE0098	FS951011	ATCCCATCTCCATCTCCAAATTCA	GTTTGCAACAAAGCTTCAAACTCCT	(CCA)6	245–270	na	7	0.58	Taniguchi et al 2012a	Linkage map
1573	MSE0099	FS952164	ATCTCAGCTTCCTTCTTTACAAACACA	GTTTATCACCGGTGGCAAAGGTATG	(AG)6	285–300	na	7	0.7	Taniguchi et al 2012a	Linkage map
1574	MSE0100	AB461370	ATCTTTCCGTGTACATACACCCCC	GTTTGAATTGTTGGAGGCCGTAGAATTG	(TC)15	235–260	na	10	0.84	Taniguchi et al 2012a	Linkage map
1575	MSE0101	FS950763	ATGCTCTCCTCTGTTTACGCCTTG	GTTTACGAATTCTGACCACGAAACCCTA	(CCA)6	240–270	na	7	0.73	Taniguchi et al 2012a	Linkage map
1576	MSE0102a	FS951686	ATTTCCTCCACCATGCGGTTT	GTTTAGAACGGCAGTGCTTAGGTTTTTG	(TC)5(CTC)3, (TC)4, (TC)3	305–345	na	9	0.76	Taniguchi et al 2012a	Linkage map
1577	MSE0103	FS951354	ACAAGCAAAGGCATTACAAAAAGC	GTTTCACCAACTGAAAGAATCCCCAT	(TC)14	170–195	na	8	0.72	Taniguchi et al 2012a	Linkage map
1578	MSE0104	FS949898	ACACAACCACTCTGCACCAGACAC	GTTTCCGGATTCAGTCAGAAATTTGGAG	(AG)14	na	na	na	na	Taniguchi et al 2012a	Linkage map
1579	MSE0105	FS949892	ACATCCAAAAACAAGGAAGCTCCA	GTTTGTTGTTGGAGATTGAGGTGGTG	(CCA)6	na	na	na	na	Taniguchi et al 2012a	Linkage map
1580	MSE0106	FS947853	ACGCTTCTCTTCCTTTCATCTCAA	GTTTCAACAAAGAAGACAGCCAAAGCC	(TC)6	145–175	na	8	0.77	Taniguchi et al 2012a	Linkage map
1581	MSE0107	AB485971	ACTCTCTACTCCTGCGCAATCTCA	GTTTCAAAGATGTTGCTCTCGTCAACC	(TC)8	290–315	na	10	0.76	Taniguchi et al 2012a	Linkage map
1582	MSE0108	FS948805	AGTCCATGGTGGTTGATGATCCTT	GTTTGGGAGTAGGATTCTTGCAGAGC	(TC)6,(TA)8	245–270	na	9	0.77	Taniguchi et al 2012a	Linkage map
1583	MSE0109	FS948318	ATAAAAGACAATACCATCCCAGGAA	GTTTCCAGAAGTGAGAAGGGTTGTCG	(TC)10	105–125	na	6	0.63	Taniguchi et al 2012a	Linkage map
1584	MSE0110	FS950817	ATATAATCGCGGTTTCCACTCACT	GTTTGGATTCATGGCTATTGAAGGCTTG	(TC)11	na	na	na	na	Taniguchi et al 2012a	Linkage map
1585	MSE0111	FS951008	ATATCAGAAGTGTGGAGAGTGCCT	GTTTACCATTTGAGGAATGCGTGACTTT	(TC)11	na	na	na	na	Taniguchi et al 2012a	Linkage map
1586	MSE0112a	FS947995	ATCAGAGTTTGCCACATGGACAGT	GTTTCATCTTCTGCTTGTCCCCTTC	(AG)5, (AG)3, (AG)3, (TG)3	280–285	na	2	0.37	Taniguchi et al 2012a	Linkage map
1587	MSE0113	AB485972	ATCCTTCTGCAACTCCAGCAATCC	GTTTGAGATTGACCATCTTTCATCGGA	(TC)14	350–380	na	9	0.82	Taniguchi et al 2012a	Linkage map
1588	MSE0114	FS948705	ATGCCTGTACTCTTCCATTCTTGC	GTTTCTTTTTCAGTCACTAGCTCTGGGGC	(TC)14	195–205	na	5	0.53	Taniguchi et al 2012a	Linkage map
1589	MSE0115	FS948956	ATTCACCTAGCCCTCGCATTTCTA	GTTTGTCATCTCCATCATCCATTCCA	(TC)7	na	na	na	na	Taniguchi et al 2012a	Linkage map
1590	MSE0116	FS948104	ACACACTTCACGCTGCACTTTACT	GTTTGTCGCAGTAAACCTTACCCTC	(TC)10	175–195	na	6	0.61	Taniguchi et al 2012a	Linkage map
1591	MSE0117a	FS948642	ACACATGGTAACCTCATTACTTAGCTC	GTTTGACCAATGGACGGACAATATGAC	(ACA)3, (AG)4, (AG)3(TG)3	105–125	na	7	0.55	Taniguchi et al 2012a	Linkage map
1592	MSE0118	FS949980	ACACCTATTAAGCCCACCGCTCTT	GTTTAACTGTAGCTGCACCTGGAACCTC	(AG)9	na	na	na	na	Taniguchi et al 2012a	Linkage map
1593	na	CV013583	HEX-AGTGGCCAACACTGTACATCTCT	TGAAAGGGCTTAACAACCTGTAA	(CT)4	266–273	na	4	na	Ueno and Tsumura,2009	Genetic diversity	Camellia japonica
1594	na	CV013617	NED-ATTTGGATCATCTTCATCAAAGC	TGGTAAACAATCTAGGGACAGGA	(TTMTT)n	450–460	na	3	na	Ueno and Tsumura,2009	Genetic diversity	Camellia japonica
1595	na	CV013840	HEX-CGATAGAATCTCCCTTGCTGTTA	AGTCTTTGTTGCCTCTTCTTCC		413–419	na	4	na	Ueno and Tsumura,2009	Genetic diversity	Camellia japonica
1596	na	CV014520	HEX-GTTTCAATTTGATGGAACCGTAA	AGAGAAACAGAAGTGTTGGCAAG	(TC)12	303–324	na	7	na	Ueno and Tsumura,2009	Genetic diversity	Camellia japonica
1597	na	CV014553	FAM-ATTGGGTCAGGTATGGACTTTA	CATTTCTTGCAATACCAACATCA	TCTTTT	202–208	na	2	na	Ueno and Tsumura,2009	Genetic diversity	Camellia japonica
1598	na	CV066969	NED-ACTGCAACTTCTTTCAGTGTTGCT	GTTTGGGGGAACAAGGTTCCATACAACT	(TA)10	120–126	na	3	na	Ueno and Tsumura,2009	Genetic diversity	Camellia japonica
1599	na	CV066981	HEX-GATATTAGCCCACGAGTTCACAG	ACTGAACACCTACCGGAGTACAA		179–204	na	13	na	Ueno and Tsumura,2009	Genetic diversity	Camellia japonica
1600	na	CV699843	NED-TGGGAACTATTCGATGAACAATC	ATCCAAGAGTTGGCACAAGATTA	TTT/TTC	470–477	na	3	na	Ueno and Tsumura,2009	Genetic diversity	Camellia japonica
1601	na	DN976177	FAM-AGCAACTAAGTTCTTGCTCTCGAA	CAACACTTGGACTTCCTTCAAAC	ACA	354–357	na	2	na	Ueno and Tsumura,2009	Genetic diversity
1602	na	DN976212	NED-CTTGCCAATAGTGGGACTGATAG	ACAGAATGAATGAAGTCCATCACA		309–318	na	7	na	Ueno and Tsumura,2009	Genetic diversity
1603	CsFM1003	GAAC01002091	TGAGGAGCTCTAGAGTGGGC	GTTGCTGAGTTTGAGCGATG	(T)41	145	na	4	0.621552	Tan et al 2013	Linkage map	EST-SSR
1604	CsFM1007	GAAC01006339	TTTTGTGCCCCATTTCCTAC	ACTACCGTCATTGGTGACCC	(T)33	207	na	2	0.304688	Tan et al 2013	Linkage map	EST-SSR
1605	CsFM1009	GAAC01010666	CGCAACAGATGCCAAAAGTA	CCCTTGTGCAAATATGGGAT	(T)30	151	na	3	0.519745	Tan et al 2013	Linkage map	EST-SSR
1606	CsFM1010	GAAC01007274	TTTCAAAAGCAAAAGCTCCG	AATTTAGGGTTTCTGCGGCT	(TC)38	226	na	4	0.60498	Tan et al 2013	Linkage map	EST-SSR
1607	CsFM1011	GAAC01005983	AAATTTCCCCAAATCCCAAC	GTGGAACTGAACCAAAGCGT	(TG)16	276	na	3	0.555634	Tan et al 2013	Linkage map	EST-SSR
1608	CsFM1012	GAAC01011288	AGCCACCATACCCACACATT	ACAAACCAATGCTACTGCCC	(TG)15	222	na	4	0.66748	Tan et al 2013	Linkage map	EST-SSR
1609	CsFM1013	GAAC01007274	TTTCAAAAGCAAAAGCTCCG	AATTTAGGGTTTCTGCGGCT	(TC)38	226	na	4	0.547089	Tan et al 2013	Linkage map	EST-SSR
1610	CsFM1014	GAAC01008326	AGGTTGAGGAGGAGGAGGAG	ACCCCTCTTTGGTCGAAGTT	(TC)22	255	na	4	0.572479	Tan et al 2013	Linkage map	EST-SSR
1611	CsFM1016	fd_6826	TTGAAGACAGGGATCGGGTA	ACTAATGGCCTAGCACAGCA	(GA)33	265	na	3	0.446503	Tan et al 2013	Linkage map	EST-SSR
1612	CsFM1017	GAAC01013697	TGATCCTTGCATTTGGTGAA	GCTCTTCCTTGCTTCTCTGC	(GA)26	152	na	5	0.716766	Tan et al 2013	Linkage map	EST-SSR
1613	CsFM1019	GAAC01013727	GTGCAGAGGAATTGGAGAGC	ACATTTTCCTGCAAATCGCT	(GA)21	271	na	4	0.584913	Tan et al 2013	Linkage map	EST-SSR
1614	CsFM1020	GAAC01006851	CATCACCCATGTTATGCCTG	GGGGCAGTGAAGAAACAAAG	(CT)23	137	na	5	0.711914	Tan et al 2013	Linkage map	EST-SSR
1615	CsFM1022	GAAC01009939	TCAGAAATGGTGGATTTCAGG	ACCAGATTCGAGCCTCTTGA	(CT)22	107	na	3	0.397675	Tan et al 2013	Linkage map	EST-SSR
1616	CsFM1023	GAAC01011980	ACGTTCCCTAACCCTGTTCC	GGAGGAGGCGACAATGACTA	(CT)21	190	na	5	0.629211	Tan et al 2013	Linkage map	EST-SSR
1617	CsFM1025	fd_14588	CGAATCTCCGGAACATAGGA	TGAGTGATTTGGGACATGGA	(CA)16	127	na	5	0.716766	Tan et al 2013	Linkage map	EST-SSR
1618	CsFM1026	GAAC01009464	AAGAGTCAACCCCAAATCCC	GGCTGGAGGATGAAATGTCT	(CA)12	187	na	7	0.7966	Tan et al 2013	Linkage map	EST-SSR
1619	CsFM1027	fd_19414	CTCCTAGACCCCCATCCAAT	GTCGTTGAGCCAGGGTTTTA	(CA)10	202	na	3	0.449074	Tan et al 2013	Linkage map	EST-SSR
1620	CsFM1029	GAAC01010542	AGTTTCATAATTGGACAAAGCTG	GAGCAGGGTCAGTTTCGGTA	(AG)19	268	na	4	0.570282	Tan et al 2013	Linkage map	EST-SSR
1621	CsFM1030	GAAC01003098	AATGCAGTCAAACGAAAGGG	TGCTGGAGGAATGGATTTTC	(AG)18	170	na	5	0.700897	Tan et al 2013	Linkage map	EST-SSR
1622	CsFM1031	GAAC01004218	GGGAACAAATTGATGCGATTA	AATGGTGGTGTTGTTGGGTT	(AG)18	273	na	3	0.468262	Tan et al 2013	Linkage map	EST-SSR
1623	CsFM1032	GAAC01007852	GCTCACGCTTTGGGGTATAA	TCTTCCACGGTCTTTTCCAG	(AG)36	189	na	6	0.748352	Tan et al 2013	Linkage map	EST-SSR
1624	CsFM1033	GAAC01008978	GGAAAAGGAACGACAATGGA	TGCTACTGCTTCTCCTCCGT	(AG)23	205	na	5	0.679016	Tan et al 2013	Linkage map	EST-SSR
1625	CsFM1036	GAAC01002266	GCCACTGTTTGGTTGCTAGG	TTGACAGTGTGAGGTGGAGC	(A)60	271	na	4	0.641399	Tan et al 2013	Linkage map	EST-SSR
1626	CsFM1039	GAAC01011012	GGAATCTGACGAAAACCGAA	TATACTGCGATCAGTGCCGA	(A)35	181	na	2	0.375	Tan et al 2013	Linkage map	EST-SSR
1627	CsFM1041	GAAC01001072	GGTTTTGTTCGGTTTGCTCT	AAATCTGATGGGCTGAGTGG	(A)31	213	na	3	0.519745	Tan et al 2013	Linkage map	EST-SSR
1628	CsFM1045	GAAC01001966	AGTAGAAGTGGTGGATGCGG	CATTTTCAACCGCACCTTCT	(G)24	222	na	3	0.468262	Tan et al 2013	Linkage map	EST-SSR
1629	CsFM1051	GAAC01009709	AACCCATTTCGTCTTTGTGC	AGAATCAACAACACCCTGGC	(TTG)8	124	na	5	0.5707	Tan et al 2013	Linkage map	EST-SSR
1630	CsFM1052	GAAC01003248	TAGCCTTGGGTGGATTTCAG	TGAATTTGCAGAAGTGAGAGAA	(TTG)7	186	na	2	0.371063	Tan et al 2013	Linkage map	EST-SSR
1631	CsFM1053	fd_11362	AGTCGGACTGGGAATAGGCT	TGCTTCTTCACAAATCAACCA	(TTG)7	194	na	3	0.423515	Tan et al 2013	Linkage map	EST-SSR
1632	CsFM1056	GAAC01046540	AATGGCGTCTCCAATTTGTC	CGGAAGAAGAGACGGTGAAG	(TTG)7	190	na	2	0.110321	Tan et al 2013	Linkage map	EST-SSR
1633	CsFM1057	fd_10587	AACCACACACACAACAATCACTC	TTCACCCCAGAACTGGAAAC	(TTC)9	221	na	3	0.455536	Tan et al 2013	Linkage map	EST-SSR
1634	CsFM1058	GAAC01008713	CCCCTCCATCTATCTCCCTC	GGACTGTTGTTGGGGAAGAA	(TTC)9	162	na	4	0.600323	Tan et al 2013	Linkage map	EST-SSR
1635	CsFM1059	GAAC01011872	CCAAATTGGGCCTGTGTAAC	ACACATACAGGTGTGCAGCC	(TTC)9	100	na	4	0.581512	Tan et al 2013	Linkage map	EST-SSR
1636	CsFM1060	fd_3702	GCCCCAAAACACTCGAAATA	GTGTTCCTGAGGGCGTAAAC	(TTC)8	203	na	3	0.214569	Tan et al 2013	Linkage map	EST-SSR
1637	CsFM1061	GAAC01002340	TTGGCAGGAAAAGAAAAGGA	AGCAGCGAGTTCTTTGTGGT	(TTC)8	184	na	6	0.733215	Tan et al 2013	Linkage map	EST-SSR
1638	CsFM1062	fd_10697	CCCATGAAGGGATCATTTGT	TCTTTCTTGGGGGAGAGACA	(TTC)8	157	na	6	0.728088	Tan et al 2013	Linkage map	EST-SSR
1639	CsFM1063	GAAC01008430	AGCTGAGTGGGAGTTTGCAT	GGAGAGGGAGAGGAGTAGGG	(TTC)8	172	na	3	0.555634	Tan et al 2013	Linkage map	EST-SSR
1640	CsFM1064	GAAC01013445	TCGTCTTGAAGCTTCCCTGT	ACCCATGGCATAAACGAAAG	(TTC)8	161	na	4	0.51994	Tan et al 2013	Linkage map	EST-SSR
1641	CsFM1065	GAAC01040342	ACAAAAGGCAATGGAAAATG	ACCCCTGAAAAAGGACCAAC	(TTC)8	109	na	3	0.519745	Tan et al 2013	Linkage map	EST-SSR
1642	CsFM1066	GAAC01046123	GGATTTCAGATGCAGACCTTG	TTTGGGAAAACTAAAGCGGA	(TTC)8	184	na	3	0.214569	Tan et al 2013	Linkage map	EST-SSR
1643	CsFM1067	GAAC01008175	ATCTCCCTCTGCCTTTCGAT	GACGGTGTCGGCATAGTTTT	(TTC)11	273	na	4	0.510468	Tan et al 2013	Linkage map	EST-SSR
1644	CsFM1068	GAAC01009576	CAGGCCTTCGTTTTCTTTTG	TTCCTCATCTTCTGTCTCCCTC	(TTC)11	212	na	6	0.765618	Tan et al 2013	Linkage map	EST-SSR
1645	CsFM1069	GAAC01007142	CTGTTACAACCACACCACCG	AAGTCCGCTCTGTCTTTGGA	(TTC)10	248	na	3	0.455536	Tan et al 2013	Linkage map	EST-SSR
1646	CsFM1070	GAAC01008134	TCTCGTCCCACATTTCACAA	TGAAGAGGGGTTTTCGTGAG	(TTC)10	179	na	4	0.547089	Tan et al 2013	Linkage map	EST-SSR
1647	CsFM1071	GAAC01002209	ACAATTGGAGGATGAGTGCC	AGAGAGTTCCTCCCTCCGAC	(TGT)10	174	na	2	0.337372	Tan et al 2013	Linkage map	EST-SSR
1648	CsFM1074	GAAC01009823	TGATGTTCAAGCTCACCAGC	GTCCCGTTGTGCCTAACC	(TTA)7	101	na	5	0.642303	Tan et al 2013	Linkage map	EST-SSR
1649	CsFM1075	fd_10311	TTTGGGAACTGTCGGAACAT	TGAAGAGTTCTGTGGTTAATGCC	(TGG)8	108	na	5	0.631924	Tan et al 2013	Linkage map	EST-SSR
1650	CsFM1076	GAAC01011323	TTTGGATCGGATTGAGAAGG	CATCCATCAACGCAAACATC	(TGG)7	180	na	2	0.304688	Tan et al 2013	Linkage map	EST-SSR
1651	CsFM1077	GAAC01012386	ACGAATCCAGTTAAGCGGTG	GCGGAGCAACAGAGAGAGAA	(TGG)7	149	na	2	0.304688	Tan et al 2013	Linkage map	EST-SSR
1652	CsFM1078	GAAC01011442	GCAGCGACAGTTCTGTTGAA	CACCACATCCCCTTCCTCTA	(TGA)9	248	na	4	0.443176	Tan et al 2013	Linkage map	EST-SSR
1653	CsFM1080	GAAC01008334	TCATGGGATTGGTTTGGAAT	CCATCCCCATCGAAGAAGTA	(TGA)8	134	na	2	0.25827	Tan et al 2013	Linkage map	EST-SSR
1654	CsFM1081	GAAC01038200	AACACCATCCAACCCAAAAA	TGGGCAATGAAACAGAAACA	(TGA)8	194	na	3	0.519745	Tan et al 2013	Linkage map	EST-SSR
1655	CsFM1083	GAAC01005129	CCATCTCTGAGACCTGCCAT	CCCACCTTCAAAACCTTCAA	(TGA)7	187	na	2	0.358887	Tan et al 2013	Linkage map	EST-SSR
1656	CsFM1084	GAAC01001626	TGATTATGATGATCTTGGCACTG	AGGCGTCTGAAGCCATAGAA	(TGA)13	119	na	5	0.668427	Tan et al 2013	Linkage map	EST-SSR
1657	CsFM1088	fd_9055	GGCTGTATGATGGCTTGGTT	TAAAATGTGGGTCTCCAGGC	(TTGT)5	243	na	3	0.446503	Tan et al 2013	Linkage map	EST-SSR
1658	CsFM1089	fd_9155	GCCGGGGACCATATAAAGAT	AAGAGGAGGAGGACCCAAAA	(GGTT)5	279	na	3	0.354218	Tan et al 2013	Linkage map	EST-SSR
1659	CsFM1090	GAAC01005360	TCAAAAACTGTGGTTGCTGC	GGAGAGGAGCTGCAGAGAGA	(AAGA)6	196	na	2	0.375	Tan et al 2013	Linkage map	EST-SSR
1660	CsFM1092	GAAC01005705	GCCCTATGAACCAACAATCC	GGTGTTTGATGATGTGTGGC	(AAAT)6	231	na	5	0.670227	Tan et al 2013	Linkage map	EST-SSR
1661	CsFM1093	GAAC01006317	CCGTTTGTTCTAAGAAGACAGAA	CCGAGCACTTTACAATACATCC	(TTTC)6	181	na	4	0.570282	Tan et al 2013	Linkage map	EST-SSR
1662	CsFM1094	GAAC01007506	ATGCGCACTTCCTCTCTCTC	AATCAAGAAAGACATGGCCG	(ATCC)5	171	na	3	0.455536	Tan et al 2013	Linkage map	EST-SSR
1663	CsFM1095	GAAC01007988	AATGTACAATCAAAATGAACCTCC	TGATTAGGCGGTCCGAATAG	(AACC)6	140	na	3	0.354218	Tan et al 2013	Linkage map	EST-SSR
1664	CsFM1097	GAAC01004794	CGGCAGATTTGGTGATAGGA	AACAAAATGGGAACCCACAA	(CTTTT)5	217	na	3	0.370605	Tan et al 2013	Linkage map	EST-SSR
1665	CsFM1099	GAAC01005931	TGTTGTTAACGGTGTTCGGA	GCATTTGTTTTCTCTCTCTGCC	(AAAAG)5	157	na	2	0.371063	Tan et al 2013	Linkage map	EST-SSR
1666	CsFM1100	GAAC01006991	AAATGGGAAAGATTGGGGAG	GCCTCTTTCTTCAATTCCCTG	(TTGGC)5	224	na	3	0.574921	Tan et al 2013	Linkage map	EST-SSR
1667	CsFM1101	GAAC01007428	ACTCACACAAACCCGAAAGG	GGTTCAAATCAAGCTCGCTC	(GAAAA)6	190	na	4	0.644501	Tan et al 2013	Linkage map	EST-SSR
1668	CsFM1102	GAAC01008204	GCATACACTCTTCCGGTGGT	ACAATCTCAACCTCCATCCG	(TCTCT)5	231	na	2	0.337372	Tan et al 2013	Linkage map	EST-SSR
1669	CsFM1103	GAAC01008866	GAACCAGTACAACCCTCCGA	GCCTTCTGCCATTTTGTTGT	(GATTG)5	135	na	3	0.543915	Tan et al 2013	Linkage map	EST-SSR
1670	CsFM1104	fd_14112	AAGCCAGTAGTGACCGATGG	ATGGAAGTTCATTTCCTCCTATT	(CAACC)5	250	na	3	0.555634	Tan et al 2013	Linkage map	EST-SSR
1671	CsFM1105	GAAC01005174	ACAAGCGGTTTCCAGAAGAG	ATTGAATTGGTTGAGGCTGG	(TCAAAA)5	177	na	5	0.737274	Tan et al 2013	Linkage map	EST-SSR
1672	CsFM1106	GAAC01005937	GACATCGGCCTCTGTTCATT	CTAGCTTCGACTCCCCTCCT	(AACCCT)6	194	na	4	0.547089	Tan et al 2013	Linkage map	EST-SSR
1673	CsFM1107	GAAC01006025	ACTATCTCATGGCAGCCCAC	TTGGGAATGAAAGGAACTGG	(AAACCC)7	167	na	5	0.735077	Tan et al 2013	Linkage map	EST-SSR
1674	CsFM1108	GAAC01009876	TGATGCAGTGATGCTCTTGTC	TGACATGCGTGTTGTGTGTT	(TC)18(AC)19	251	na	5	0.643711	Tan et al 2013	Linkage map	EST-SSR
1675	CsFM1109	GAAC01002257	TCCCCTCTGCAATTCCATTA	ACGAGTTGTGGTTGTGCTTG	(TC)17(AC)15	167	na	6	0.776093	Tan et al 2013	Linkage map	EST-SSR
1676	CsFM1110	GAAC01008510	AAAAGGGTCGTCGTGTCAAC	GGGAGTGACCATGCTCCTTA	(CT)17(CA)15	217	na	5	0.708069	Tan et al 2013	Linkage map	EST-SSR
1677	CsFM1116	GAAC01004378	TAGCAATAGGGAGCGGTCAT	CCCCACACACATCCATGTTA	(TG)13(AG)16	225	na	3	0.51123	Tan et al 2013	Linkage map	EST-SSR
1678	CsFM1117	GAAC01007782	CTTTCACTGCCCACTTCACA	CTGGATTGGCCCTAAAATGA	(CAAA)7(CT)14	273	na	6	0.776093	Tan et al 2013	Linkage map	EST-SSR
1679	CsFM1118	fd_15649	CCGGATGTCCCTCATACAAC	GCTCCGCCTAAACAAAACAA	(TG)17(AG)11	242	na	4	0.677948	Tan et al 2013	Linkage map	EST-SSR
1680	CsFM1119	GAAC01006880	CCCACACCCCTAGTCACACT	ACGGGAGAGAGGGTTTTGAG	(CT)12(CA)13	176	na	5	0.585999	Tan et al 2013	Linkage map	EST-SSR
1681	CsFM1120	GAAC01007117	TCCTAACGCTAACCACCGTC	CAACCCAGATGCTACCGATT	(CTT)16	163	na	3	0.42746	Tan et al 2013	Linkage map	EST-SSR
1682	CsFM1121	GAAC01008450	CAACCGCTCCTACTTTCAGC	TCAATCGTGCTGGGTATTGA	(AGA)15	214	na	3	0.554688	Tan et al 2013	Linkage map	EST-SSR
1683	CsFM1122	GAAC01009349	AGTTGCTAGCTTTTGCCTCG	GCAGCACATATGCATGATCC	(TAA)7(TGA)8	152	na	3	0.495575	Tan et al 2013	Linkage map	EST-SSR
1684	CsFM1123	fd_12399	CATCTTCCATGGCCAAGTTT	GCCAGTAAATCACCCTCCAA	(GAA)15	189	na	4	0.611633	Tan et al 2013	Linkage map	EST-SSR
1685	CsFM1125	GAAC01007434	CCGAGCTCTCAATATCAGGC	TTCAGGGAAAGGGAAGGAGT	(CACCAT)7	265	na	4	0.635712	Tan et al 2013	Linkage map	EST-SSR
1686	CsFM1127	GAAC01007510	CACCACGAAGTGATCGTGTC	ACAAATCGGTCGTGAAGGTC	(GCA)6(GGA)8	173	na	4	0.675018	Tan et al 2013	Linkage map	EST-SSR
1687	CsFM1128	GAAC01010745	GTCATCGAGTGGTGGTGATG	CACAGGGACAGTGTCGAGAA	(CCA)5tct(CAC)8	217	na	2	0.337372	Tan et al 2013	Linkage map	EST-SSR
1688	CsFM1129	GAAC01011194	ATTCGTTCGTTCGTTCGTTC	GAGTCTTGACGGAGTCGAGG	(CAACAG)7	268	na	4	0.635712	Tan et al 2013	Linkage map	EST-SSR
1689	CsFM1131	GAAC01005790	TGGCTACCTTCTTCGTTGCT	CCATTCTCGACGAATCCAGT	(TCT)5tt(TTC)8	177	na	7	0.815155	Tan et al 2013	Linkage map	EST-SSR
1690	CsFM1132	GAAC01006479	CTCCTCCGCCTCTGTTTCTT	AAGAAGTGGAGGGGTCAACA	(TCT)5tc(CTT)8	109	na	4	0.584913	Tan et al 2013	Linkage map	EST-SSR
1691	CsFM1134	fd_14662	GCCCACTCGACATTTCTTCT	GAGTGCTCTCCGACTCCATC	(ATAC)5(AG)10	177	na	6	0.648712	Tan et al 2013	Linkage map	EST-SSR
1692	CsFM1135	GAAC01010963	TCTCTGGCAACTCTTTCCGT	CTTCGCTTCACCCTTCTGTC	(AGG)5aatgcgacag(AGA)5	278	na	4	0.694305	Tan et al 2013	Linkage map	EST-SSR
1693	CsFM1138	GAAC01009343	ACTGTCGGACAAAGCGAGTT	GGTCTGACGAACCCATTCAC	(GA)19	132	na	4	0.524414	Tan et al 2013	Linkage map	EST-SSR
1694	CsFM1140	GAAC01004494	GAAATGGCGATTATGGCAAC	CCCAACGAAACGATAACAGG	(CT)19	156	na	6	0.65387	Tan et al 2013	Linkage map	EST-SSR
1695	CsFM1143	GAAC01010443	GCTCGTAGGTGTGTTGGGTT	CAGCCACTTTACCTCCCAAA	(GTT)7a(GTG)5	235	na	2	0.25827	Tan et al 2013	Linkage map	EST-SSR
1696	CsFM1147	GAAC01004522	CCTTCTTGGGAAGGAACCTC	GATATGATGGCGTGACGATG	(TC)18	178	na	4	0.623749	Tan et al 2013	Linkage map	EST-SSR
1697	CsFM1148	GAAC01012899	GATGGCGGACTTGAGCTTAG	ATTCCCTTTGAGATCCACCC	(TC)18	253	na	3	0.578607	Tan et al 2013	Linkage map	EST-SSR
1698	CsFM1149	GAAC01001441	TTTGGAGGGATGAGATCGAC	TCAAATTCGAGGCCCCTAC	(GA)18	132	na	5	0.668427	Tan et al 2013	Linkage map	EST-SSR
1699	CsFM1150	GAAC01001968	GTTGATTTACGCCACGACCT	ACAACGGGTGATGCAATACA	(GA)18	192	na	5	0.617889	Tan et al 2013	Linkage map	EST-SSR
1700	CsFM1152	GAAC01007266	TACTAGCCCCGCAGTTTTTG	ATCGCAGGAAAAGAAGACGA	(ATCTTC)6	171	na	3	0.464963	Tan et al 2013	Linkage map	EST-SSR
1701	CsFM1154	GAAC01009296	GATTTTGGGCGATTAGGGTT	AAACAGCGACAAGAGCGTTT	(CAACCT)6	145	na	4	0.629883	Tan et al 2013	Linkage map	EST-SSR
1702	CsFM1155	GAAC01009577	GAGTCTATTCAAGGGCTGCG	GGTTGCAGTAGATAATCGCCA	(GTGGCG)6	103	na	3	0.519745	Tan et al 2013	Linkage map	EST-SSR
1703	CsFM1156	GAAC01009838	CACAAGGAGGGGGTACGTTA	CACCTTCCACAGAGGGAGAC	(GATGGA)6	213	na	6	0.648324	Tan et al 2013	Linkage map	EST-SSR
1704	CsFM1157	GAAC01010698	CTAAGCTTCCCATCAAACGC	CAGAGGAACAGTCGAGGAGG	(CTAACC)6	257	na	3	0.427704	Tan et al 2013	Linkage map	EST-SSR
1705	CsFM1158	fd_17402	CGTGCCTGCATTGCTAATAA	GTACCAGTAACTGCGGGGAA	(CACACC)6	220	na	3	0.446503	Tan et al 2013	Linkage map	EST-SSR
1706	CsFM1159	GAAC01005141	TTGGCTGGTTGTTTTGAGTG	GGGCTTCTCCAGGAACTTCT	(GAA)12	256	na	5	0.708069	Tan et al 2013	Linkage map	EST-SSR
1707	CsFM1160	GAAC01008896	TTACCCATTTCAAGAAGGCG	GAAGAGGCCCAGAAGGAAAC	(GAT)12	162	na	4	0.525116	Tan et al 2013	Linkage map	EST-SSR
1708	CsFM1162	GAAC01006196	CGGAGCTGGAATCTGAAGAG	AATTCTGAGGCTGCTGATGG	(GAA)11	187	na	3	0.555634	Tan et al 2013	Linkage map	EST-SSR
1709	CsFM1164	GAAC01013546	ACTCTCCAGCACCAAGCAAT	CAGAAAGCAAGCTATCACTCTATTCA	(GAA)11	264	na	5	0.642303	Tan et al 2013	Linkage map	EST-SSR
1710	CsFM1165	GAAC01006681	CTACTCCTCCTCCACCCTCC	GAGGGAGATTCCGTAAAGGC	(TCT)11	232	na	5	0.690399	Tan et al 2013	Linkage map	EST-SSR
1711	CsFM1166	GAAC01011817	CCCAAACCGTGTGATCTTCT	CCGGACTTCTCATCCTCTTG	(TCT)11	252	na	3	0.495575	Tan et al 2013	Linkage map	EST-SSR
1712	CsFM1167	GAAC01013741	CGTAACAGCAAGCGACTGAG	GTGACGAACCGAAACGTACA	(TCT)11	166	na	5	0.737274	Tan et al 2013	Linkage map	EST-SSR
1713	CsFM1168	fd_5050	CTTTCCATTTCCCTTCCCAT	ACGCCACCATCACAACAATA	(TCT)11	189	na	4	0.387421	Tan et al 2013	Linkage map	EST-SSR
1714	CsFM1169	GAAC01001612	TGCCATAAGACGAACCAGAA	CCTACTCTCCGCCAGTCTCC	(CT)10	153	na	4	0.592499	Tan et al 2013	Linkage map	EST-SSR
1715	CsFM1170	GAAC01001697	TCTCTATCTCCACCACCACAGA	GACCAGATTGAAGGGATGGA	(CT)10	144	na	3	0.294403	Tan et al 2013	Linkage map	EST-SSR
1716	CsFM1173	fd_5204	CACACACACACAAACGCAAA	GGTGATGATAGGAAAATGATTGA	(CT)10	153	na	4	0.611633	Tan et al 2013	Linkage map	EST-SSR
1717	CsFM1174	GAAC01003523	CGACATTTTACGCCATTGAA	CCACTCGCCTCTGCTAAATC	(CT)10	200	na	4	0.581512	Tan et al 2013	Linkage map	EST-SSR
1718	CsFM1175	GAAC01004092	GTTCCCTGATGCTCACGATT	TCTTGGGGTCAAATGAGGTC	(CT)10	129	na	4	0.581512	Tan et al 2013	Linkage map	EST-SSR
1719	CsFM1177	GAAC01051993	GAAGCTCGATTCGGAGACAC	GACGATGCTTCTTCCACCTC	(GAA)5	277	na	2	0.110321	Tan et al 2013	Linkage map	EST-SSR
1720	CsFM1182	GAAC01000711	TTTGGGGCTGGTTAACTTTG	TGAACACTGCATTTTAGCATCC	(GAA)5	178	na	4	0.616425	Tan et al 2013	Linkage map	EST-SSR
1721	CsFM1185	GAAC01006992	GAGGATGATGTCGGAAAGGA	GCCGATGATCTGTGTTGAGA	(TCT)5	191	na	3	0.294403	Tan et al 2013	Linkage map	EST-SSR
1722	CsFM1186	GAAC01007020	GGAGAGCTTTGTCATGGTGG	TCCCAACTCCACCTTTTTCT	(TCT)5	215	na	4	0.443176	Tan et al 2013	Linkage map	EST-SSR
1723	CsFM1189	GAAC01021529	ACGCCCATTACACAACCATT	TTATGTTGAAGAACTCCGAGAAG	(TCT)5	199	na	2	0.110321	Tan et al 2013	Linkage map	EST-SSR
1724	CsFM1190	GAAC01022895	GTGGTGGTTGAGCTCAGAGG	AGCTCAGGATTCTCGGCATA	(TCT)5	121	na	2	0.375	Tan et al 2013	Linkage map	EST-SSR
1725	CsFM1191	GAAC01027375	TCGTGTGAAGAACCACCAAA	CAAGGAGTGGAAAAAGCTGC	(TCT)5	206	na	2	0.375	Tan et al 2013	Linkage map	EST-SSR
1726	CsFM1194	GAAC01008437	TGGGAATCAATCGAAGAAGG	TCTCTCTCTGCCTCTTGGGA	(ACA)5actcactgttttg(CAA)5(CAAAAT)5*	269	na	3	0.554688	Tan et al 2013	Linkage map	EST-SSR
1727	CsFM1196	GAAC01001209	CCGCAGTACTTCGCTTCTTC	AAAACCAGTTGGGGGTTTTC	(CCG)5	270	na	3	0.468262	Tan et al 2013	Linkage map	EST-SSR
1728	CsFM1198	GAAC01001222	CCCATTTTCCTCTTCTTCCTG	CCCAAGAAGGTGGAATTGAA	(TCT)8tcaattccatcttgttgggtggtcaagatttcactttcac(CTT)8	185	na	5	0.68161	Tan et al 2013	Linkage map	EST-SSR
1729	CsFM1206	GAAC01001886	GAAGAACAAGTGTCGGGGAA	TCGGAGGTACAAAACTCATCTC	(GAGTT)5	156	na	3	0.481659	Tan et al 2013	Linkage map	EST-SSR
1730	CsFM1207	GAAC01001917	GAGAGAGGGAGAGGCCTTGT	GGGTTTTTGGAGAAAAAGGG	(TCAT)5	209	na	3	0.555634	Tan et al 2013	Linkage map	EST-SSR
1731	CsFM1208	fd_3036	TGGAATCAACCAAGCAAACA	TCCTTCCTTTCCTTGGGACT	(TCT)5(TC)11*tattttcctttttgtaaataaaaaaaataaaaatatatacaggcacgtatagtgtatataccaaagtcccccaacacttggaac(GAA)8	263	na	3	0.519745	Tan et al 2013	Linkage map	EST-SSR
1732	CsFM1214	fd_4305	GAAGTGTTTGCGTGCACTGT	ATGGGATCTTTTTGCAATGG	(TGGTT)5	246	na	3	0.455536	Tan et al 2013	Linkage map	EST-SSR
1733	CsFM1215	GAAC01002595	TTCTCCTCCACCACTTCTGG	GAGGTCATGGGTCACAAGGT	(CGGCCA)5	197	na	2	0.194824	Tan et al 2013	Linkage map	EST-SSR
1734	CsFM1217	GAAC01000376	GGCGGTGTTTGGGTAGTAGA	CCATTAATGCTGCGGATAGC	(AG)14	184	na	4	0.658173	Tan et al 2013	Linkage map	EST-SSR
1735	CsFM1219	GAAC01002968	AGCAGAAGAAGCCATGGAAG	TCTGCTCTTGCTGTTTCCAA	(TTTCT)5	118	na	4	0.458221	Tan et al 2013	Linkage map	EST-SSR
1736	CsFM1220	fd_5319	TGTGTGTCGTTGCTGTCTCA	TGGCGTTCTTTTGTTTTCCT	(ATAC)5	280	na	2	0.3318	Tan et al 2013	Linkage map	EST-SSR
1737	CsFM1222	GAAC01000439	CCATTCTGCCAACCTTTCAG	CAAGAGGCCGACAAGTCTTC	(CTC)6	192	na	3	0.543915	Tan et al 2013	Linkage map	EST-SSR
1738	CsFM1224	GAAC01003197	GAAGCGCATCTTTAACAGCC	ACAAAATGGAGACCGACCAC	(TGATG)5	185	na	4	0.510468	Tan et al 2013	Linkage map	EST-SSR
1739	CsFM1225	GAAC01003225	CGTAGCCCAAAACCTCTCAC	CCCTTTCCCTTTCTCCATTC	(GATA)7	150	na	3	0.516327	Tan et al 2013	Linkage map	EST-SSR
1740	CsFM1226	fd_5800	CGAACCTGGTTTTGTTACGG	GTAGTTGGTCCCGCCTGTTA	(GAGTT)5	195	na	5	0.726104	Tan et al 2013	Linkage map	EST-SSR
1741	CsFM1228	GAAC01000498	CGAAGCCAATTGAGAAAAGC	TTGTGGTGTGTGTTGTGTCG	(GA)16	232	na	4	0.443176	Tan et al 2013	Linkage map	EST-SSR
1742	CsFM1231	GAAC01003821	CCGAATGGCTCAAGTAGGAA	TTGCTTCAATTTTGTGGTGTG	(TTTTC)5	236	na	3	0.4102	Tan et al 2013	Linkage map	EST-SSR
1743	CsFM1233	GAAC01004009	CATTCTGATATAAAAGCTCCTGTTGA	GGGGGAACTTCCAAAGATGA	(TTTG)6	188	na	2	0.345679	Tan et al 2013	Linkage map	EST-SSR
1744	CsFM1235	GAAC01004033	CGAAAGTTTTGGCTCGAAAG	TCGAGAGGTGAGAGTGCAGA	(CTCTC)5	125	na	3	0.42746	Tan et al 2013	Linkage map	EST-SSR
1745	CsFM1236	GAAC01004168	GGAAAGAAATTGAAAGCCTGG	TTGAAGTTGAGGAGGGATGG	(AAAAT)5	204	na	3	0.51123	Tan et al 2013	Linkage map	EST-SSR
1746	CsFM1237	GAAC01004226	TGAATCGGAATTTGTGAATGA	ATCTCAGCCTCAGCCTCAAC	(TGAGGC)5	159	na	2	0.324865	Tan et al 2013	Linkage map	EST-SSR
1747	CsFM1238	GAAC01004245	TTTGGCTTTGGGTACAGCTC	TTTGTTCCTCCCACTTTTGC	(TTTTCT)5	183	na	2	0.375	Tan et al 2013	Linkage map	EST-SSR
1748	CsFM1240	GAAC01000632	GCCCTTTGCCCACTACAATA	CAAGTTGCTGGATGCAAAGA	(CAG)5	170	na	3	0.455536	Tan et al 2013	Linkage map	EST-SSR
1749	CsFM1241	GAAC01000632	TTGCCCTTTCAGCTCTTTGT	CTACCGAGTCTGCACATCCA	(TAGA)5	149	na	2	0.358887	Tan et al 2013	Linkage map	EST-SSR
1750	CsFM1242	GAAC01004440	CATCCTCATCATCCTCAGCA	GAGTTGGCTTTCGGTTGAAG	(CACCAT)5	186	na	3	0.555634	Tan et al 2013	Linkage map	EST-SSR
1751	CsFM1245	GAAC01000671	AAGAACCTACCACCCAACCC	GGGCAAGAGGCAACAAGATA	(AT)11	197	na	3	0.555634	Tan et al 2013	Linkage map	EST-SSR
1752	CsFM1246	GAAC01004729	ACTCCCACTCCGTGTGTTTC	AGATACTCCGGGTGTTGTGC	(CCAGAA)5	165	na	4	0.443176	Tan et al 2013	Linkage map	EST-SSR
1753	CsFM1247	fd_8409	CATCGATCCGATTCTCCAAT	TAGATTCGATTGGTGGGCTC	(ACTC)5	207	na	3	0.555634	Tan et al 2013	Linkage map	EST-SSR
1754	CsFM1250	GAAC01000715	AGCAGCAAAATGCCTCAGTT	TGAGCAAGCCTCAAAAACCT	(AG)12	253	na	3	0.455536	Tan et al 2013	Linkage map	EST-SSR
1755	CsFM1251	GAAC01000751	ACAGGAAACCCATCCACATC	TGTTGGGTTTGGGATTGAGT	(AG)13	210	na	3	0.51123	Tan et al 2013	Linkage map	EST-SSR
1756	CsFM1252	GAAC01000778	TCCTCACTCCGATATTCCAGA	CGATTCGAAGGAAGACGAAG	(AT)10(AG)11	169	na	4	0.570282	Tan et al 2013	Linkage map	EST-SSR
1757	CsFM1253	GAAC01004804	TTCCACCTCCTCATCTGTCC	AGTGAAAGCTCGGGTCTGAA	(TC)45(AC)15	217	na	6	0.680481	Tan et al 2013	Linkage map	EST-SSR
1758	CsFM1256	GAAC01002349	TGTGGGTTCAATTTTCCCAT	CCTCCTCCTTACCCATCCTC	(ATT)15cgatcacaatct(CTC)5	247	na	2	0.358887	Tan et al 2013	Linkage map	EST-SSR
1759	CsFM1260	GAAC01002217	CCTGCAGTATCTCCAAACCC	AAACTGGTCGATGATTTGGG	(CAG)6attcagagagaatatataacccaaa(AAAAG)5	264	na	2	0.239198	Tan et al 2013	Linkage map	EST-SSR
1760	CsFM1261	GAAC01010021	CCTACAGCCAACCACTCCAT	TGATTTTTACAGTATTGAAATGAGGA	(CTTCAT)6cttcaaactccaca(ACT)5	247	na	5	0.68161	Tan et al 2013	Linkage map	EST-SSR
1761	CsFM1262	GAAC01052584	TCTCACCTCACAGGGAAACC	CGAAGATGAAGACGAGGGAG	(AGG)5agacagaagccagaagaagaggaagaattctggca(TTC)5	193	na	2	0.337372	Tan et al 2013	Linkage map	EST-SSR
1762	CsFM1263	GAAC01008727	ATTGCGGGGAAAAGAGAAAT	TTGACAAGACTCGTCGATGG	(TTC)5caccacatcttgttcttacatgcagcag(CAA)7	231	na	3	0.294403	Tan et al 2013	Linkage map	EST-SSR
1763	CsFM1264	GAAC01006151	TCTCCCTCTGTTGTGGCTCT	GGCGATTTCATAAACCTGGA	(CT)18	119	na	5	0.585999	Tan et al 2013	Linkage map	EST-SSR
1764	CsFM1266	GAAC01010743	AGCTAGGGCTTTTGGTGAGA	CCACCACCACTACTCCCATT	(CT)18	201	na	4	0.524414	Tan et al 2013	Linkage map	EST-SSR
1765	CsFM1267	GAAC01011182	GCCACAGGAGAGAGAACCTG	GAATCTTGTCGCGTAGGAGC	(GAA)5ggagg(AGA)5	134	na	2	0.337372	Tan et al 2013	Linkage map	EST-SSR
1766	CsFM1273	GAAC01014153	GTTAAGTGTGGCGACGAGGT	CTCTCCGACGAGTCCAGTTC	(GA)17	187	na	4	0.51994	Tan et al 2013	Linkage map	EST-SSR
1767	CsFM1274	GAAC01002454	AAATCCTCGCTCCACTCCTT	GGAGGTGACCAAGGCCTAAT	(CT)17	106	na	4	0.592499	Tan et al 2013	Linkage map	EST-SSR
1768	CsFM1275	GAAC01002477	ATTCTCACGCACTCAAACCC	AGTGCCATTTTGCTGCTCTT	(AG)17	159	na	3	0.294403	Tan et al 2013	Linkage map	EST-SSR
1769	CsFM1276	GAAC01002938	GTTGGGCTTCGATGGAATAA	TAAGTGCCTCCACACGACAG	(AG)17	171	na	5	0.711914	Tan et al 2013	Linkage map	EST-SSR
1770	CsFM1277	GAAC01013475	ATTTGGTGTAAAAAGCCCCC	GCTTATGCGGATTACGGTGT	(AG)17	245	na	3	0.397675	Tan et al 2013	Linkage map	EST-SSR
1771	CsFM1278	GAAC01003731	GTGGGACACAAGATCCAACC	CTGAGAAACCAAGGCCAAAG	(AAG)11	111	na	3	0.495575	Tan et al 2013	Linkage map	EST-SSR
1772	CsFM1279	GAAC01005089	TCATCCATTCCATACCATACCA	CGAGAAGAAGATGAGCCAGG	(ATC)11	228	na	4	0.677948	Tan et al 2013	Linkage map	EST-SSR
1773	CsFM1280	GAAC01007761	TTCAATCCCTTGAAAATGGC	AGAGGGGTTGGAGATGGAGT	(CAA)11	168	na	4	0.443176	Tan et al 2013	Linkage map	EST-SSR
1774	CsFM1281	GAAC01010404	ATCGCTTGTCCAGCTCTGTT	TGAAATCGGGATAGAATCGG	(CTT)11	257	na	2	0.25827	Tan et al 2013	Linkage map	EST-SSR
1775	CsFM1282	fd_8474	CTCGCTCCAACTCATCACAA	GAGCCAACAAGAACGAGAGG	(CTT)11	126	na	3	0.590057	Tan et al 2013	Linkage map	EST-SSR
1776	CsFM1283	GAAC01009724	AGGAACATTGACGACCCTTG	GCCTCAAACGCTTCAACTCT	(GGT)11	206	na	3	0.42746	Tan et al 2013	Linkage map	EST-SSR
1777	CsFM1284	GAAC01006969	GGCCAGAAATCCAAAGAAGA	CAACAGCTCTGGATTCGACA	(TC)16	183	na	2	0.194824	Tan et al 2013	Linkage map	EST-SSR
1778	CsFM1286	GAAC01007725	TTACCATGGGCAAACCTCTC	CACAAAGCTCACGAAGCAAA	(TC)16	140	na	3	0.51123	Tan et al 2013	Linkage map	EST-SSR
1779	CsFM1287	fd_12000	GGAAGAGGCGATGAAGACAG	ACCAGCTGGGTTTCTCTCAA	(CAT)5cg(TCA)5	217	na	3	0.495575	Tan et al 2013	Linkage map	EST-SSR
1780	CsFM1289	fd_8105	GCGGAGAGCACCACTTTAAC	CTTGTGCTCAATCTCATCCATC	(CT)16	111	na	4	0.697366	Tan et al 2013	Linkage map	EST-SSR
1781	CsFM1290	GAAC01006956	GGGATTTATGGATGCTTTGG	CCCTACTTGCACAACCACCT	(CT)16	278	na	5	0.641327	Tan et al 2013	Linkage map	EST-SSR
1782	CsFM1291	GAAC01007242	CTCCCTCTCTGCAAATCAGC	CACTGAGACAAAGGCGACAA	(CT)16	223	na	2	0.358887	Tan et al 2013	Linkage map	EST-SSR
1783	CsFM1293	GAAC01007377	TCGAACCCCATAATTCAAGC	CCCTCCAAACAACGAGAAAA	(AG)16	275	na	3	0.519745	Tan et al 2013	Linkage map	EST-SSR
1784	CsFM1294	GAAC01007664	TGAATCACGTCTGCAGCTCT	CTCTCTGATCTCCCTCGCTG	(AG)16	150	na	3	0.495575	Tan et al 2013	Linkage map	EST-SSR
1785	CsFM1295	GAAC01008389	GCTGCTTGTTTTGCTGACAA	TGCAAGGCTCCCAAGATAAC	(AG)16	221	na	3	0.555634	Tan et al 2013	Linkage map	EST-SSR
1786	CsFM1297	GAAC01010269	GTGTTCTTCAGCTTCTCGGC	GCAAAAGCCAAAGGGTGTTA	(AG)16	280	na	3	0.42746	Tan et al 2013	Linkage map	EST-SSR
1787	CsFM1298	GAAC01015282	TTGTTTGATTTGCCGGTGTA	TTGAAGGATCTCCGAAGGAA	(TAA)5g(AAT)5	167	na	2	0.110321	Tan et al 2013	Linkage map	EST-SSR
1788	CsFM1305	GAAC01009701	GGTGGTGAGTCAGAGATGGG	TCACACCGACAATGAAATCAA	(AGA)10	170	na	2	0.358887	Tan et al 2013	Linkage map	EST-SSR
1789	CsFM1308	GAAC01008578	TTTTACCACACCCCCAAAAA	CAAACGGAGTTCCCAGTAGC	(GA)15	202	na	4	0.644501	Tan et al 2013	Linkage map	EST-SSR
1790	CsFM1309	GAAC01009629	ACTGTTGAAGCCCACCTCAT	CATTTTCTTCCGTCGTTGGT	(GA)15	155	na	3	0.555634	Tan et al 2013	Linkage map	EST-SSR
1791	CsFM1310	fd_16966	CCTCGGCTTCTCTACCCTCT	CCGTCAGCCCTACTCCATAA	(GA)15	276	na	3	0.240056	Tan et al 2013	Linkage map	EST-SSR
1792	CsFM1311	fd_18526	GGAACCCAAGCAAAACACAC	CGAAGTTGCATGAGTAGCCA	(GA)15	250	na	2	0.371063	Tan et al 2013	Linkage map	EST-SSR
1793	CsFM1315	GAAC01006567	AAAAAGCGGAGGAGGAGAAG	TGAAGCTGAAGCTGAAGCAA	(CTTCAC)5	213	na	2	0.337372	Tan et al 2013	Linkage map	EST-SSR
1794	CsFM1316	GAAC01006752	CCAAATTCGTAAAAGTCGCC	CGCAACACCATTACAATTCG	(CCCATT)5	192	na	3	0.590057	Tan et al 2013	Linkage map	EST-SSR
1795	CsFM1317	GAAC01007119	TCCATGAGTCTGTTCCCTCC	GGGCCTTGCGACAATAATAG	(TCCTAC)5	138	na	4	0.581512	Tan et al 2013	Linkage map	EST-SSR
1796	CsFM1318	fd_11946	AGAGAGGGAGCAAGGGAGAG	AAGCCCTCCGAAGTCGAT	(GCGATT)5	175	na	4	0.626145	Tan et al 2013	Linkage map	EST-SSR
1797	CsFM1319	GAAC01007309	CCAAACTCAGCCGAGAAAAG	TCATGGGTGGATTGTTGAGA	(AAGACA)5	265	na	2	0.358887	Tan et al 2013	Linkage map	EST-SSR
1798	CsFM1321	GAAC01007401	GTTTGTTGGGTTGCTGGTTC	GGGCCTTTAGATCTCCATCC	(TGGTTG)5	202	na	4	0.644501	Tan et al 2013	Linkage map	EST-SSR
1799	CsFM1322	GAAC01013174	TCACAAATTTAACCCAGCCC	AAGGGCGTAGAGTTCCGATT	(CAC)10	187	na	3	0.574921	Tan et al 2013	Linkage map	EST-SSR
1800	CsFM1323	fd_2355	AACGTTAAGTTGTTGGGGGC	GAGGGAGAGAAAGGGTGGAC	(CT)15	145	na	4	0.626145	Tan et al 2013	Linkage map	EST-SSR
1801	CsFM1324	GAAC01003358	TTGAGAAATCAACCCCTTGG	CGGAGAGGTTCAAACCGTAA	(CT)15	179	na	4	0.572479	Tan et al 2013	Linkage map	EST-SSR
1802	CsFM1325	GAAC01003485	AGCAAATCTCCATCACAAAGC	AGGTGGAGAGAGGAGGAAGG	(CT)15	181	na	3	0.354218	Tan et al 2013	Linkage map	EST-SSR
1803	CsFM1326	GAAC01004205	TTGTCTGTCTGTGTTTGCCC	GCAATCATTCCATTCCATCC	(CT)15	191	na	4	0.658173	Tan et al 2013	Linkage map	EST-SSR
1804	CsFM1327	GAAC01004556	CAACGCCACTCTCTCATCAA	GAGGCCTCTCTCTTTTGGGT	(CT)15	181	na	3	0.214569	Tan et al 2013	Linkage map	EST-SSR
1805	CsFM1328	GAAC01006286	CAACCCCTCCCCCTAGTATC	CATCCGCACGTTTACATTTG	(CT)15	226	na	2	0.25827	Tan et al 2013	Linkage map	EST-SSR
1806	CsFM1329	GAAC01006312	TCTTCCCCAAATTCCTTCCT	CATGATTTTCTTGGGTTGGG	(CT)15	279	na	4	0.547089	Tan et al 2013	Linkage map	EST-SSR
1807	CsFM1331	GAAC01008633	ATCTGCACTAACAACCCCCA	GAAGAGGAGAGGCGAGAGGT	(CT)15	253	na	5	0.656799	Tan et al 2013	Linkage map	EST-SSR
1808	CsFM1342	GAAC01010097	CCGGGTCGAAGTAATCTCAA	CTTGACTGTAACGCTTGGCA	(AG)15	225	na	3	0.555634	Tan et al 2013	Linkage map	EST-SSR
1809	CsFM1343	GAAC01012584	CCTCATTTCCCTCTCCAACA	TCGATCAATTCTGTGTTTGGTT	(AG)15	137	na	4	0.592499	Tan et al 2013	Linkage map	EST-SSR
1810	CsFM1344	GAAC01014175	AAGCAACACCACTGAAACCC	TTCACCGACTACCAAGCTCC	(AG)15	224	na	4	0.599438	Tan et al 2013	Linkage map	EST-SSR
1811	CsFM1345	GAAC01014332	CTGTGCTTGCATGCCTGTAT	TCTTTCTTTCCCTGGCTTCA	(AG)15	119	na	3	0.386245	Tan et al 2013	Linkage map	EST-SSR
1812	CsFM1348	GAAC01004717	ATATCCAGTGCCTCTGGTGG	CCTCCACCTCAAATCCAAGA	(GAA)10	229	na	5	0.716766	Tan et al 2013	Linkage map	EST-SSR
1813	CsFM1349	GAAC01012393	TGGGCCAGAAGAGAAAAGAA	GGTGTTCCTGGCACTTCAAT	(CTACCT)5	177	na	5	0.524963	Tan et al 2013	Linkage map	EST-SSR
1814	CsFM1350	GAAC01012496	TGGCGACAACGATACCACTA	GCTCCGGCTATGATTTTGAG	(CTGCCA)5	130	na	2	0.353759	Tan et al 2013	Linkage map	EST-SSR
1815	CsFM1351	GAAC01012874	CGAGAATTGGGACCAGAGAA	TCAGAGCAGCTATCGAGCAA	(CAACAG)5	279	na	3	0.294403	Tan et al 2013	Linkage map	EST-SSR
1816	CsFM1353	GAAC01008780	TGGGAGTGTCGGGAGATAAG	CTCACTGTCGACTGGTGTGC	(GAT)10	179	na	2	0.371063	Tan et al 2013	Linkage map	EST-SSR
1817	CsFM1357	GAAC01009805	TCGGCGATGGAAAAGATAAC	CTTGTGAACGGGCTTCTCTC	(TCG)10	162	na	4	0.572479	Tan et al 2013	Linkage map	EST-SSR
1818	CsFM1359	GAAC01001823	TTTGGTATTGTACGCGATGC	AGGAGAGAGCGAGTGCAGAG	(TCT)10	229	na	3	0.554688	Tan et al 2013	Linkage map	EST-SSR
1819	CsFM1368	GAAC01006726	GAGGAAGGAGAGGGCTAGGA	GGGGGTAAGAGAGCAGAGGA	(TCA)5acatcatcatcattatctgcatag(TCA)5	242	na	2	0.337372	Tan et al 2013	Linkage map	EST-SSR
1820	CsFM1369	GAAC01006736	TAGGTGTGGCTGTTCTGCTG	GGGAGGGTTTCCACAGACTA	(CTT)6	172	na	2	0.123855	Tan et al 2013	Linkage map	EST-SSR
1821	CsFM1375	GAAC01007750	CGTCTCCTCCACCGATTAAA	CGTAGGCGTCCTCCATTTAG	(TC)12	197	na	4	0.581512	Tan et al 2013	Linkage map	EST-SSR
1822	CsFM1378	GAAC01007987	GACATGGCTGAGAGGAGAGG	TCATCGTTGTCGAGATTGGA	(GAA)6tcggagtcagaagaatacgatgacgatgacgagattgaggagaccagcgcttcaacatcaagcgg(TGA)5aagtgggagtgagtggagtgatgccaagagggatgaaccc(GAT)7(GAG)7	275	na	2	0.1638	Tan et al 2013	Linkage map	EST-SSR
1823	CsFM1382	GAAC01008329	CACAGTCGAAAGATCCGTCA	CCACCAATATCACCTGTCCC	(GA)11	219	na	3	0.294403	Tan et al 2013	Linkage map	EST-SSR
1824	CsFM1384	GAAC01008426	CGAATCATGATGACCCACTG	CAGCGAGGGAGAAGAATGAG	(ACC)8	242	na	2	0.110321	Tan et al 2013	Linkage map	EST-SSR
1825	CsFM1385	GAAC01008471	GATAATTTCCCGACGACCCT	TTGTCCATGAATTGCGATGT	(GAA)5	170	na	2	0.110321	Tan et al 2013	Linkage map	EST-SSR
1826	CsFM1386	GAAC01008511	CGAAAATGGGCTTGAATGAT	ATATCTCCGCCTCCATTGCT	(GAA)8	103	na	5	0.636292	Tan et al 2013	Linkage map	EST-SSR
1827	CsFM1387	GAAC01008546	AAAATGGAGAAGAATCCCATCA	CAACCTCTGGAGGAAGCAAG	(CT)11	137	na	2	0.337372	Tan et al 2013	Linkage map	EST-SSR
1828	CsFM1390	GAAC01008822	TCTCCCTCTCTCCTCTGCAC	GGAGCAACCCAAAACTGCTA	(CT)10	177	na	2	0.110321	Tan et al 2013	Linkage map	EST-SSR
1829	CsFM1394	GAAC01009054	CGGCTACTCAACGGTCTCTC	AGATCCATTGACGAACCAGC	(CT)11	171	na	3	0.551177	Tan et al 2013	Linkage map	EST-SSR
1830	CsFM1396	GAAC01009812	ACCTCCACGAAATTGCTCAC	GCAACGGTTTCTGAGTTTCTC	(TG)11	136	na	2	0.123855	Tan et al 2013	Linkage map	EST-SSR
1831	CsFM1398	GAAC01010045	CCGCCTGTATTATCCCTTGA	CTCCTCTGTTTACGCCTTGC	(GTG)6	149	na	4	0.387421	Tan et al 2013	Linkage map	EST-SSR
1832	CsFM1400	GAAC01010127	CCCACTGCGTTCATCTCTCT	TTCCTTGTCAACCCCATCTC	(CT)10	224	na	3	0.481659	Tan et al 2013	Linkage map	EST-SSR
1833	CsFM1401	GAAC01010183	AAGCCTTCAAGAACCAGCAA	TCTTAATAGCATTATTTGCAGCCA	(GAT)5tactttgatgatgaagaatttgatgaagatgatgagctacaattcctcagagaaaaagcaaaccaactgaatctgctcaggcagccg(CAA)7	201	na	3	0.214569	Tan et al 2013	Linkage map	EST-SSR
1834	CsFM1402	GAAC01010378	GGGACAGCGCAGGTATTCTA	GAAGGAATGAGGCGTAGCTG	(TCT)8	189	na	4	0.509827	Tan et al 2013	Linkage map	EST-SSR
1835	CsFM1403	fd_16079	TCCAAAACCACTTCTCCACC	CCGGCTTCAATTGTTTGTTT	(CCA)8	158	na	2	0.358887	Tan et al 2013	Linkage map	EST-SSR
1836	CsFM1407	GAAC01010538	CTCTCGAGGGAAAAGCAATG	CAGCATCAGCACTTCCAAGA	(GTC)8	146	na	3	0.294403	Tan et al 2013	Linkage map	EST-SSR
1837	CsFM1409	fd_16384	TAGGCATGAAACGAAGGAGG	CTGATTGACGAAGCGTTTGA	(AAG)6	274	na	3	0.354218	Tan et al 2013	Linkage map	EST-SSR
1838	CsFM1410	GAAC01010680	AAGATTCTCTTGGCAGGGTG	TTTTGGATCGCCTTTCAATC	(TTG)6	165	na	2	0.324865	Tan et al 2013	Linkage map	EST-SSR
1839	CsFM1411	GAAC01010715	ATACTCTGCTCCGTCTGCGT	TCGGTGCTACAAACAAATGC	(GCT)5tctttctaccctttgagaaaacttcaaactcaactcttcttcctatcatctagtactctcaattcccaaacaaggaatcttcttt(TTA)6	279	na	4	0.623749	Tan et al 2013	Linkage map	EST-SSR
1840	CsFM1416	GAAC01011173	GAGATGACATTTCGTCGGGT	TTGTGGTTATTCCTTTGGGG	(AG)13	272	na	3	0.214569	Tan et al 2013	Linkage map	EST-SSR
1841	CsFM1419	GAAC01011294	GACTTCAACTCCGGCAAGTC	GTGGATCACTTTTGGGGAGA	(CCA)9	210	na	3	0.481659	Tan et al 2013	Linkage map	EST-SSR
1842	CsFM1420	GAAC01011314	CCGGTTCAATCTCGGAGTTA	CCTCCTCCTCATCTACATCCC	(AG)14	224	na	3	0.51123	Tan et al 2013	Linkage map	EST-SSR
1843	CsFM1422	GAAC01011333	GGCCATCGTGACTTCTCTTC	GCTGTTTGGAAAGCCTTGAG	(TAA)9	220	na	3	0.519745	Tan et al 2013	Linkage map	EST-SSR
1844	CsFM1423	GAAC01011340	CGATCGATTGAGTGTGGGTA	AAGTTGAAGCGAGCGACATT	(GA)14	261	na	3	0.427704	Tan et al 2013	Linkage map	EST-SSR
1845	CsFM1424	GAAC01011387	CAAAAGGAAGAAGGGTGGAA	CGTCCCTTGGGAAAGTGTAA	(GA)14	269	na	3	0.42746	Tan et al 2013	Linkage map	EST-SSR
1846	CsFM1428	GAAC01011478	AATCACAGGCTGTTTCTCCG	AAAGTAACATGGCATCGGGA	(AG)12	235	na	2	0.194824	Tan et al 2013	Linkage map	EST-SSR
1847	CsFM1429	fd_17522	CCTGCACTGTGATCCGAATA	TGTGCTCAATTGGGAAGTCA	(TC)13	270	na	3	0.543915	Tan et al 2013	Linkage map	EST-SSR
1848	CsFM1432	GAAC01011625	CCAGTTTCAGGATTCGGGTA	TGATCAGTGTTGGGTCCTGA	(GAT)7	132	na	2	0.25827	Tan et al 2013	Linkage map	EST-SSR
1849	CsFM1433	GAAC01011685	GCAACCTCGTCGTCTTCTTC	AAATGCCTGAGACCAACCAC	(TTG)6	109	na	2	0.110321	Tan et al 2013	Linkage map	EST-SSR
1850	CsFM1435	GAAC01011748	CCCGTGACACAATTCACATC	CTGGGCATATGCTGGTGTTA	(CT)10	206	na	2	0.11032	Tan et al 2013	Linkage map	EST-SSR
1851	CsFM1439	GAAC01011819	GCGGCATCTGTAGAAACCAT	CCCTACTTCTTAACAAACTCTTCTTCC	(GA)10	103	na	3	0.516327	Tan et al 2013	Linkage map	EST-SSR
1852	CsFM1441	GAAC01011899	CCACCATTTCCTCCTTCAGA	GATCTCACGACGGTGGTTCT	(TC)12	161	na	2	0.25827	Tan et al 2013	Linkage map	EST-SSR
1853	CsFM1445	GAAC01012117	GTGGCTTTTGTGAAGTGCAA	GCCAATTTTGTTGATTGTTGG	(TC)15cctctc(TCT)5	209	na	3	0.554688	Tan et al 2013	Linkage map	EST-SSR
1854	CsFM1448	GAAC01001320	CTTCGAACGCCTTCATCTTC	AAGCTCATCCATCGGTTGTC	(A)26	228	na	3	0.481659	Tan et al 2013	Linkage map	EST-SSR
1855	CsFM1451	GAAC01012969	CTCGGACTATCCGCATTGAT	CACATCCAATTTCATGGAAAGA	(CAC)8	226	na	2	0.25827	Tan et al 2013	Linkage map	EST-SSR
1856	CsFM1453	GAAC01013126	TCCTGAAGGGAAAGCAAAAA	ATCAGAATTGATGCTCGCCT	(TGGAAG)5	211	na	3	0.516327	Tan et al 2013	Linkage map	EST-SSR
1857	CsFM1457	GAAC01013596	TACCCGTTTTCCTCTGCAAC	CAGATTCAGCTTCTGCCTCC	(CTC)8	270	na	4	0.635712	Tan et al 2013	Linkage map	EST-SSR
1858	CsFM1459	GAAC01013904	TTTTTCACGGTAAAGTCGGG	CCCTAGCTGCAGAAACCATC	(GAGC)5	253	na	3	0.397675	Tan et al 2013	Linkage map	EST-SSR
1859	CsFM1461	fd_21268	GTCCGGCAAGATTGGATTTA	TCGGTCGATCATCACTGTGT	(TATCA)5	168	na	2	0.25827	Tan et al 2013	Linkage map	EST-SSR
1860	CsFM1464	GAAC01014340	AGGAAAAGAATTGGGGAGGA	TGCAAGTCATGGCAAAAGAG	(AC)10	254	na	3	0.543915	Tan et al 2013	Linkage map	EST-SSR
1861	CsFM1465	fd_23426	GGCGTTGTAATGAAGCATCC	ATGATGTGGAGGCTGGTGAT	(CCT)7	108	na	4	0.623749	Tan et al 2013	Linkage map	EST-SSR
1862	CsFM1467	fd_2468	TCGTCTGCTGCGATGTATTC	ACTTCTCCCACCCTCCACTT	(GGA)8	241	na	3	0.554688	Tan et al 2013	Linkage map	EST-SSR
1863	CsFM1470	GAAC01036110	GGCATTGGCAGAGAAGCC	TCACCACATACGAAGGCAAA	(GGT)7	125	na	2	0.375	Tan et al 2013	Linkage map	EST-SSR
1864	CsFM1474	GAAC01041381	GACCCGTATGGAGCTGTGAT	ACTACACAGCAGCAGGAGCA	(GAT)5	156	na	4	0.525116	Tan et al 2013	Linkage map	EST-SSR
1865	CsFM1477	GAAC01003716	ATGCGCACATTTCAACACAT	ATGGTCCAATGCTGAGAAGG	(TC)12	178	na	3	0.354218	Tan et al 2013	Linkage map	EST-SSR
1866	CsFM1478	GAAC01044085	CCTTTCCCGATTACCCTTTC	CAATCCCAATCTCTGTCGGT	(TTC)5	258	na	3	0.397675	Tan et al 2013	Linkage map	EST-SSR
1867	CsFM1487	GAAC01047761	ATCGATGCACCAACTTTTCC	ATTGACACGGAGGCAAAGAA	(TCT)7	179	na	2	0.110321	Tan et al 2013	Linkage map	EST-SSR
1868	CsFM1488	fd_7081	CCCGTGAAGAAATTCCTTTTT	GAAAGAAGAGGAAGAGAGGAGGA	(TTC)6	181	na	3	0.294403	Tan et al 2013	Linkage map	EST-SSR
1869	CsFM1489	GAAC01050968	CGCCTCCAGTTTGACTTCTC	AAGTACGCCGAAAGGGAAAT	(ACG)5	207	na	4	0.509827	Tan et al 2013	Linkage map	EST-SSR
1870	CsFM1492	GAAC01051184	GATGCACAACCACGACAATC	CGGCCTGAATTTCAAACAAT	(CAT)6	233	na	2	0.25827	Tan et al 2013	Linkage map	EST-SSR
1871	CsFM1496	GAAC01052692	GACTCCCTCTCTTTCCCACC	TGTCACGCAATGCCTTAAAC	(AG)10	195	na	3	0.214569	Tan et al 2013	Linkage map	EST-SSR
1872	CsFM1497	GAAC01052722	AGCTTTATGTCACTGGGAGCA	GCATGTTACAACACCCCAAA	(TCT)5	171	na	3	0.51123	Tan et al 2013	Linkage map	EST-SSR
1873	CsFM1498	GAAC01004329	CACCACTGTCTCACCCACTG	TTTTACGCGTCTGTGCATGT	(GA)13	226	na	4	0.387421	Tan et al 2013	Linkage map	EST-SSR
1874	CsFM1499	GAAC01004861	CCAGACAGACAGAGTCTGCG	TTAAGCCAGCAAGAGGTGGT	(CT)14tgcctgtggttgctttcgtctggattgtggatttc(CT)12	164	na	6	0.648712	Tan et al 2013	Linkage map	EST-SSR
1875	CsFM1500	GAAC01004959	GCAAACCTCGGCCAGTATTA	ATTGCTACCGAGACCATTGC	(GAG)5	132	na	2	0.375	Tan et al 2013	Linkage map	EST-SSR
1876	CsFM1502	fd_9397	CAGTATCGGCTGACCCAAAT	GCACAGCAGAGGATAGGAGG	(TC)10	172	na	2	0.239198	Tan et al 2013	Linkage map	EST-SSR
1877	CsFM1504	GAAC01005613	TGGTAAACGGAAAGAATGGC	AGCTAGCCCTGTGAAAACCA	(CTC)6	221	na	2	0.194824	Tan et al 2013	Linkage map	EST-SSR
1878	CsFM1506	GAAC01005659	GCATCAAGCTATTTGGCACA	GTTTCCATGGATTTGCACCT	(ACA)8	181	na	2	0.375	Tan et al 2013	Linkage map	EST-SSR
1879	CsFM1509	GAAC01005346	GACGATGGACCCTTCTTTGA	CATCATCATCATCCTCACCG	(GATGAA)6	172	na	4	0.584913	Tan et al 2013	Linkage map	EST-SSR
1880	CsFM1511	GAAC01000755	CAACCAAAGGCTTATCGATCC	TCTGCTAGATCTGCTTCGCA	(AGA)9	124	na	4	0.677948	Tan et al 2013	Linkage map	EST-SSR
1881	CsFM1512	GAAC01005184	ATGGTGCTGGTACTGCTGTG	GTTGCCAACGATGATGTACG	(TGC)7	103	na	6	0.69342	Tan et al 2013	Linkage map	EST-SSR
1882	CsFM1514	GAAC01004978	ATATGTTCGTCGAGGTTGCC	TTCGCTCATTTCCGGTTTAC	(CTC)9	210	na	3	0.574921	Tan et al 2013	Linkage map	EST-SSR
1883	CsFM1515	GAAC01004810	TCCACTACCAAACCTGACCC	GATCATATGGCGATTTGCG	(CCACAG)5	123	na	5	0.700897	Tan et al 2013	Linkage map	EST-SSR
1884	CsFM1517	GAAC01004677	TCGAGGTCTCTTCAATGGCT	GGTTTTGAGGTCAGACCAGC	(TCT)9	172	na	5	0.707755	Tan et al 2013	Linkage map	EST-SSR
1885	CsFM1518	GAAC01004676	TCATTTGAAGTGCAACTGGG	TAAGGCGATGATTAGGGTGG	(GTG)7	209	na	3	0.354218	Tan et al 2013	Linkage map	EST-SSR
1886	CsFM1519	GAAC01004500	TGCCGACCTTTCTCTCTCAT	CCACCTCAGTTTCGCTTTCT	(TCT)9	134	na	4	0.552843	Tan et al 2013	Linkage map	EST-SSR
1887	CsFM1520	GAAC01004393	AGGAGGAGGAGGAGCAAGAG	ACCTCCATCAGGGCTTACCT	(GAG)7	196	na	4	0.643616	Tan et al 2013	Linkage map	EST-SSR
1888	CsFM1523	GAAC01052205	CATCCAGAGAAGGGTTGGAA	AGCCAAGAGAAGATGGAGCA	(AGA)7	253	na	2	0.304688	Tan et al 2013	Linkage map	EST-SSR
1889	CsFM1525	GAAC01051543	ACCCTAGTGGTGGAGAGGCT	TCTGGGGCAAAAGAGAAATG	(ATC)7	223	na	2	0.110321	Tan et al 2013	Linkage map	EST-SSR
1890	CsFM1526	GAAC01050988	AATTGTTCCCTGGTTGTGGA	TTGGTAAACAAAAGCAACTGAAA	(TCT)7	250	na	3	0.516327	Tan et al 2013	Linkage map	EST-SSR
1891	CsFM1529	GAAC01049476	TGTTCTTGATTTCCTCTACTCCA	TTTGAGGGAAAGGTGAGGAG	(CTGTAA)5	182	na	3	0.51123	Tan et al 2013	Linkage map	EST-SSR
1892	CsFM1531	GAAC01049055	TAATGAACTGCTGCTGCTGG	AGCTTCCAAAGGAGGAGGAG	(GAA)7	223	na	5	0.686829	Tan et al 2013	Linkage map	EST-SSR
1893	CsFM1532	GAAC01004033	CGAAAGTTTTGGCTCGAAAG	TCGAGAGGTGAGAGTGCAGA	(CTCTC)5	125	na	3	0.42746	Tan et al 2013	Linkage map	EST-SSR
1894	CsFM1533	GAAC01048360	TTCACCCTCAGACCAAAAGG	TCGATCAATTGCAAAACACA	(TCAGA)5	142	na	3	0.543915	Tan et al 2013	Linkage map	EST-SSR
1895	CsFM1534	GAAC01003917	AATTGGCATTCGGTGTTCTC	ACAGATACGGCTTCGTCCAG	(TCT)9	141	na	3	0.427478	Tan et al 2013	Linkage map	EST-SSR
1896	CsFM1536	GAAC01046718	CAATCTCCTCCTCCTCCTCC	TTGAGGTTTTACGTGCCTCC	(TTC)7	165	na	4	0.540712	Tan et al 2013	Linkage map	EST-SSR
1897	CsFM1537	GAAC01045700	GGTAAACTCGCTCAGATCGC	CTGCACACACACAAGGGAAC	(GAT)7	208	na	2	0.25827	Tan et al 2013	Linkage map	EST-SSR
1898	CsFM1538	GAAC01045621	CCGATTCCAGGAGGGATTAT	TTTGGAATCCGGTTGAAATC	(TTAGGT)5	152	na	3	0.555634	Tan et al 2013	Linkage map	EST-SSR
1899	CsFM1540	GAAC01003770	GCCGCTTCCTTCATACATTG	GCTCGACTAAAATCCAAGGAAA	(TAA)7	220	na	3	0.529779	Tan et al 2013	Linkage map	EST-SSR
1900	CsFM1542	GAAC01043561	CACGCTACCAAACATTTTTCA	GTTTCGAACAGACTCGCCAT	(ATA)7	242	na	3	0.463713	Tan et al 2013	Linkage map	EST-SSR
1901	CsFM1543	GAAC01042840	GGTGGAAATTCTTTAAAACAACTGA	TACCCGAGGCTAGCTGATTG	(AGT)8	187	na	3	0.214569	Tan et al 2013	Linkage map	EST-SSR
1902	CsFM1544	GAAC01042606	TTCCAATTTCAGACAGCGATT	GAGACCTGGGTTCGATTTCA	(GAT)7	133	na	3	0.590057	Tan et al 2013	Linkage map	EST-SSR
1903	CsFM1545	GAAC01042370	TCAGAAATTGCCGATCCTTC	CCTGAAAGGCGTTCTCTCAC	(TCA)7	271	na	2	0.110321	Tan et al 2013	Linkage map	EST-SSR
1904	CsFM1546	GAAC01041746	GAGCACTTTACGCCCCTATG	TTTGGCAATTGCTGATGAAG	(TCA)8	244	na	3	0.354218	Tan et al 2013	Linkage map	EST-SSR
1905	CsFM1547	GAAC01003626	TTCGATTGAAATCGGAGGAC	CACAACCTCAAGCAAGCAAA	(GAT)8	251	na	3	0.427704	Tan et al 2013	Linkage map	EST-SSR
1906	CsFM1550	GAAC01040688	CGAGACATCGAACACCACAG	CGTATCGTAGCGGTGAAGGT	(TAG)7	106	na	4	0.60498	Tan et al 2013	Linkage map	EST-SSR
1907	CsFM1551	GAAC01040128	GGAAAGAAAGGCATGGATGA	CCTCTTGGCAGCAGTAGCAG	(AAT)7	204	na	2	0.110321	Tan et al 2013	Linkage map	EST-SSR
1908	CsFM1552	GAAC01003551	ATTGCTGGCTTCTGCAACTT	TCCCCTCATTTGCTTCAATC	(GAA)7	247	na	2	0.194824	Tan et al 2013	Linkage map	EST-SSR
1909	CsFM1553	GAAC01039901	GGGGGAGGAAAAAGAGTGAA	CACTTAGTACCCCGCTCTGC	(AAAAT)5	145	na	2	0.110321	Tan et al 2013	Linkage map	EST-SSR
1910	CsFM1555	GAAC01039291	ATTAAACCCAGGAATGGCGT	CCAGTTGTTGTGAGCAGAGG	(CTT)7	272	na	3	0.427704	Tan et al 2013	Linkage map	EST-SSR
1911	CsFM1557	GAAC01038802	TCTGAGGAGAAGGGATCTAATGA	CTTGTCATTCCTGGGTCTCC	(ATCTG)5	258	na	2	0.194824	Tan et al 2013	Linkage map	EST-SSR
1912	CsFM1558	GAAC01038623	TCAATTGCGTCACAAACACA	TTTTGTTCATGACGGAGCAC	(CTC)7	112	na	2	0.110321	Tan et al 2013	Linkage map	EST-SSR
1913	CsFM1559	GAAC01003484	ACAAGACCAGAGGCCAAAAA	GAGAGGGGAAAGGGTTTGAG	(TCC)7	115	na	3	0.468262	Tan et al 2013	Linkage map	EST-SSR
1914	CsFM1560	GAAC01038340	CTCATCCTCCTCCATCTCCA	GTTGCTGTTGCTGTTGCTGT	(ATT)7	175	na	2	0.110321	Tan et al 2013	Linkage map	EST-SSR
1915	CsFM1562	GAAC01038212	CTTCCAGAAGTCCCATCGAA	CTCTCTCCCAAAACGTCCAG	(CGT)8	148	na	3	0.452884	Tan et al 2013	Linkage map	EST-SSR
1916	CsFM1563	GAAC01036700	GATTGAGGAATGCGCAAAAT	GCAATTCGAGAAACGAGAGG	(CTT)7	143	na	5	0.708069	Tan et al 2013	Linkage map	EST-SSR
1917	CsFM1564	GAAC01003375	GTTGCTGCTGCATCATCTGT	GAATCATGAGCAGGGTGGTT	(CAT)8	179	na	2	0.110321	Tan et al 2013	Linkage map	EST-SSR
1918	CsFM1565	GAAC01003369	CAAATTTTGTCGTCGTCGTG	TCGCCTAAATTCGTGAGCTT	(CTT)9	216	na	4	0.509827	Tan et al 2013	Linkage map	EST-SSR
1919	CsFM1566	GAAC01036408	CCTTGCTTTGCTTCTCTCTTTC	ATCGGAGGGAGGTCTGAATC	(TCTTT)5	154	na	2	0.110321	Tan et al 2013	Linkage map	EST-SSR
1920	CsFM1567	GAAC01036106	CGCACAGAGAGTGGAAACAA	CCCCCACAAAGAAACAAGAG	(GAG)7	227	na	3	0.294403	Tan et al 2013	Linkage map	EST-SSR
1921	CsFM1568	GAAC01003303	TCTCAGGTTGAATGTGGAAGC	CTGAGGACCCTGATGGAGAA	(TCA)7	183	na	5	0.703613	Tan et al 2013	Linkage map	EST-SSR
1922	CsFM1569	GAAC01033288	CATTTTGAGGCGTAGTGGGT	CACCACCACCACACAGTCAC	(GGT)8	241	na	3	0.464963	Tan et al 2013	Linkage map	EST-SSR
1923	CsFM1571	GAAC01033121	GAGTGCTGGGCTTGAGTTTC	AACAATCTTGAAGGAAGTTAAACAA	(GAT)8	219	na	2	0.353759	Tan et al 2013	Linkage map	EST-SSR
1924	CsFM1572	GAAC01031864	CAACCACAGCCAAGTTTCTATG	GAGTTCGAGGTTTGAGCTGC	(ATCAC)5	129	na	3	0.214569	Tan et al 2013	Linkage map	EST-SSR
1925	CsFM1573	GAAC01031449	AGAGATGGTAATGGCAACGG	AGGCAGTTGAAGAAGCAAGC	(CCT)7	194	na	3	0.325437	Tan et al 2013	Linkage map	EST-SSR
1926	CsFM1577	GAAC01029548	ACCAATTTCAATATGGCGCT	AAGAGGGAAAACCCAGAGGA	(TAA)7	142	na	3	0.427704	Tan et al 2013	Linkage map	EST-SSR
1927	CsFM1578	GAAC01028907	CGAAGAGGACTCCATTCTGC	CGTGCTCAACAGCAAGAAGA	(TCT)7	127	na	3	0.397675	Tan et al 2013	Linkage map	EST-SSR
1928	CsFM1579	GAAC01002926	TTTGGTGATGAGGAAGGAGG	AGACCACCACCACCAGAAAC	(GGT)7	107	na	3	0.468262	Tan et al 2013	Linkage map	EST-SSR
1929	CsFM1581	GAAC01026449	GAACCTTTCAAAGCGACGAC	AACAGCTGCGAAACCTCTGT	(GAA)7	121	na	2	0.110321	Tan et al 2013	Linkage map	EST-SSR
1930	CsFM1585	GAAC01023529	CCAAAGAGATTGCTCCCTCA	TTCGTCCTCCTCTTCTGCAT	(AGA)8	183	na	5	0.686829	Tan et al 2013	Linkage map	EST-SSR
1931	CsFM1586	GAAC01023478	CGATGCTTGATTTCTTGGTACA	GCTGATGTAGAGACTCCGCC	(GTC)7	101	na	2	0.375	Tan et al 2013	Linkage map	EST-SSR
1932	CsFM1589	GAAC01021216	CGGTCCAACTAAGAATTCGTCT	AAAGGAGAAGGAGGAGCTGG	(AAT)7	107	na	4	0.611633	Tan et al 2013	Linkage map	EST-SSR
1933	CsFM1594	GAAC01019056	TGTGCTGTTATGTTTACCTGCAA	CCGATTCGGAAATAGATGGA	(TGCTC)5	100	na	3	0.354218	Tan et al 2013	Linkage map	EST-SSR
1934	CsFM1595	GAAC01019006	GGTTGGAGCTAGGGTTAGGG	TCAAATCCATCCAACTTTTTGA	(AAGG)6	128	na	5	0.703613	Tan et al 2013	Linkage map	EST-SSR
1935	CsFM1597	GAAC01002473	GGTGGTGATCGTCTTGGTCT	AAACGAAACGAAACGAATGG	(GAA)7	121	na	3	0.386245	Tan et al 2013	Linkage map	EST-SSR
1936	CsFM1599	GAAC01016087	GGCCCTGTTTTTACACTCCA	GATTGGTTTCTGGTTCGCAT	(CCTTC)5	167	na	4	0.584913	Tan et al 2013	Linkage map	EST-SSR
1937	CsFM1600	GAAC01016032	AAGGCAGGCATAACCAGAAC	CAACGTTGAATTGACGAATGA	(AAC)7	197	na	2	0.21491	Tan et al 2013	Linkage map	EST-SSR
1938	CsFM1601	fd_10002	GGTTCGGGTCGAATTAGTCA	GAGACGGAAAGGGTGTCATC	(CA)18tatatatatacacctatagtataaactcatcttaaacccttagaatctcactctccctccc(CT)15	241	na	4	0.611633	Tan et al 2013	Linkage map	EST-SSR
1939	CsFM1602	GAAC01005916	AAACAAACAGGGCCTCACTG	GGCCTTCCTATCTTTCGGAG	(ACC)9	211	na	2	0.353759	Tan et al 2013	Linkage map	EST-SSR
1940	CsFM1603	fd_10191	TGCCTAGAATGCCTTCATCC	TGATGTTCAAGCTCACCAGC	(AAT)8	131	na	3	0.590057	Tan et al 2013	Linkage map	EST-SSR
1941	CsFM1604	GAAC01005963	AGGGTTTTAGGGCTACGAGG	TGATTGGAGAACACAACCGA	(ATC)9	159	na	5	0.656799	Tan et al 2013	Linkage map	EST-SSR
1942	CsFM1605	fd_10247	TGTAAGTGGCCGGAGTTTTC	ACCACAGCAACAGTCACAGC	(GTT)9	208	na	4	0.387421	Tan et al 2013	Linkage map	EST-SSR
1943	CsFM1606	fd_10344	ACCACTCAATCCAAACGGAG	GAATTGTTCGATGACGCAGA	(TC)12	207	na	4	0.60498	Tan et al 2013	Linkage map	EST-SSR
1944	CsFM1609	GAAC01006310	GCAAAGAATTCAGCTCAGCC	CCCCCAAAGTTCATTCTTCA	(TCA)8	176	na	3	0.574921	Tan et al 2013	Linkage map	EST-SSR
1945	CsFM1610	fd_10761	TGTGGAAAGAAGGAAATGAGG	CCCCAAATTTTGCAAATCAC	(AGA)9	212	na	3	0.574921	Tan et al 2013	Linkage map	EST-SSR
1946	CsFM1611	GAAC01006377	TCTCTCTCTTCTCCCCGTGA	GCGAGCTAATTTCAAAAGGC	(TC)12	157	na	4	0.592499	Tan et al 2013	Linkage map	EST-SSR
1947	CsFM1613	GAAC01006605	GCAGGCTTCAAGGTTTTCAG	TGTTGTTCTGGCGTTGAGAG	(AG)14	209	na	2	0.141107	Tan et al 2013	Linkage map	EST-SSR
1948	CsFM1614	GAAC01006608	GTGATCGACGATGGTGATTG	TCCGACCAACGTAACCTTTC	(AAG)9	137	na	2	0.337372	Tan et al 2013	Linkage map	EST-SSR
1949	CsFM1615	GAAC01006689	GAGAGACTGGCCATTGGAGT	TCTCCACATCCATTTCCTCC	(CACAA)6	176	na	3	0.294403	Tan et al 2013	Linkage map	EST-SSR
1950	CsFM1616	GAAC01006719	TTCATTCATCAATGGCGGTA	CAAAGGGCTTTGTTTTGAGG	(CAC)9	242	na	3	0.56742	Tan et al 2013	Linkage map	EST-SSR
1951	CsFM1618	GAAC01007022	GAAGTACACTTGCGTGCAAAA	TATCAAAACCACCACCACGA	(GA)14	149	na	3	0.495575	Tan et al 2013	Linkage map	EST-SSR
1952	CsFM1619	GAAC01007074	GCAACAACCCCAAATCAACT	ACTGGTGATGCTCTTCAGGC	(AACAA)6	179	na	2	0.194824	Tan et al 2013	Linkage map	EST-SSR
1953	CsFM1621	GAAC01007178	TGTCTCGTGTGGTTGTCTCC	TCATCAATCGCTAGCGTCAC	(AAG)8	195	na	2	0.194824	Tan et al 2013	Linkage map	EST-SSR
1954	CsFM1622	GAAC01007182	CTCTCGGCACTGCTTCTTCT	GAGGACAACGAGGAAGTGGA	(ATG)9	152	na	4	0.616425	Tan et al 2013	Linkage map	EST-SSR
1955	CsFM1623	GAAC01007214	ACTGCCAGAGAAAGGACTCG	CCGAAGAAACCCAAATTGAA	(AG)14	262	na	2	0.25827	Tan et al 2013	Linkage map	EST-SSR
1956	CsFM1624	GAAC01007292	GAGGCACTCACTACTCCTCCA	GTTGTGGGGAGACTCCAAGA	(TCT)9	133	na	3	0.45978	Tan et al 2013	Linkage map	EST-SSR
1957	CsFM1626	GAAC01007467	GCTAAGCTTGACAAAACCCAA	TCCTGCAATTTTCACTGCTG	(CTT)8	264	na	2	0.304688	Tan et al 2013	Linkage map	EST-SSR
1958	CsFM1627	GAAC01007516	AATACCGCAAAAAGGCAATG	ACCTCGAATCATCCAACCAC	(CT)12	251	na	2	0.25827	Tan et al 2013	Linkage map	EST-SSR
1959	CsFM1628	GAAC01007530	TGGAGGCATCATTACCAGAA	CGTCTCAGACCACTCGTCAA	(TCT)9	198	na	3	0.581543	Tan et al 2013	Linkage map	EST-SSR
1960	CsFM1629	GAAC01007576	ATAGTGCGGGTGGGTATTGA	TCCGATCATCATCCAGTGAG	(GA)12	254	na	2	0.21491	Tan et al 2013	Linkage map	EST-SSR
1961	CsFM1630	GAAC01007641	TAGTTCCCACCCCATCCATA	TGTTCCGTAGTCACAGCAGC	(TC)13	159	na	3	0.574921	Tan et al 2013	Linkage map	EST-SSR
1962	CsFM1631	GAAC01007682	CCAAAATGGTGACCGTCTCT	TCGAACATGTGGCTTATGGA	(CT)14	247	na	4	0.501614	Tan et al 2013	Linkage map	EST-SSR
1963	CsFM1632	GAAC01007712	TTGAGGGGTTTCTGATCACC	TGGTCAAACCAACAAAGCAA	(AG)13	227	na	6	0.69342	Tan et al 2013	Linkage map	EST-SSR
1964	CsFM1633	GAAC01007730	AACCGAACAACAGACCCTTG	GCTGAGAGAGGAGCGAGAAA	(TCT)9	172	na	4	0.658173	Tan et al 2013	Linkage map	EST-SSR
1965	CsFM1634	GAAC01007747	GCGAGCTTTCGTTTATCACC	AGTAATTGCGGAGGGGAAGT	(TC)14	215	na	3	0.294403	Tan et al 2013	Linkage map	EST-SSR
1966	CsFM1635	GAAC01007828	TGGGCACTCACTCAACTCAA	GGTTTGATCTTGCCAATGGT	(AG)13	222	na	5	0.700897	Tan et al 2013	Linkage map	EST-SSR
1967	CsFM1637	GAAC01007881	CCGTGTCTCGACTGTCTCAA	GTCCGACCATCAGACACCTT	(CT)13	239	na	2	0.21491	Tan et al 2013	Linkage map	EST-SSR
1968	CsFM1639	GAAC01008185	GTGCAAACCGTTGGATTCTT	CGATGAGGATGATGATGGTG	(ATC)8	247	na	2	0.25827	Tan et al 2013	Linkage map	EST-SSR
1969	CsFM1640	GAAC01008245	CTCTCTCTCGCTCTCACGCT	TGGGGGTTTTCTATTTTCCC	(GA)12	170	na	3	0.555634	Tan et al 2013	Linkage map	EST-SSR
1970	CsFM1642	GAAC01008363	CGTTTCGTTTCCTTTTCTCG	GGGAAGGGAGATTGGAGAAG	(TC)13	259	na	2	0.304688	Tan et al 2013	Linkage map	EST-SSR
1971	CsFM1643	GAAC01008420	AGTGATCACGATAGTCCGCC	AATTCCCTTTTCGGTCTTGG	(AG)12	252	na	4	0.570282	Tan et al 2013	Linkage map	EST-SSR
1972	CsFM1644	GAAC01008465	GCATAAGAGTGGGGCAACAT	CAATGCTAGACCCTGCATGA	(CT)12	150	na	3	0.397675	Tan et al 2013	Linkage map	EST-SSR
1973	CsFM1645	GAAC01001060	ACCGATCAACTGAGCAAACC	GATGCAAAAGGCAAAAGAGC	(TC)13	253	na	3	0.56742	Tan et al 2013	Linkage map	EST-SSR
1974	CsFM1646	GAAC01008535	TCTTCAAGTCGAACGCAATG	TCTTCTTCGCCGAGTCTCTC	(AG)14	207	na	4	0.592499	Tan et al 2013	Linkage map	EST-SSR
1975	CsFM1647	GAAC01008583	GCAAGCAAAGCAAGGTATCC	GTCATCATCGTCCTCGTCCT	(TC)14	221	na	3	0.4102	Tan et al 2013	Linkage map	EST-SSR
1976	CsFM1648	GAAC01008594	AAGTAAAGGCGAGAGGCTCC	CACCATCATCATCCTCAACG	(GAG)9	172	na	2	0.3318	Tan et al 2013	Linkage map	EST-SSR
1977	CsFM1649	fd_13765	GCACCTCACTCATTCCCATT	TGAAGCAAGATCAGCATCGT	(CT)12	187	na	3	0.294403	Tan et al 2013	Linkage map	EST-SSR
1978	CsFM1650	GAAC01008650	GATCTGGATTGGGGATCTGA	ATCCAACCCCACCTCTCTCT	(AG)12	160	na	5	0.739692	Tan et al 2013	Linkage map	EST-SSR
1979	CsFM1651	GAAC01008655	GATCGAAATCACCAATGCCT	GAGAGAGAAGTCCGTGCGTC	(CTT)9	237	na	3	0.516327	Tan et al 2013	Linkage map	EST-SSR
1980	CsFM1652	GAAC01008662	CTAAACCGACCCGTCATCTG	AGTCATGAAAGGGTTTGCGA	(TC)14	243	na	4	0.694305	Tan et al 2013	Linkage map	EST-SSR
1981	CsFM1654	GAAC01008779	CCCTCCATATCCTCCCTCTC	GCCCCAACAAACCATTCTTA	(TCT)10	266	na	3	0.397675	Tan et al 2013	Linkage map	EST-SSR
1982	CsFM1655	GAAC01008787	TGAATGGTTGCTCTTTTGGA	TCAATGTCGAAGACCCAGAA	(CT)12	244	na	4	0.443176	Tan et al 2013	Linkage map	EST-SSR
1983	CsFM1656	GAAC01001080	GTATTTCAAACATGGCGGCT	GGTGATTTGGAGGATCGAGA	(AG)13	263	na	3	0.468262	Tan et al 2013	Linkage map	EST-SSR
1984	CsFM1657	GAAC01008846	CACATTTGTTCCAAGGGACC	CTGATGATTTCGTTGTGCCA	(TC)12	211	na	4	0.443176	Tan et al 2013	Linkage map	EST-SSR
1985	CsFM1658	GAAC01008895	GGCTTCATCTTCCTCCTCCT	TCCAGAAGGGAAATCATCCA	(CTT)9	161	na	3	0.522855	Tan et al 2013	Linkage map	EST-SSR
1986	CsFM1660	GAAC01009002	CCTCCCCTGTTGTTATTCCA	TTAGATTCGCCCCAACAAAC	(TC)13	208	na	3	0.543915	Tan et al 2013	Linkage map	EST-SSR
1987	CsFM1662	GAAC01009047	CAAACCCTAGGCCATAACGA	TCCATCGGGAGGATAGAATG	(AGA)9	160	na	3	0.543915	Tan et al 2013	Linkage map	EST-SSR
1988	CsFM1663	GAAC01009069	CTCTCGACGACCCAACAAAT	AGCACCGAAACCAAATCAAC	(TC)13	185	na	5	0.538788	Tan et al 2013	Linkage map	EST-SSR
1989	CsFM1664	GAAC01009200	TTTTTCCTCCTCCATCATCG	AAACAAGGGGCTTGAGAGGT	(CT)17	139	na	4	0.611633	Tan et al 2013	Linkage map	EST-SSR
1990	CsFM1665	GAAC01009262	CTCACCCAAAAACTGGGAAA	ACCCACGTCCTGACATCTTC	(GA)13	247	na	3	0.214569	Tan et al 2013	Linkage map	EST-SSR
1991	CsFM1666	GAAC01009278	AATTCCCTTGATTTCCCACC	GGCCCCTTAACTCCAATCAT	(GAA)9	263	na	3	0.42746	Tan et al 2013	Linkage map	EST-SSR
1992	CsFM1667	fd_14683	ATCGGAGAACTTCGGTGATG	CCTTGTAATAAGGAGCGGGA	(TC)14	163	na	3	0.455536	Tan et al 2013	Linkage map	EST-SSR
1993	CsFM1668	GAAC01001118	TGAAGATGAATGGTCCCTCC	CAAATCTTCCCCGAAATCAA	(TTC)8	174	na	2	0.28004	Tan et al 2013	Linkage map	EST-SSR
1994	CsFM1670	GAAC01009425	GCGAGTCGGTTTATGTGGTT	ATCAAACAAATGGGTCGTGG	(GT)14	250	na	3	0.543915	Tan et al 2013	Linkage map	EST-SSR
1995	CsFM1671	GAAC01009434	CCATATGAATCTGGCGATGA	CATGATCTCTGTGTGGCGAT	(CT)14	189	na	4	0.570282	Tan et al 2013	Linkage map	EST-SSR
1996	CsFM1672	GAAC01009477	GCAGAGAACGAGTCTCCACC	GAACCACCATCTCCAACCAC	(TC)12	149	na	2	0.337372	Tan et al 2013	Linkage map	EST-SSR
1997	CsFM1674	fd_15065	TCTCTCCTCCTCTCGAACCA	GGAAGCGATAAAAAGCCACC	(CCA)9	177	na	2	0.367959	Tan et al 2013	Linkage map	EST-SSR
1998	CsFM1677	GAAC01009714	ATGGGAACAAGTGGGCTATG	AAGCTCAAGTGGCTCGAAAA	(AG)12	258	na	3	0.590057	Tan et al 2013	Linkage map	EST-SSR
[truncated: 211 more rows]
