# Supplementary material for: TeaMiD: a comprehensive database of simple sequence repeat markers of tea
Source: Database (Oxford). 2020 Mar 11;2020:baaa013. doi: 10.1093/database/baaa013 (PMC7065459; doi:10.1093/database/baaa013)
Supplement: Supp_baaa013 [file supp_baaa013.zip › Supplementary_Table_S8.xlsx]

## Sheet: S8a
Table S8a. Hypervariable SSRs (≥ 50 nt) in the CSS genome.
Sl.	ssr id	scaffold	ssr motif	ssr type	numbers of repeat	ssr start	ssr end	ssr length	primer_forward	tm_forward	primer_reverse	tm_reverse	product sinae	coordinates	sequence (including 100 up and downstream bases)	genic/non-genic	gene-id	Description	Length	e-Value	sim mean	GO IDs	GO Names	Enzyme Codes	Enzyme Names	InterPro GO IDs	InterPro GO Names
1	CSSssr000201	Scaffold4	TC	2	27	1405705	1405758	54	CAGTGATGTCCTGCTCCTCC	59.82	CAAAATGACGAACAAGTTCCTGC	59.27	118	Scaffold4:1405705-1405758|motif:TC	GTGATAGCGTTGATGTCATGTGTGCTCATCAGTCAATGTCGAGAGTGGGAATGGGTGGGGTAGGGCGGGGCAGTGATGTCCTGCTCCTCCTCTCAAACCTTCTCTCTCTCTCTCTCTCTCTCTCTCTCTCTCTCTCTCTCTCTCTCTCTCTCTCGCTTCATATTTGCAGGAACTTGTTCGTCATTTTGAATTAAAGTTGATATATTTTTTTCTTTTTTTCAAATTACTAACTAAAACGACGTCGTTTTGGTTAG	non-genic		na	na	na	na	na	na	na	na	na	na
2	CSSssr000241	Scaffold4	TAT	3	195	1961436	1962020	585	na	na	na	na	na	Scaffold4:1961436-1962020|motif:TAT	TTGGTCCAATGGGTCTAGCCTATTTTGCCCATAACCTTCCTCTCTAAACTTGGGTGCTCCTTGGGGCCTACCCCAAGTTCCAACTCCAAGCCTTATAAACTATTATTATTATTATTATTATTATTATTATTATTATTATTATTATTATTATTATTATTATTATTATTATTATTATTATTATTATTATTATTATTATTATTATTATTATTATTATTATTATTATTATTATTATTATTATTATTATTATTATTATTATTATTATTATTATTATTATTATTATTATTATTATTATTATTATTATTATTATTATTATTATTATTATTATTATTATTATTATTATTATTATTATTATTATTATTATTATTATTATTATTATTATTATTATTATTATTATTATTA…	non-genic		na	na	na	na	na	na	na	na	na	na
3	CSSssr000337	Scaffold5	TTC	3	3093	784444	793722	9279	na	na	na	na	na	Scaffold5:784444-793722|motif:TTC	TATTCACACAACGAACACACTAAGTGTTTATACTCTTTCTCACAATGAAAATAATGCAGCAAAAATGCAGAGAGAGCAGACAGAATTTAGGACGAAAATTTTCTTCTTCTTCTTCTTCTTCTTCTTCTTCTTCTTCTTCTTCTTCTTCTTCTTCTTCTTCTTCTTCTTCTTCTTCTTCTTCTTCTTCTTCTTCTTCTTCTTCTTCTTCTTCTTCTTCTTCTTCTTCTTCTTCTTCTTCTTCTTCTTCTTCTTCTTCTTCTTCTTCTTCTTCTTCTTCTTCTTCTTCTTCTTCTTCTTCTTCTTCTTCTTCTTCTTCTTCTTCTTCTTCTTCTTCTTCTTCTTCTTCTTCTTCTTCTTCTTCTTCTTCTTCTTCTTCTTCTTCTTCTTCTTCTTCTTCTT…	non-genic		na	na	na	na	na	na	na	na	na	na
4	CSSssr000644	Scaffold8	GA	2	27	780456	780509	54	GAACGAGAGAGCGAGAGACG	59.97	AATCACCATTGTCACAGCCG	58.83	144	Scaffold8:780456-780509|motif:GA	GAGAGGGGCAGAGACAGACAGATAGACTGTATGAGAGAGCTCGAACGAGAGAGCGAGAGACGGATACACAGACAGACTGAGAAACAGCGCGCGCGCACGCGAGAGAGAGAGAGAGAGAGAGAGAGAGAGAGAGAGAGAGAGAGAGAGAGAGAGAACCTGTGATGTGCGGCTGTGACAATGGTGATTTGCGCTGGTGGCGGTGGCGGTGGCGATGGTCATCGCAATGTTGCCCGTACAGTAGGCTACGGTGAGAG	non-genic		na	na	na	na	na	na	na	na	na	na
5	CSSssr000748	Scaffold9	AAAAAG	6	72	1256734	1257165	432	na	na	na	na	na	Scaffold9:1256734-1257165|motif:AAAAAG	CGCCTATATAAATTAGGAATAATGCTTGGGACCCCCTTTTGGGGGTCACCCCCTCACCCCCCTTTGCCACGTGGCAGGGGGTGATTGGTGGAGCAGGAAAAAAAAGAAAAAGAAAAAGAAAAAGAAAAAGAAAAAGAAAAAGAAAAAGAAAAAGAAAAAGAAAAAGAAAAAGAAAAAGAAAAAGAAAAAGAAAAAGAAAAAGAAAAAGAAAAAGAAAAAGAAAAAGAAAAAGAAAAAGAAAAAGAAAAAGAAAAAGAAAAAGAAAAAGAAAAAGAAAAAGAAAAAGAAAAAGAAAAAGAAAAAGAAAAAGAAAAAGAAAAAGAAAAAGAAAAAGAAAAAGAAAAAGAAAAAGAAAAAGAAAAAGAAAAAGAAAAAGAAAAAGAAAAAGAAAAAGAAAAA…	non-genic		na	na	na	na	na	na	na	na	na	na
6	CSSssr000758	Scaffold9	AG	2	27	1325125	1325178	54	AGACATCTCCCAATTTCACCCC	60.02	AGAAACACCCACACTCCTCC	59.23	125	Scaffold9:1325125-1325178|motif:AG	TTTTATCTCAAAACCCTAAATAGAAAAGAAAAATTATTCATCTCCTAATAGACATCTCCCAATTTCACCCCAACAATGTGGATGAAAAACATAAAAGGTAAGAGAGAGAGAGAGAGAGAGAGAGAGAGAGAGAGAGAGAGAGAGAGAGAGAGAGGGAGGAGTGTGGGTGTTTCTTTACACATGTCTTAGTCACTTGATTGACGGTGGAATTAGTACCTCAATTAGGAGGAGTTTTTTTTCTTGAATATTCTAAA	non-genic		na	na	na	na	na	na	na	na	na	na
7	CSSssr000777	Scaffold9	TAA	3	17	1534236	1534286	51	AAAAATGCAGCTCTCTTTTTCCC	58.36	GGTAGAGTTGTTTGTGAATGTGACC	60.28	178	Scaffold9:1534236-1534286|motif:TAA	TCACAACAATCCTGACAAAAATCCATTTGCTAAAAATGCAGCTCTCTTTTTCCCATTCTTTAGGAGTTTCACCTGTAGTTCTTCAAACTCAACTCAAAACTAATAATAATAATAATAATAATAATAATAATAATAATAATAATAATAATAAAATTTAAATTTAAAAAAAAAAAGGAAAAAAAAAGGTCACATTCACAAACAACTCTACCAACAAACAAAATCAAAAGTAGATACCTCTGAAGAAACATGGC	genic	TEA027798.1	---NA---	1188	na	na	na	na	na	na	no IPS match	no IPS match
8	CSSssr000796	Scaffold11	GT	2	29	28920	28977	58	CAGTGAAGAGGAGGGAGAGG	58.52	ACCATGAAGGGCTGAGATGC	60.11	221	Scaffold11:28920-28977|motif:GT	CGCAACGGTGGAAGCGGAGCGGCAGTGAAGAGGAGGGAGAGGAAGAGAGAGAGAACTCTTGAGACCTGAGAGGTTGGAGAGAGAGAGAGAGAGAGAGAGAGTGTGTGTGTGTGTGTGTGTGTGTGTGTGTGTGTGTGTGTGTGTGTGTGTGTGTGTGTGCAAATAATGTTTGGGTGCAGGAGACAGAGGATTGTTTTGGACTGGACGTTGAAAAAATCACAAAGCATCTCAGCCCTTCATGGTTAAAAACAACTCATC	non-genic		na	na	na	na	na	na	na	na	na	na
9	CSSssr000853	Scaffold11	TTA	3	17	551394	551444	51	na	na	na	na	na	Scaffold11:551394-551444|motif:TTA	TTCATTTTTTCTTTATATTAATGTACCATTATTATTCTTTATATTAATGTATCAATTTTTCCAATTTATTATTATTATTATTCATTTTAATTATTTTTAGTTATTATTATTATTATTATTATTATTATTATTATTATTATTATTATTATTATTCATTTTAATTATTTTTAGTAATATTTCATTTTTTCTTTATATTAATGTATCATTATTAATTTATATTAATGTATCAATTTTTCCATCAATTAATATAA	non-genic		na	na	na	na	na	na	na	na	na	na
10	CSSssr000866	Scaffold11	TAA	3	17	651115	651165	51	na	na	na	na	na	Scaffold11:651115-651165|motif:TAA	AATTGGATATGCAGTCCAATTTTTTGTGAGATGGAAGGTAAAATAATAATAACAATAACTTGGTGATCTAAACAAATTTTCGTATTTTTCATGTGTAGATTAATAATAATAATAATAATAATAATAATAATAATAATAATAATAATAATAAATTTGTAGCCATATTATTTTGACTTTAAAAATAAATAATAGGGTAAATTATAAATATTCTTAAAATATTATGGTTGTGGAAATTACATTCCACCCTATCA	genic	TEA018743.1	SCP18_ARATHSerine carboxypeptidase-like 18 OS=Arabidopsis thaliana OX=3702 GN=SCPL18 PE=2 SV=2	1005	3.12403e-30	68.02	na	na	na	na	F:GO:0004185; P:GO:0006508	F:serine-type carboxypeptidase activity; P:proteolysis
11	CSSssr000913	Scaffold12	TTGGAC	6	109	519344	519997	654	na	na	na	na	na	Scaffold12:519344-519997|motif:TTGGAC	CTTATAAAGTAGGCATCAATAAATGTTGGTCTTAGATTTGGACTTAATCTTAGTTTGGAGTAGGCCTAGGCTTAGGCTTATGCTTGTGCATGTGCTGGATTTGGACTTGGACTTGGACTTGGACTTGGACTTGGACTTGGACTTGGACTTGGACTTGGACTTGGACTTGGACTTGGACTTGGACTTGGACTTGGACTTGGACTTGGACTTGGACTTGGACTTGGACTTGGACTTGGACTTGGACTTGGACTTGGACTTGGACTTGGACTTGGACTTGGACTTGGACTTGGACTTGGACTTGGACTTGGACTTGGACTTGGACTTGGACTTGGACTTGGACTTGGACTTGGACTTGGACTTGGACTTGGACTTGGACTTGGACTTGGACTTGGACTTGGA…	non-genic		na	na	na	na	na	na	na	na	na	na
12	CSSssr001106	Scaffold16	ATA	3	27	288394	288474	81	TTGGCTTGGAGTACCGTTGG	60.25	TTGAAGAATTTTGGGCCGGG	59.03	183	Scaffold16:288394-288474|motif:ATA	ATCATGCATGATTTTTAATTTAGCTTTTGTTTTGGCTTGGAGTACCGTTGGGCCCCAAAATTTGTCAAAATTTAAGGGCCCCAAAATATTATTAGTTCATATAATAATAATAATAATAATAATAATAATAATAATAATAATAATAATAATAATAATAATAATAATAATAATAATAATAATAGTCAAAATGGAGGCCCGGCCCAAAATTCTTCAAGTCCAGAAACAGTTCAGACAAAAGGCCCCAAAAAAATTGGGGGTTCTAAATTAGAATATGAAAAACA	non-genic		na	na	na	na	na	na	na	na	na	na
13	CSSssr001113	Scaffold16	AAT	3	22	564894	564959	66	TGAAAGGGCTTTGAAAGAGAGC	59.11	CAAACTAGTATATCAAGTAATGGGGGC	59.61	244	Scaffold16:564894-564959|motif:AAT	TTGAAAGGGCTTTGAAAGAGAGCACTTCTTCAAATGTAAGAATCCAAAAATTTCAACATTTTGCACTGTAGTTTTGCCTTACTAGCAGATTCAACTTTAAAATAATAATAATAATAATAATAATAATAATAATAATAATAATAATAATAATAATAATAATAATAATTGGACTGTTGATAAGATATTGGCATTTTTACTTGTAGTTCATAGTTAATGTTGCCCCCATTACTTGATATACTAGTTTGTCCTGTTGCTCATGCATATTT	non-genic		na	na	na	na	na	na	na	na	na	na
14	CSSssr001125	Scaffold16	GAA	3	20	878871	878930	60	ACTGGAATGCTTCTGCTGGG	60.32	GACACAGAATCCATTCACAAAATGG	59.13	201	Scaffold16:878871-878930|motif:GAA	CCAGCTTCAGTGGCAAGAAAAGTGAGATAGTCATAGTGACCTCGACATTATTCACTGGAATGCTTCTGCTGGGTCTGAGCATAATGTTGTATATCTAGAGGAAGAAGAAGAAGAAGAAGAAGAAGAAGAAGAAGAAGAAGAAGAAGAAGAAGAAGAAGAAGGATTCACAGTTGAAGATAGAAGGTAATAAAAATGAGTGTCTATTTGTTCTCTGTCTTCGTTCTATGATCCATTTTGTGAATGGATTCTGTGTCTTTTTG	non-genic		na	na	na	na	na	na	na	na	na	na
15	CSSssr001128	Scaffold16	AC	2	196	954829	955220	392	na	na	na	na	na	Scaffold16:954829-955220|motif:AC	GTGCTAAGAATGATGATTGTAAATTACTGGTACCTCTCTCTCTCTCTCTCTCTCTCTCTCTCTCTCACACACACACACACACACACGCGCACACACACAAACACACACACACACACACACACACACACACACACACACACACACACACACACACACACACACACACACACACACACACACACACACACACACACACACACACACACACACACACACACACACACACACACACACACACACACACACACACACACACACACACACACACACACACACACACACACACACACACACACACACACACACACACACACACACACACACACACACACACACACACACACACACACACACACACACACACACACACACACACACACACACACACACACACACACA…	non-genic		na	na	na	na	na	na	na	na	na	na
16	CSSssr001180	Scaffold17	GCGGGA	6	55	561450	561779	330	na	na	na	na	na	Scaffold17:561450-561779|motif:GCGGGA	CGAAGCGGAAGCGGAAGCGGAAGCGGAAGCGGAAGCGGAAGCGGAAGCGGAAGCAGGAGCGGGAGCAGGAGCGGGAGCGGGAGCGGGAGCGGGAGCGGGGGCGGGAGCGGGAGCGGGAGCGGGAGCGGGAGCGGGAGCGGGAGCGGGAGCGGGAGCGGGAGCGGGAGCGGGAGCGGGAGCGGGAGCGGGAGCGGGAGCGGGAGCGGGAGCGGGAGCGGGAGCGGGAGCGGGAGCGGGAGCGGGAGCGGGAGCGGGAGCGGGAGCGGGAGCGGGAGCGGGAGCGGGAGCGGGAGCGGGAGCGGGAGCGGGAGCGGGAGCGGGAGCGGGAGCGGGAGCGGGAGCGGGAGCGGGAGCGGGAGCGGGAGCGGGAGCGGGAGCGGGAGCGGGAGCGGGAGCGGG…	genic	TEA021155.1	SIZ1_ARATHE3 SUMO-protein ligase SIZ1 OS=Arabidopsis thaliana OX=3702 GN=SIZ1 PE=1 SV=2	2874	0	65.71	F:GO:0005515; P:GO:0016925; F:GO:0061665	F:protein binding; P:protein sumoylation; F:SUMO ligase activity	na	na	no GO terms	no GO terms
17	CSSssr001244	Scaffold17	AAT	3	18	1037045	1037098	54	na	na	na	na	na	Scaffold17:1037045-1037098|motif:AAT	AATGCAAATACATTTGAAAGGAATTTTATTCAATGGGATTGTCGATTACAAAAAACCTAACATCTTTAAACCTTAACGGAGTTTAGTGTAATTTATTTAAAATAATAATAATAATAATAATAATAATAATAATAATAATAATAATAATAATAATATCTAAAAAAAGTCAAAAAATCAACAAATACAAAAAAATCAAAGATTCTTTTCGATTCACTATATTTTTTACATATGTTTTCGTAAAAAATTTAAAAATC	non-genic		na	na	na	na	na	na	na	na	na	na
18	CSSssr001262	Scaffold17	ATT	3	18	1181918	1181971	54	CTAATGTATTTTCCTTTGCACAAAACC	58.5	TGTGACTTCCCTTTTCTCTACCC	59.67	243	Scaffold17:1181918-1181971|motif:ATT	CAGAATTGAAACTAATGTATTTTCCTTTGCACAAAACCAGAATATATAGTAACCTATTTTTAGCATTGTATACACTTATACAACTCTTTTCTAACTTACAATTATTATTATTATTATTATTATTATTATTATTATTATTATTATTATTATTATTGTTGTTGTTGTTGTTGTTGTTGTTGTTGTTGTTGTTGTTGTTGTTGTTGTTGTTGTTGTTGTACAATTGATAGAAGTGGGTAGAGAAAAGGGAAGTCACA	non-genic		na	na	na	na	na	na	na	na	na	na
19	CSSssr001263	Scaffold17	GTT	3	20	1181972	1182031	60	na	na	na	na	na	Scaffold17:1181972-1182031|motif:GTT	TATTTTTAGCATTGTATACACTTATACAACTCTTTTCTAACTTACAATTATTATTATTATTATTATTATTATTATTATTATTATTATTATTATTATTATTGTTGTTGTTGTTGTTGTTGTTGTTGTTGTTGTTGTTGTTGTTGTTGTTGTTGTTGTTGTTGTACAATTGATAGAAGTGGGTAGAGAAAAGGGAAGTCACATTGTGTAGTAGTAAAACGGGAATGCAAGCATCATGCCTTGTAAAGGAGAGCCTCAACCAC	non-genic		na	na	na	na	na	na	na	na	na	na
20	CSSssr001305	Scaffold18	GA	2	25	525066	525115	50	ACTAGGCCACCACATCAACG	60.04	ATGTTTGTTCCTCTGCGGCC	61.24	165	Scaffold18:525066-525115|motif:GA	TTTGATGTTCAATCCTTCCTCGTTCTCCGATTTCAACCATTGCAATGACACTAGGCCACCACATCAACGTCCCAGATTTCAAATTTTGATTCACAAACTGGAGAGAGAGAGAGAGAGAGAGAGAGAGAGAGAGAGAGAGAGAGAGAGAGAGCATTATGTTGTTGTTTGGTGGGTTATTTTTTTGTTTTCGTGGGGGCCGCAGAGGAACAAACATATGGTGAGCACTGAGCATAGATTCTCTTTCATTCAT	non-genic		na	na	na	na	na	na	na	na	na	na
21	CSSssr001331	Scaffold18	TAT	3	19	703115	703171	57	AGCCTTCATTGATTCCACTGG	58.27	TGGTAGGTGGGTGTGTAATGC	60	157	Scaffold18:703115-703171|motif:TAT	ATTTTATTATATAATCAACATACCCATCTTTCTTTTCCCCACTAAAATATCTTATACTAGCCTTCATTGATTCCACTGGTTTCCAACACTTCATTTTATATATTATTATTATTATTATTATTATTATTATTATTATTATTATTATTATTATTATTATTTCAAAAAAAAAAAAAAATCATTCCAGTTCTTTTTCTGCATTACACACCCACCTACCATTCGATTTGCCAAAACACACTGCTTTTTCATTTCAGGAGATC	non-genic		na	na	na	na	na	na	na	na	na	na
22	CSSssr001379	Scaffold18	AC	2	250	1385340	1385839	500	na	na	na	na	na	Scaffold18:1385340-1385839|motif:AC	AGAGTTTTATTAACCATGCTTAAATGCACTTAGTGCTGGTAATGTGAATGTCCTGATTGATCAAAGTTATCTTATATTTTATTCTACATTCCCCACCCCAACACACACACACACACACACACACACACACACACACACACACACACACACACACACACACACACACACACACACACACACACACACACACACACACACACACACACACACACACACACACACACACACACACACACACACACACACACACACACACACACACACACACACACACACACACACACACACACACACACACACACACACACACACACACACACACACACACACACACACACACACACACACACACACACACACACACACACACACACACACACACACACACACACACACACA…	non-genic		na	na	na	na	na	na	na	na	na	na
23	CSSssr001494	Scaffold23	TC	2	30	174809	174868	60	na	na	na	na	na	Scaffold23:174809-174868|motif:TC	ACTCAAAATGAATTGCAAAACTCAAAATATCTTGCTATTGAAGCAAGATATTTGCCACTGATAAAAAAGAAAAAGAAAAAGAAAAAGTACTATCGTAGTATCTCTCTCTCTCTCTCTCTCTCTCTCTCTCTCTCTCTCTCTCTCTCTCTCTCTCTCTCTCACGCACACACATTCTTTTTTCCTAATTCAAGTAAACAAAATACTATAAAAAATAATAAAAAATTTACCTAAATTAAAAATTAAAACACAAACAGTATTAC	non-genic		na	na	na	na	na	na	na	na	na	na
24	CSSssr001677	Scaffold27	AAAT	4	237	459665	460612	948	na	na	na	na	na	Scaffold27:459665-460612|motif:AAAT	ACAAATAAAAAAGCCACCTCTTTTTTTTTGAATTTTTTTGTCTTTAGTGACTTTTTTCAAAATTTTGTTAAATTTTTTTGCTTTTCTAGTTCATCTTTAAAAATAAATAAATAAATAAATAAATAAATAAATAAATAAATAAATAAATAAATAAATAAATAAATAAATAAATAAATAAATAAATAAATAAATAAATAAATAAATAAATAAATAAATAAATAAATAAATAAATAAATAAATAAATAAATAAATAAATAAATAAATAAATAAATAAATAAATAAATAAATAAATAAATAAATAAATAAATAAATAAATAAATAAATAAATAAATAAATAAATAAATAAATAAATAAATAAATAAATAAATAAATAAATAAATAAATAAATAAATAAATAAA…	non-genic		na	na	na	na	na	na	na	na	na	na
25	CSSssr001695	Scaffold27	TTC	3	20	652789	652848	60	TTCAAATCTCTGTATCTTCTTCCCC	58.35	AGATGAAGGAACAACCATCACG	58.66	189	Scaffold27:652789-652848|motif:TTC	TTAAACCCCAAAATAAATTTTTTTTTCTCAAGGTAGACCCTAATTAGTTATTTCTATTCAAATCTCTGTATCTTCTTCCCCAATAGATCTAAGTTATTTATTCTTCTTCTTCTTCTTCTTCTTCTTCTTCTTCTTCTTCTTCTTCTTCTTCTTCTTCTTCATAGAGATCTTGATTTAGACTCGCATTTGTTTTTTTTTTTTTTTGAATCTGGGAAACCATATACGTGATGGTTGTTCCTTCATCTTCATGTTTGGTTTTG	non-genic		na	na	na	na	na	na	na	na	na	na
26	CSSssr001700	Scaffold27	AAT	3	21	729678	729740	63	na	na	na	na	na	Scaffold27:729678-729740|motif:AAT	TTAACGTAATAAAATACCACAATTAAGTTCAATCACTCAATTCATAGAATAAAGGATTACATGAGCACTATTTTTTATATTTTTATTTTTTTAATTACAAAATAATAATAATAATAATAATAATAATAATAATAATAATAATAATAATAATAATAATAATAATACATTGAAGGAAGCAAACATATAAATTATTCTCAAAATGTGTTTCCTCACCCAACTTAAACGGTGCATTGTCAAAAATAAAATCAAAACAATAGGAGATT	non-genic		na	na	na	na	na	na	na	na	na	na
27	CSSssr001710	Scaffold30	CTT	3	17	151703	151753	51	CATTCTTGCCATTGAGGAGAGC	59.64	GCAAAGAGCCACATATCTCTAGC	59.25	122	Scaffold30:151703-151753|motif:CTT	TTAAAACAAAAACAGAGAACAACTAATCAAACGAAACTTCACTGTTTTGAGGATATTGAATGCTAAATACATTCTTGCCATTGAGGAGAGCAAGATAGAGCTTCTTCTTCTTCTTCTTCTTCTTCTTCTTCTTCTTCTTCTTCTTCTTCTTCTGGATTATAGTGAAAGGCTAGAGATATGTGGCTCTTTGCTACTTTTTCATCCTCTGTATTCTTTATTAGTTAAGGGTTATACTACTACTAGCAACATTA	non-genic		na	na	na	na	na	na	na	na	na	na
28	CSSssr001718	Scaffold30	GA	2	25	255672	255721	50	GGAATTCATCTAACACAACCGATCC	59.99	AAATGCAAAAGAGCCCTGGG	59.02	157	Scaffold30:255672-255721|motif:GA	TCTGATTCACCTTGGAATTCATCTAACACAACCGATCCATTTATAAACTTCATGAATGGGAGGAGAAAAAGAACTGTAAAAATAAGATTAAAAAAAAGTGGAGAGAGAGAGAGAGAGAGAGAGAGAGAGAGAGAGAGAGAGAGAGAGAGACCCAGGGCTCTTTTGCATTTAGAAATTTGTAAATGCTTCGTGCTATCAAGGTTTTTCCAGAAGCTGGTGGCCCATATTGAAGCATTCCTCTTACATGCTT	non-genic		na	na	na	na	na	na	na	na	na	na
29	CSSssr001735	Scaffold30	ATA	3	28	559010	559093	84	ACTACAATTCCATGGCCTTTGG	58.9	TTAGACACAAATAATACGGCATTAACC	58.39	241	Scaffold30:559010-559093|motif:ATA	CAACCAAACACAATTTTTGTGGGCTCTATGAAATTACTACAATTCCATGGCCTTTGGACTACAACTAATGTTATAAATATTCACCCACAACACTAATGTTATAATAATAATAATAATAATAATAATAATAATAATAATAATAATAATAATAATAATAATAATAATAATAATAATAATAATAATATGACTTATTGTGAAACTTTTGCTTTAAAATAAAATATAAATGAAAATTAAATTATTTACAATAATGGTTAATGCCGTATTATTTGTGTCTAATTTTATTT	non-genic		na	na	na	na	na	na	na	na	na	na
30	CSSssr001755	Scaffold30	ATT	3	27	784105	784185	81	ACCATTTAACCATATGTTGCCGG	59.62	TGGCTCAACTAACCACTATCGG	59.83	182	Scaffold30:784105-784185|motif:ATT	TGTTAATCGGGAACTCAGTTTGAACAATTTCAACAATACGGGAAACTTTGAAATTATCCCACCATTTAACCATATGTTGCCGGTATTATTATCAATATTAATTATTATTATTATTATTATTATTATTATTATTATTATTATTATTATTATTATTATTATTATTATTATTATTATTATTATTGGCTTGCTCTTGTTTCATATTAATTGTGTTGTAAGCTAACCGATAGTGGTTAGTTGAGCCACCTACATATTTCTTATTTGTTCCTTTTCTTGGTTTCGTA	non-genic		na	na	na	na	na	na	na	na	na	na
31	CSSssr001869	Scaffold30	GT	2	29	2741448	2741505	58	ACCATAGATCAAGTAAGGCTCTGC	60.2	AGCATTTCTACTCCATCTCTCCC	59.35	221	Scaffold30:2741448-2741505|motif:GT	AAAACAATCGAGACCATAGATCAAGTAAGGCTCTGCTTAGAAGTTAATATATGTATAGTACATGGGTTTCGCCTTAATTAGGAACACATCCCAAACAAGGGTGTGTGTGTGTGTGTGTGTGTGTGTGTGTGTGTGTGTGTGTGTGTGTGTGTGTGTGTGAGAGAGAGAGAGAGAGAGAGAGAGAGAGAGAGAGAGAGAGAGAGAGAGAGAGGGAGAGATGGAGTAGAAATGCTTTACCTGAATAATTTGAAGATGAAA	non-genic		na	na	na	na	na	na	na	na	na	na
32	CSSssr001870	Scaffold30	GA	2	26	2741506	2741557	52	na	na	na	na	na	Scaffold30:2741506-2741557|motif:GA	TACATGGGTTTCGCCTTAATTAGGAACACATCCCAAACAAGGGTGTGTGTGTGTGTGTGTGTGTGTGTGTGTGTGTGTGTGTGTGTGTGTGTGTGTGTGTGAGAGAGAGAGAGAGAGAGAGAGAGAGAGAGAGAGAGAGAGAGAGAGAGAGAGGGAGAGATGGAGTAGAAATGCTTTACCTGAATAATTTGAAGATGAAAGATCCCTCCAGACTAGTATTGGACTCATCACTTCCACCAAGATTTTAACAAT	non-genic		na	na	na	na	na	na	na	na	na	na
33	CSSssr002006	Scaffold30	ATT	3	30	4033781	4033870	90	na	na	na	na	na	Scaffold30:4033781-4033870|motif:ATT	GCTTCTGATTATTAACTTCTGTTGTAGACATGTGAATTTACGGTTATACTCTTAGTTTTTTTTTTTTTTTAAAATGGAAAAAGACCTAAATGGACTGTAGATTATTATTATTATTATTATTATTATTATTATTATTATTATTATTATTATTATTATTATTATTATTATTATTATTATTATTATTATTATTTTTATTATTATTATTTTTATTTATGAGAAATGTAGACAAGTAGTGAATAACAAAAAAAAATAAAAGTTAATTGAAAAGGCTACTTCACAGCTTATTTATT	non-genic		na	na	na	na	na	na	na	na	na	na
34	CSSssr002022	Scaffold30	GGTGTG	6	36	4193530	4193745	216	na	na	na	na	na	Scaffold30:4193530-4193745|motif:GGTGTG	NNNNNNNNNNNNNNNNNNNNNNNNNNNNNNNNNNNNNNNNNNNNNNNNNNNNNNNNNNNNNNNNNNNNNNNNNNNNNNNNNNNNNNNNNNNNNNNNNNNNGGTGTGGGTGTGGGTGTGGGTGTGGGTGTGGGTGTGGGTGTGGGTGTGGGTGTGGGTGTGGGTGTGGGTGTGGGTGTGGGTGTGGGTGTGGGTGTGGGTGTGGGTGTGGGTGTGGGTGTGGGTGTGGGTGTGGGTGTGGGTGTGGGTGTGGGTGTGGGTGTGGGTGTGGGTGTGGGTGTGGGTGTGGGTGTGGGTGTGGGTGTGGGTGTGGGTGTGCTCATACGGGCAAGATCTAAAAAAAAATTAGGATATGGGTACAGTTAGGGTACATCAATTTTTTTTCTTTCTTTTTTATAATT…	non-genic		na	na	na	na	na	na	na	na	na	na
35	CSSssr002097	Scaffold30	TC	2	25	4897183	4897232	50	TCCGCTAATTTCGCTCCTCC	59.9	ATGCAACCTACTCTCGGTGG	59.46	104	Scaffold30:4897183-4897232|motif:TC	CTCTCCTAAACATTCTCTCTCTCCTCATCCATTCTCTTTCTCTCCATCTTCTTTCACCACCCTATCTTCCCCTTCCGCTAATTTCGCTCCTCCGTCGTCGTCTCTCTCTCTCTCTCTCTCTCTCTCTCTCTCTCTCTCTCTCTCTCTCTCCTAAACACCACCGAGAGTAGGTTGCATTACCTTCCTCGTCCACATCCAAAATAAGCTCGACTCTAATAACTCTTCCTTTTCCAATGACTCTACCAAGATC	non-genic		na	na	na	na	na	na	na	na	na	na
36	CSSssr002173	Scaffold30	TG	2	459	5730118	5731035	918	na	na	na	na	na	Scaffold30:5730118-5731035|motif:TG	AGCCCTTGTAGTTCAAGTAGAATTTCACCATAAGCATCTATCACCTGCAGAACCGGAGGGGTGGCAGTACATTATTTACAGTGTCTTCACTCTATGTGTATGTGTGTGTGTGTGTGTGTGTGTGTGTGTGTGTGTGTGTGTGTGTGTGTGTGTGTGTGTGTGTGTGTGTGTGTGTGTGTGTGTGTGTGTGTGTGTGTGTGTGTGTGTGTGTGTGTGTGTGTGTGTGTGTGTGTGTGTGTGTGTGTGTGTGTGTGTGTGTGTGTGTGTGTGTGTGTGTGTGTGTGTGTGTGTGTGTGTGTGTGTGTGTGTGTGTGTGTGTGTGTGTGTGTGTGTGTGTGTGTGTGTGTGTGTGTGTGTGTGTGTGTGTGTGTGTGTGTGTGTGTGTGTGTGTGTGTGTGT…	non-genic		na	na	na	na	na	na	na	na	na	na
37	CSSssr002184	Scaffold31	TTA	3	19	108373	108429	57	na	na	na	na	na	Scaffold31:108373-108429|motif:TTA	CATGGCTGCTGAGTTAATTCTTCCTCACGGCTGCTGCTAACTCAAATAAAAAGGTAGGGTTTTGTTTTGTTATATATATATAATTAACAGCTCCTTTTATTTATTATTATTATTATTATTATTATTATTATTATTATTATTATTATTATTATTATTATCTTCTTTTAAAATTGTGGACATCCATAACAAATTTATTTTAGGTTTAAAATTAATTAAAAGACCCTCCAAATATTTAATTTGCACTTAAAAGATTCACA	non-genic		na	na	na	na	na	na	na	na	na	na
38	CSSssr002186	Scaffold31	AG	2	29	121672	121729	58	CGTCAAGAAGGTCCCCGG	59.74	GGACAGGTCAGCTGACAAGG	60.32	230	Scaffold31:121672-121729|motif:AG	TCCGTCAAGAAGGTCCCCGGGAGTGGGGTTCCTTCTTGAGGACCCTCTGATGATTAAGTAAGATTGGAGAATAGTTGGAATCCAAGCTTAGAGCAAAAGTAGAGAGAGAGAGAGAGAGAGAGAGAGAGAGAGAGAGAGAGAGAGAGAGAGAGAGAGAGTTACTTGTATATATTGATTTCTTCCATACCTTTCTGGCCTCTTTGCTTACCATGCCTTGTCAGCTGACCTGTCCTACTAGCCGTAAGTCTATGGCTTATC	non-genic		na	na	na	na	na	na	na	na	na	na
39	CSSssr002217	Scaffold31	AG	2	26	340786	340837	52	na	na	na	na	na	Scaffold31:340786-340837|motif:AG	TTAGGCAAAGCTAATCACAAGTGTATATATATATGTTGAATATGTGACTAGGCTAAAAAACACACTCATAATTTTGTAGAGAATATATATATATATATAAAGAGAGAGAGAGAGAGAGAGAGAGAGAGAGAGAGAGAGAGAGAGAGAGAGAGTGAGTTCATCTTGAGGGAGAAAACAAGAAAATTGAAGGTTTTGCTTGAAGGTGATTGTGTAGAAGAATTCAAGAATTGGCTAGTGAAGGCTTGATTCAAG	non-genic		na	na	na	na	na	na	na	na	na	na
40	CSSssr002256	Scaffold31	AAT	3	19	975336	975392	57	TGAAAGGGCTTTGAAAGAGAGC	59.11	TGCCAACATCTTATTGACAGTCC	58.99	180	Scaffold31:975336-975392|motif:AAT	TTGAAAGGGCTTTGAAAGAGAGCATTTCTTCAAATGTAAGAATCCAAAAATTTCAACATTTTGCACTGTAGTTTTGCCTTACTAGCAGATTCAACTTTAAAATAATAATAATAATAATAATAATAATAATAATAATAATAATAATAATAATAATAATTGGACTGTCAATAAGATGTTGGCATTTTTACTTGTAGTTCATAGTTAATGTTGCCCCCATTACTTGATATACTAGTTTGTCCTGTTGCTCATGCATATTT	non-genic		na	na	na	na	na	na	na	na	na	na
41	CSSssr002259	Scaffold31	TAA	3	21	1063111	1063173	63	na	na	na	na	na	Scaffold31:1063111-1063173|motif:TAA	NNNNNNNNNNNNNNNNNNNNNNNNNNNNNNNNNNNNNNNNNNNNNNNNNNNNNNNNNNNNNNNNNNNNNNNNNNNNNNNNNNNNNNNNNNNNNNNNNNNNTAATAATAATAATAATAATAATAATAATAATAATAATAATAATAATAATAATAATAATAATAATATAATTATGGCCATAGTAAATTTTTGAAGATGGTCATGATCTGAATCAACAGACCAAAATTGATAGGCTACAATCAATGAAATTAGATTTGGTCATAAT	non-genic		na	na	na	na	na	na	na	na	na	na
42	CSSssr002289	Scaffold33	ATT	3	17	165288	165338	51	na	na	na	na	na	Scaffold33:165288-165338|motif:ATT	AGTTTTGCCTTATCATATGAAGCTTAGGAGGGAAAGCAAACGAAAAAAAAGCAAACATATACTTTCACCCTATGATGTTGAACTTGGCAAGGTAAGATACATTATTATTATTATTATTATTATTATTATTATTATTATTATTATTATTATTACTATTTGTTTTGTTTTGTTGTTAGAATTGAAAGTAGTAATTAATTTATTTGTGTTATGTAGAAATATAATATAACAAGAAAACAACTTGACATGTTGCC	non-genic		na	na	na	na	na	na	na	na	na	na
43	CSSssr002290	Scaffold33	TTA	3	19	171241	171297	57	na	na	na	na	na	Scaffold33:171241-171297|motif:TTA	CCCAAAAAAATCGTGTATGTGTCCTCTTTAAATGGGGATACTTTATGAAGCTTATAAGCTGGCCGAATTTTTGTTCGTTAGTGTAACAAAATCACACAATTTATTATTATTATTATTATTATTATTATTATTATTATTATTATTATTATTATTATTAGGGACAATTTTAATCATGAAAACAATTGAGAAATTTCTCAAAATTGATAATTATAAATTTCTTAGATTTGATAATATTCTTAGTTCATACTAGAAAAAAA	non-genic		na	na	na	na	na	na	na	na	na	na
44	CSSssr002619	Scaffold36	TAA	3	17	220391	220441	51	na	na	na	na	na	Scaffold36:220391-220441|motif:TAA	GAACATGTTATTGATTTGTTAAAACTATAAGACATATGCTATTGTATTCAGCTGCTATCATTCAACCATTTTGTTTAGGTGTGTCTATCTATATATTGTTTAATAATAATAATAATAATAATAATAATAATAATAATAATAATAATAATAAGTGTGGTCATTTTCTTTTACTTTTGTCATTGTTTATCTTATATATAATTTAGTGATTGATTTTTTGTATAATATACAGTCATTAATTATTAAAATAGAAT	non-genic		na	na	na	na	na	na	na	na	na	na
45	CSSssr002681	Scaffold36	TAT	3	18	988317	988370	54	TCAAGCCAAATAGATAACGGCC	58.79	TTCTATTCAGCTACTATCACTCAACC	58.28	168	Scaffold36:988317-988370|motif:TAT	AGTAAGAGAATAAATAACAACCTATATATATATATATGTACATATTTTAATCAAGCCAAATAGATAACGGCCAACTTATTATTATTATTATTAATATTAATATTATTATTATTATTATTATTATTATTATTATTATTATTATTATTATTATTATTTTCAAACAATATATAAATAGACACACACAAACAAAATGGTTGAGTGATAGTAGCTGAATAGAATAGCATAGGTCTTACAGCTTTAACAAATCAATAACA	non-genic		na	na	na	na	na	na	na	na	na	na
46	CSSssr002693	Scaffold39	ACATAA	6	28	14671	14838	168	GACCTAATATTGCATATTAATAGCCGC	58.72	TAGGTTAGCCCGCGATATGC	59.75	289	Scaffold39:14671-14838|motif:ACATAA	ACTGAACACACAATACATAAACATAACAGTTAGACAGACAAACACCTAATTCATGACCTAATATTGCATATTAATAGCCGCAACATTTGACAGACACAATACATAAACATAAACATAAACATAAACATAAACATAAACATAAACATAAACATAAACATAAACATAAACATAAACATAAACATAAACATAAACATAAACATAAACATAAACATAAACATAAACATAAACATAAACATAAACATAAACATAAACATAAACATAAACATAAACATCATTTGGTTCTGTTCTGTTCTTCTGGGCATCCTTCTTAACTATGTATAGCTGCATATCGCGGGCTAACCTACGGTTCATTTGAGAAATCTCACGTT	non-genic		na	na	na	na	na	na	na	na	na	na
47	CSSssr002775	Scaffold41	GTATAA	6	10	258014	258073	60	AGTTTTCTTAAGTGTGCAAGTGC	58.33	CACCTTACACTTACACCTTACACC	59.01	213	Scaffold41:258014-258073|motif:GTATAA	AAATAAAATGTACTATTTCTGATATATTTTGGATATTTTTAAAGGAGTTTTCTTAAGTGTGCAAGTGCACACCATGTGCCACTTACACAAAAAGTGTAAGGTATAAGTATAAGTATAAGTATAAGTATAAGTATAAGTATAAGTATAAGTATAAGTATAAGTGTAAGGTGTAAGTACAAGGTGTAAGTGTAAGTGTAAGTGTAAGTGTAAGTGTAAGTGTAAGTGTAAGTGTAAGGTGTAAGGTGTAAGTGTAAGGTGTA	non-genic		na	na	na	na	na	na	na	na	na	na
48	CSSssr002776	Scaffold41	GTGTAA	6	9	258094	258147	54	na	na	na	na	na	Scaffold41:258094-258147|motif:GTGTAA	ACTTACACAAAAAGTGTAAGGTATAAGTATAAGTATAAGTATAAGTATAAGTATAAGTATAAGTATAAGTATAAGTATAAGTGTAAGGTGTAAGTACAAGGTGTAAGTGTAAGTGTAAGTGTAAGTGTAAGTGTAAGTGTAAGTGTAAGTGTAAGGTGTAAGGTGTAAGTGTAAGGTGTAAGTGTAGGTGTAAGTGTAGGTGTAAGTGTAAGTGTAAGGTGTAAGGTGTAAGGTGTAAGGTGTAAGGTGTAAGG	non-genic		na	na	na	na	na	na	na	na	na	na
49	CSSssr002862	Scaffold41	AG	2	25	1360498	1360547	50	na	na	na	na	na	Scaffold41:1360498-1360547|motif:AG	ATCAATCATTTGTATAATACATACATACACACACATACATATGTATGTATTATAAACACATACATACCAGTCTATAGATTACTTACACTTGAATTGAGAAAGAGAGAGAGAGAGAGAGAGAGAGAGAGAGAGAGAGAGAGAGAGAGAGAGTGAGTGTTGATGAAATGGGTTTTAGGCGGTGAAGGGGGAGTGAAATGGGTTTGAAATGTTTTAAACTTTCAAACTATATCCAACGGTGAAATGAACAATC	genic	TEA014448.1	P24D9_ARATHTransmembrane emp24 domain-containing protein p24delta9 OS=Arabidopsis thaliana OX=3702 GN=At1g26690 PE=2 SV=1	987	1.25711e-21	60.03	na	na	na	na	no GO terms	no GO terms
50	CSSssr003042	Scaffold41	ATT	3	22	3748188	3748253	66	na	na	na	na	na	Scaffold41:3748188-3748253|motif:ATT	TAATTCTCTAATATAACTATATAAATAAATTAATTTCTAATTAAATTACATTTTATCGTATACCAACAGAAAATTAATTATTTATTTTATTACCACACCAATTATTATTATTATTATTATTATTATTATTATTATTATTATTATTATTATTATTATTATTATTATTGTTATCAATATTATTATTTTGTACTCTTACTTTTATATTTATTTATTTACTACCTTTAACTTTAATTTGGCCCAACCAATAAAAAGTTTTTAAAGTTACC	non-genic		na	na	na	na	na	na	na	na	na	na
51	CSSssr003063	Scaffold41	GA	2	31	3914317	3914378	62	AATTATCACCAACACTAAGCAAACC	58.31	ATGACACTCATCCACCGTCC	59.46	217	Scaffold41:3914317-3914378|motif:GA	TTTATTTGTAATTATCACCAACACTAAGCAAACCTAATTATGGTTAAGGTTTCAACTAAAATGGAACCTAGATATGGATTTGAAATGGAATCTCAAGGAGGAGAGAGAGAGAGAGAGAGAGAGAGAGAGAGAGAGAGAGAGAGAGAGAGAGAGAGAGAGAGAGTGTTGACTGAGATGCAATCGGAACTCCACCGCGCACCGCCGGAGGACGGTGGATGAGTGTCATTAATGCTCTAAATCTAGAGAGAGAGATAGAGAACAC	non-genic		na	na	na	na	na	na	na	na	na	na
52	CSSssr003188	Scaffold41	AAT	3	19	5388767	5388823	57	AAAAATGGCTGTGCAGTCGG	59.69	TGCACCCTACAATCAACACC	58.1	192	Scaffold41:5388767-5388823|motif:AAT	GGTCGGTGGAGCAAAAAATGGCTGTGCAGTCGGATGTGGAAAAATGGGTGCAATGGGGTTTGGTATTTTTGTTTTTTTTTTGTTTTTTTGTTTTAATAAGAATAATAATAATAATAATAATAATAATAATAATAATAATAATAATAATAATAATAATAAAAGAAAAGTGGGTGGAACCAGCACATGGTGTTGATTGTAGGGTGCATGATGGTAATATAGAAAAATAAAAGAAAAGTGTGAAATGGTGTGGACAAAAG	non-genic		na	na	na	na	na	na	na	na	na	na
53	CSSssr003290	Scaffold42	AAT	3	19	979192	979248	57	na	na	na	na	na	Scaffold42:979192-979248|motif:AAT	TTATAATTTTTCCATTTTCAAAACTATAAATTAGAAATCCATACAAACAAGAAGAAAAAAACAACAATAGAAAATTACAATTCAGTATATCTTTTCCACAAATAATAATAATAATAATAATAATAATAATAATAATAATAATAATAATAATAATAATAAACCAGATCAATGAAAAAGTTTACCAACTTTAATAAATAAAGTTATAACTTTTTTTTCTTTATAAATTTGTAAATATTTTGTGAAGCCACCACTTATTA	non-genic		na	na	na	na	na	na	na	na	na	na
54	CSSssr003304	Scaffold42	TCTACT	6	151	1090662	1091567	906	na	na	na	na	na	Scaffold42:1090662-1091567|motif:TCTACT	TTCAACAATTTAACAATTCATTTCCATTCCACTCAAAAATTCAACAATTCAACTGTTTCTTACTAATACATATTCCATTCCACAACAAAACATAGTTCAATCTACTTCTACTTCTACTTCTACTTCTACTTCTACTTCTACTTCTACTTCTACTTCTACTTCTACTTCTACTTCTACTTCTACTTCTACTTCTACTTCTACTTCTACTTCTACTTCTACTTCTACTTCTACTTCTACTTCTACTTCTACTTCTACTTCTACTTCTACTTCTACTTCTACTTCTACTTCTACTTCTACTTCTACTTCTACTTCTACTTCTACTTCTACTTCTACTTCTACTTCTACTTCTACTTCTACTTCTACTTCTACTTCTACTTCTACTTCTACTTCTACTTCTAC…	non-genic		na	na	na	na	na	na	na	na	na	na
55	CSSssr003424	Scaffold46	AAT	3	19	353478	353534	57	na	na	na	na	na	Scaffold46:353478-353534|motif:AAT	CTTAACATTTAAAAGTGTGCATAAAATGCTTTCACAAACATTTTTCTCAATGTGTATTACATCCAAGTTGTGACACCATAAATATTTAATTAATACCACAAATAATAATAATAATAATAATAATAATAATAATAATAATAATAATAATAATAATAATGGGTGTGGTAATAAAATAAATAATTAATTTTTTGTTGGTATGCGATAAAGTATAATTTAATTAGAGATTTATTTGTTTATATAGTTATGTTAGAGAACTG	non-genic		na	na	na	na	na	na	na	na	na	na
56	CSSssr003452	Scaffold46	CA	2	25	668210	668259	50	na	na	na	na	na	Scaffold46:668210-668259|motif:CA	TATGAAGATATAAAATACAAGTGATACACAATTAAAGACTAAACTTGACGAAATTTTTTTTGAAAGTTTTTATTTTATTTTATTTTATCATTAAGAACACCACACACACACACACACACACACACACACACACACACACACACACACACATATATATATATATATATGTCAAAATTTATACACAGAAAGAAATACTTACATGGCTTGATCTTACTTTCAAAAGCTCTTCACTAAGTTCTAATACCAATTA	non-genic		na	na	na	na	na	na	na	na	na	na
57	CSSssr003461	Scaffold46	CT	2	25	789089	789138	50	CGATGAAACTCTCTCATCTTCAGC	59.5	GGTGGTGGTTCTGGAGAAGG	59.96	145	Scaffold46:789089-789138|motif:CT	CTTTCTCTCATCTTCATCTTCAGATCGATGAAACTCTCTCATCTTCAGCTTCAGATCAATCTTCTCTTATCCAACCCCATATTTTCTCATTCGAAACTAGCTCTCTCTCTCTCTCTCTCTCTCTCTCTCTCTCTCTCTCTCTCTCTCTCTCCTTCTCCAGAACCACCACCAGATCATCCATCTATCCCTATCCCTCAAAGCCCTAAAACCCCCTCATCCACCTATCCTTCGAAGCCATAGCCCCCATCTT	non-genic		na	na	na	na	na	na	na	na	na	na
58	CSSssr003538	Scaffold46	TAA	3	2050	1442013	1448162	6150	na	na	na	na	na	Scaffold46:1442013-1448162|motif:TAA	CTTTCATATTGAAACATTGTAGTAAGTATTTGATTTGTATTCTTACTTAAGCAATGATTGATCATTGTTATTCTGTGATTATTTCTTTGGTTGGTTGTGTTAATAATAATAATAATAATAATAATAATAATAATAATAATAATAATAATAATAATAATAATAATAATAATAATAATAATAATAATAATAATAATAATAATAATAATAATAATAATAATAATAATAATAATAATAATAATAATAATAATAATAATAATAATAATAATAATAATAATAATAATAATAATAATAATAATAATAATAATAATAATAATAATAATAATAATAATAATAATAATAATAATAATAATAATAATAATAATAATAATAATAATAATAATAATAATAATAATAATAATA…	non-genic		na	na	na	na	na	na	na	na	na	na
59	CSSssr003557	Scaffold46	TC	2	25	1639482	1639531	50	AGGCCCTCTCTCATGTTTTAAGG	60.05	AGGGCCTCAAATAACCTCAGC	60.06	196	Scaffold46:1639482-1639531|motif:TC	ACGTGGAGAGCTGGATCTCCTTGTATAGAATTCATATTTTCTATATATAGGGAGGCCCTCTCTCATGTTTTAAGGTTGGAAGATTTAAGACTCAAAATTTTCTCTCTCTCTCTCTCTCTCTCTCTCTCTCTCTCTCTCTCTCTCTCTCTCTTGTATTTCTCTACACCTTTGCCCACTTACACTACACTTTTGCACATCAACCCTTAGCCAAAAGTGATCATCTTTGAGCTGAGGTTATTTGAGGCCCTCT	non-genic		na	na	na	na	na	na	na	na	na	na
60	CSSssr003562	Scaffold46	GA	2	29	1685427	1685484	58	na	na	na	na	na	Scaffold46:1685427-1685484|motif:GA	AATAAAAAGTTAAGAATTATAATAAATAAATAAATAAATAACTATAATGATTGTGATTTAATTGAATTAGTGTTAGATATATATTATAAATTATGTGTATGAGAGAGAGAGAGAGAGAGAGAGAGAGAGAGAGAGAGAGAGAGAGAGAGAGAGAGAGAGTATATGATTTGAGGATATTATAGTCATTTTGCATCTGTGGTTAACAGTGTTAATAGTTTCACTTTGGTTTAAAACCACATAGAAATTTTTTGACTATAT	non-genic		na	na	na	na	na	na	na	na	na	na
61	CSSssr003662	Scaffold47	TTA	3	23	1392716	1392784	69	AAGTGGGGTTGATCAGCTGG	59.96	TCCTCTCTGGTTGGTGTCCC	60.84	212	Scaffold47:1392716-1392784|motif:TTA	CTGGAGAAAGTGGGGTTGATCAGCTGGTGGAAATAATTAAGGTTCTTAGTAATTTATTTGTATAAACTTTTATATTCTAATATTTGTTTGGTGCATTCTCTTATTATTATTATTATTATTATTATTATTATTATTATTATTATTATTATTATTATTATTATTATTATTATTTTCTTGGGTGGTTCTGTTATAGATATTGGGGACACCAACCAGAGAGGAAATTAGATGCATAAATCCAAATTACTCGGAGTTCAAATTTCCTCAGATCA	non-genic		na	na	na	na	na	na	na	na	na	na
62	CSSssr003697	Scaffold47	CTT	3	20	1854902	1854961	60	ACCTCAAAACACGAATCAAACGG	60.24	TGTTAAGTCAGCCAGCAGACC	60.27	204	Scaffold47:1854902-1854961|motif:CTT	TAAGAACAACGAGAGTAGATTAAGATTCTAACCTCAAAACACGAATCAAACGGTTTGAACTCTAAGGATTAACCTTGGAAATCTATTCCTCATCTAAGAACTTCTTCTTCTTCTTCTTCTTCTTCTTCTTCTTCTTCTTCTTCTTCTTCTTCTTCTTCTTCTAGAGCTTCTCTTTCCTCAGGAACAAAGACATATAGCAAATGATACATTTTAGGTCTGCTGGCTGACTTAACATTCAGCTGGGACACGTGGCAATGGCT	non-genic		na	na	na	na	na	na	na	na	na	na
63	CSSssr003710	Scaffold51	AG	2	26	18371	18422	52	na	na	na	na	na	Scaffold51:18371-18422|motif:AG	ATAAATATTTTCTTTCATATTAGTAATTTCGGTTAAAAAAACATAAATATAAATATATATTTGCAGTGCTGGTCATGGGTAGAGGATATTCTTGACAGAAAGAGAGAGAGAGAGAGAGAGAGAGAGAGAGAGAGAGAGAGAGAGAGAGAGAGTAGCTGATGATGATGTATAAATTACTACGTAAAGGTAATTTCTCTTACCCTTAATGTATGCACTTATTGCTATTGTATGGTGAAAGAACCACCAATGAAC	non-genic		na	na	na	na	na	na	na	na	na	na
64	CSSssr003791	Scaffold51	AAT	3	17	799150	799200	51	TGTAAGTTGCATGGCATTGGG	59.45	TTCATAATGTCACTGTAGCAAATAGC	58.08	187	Scaffold51:799150-799200|motif:AAT	TATTTTGTAAGTTGCATGGCATTGGGTGATGCTACTTAACATTGATGAAAGAGAAAAAATGATGAAAAAAAATTGAGGAAAAAACATAAAGAAAAGAACAAATAATAATAATAATAATAATAATAATAATAATAATAATAATAATAATAATAAATTCTATGGTGTTGCTATTTGCTACAGTGACATTATGAAAAAATGAATGAGAAAATAAATTGAAAGAAATAAAATAAAGAAAATGAAAAGAGAGGGAT	non-genic		na	na	na	na	na	na	na	na	na	na
65	CSSssr003962	Scaffold54	AG	2	25	155673	155722	50	CAAAATGAGATTCCCAAAAGAGGC	58.83	CGTTGGATGTGGATCGTTGG	59.27	217	Scaffold54:155673-155722|motif:AG	TTAGAAAGCAAGAAATGCCAAAATGAGATTCCCAAAAGAGGCAAAATAATGGACTAGAGAGAGACAAAGTAGATCTGATATTACCATGTTAGCAGATCGAAGAGAGAGAGAGAGAGAGAGAGAGAGAGAGAGAGAGAGAGAGAGAGAGAGAACAGATCTGATTGAAGAGAGAGCAGATCTGCATCTCTTCATCGTTGAGCTTTTACTCACTATTTCCAACGATCCACATCCAACGCCACCTGCTTGTCCT	non-genic		na	na	na	na	na	na	na	na	na	na
66	CSSssr003982	Scaffold54	AG	2	26	568555	568606	52	GGTGAGAGCAGCAAAGAGG	58.15	GGGAAAATGGAAACCTGGGC	59.39	151	Scaffold54:568555-568606|motif:AG	CTGGAAATCAAGGATTACATAGTGAACCTTACACAAATGGTGAGAGCAGCAAAGAGGAATAGAAGAAAAGCGAGAGAAGAAAAAGAGAGTTGTTGAGGGAAGAGAGAGAGAGAGAGAGAGAGAGAGAGAGAGAGAGAGAGAGAGAGAGAGAGGAAAGGGTTAACCAGTTGCCCAGGTTTCCATTTTCCCCAATTAAACAATTCAATGGTCCTGATCATTTTTTTCTAATCCAAGGGTTAATACTTAGGGTGC	non-genic		na	na	na	na	na	na	na	na	na	na
67	CSSssr004015	Scaffold54	AAAAGA	6	9	921937	921990	54	TACTCTTGAGCGTGTCAGCC	59.76	AAAGGTGGAGGCTTCCCC	58.82	188	Scaffold54:921937-921990|motif:AAAAGA	AGGCTACCTCAGAGTCACCAACCAGGCCATCCTTATTATATCCATGCTTCTCTGGTTCGGTTTCCATACTCTTGAGCGTGTCAGCCACTAATGAGTGTGCAAAAGAAAAAGAAAAAGAAAAAGAAAAAGAAAAAGAAAAAGAAAAAGAAAAAGAAAGAGAAGAAGAAAAAAATATTCAAAAGAAAGAAAAAATGTGCAAAAGAAAGAAAAAAAAGAAGAAAAGATTCATTGATTGAGGGGAAGCCTCCACCTTT	non-genic		na	na	na	na	na	na	na	na	na	na
68	CSSssr004024	Scaffold54	AAT	3	17	1020464	1020514	51	na	na	na	na	na	Scaffold54:1020464-1020514|motif:AAT	CGGAAGTCCGAACTATGAGGCCTTTCTTTCAAACCTTCCAAAAGGGGGTGCGAAAAAGCCGAGTCCACACCCTCGCTCACCTGATCTATTCAACACAAGAAATAATAATAATAATAATAATAATAATAATAATAATAATAATAATAATAATATGTTATGATATGTTTCATCATTAACAACAACAACAACAATTAAGAAAGAAAAAATAAATAATCAGATCAACAACAACAACAACAACAACAACAACAAGA	non-genic		na	na	na	na	na	na	na	na	na	na
69	CSSssr004144	Scaffold57	TTA	3	30	97311	97400	90	na	na	na	na	na	Scaffold57:97311-97400|motif:TTA	GATTTAACAAATTAAACCATTTAATCAATTTTTATATTATTCCAAATTAGAAACAAATATTTTCTTTACAAATGTATTAAGTTATACCAATACCTTCTTTTTATTATTATTATTATTATTATTATTATTATTATTATTATTATTATTATTATTATTATTATTATTATTATTATTATTATTATTATTATTAAGATTACTATTGAGTCCTGTCAAATTAAAGGGAAAATAATCAATGAATCGTATTTTATTCCTAAGATTACTATTGAGTCCTGTCAAATTAAAGGGAAAAT	non-genic		na	na	na	na	na	na	na	na	na	na
70	CSSssr004215	Scaffold57	CT	2	28	916029	916084	56	TCTATCGACTTCTTTAGCGCG	58.02	CGATGAGGCCCTTTTATCACC	58.78	170	Scaffold57:916029-916084|motif:CT	GGTTTGGATTCTTTTACCTAAAGCTTGCCATCGTATTAGATACTTGCAATGTAGTGTAAGCTTTCAATTTTTTCTTTCTTCTATCGACTTCTTTAGCGCGCTCTCTCTCTCTCTCTCTCTCTCTCTCTCTCTCTCTCTCTCTCTCTCTCTCTCTCTGATTTTCTGACTTATGATTTTTTTCCTTCCCTTTTTAACTGATGATCCCTCGTATTTATAGAGGGTCATCTAGGTGATAAAAGGGCCTCATCGTCAATTT	non-genic		na	na	na	na	na	na	na	na	na	na
71	CSSssr004225	Scaffold57	CTT	3	23	1062921	1062989	69	na	na	na	na	na	Scaffold57:1062921-1062989|motif:CTT	AAAGATTCCCTTCTACTCCCTTCACACTTCCAGCAGAAATTGTTTTTCTTATACTTTCAAGAAGACATGAGGTCATATCATGTATGCTTTCCTCCTCCTCCTTCTTCTTCTTCTTCTTCTTCTTCTTCTTCTTCTTCTTCTTCTTCTTCTTCTTCTTCTTCTTCTTCTTTATTTTATTTTATTTTATTTTTTTTCTAACAGCAGCAGCCCCTTTTTTTTTAATCATGCAACCAGCTTTTTTTTTTTTTTGGCTAGACCATAAAAGACCC	non-genic		na	na	na	na	na	na	na	na	na	na
72	CSSssr004254	Scaffold57	AC	2	321	1488317	1488958	642	na	na	na	na	na	Scaffold57:1488317-1488958|motif:AC	TTGAAAATCAACTCCACAAAATGTCATTTTGTTTTGGCTTGAAAAAAAAAAAAAAATTAGACTGCTGTGGAGAATTATTCACACAACTAGTATCTATTAAACACACACACACACACACACACACACACACACACACACACACACACACACACACACACACACACACACACACACACACACACACACACACACACACACACACACACACACACACACACACACACACACACACACACACACACACACACACACACACACACACACACACACACACACACACACACACACACACACACACACACACACACACACACACACACACACACACACACACACACACACACACACACACACACACACACACACACACACACACACACACACACACACACACACACA…	non-genic		na	na	na	na	na	na	na	na	na	na
73	CSSssr004310	Scaffold60	TTA	3	17	282331	282381	51	CAAGTGGCCATTCGAAGAGG	58.91	GCATCACACCATTTGTTTGTCC	58.94	193	Scaffold60:282331-282381|motif:TTA	GGTTGTCATTTGATGGATGGATGCCATTTCAAGTGGCCATTCGAAGAGGCCACCAATTATTTTTTTGTATTTTGTTTTTTGACTTAGTGGTGGCATTGTTTTATTATTATTATTATTATTATTATTATTATTATTATTATTATTATTATTAAATGATAATGCTCAGTTTTTGTAAGGGTGAACATAAATTATTTTTTAAGGGACAAACAAATGGTGTGATGCTCTTTTTTTTTTTTTTTTTTTTTTTCAGA	non-genic		na	na	na	na	na	na	na	na	na	na
74	CSSssr004324	Scaffold60	AG	2	29	329634	329691	58	AGATGAGGAGAATGAGAGAGTCG	58.86	AGTCTGAGTAGTGCCATGAGC	59.52	177	Scaffold60:329634-329691|motif:AG	TGTCTTCCCTACAAATAGAGTGAGAAAGAGAGATGAGGAGAATGAGAGAGTCGTTGTTTCTATTGTTGTTCATGATGATTTCAACATGAGCACTCAACACAGAGAGAGAGAGAGAGAGAGAGAGAGAGAGAGAGAGAGAGAGAGAGAGAGAGAGAGAGATGGATTGTGCTCAACATGAGCTTGAGTGCTCATGGCACTACTCAGACTCAATTTCAAACCTTTTTGTACCTGACATGGTTTTGAATCTCGCATCTCGTA	non-genic		na	na	na	na	na	na	na	na	na	na
75	CSSssr004352	Scaffold60	AAT	3	18	513832	513885	54	ACATGCTCCAATCTAACATGGC	59.05	GTATATATAGCATTGCTCTGAACTTGC	58.61	129	Scaffold60:513832-513885|motif:AAT	ATTATGAAGCTTATAGCCTACCCAAAGCACATTTTGAAATTTGCCAAAATACGACTATAAGCTAAAATCCACATACATGCTCCAATCTAACATGGCAGAAAATAATAATAATAATAATAATAATAATAATAATAATAATAATAATAATAATAATTTGAATTTAGAATTGAAATCAAGCAAGTTCAGAGCAATGCTATATATACATATGTATATATATATATATATATATATATAGAGAGAGAGAGAGATGTGAG	non-genic		na	na	na	na	na	na	na	na	na	na
76	CSSssr004450	Scaffold60	TTA	3	20	1574000	1574059	60	ACAAAAGTAAGAGAATAAATAAGGGCC	58.03	TCTATTCAGCTGCTATCACTAAACC	58.48	202	Scaffold60:1574000-1574059|motif:TTA	ATATATAAGATAAACAATGACAAAAGTAAGAGAATAAATAAGGGCCTAAATATATATATATATACATATTTTAACCAAACTAAATAGATAATGACCACACTTATTATTATTATTATTATTATTATTATTATTATTATTATTATTATTATTATTATTATTATCAAACAATATATAGATAGACACACACAAACAAAATGGTTTAGTGATAGCAGCTGAATAGAATAGCATAAGTCTTACAGTTTCAATAAATCAATAACATG	non-genic		na	na	na	na	na	na	na	na	na	na
77	CSSssr004461	Scaffold60	TTA	3	24	1673862	1673933	72	na	na	na	na	na	Scaffold60:1673862-1673933|motif:TTA	TGTTTTTTGGTATGAAATGATCTTCTCGACAGGTCCTATAAGACCGTAATTACGAGTTTGAGAACATGATCTTTAGCTTGATTTATTTTTATGTTAGAATTTATTATTATTATTATTATTATTATTATTATTATTATTATTATTATTATTATTATTATTATTATTATTATTATCATTATTTAAATTCATATATGTTATAGATGACTTGAAGATTCATGTACTAGTTATTTTTACCTCTTTCTTTTTTTTGTTATTATATATATTTATTATGT	non-genic		na	na	na	na	na	na	na	na	na	na
78	CSSssr004483	Scaffold60	TTA	3	133	1919141	1919539	399	na	na	na	na	na	Scaffold60:1919141-1919539|motif:TTA	TTTCCTCCTTTCCACCCCGGTGCAACGCCTCCCTATAAATATTTAAAATAATTATTTTTGACTCAGCCTCTGTTTGGCAAGATGGTTTTTAGGCTTTTTTTTATTATTATTATTATTATTATTATTATTATTATTATTATTATTATTATTATTATTATTATTATTATTATTATTATTATTATTATTATTATTATTATTATTATTATTATTATTATTATTATTATTATTATTATTATTATTATTATTATTATTATTATTATTATTATTATTATTATTATTATTATTATTATTATTATTATTATTATTATTATTATTATTATTATTATTATTATTATTATTATTATTATTATTATTATTATTATTATTATTATTATTATTATTATTATTATTATTATTATT…	non-genic		na	na	na	na	na	na	na	na	na	na
79	CSSssr004484	Scaffold60	ATT	3	23	1919548	1919616	69	na	na	na	na	na	Scaffold60:1919548-1919616|motif:ATT	TATTATTATTATTATTATTATTATTATTATTATTATTATTATTATTATTATTATTATTATTATTATTATTATTATTATTATTATTATTATTATTCCACCCATTATTATTATTATTATTATTATTATTATTATTATTATTATTATTATTATTATTATTATTATTATTATTTTGACCCTTAAATTATATTATTTTACAAAATTACGCATAATAATATTTTCTGAACTGAAATTAAATAATATTAGTATAAATTCTATAGAATAATTAAAAA	non-genic		na	na	na	na	na	na	na	na	na	na
80	CSSssr004558	Scaffold60	AAT	3	20	2551338	2551397	60	na	na	na	na	na	Scaffold60:2551338-2551397|motif:AAT	ATAAAAAGATTCACATATAAAAATTCATCACAAATTTGATTCACATAGATTGCATATCTTACCTTTCTAGTACAAAAAAATAAAATAAATAAATAAATTAAATAATAATAATAATAATAATAATAATAATAATAATAATAATAATAATAATAATAATAATAGAAATAAGGGTATAATTGTAAATCCAATTTTTAAATAATATATTAAATATTCATTTCCAAAATCAATGAGACTAATTAGTTTAAAAAAAATTATTACAA	non-genic		na	na	na	na	na	na	na	na	na	na
81	CSSssr004618	Scaffold60	AAT	3	20	3184717	3184776	60	na	na	na	na	na	Scaffold60:3184717-3184776|motif:AAT	ACATATTATTGACTTGTTGAAGCTGTAAGACATGTTATTCTATTCAGCTGCTATCACTCAACCATTTTGTTTGTGTGTGACTATCTATATATTGTTTGAAAATAATAATAATAATAATAATAATAATAATAATAATAATAATAATAATAATAATAATAATNNNNNNNNNNNNNNNNNNNNNNNNNNNNNNNNNNNNNNNNNNNNNNNNNNNNNNNNNNNNNNNNNNNNNNNNNNNNNNNNNNNNNNNNNNNNNNNNNNNN	non-genic		na	na	na	na	na	na	na	na	na	na
82	CSSssr004692	Scaffold64	ATA	3	300	354884	355783	900	na	na	na	na	na	Scaffold64:354884-355783|motif:ATA	TCAGTTTCCCAACCTCCCTAGTGAATCAGCAACGATACAACAATTAGCATGCATATACATATTGAATAACCATTGGATATTGAAAGAATGCTTTAAAAACATAATAATAATAATAATAATAATAATAATAATAATAATAATAATAATAATAATAATAATAATAATAATAATAATAATAATAATAATAATAATAATAATAATAATAATAATAATAATAATAATAATAATAATAATAATAATAATAATAATAATAATAATAATAATAATAATAATAATAATAATAATAATAATAATAATAATAATAATAATAATAATAATAATAATAATAATAATAATAATAATAATAATAATAATAATAATAATAATAATAATAATAATAATAATAATAATAATAATAAT…	non-genic		na	na	na	na	na	na	na	na	na	na
83	CSSssr004726	Scaffold65	AG	2	26	146308	146359	52	na	na	na	na	na	Scaffold65:146308-146359|motif:AG	AATAAGATCAACGGTGCATGAAGTCATAAATTCGGGTATTACTATAAACCACAAAAAAAAAAAAAAAAAAAAAAAAGGGCACACAAAAAAAAAAGAAAAAAGAGAGAGAGAGAGAGAGAGAGAGAGAGAGAGAGAGAGAGAGAGAGAGAGAGTGAGTGAGAGAGAGAGTGGAGAACTTATTGTTTATTCAATTGTTTTCAAACAGAACATGAATCTACCTTATAAATTAATAAATATAATTTACACATTTTA	non-genic		na	na	na	na	na	na	na	na	na	na
84	CSSssr004745	Scaffold65	GAT	3	66	403000	403197	198	TCAAAGTGCTCTTGCTTATATGGC	59.66	TCGGATTTCTCGGGTGATTCG	60.2	300	Scaffold65:403000-403197|motif:GAT	TAATCATTTGTCATGTTGTGTATTTGTGTTGATGCTATCAAAGTGCTCTTGCTTATATGGCTTTTATGGTGCTACTACAGCTACTAATTTGATGTAGAAAGATGATGATGATGATGATGATGATGATGATGATGATGATGATGATGATGATGATGATGATGATGATGATGATGATGATGATGATGATGATGATGATGATGATGATGATGATGATGATGATGATGATGATGATGATGATGATGATGATGATGATGATGATGATGATGATGATGATGATGATGATGATGATGATGATGATTAGGGCTGTTCATAGATCCGAATCACCCGAGAAATCCGACTCGAACCACCTGATCCGAAGGCAATACGGACGATTTCGACCATTAGTTCGGTCGGCTGCG	non-genic		na	na	na	na	na	na	na	na	na	na
85	CSSssr004802	Scaffold65	ATT	3	18	1339005	1339058	54	na	na	na	na	na	Scaffold65:1339005-1339058|motif:ATT	AAATTCAGTAAAAACAAAAAAACAAGAAAAATAAGAAAGTAGAATTTTCTAAAAAGTATTTTTGGAAAAATGAAACTAAGCATTTTTTTTTTTGCACATAATTATTATTATTATTATTATTATTATTATTATTATTATTATTATTATTATTATTTTAGTTTTTTCAATTTGAAAATTGATGTTTTATAGTTTTGAAAGTCAAAATAAATGTCAAATCATCATGTTCCTTTATGTATAATCATAAATGATGAACA	non-genic		na	na	na	na	na	na	na	na	na	na
86	CSSssr004879	Scaffold65	AAT	3	25	2646567	2646641	75	na	na	na	na	na	Scaffold65:2646567-2646641|motif:AAT	AACCTAATATAATTATACTGATTTTATACGACTCATTGAATTTTTTAAATTTCAATTGAGGTGATTATAATTTATCTAAAAGAATACAAGAAAAGTTACAAATAATAATAATAATAATAATAATAATAATAATAATAATAATAATAATAATAATAATAATAATAATAATAATAATAAGCTAACTGAGTTCTGTTAAAATTTTAATTCATATAACACTTGTAATATTTTCATTAGAAATTCGTGATCTTATAAATGTGAAAAAAAAAAATTACATA	non-genic		na	na	na	na	na	na	na	na	na	na
87	CSSssr004891	Scaffold65	TTC	3	22	2914631	2914696	66	na	na	na	na	na	Scaffold65:2914631-2914696|motif:TTC	TAATGTTGTAGAAGCCATCAAAGTCTTCATTTGCTGGCTTTTGTTCTTGGTGGCATTCTTCAGCATCTTGACTAGCTTCTTCTTTTTCTTCTTTTTCTTGTTCTTCTTCTTCTTCTTCTTCTTCTTCTTCTTCTTCTTCTTCTTCTTCTTCTTCTTCTTCTTCTTCAGTATCTTCATGATCTTCTTTTTCTTGTTCTTGTTCTTGTACTTCTTGTTCTTCTTCTTTAGCATCTTCTTCTTCAGTATTTTTTTGTTCTTCGTCTTCA	non-genic		na	na	na	na	na	na	na	na	na	na
88	CSSssr004928	Scaffold66	AAT	3	17	486815	486865	51	AGATGGTGGCGAATGAAGGG	60.11	GCGCCTCACATAGAATTTTCTGC	60.79	218	Scaffold66:486815-486865|motif:AAT	TGAGATGGTGGCGAATGAAGGGGGTTCGCGGCTATGGAGGTGGCGGTGATAGGTTGTTAGTGGGTTGGTAGTTTTAGTGAAAGAAAAGAGGAGGAAAAAGAATAATAATAATAATAATAATAATAATAATAATAATAATAATAATAATAATTGGATAGGATGTTCAAACTAAATTTTCACAACATTTAGAAAACTCTGCAGAAAATTCTATGTGAGGCGCGATTTTCATTTTTTTTTTTTGAAATTTTGCC	genic	TEA005628.1	PSME4_ARATHProteasome activator subunit 4 OS=Arabidopsis thaliana OX=3702 GN=PA200 PE=2 SV=2	1137	6.87449e-06	80	C:GO:0000502; C:GO:0005634; C:GO:0005829; C:GO:0005839; P:GO:0006281; P:GO:0006974; P:GO:0010499; P:GO:0010952; F:GO:0016504; F:GO:0070577; F:GO:0070628	C:proteasome complex; C:nucleus; C:cytosol; C:proteasome core complex; P:DNA repair; P:cellular response to DNA damage stimulus; P:proteasomal ubiquitin-independent protein catabolic process; P:positive regulation of peptidase activity; F:peptidase activator activity; F:lysine-acetylated histone binding; F:proteasome binding	na	na	no GO terms	no GO terms
89	CSSssr004965	Scaffold66	ATT	3	812	1060949	1063384	2436	na	na	na	na	na	Scaffold66:1060949-1063384|motif:ATT	ATCTAAAAAGCATAACACCTATAATTATATATTAATACATATTTTATACATATCAATTTTTGTTGATTAGTTTATTTTATTTTTATCTACAATTTTTCCAATTATTATTATTATTATTATTATTATTATTATTATTATTATTATTATTATTATTATTATTATTATTATTATTATTATTATTATTATTATTATTATTATTATTATTATTATTATTATTATTATTATTATTATTATTATTATTATTATTATTATTATTATTATTATTATTATTATTATTATTATTATTATTATTATTATTATTATTATTATTATTATTATTATTATTATTATTATTATTATTATTATTATTATTATTATTATTATTATTATTATTATTATTATTATTATTATTATTATTAT…	non-genic		na	na	na	na	na	na	na	na	na	na
90	CSSssr004969	Scaffold66	GA	2	26	1121090	1121141	52	GCGCTTACAAGTCGATTACGG	59.75	TGTTCAGCCCTAAAGTCGGG	59.68	211	Scaffold66:1121090-1121141|motif:GA	GAATTGGAGCGCTTACAAGTCGATTACGGAGATCGATTGCAACAAGAAATTGAATGTTCGAATTAGAGCTCTTACAGGTCAATTATGGAGATCGATTACGGAGAGAGAGAGAGAGAGAGAGAGAGAGAGAGAGAGAGAGAGAGAGAGAGAGACGAAACAAAATTTGAAGAAGATTGAGCTCTCAATCTGCCTTGGAGCTCCCGACTTTAGGGCTGAACAATGAGTAAAGATTGACCTTGGAAGCCTTGTAGC	non-genic		na	na	na	na	na	na	na	na	na	na
91	CSSssr005139	Scaffold67	AAT	3	22	1099359	1099424	66	ACAAAATTCACCCAAAAATCCACC	58.87	TGCTGAAATTGATTCCTTCATATTGC	59.02	188	Scaffold67:1099359-1099424|motif:AAT	TCTCTTTCTCATCATTCTTCTTAACAAAATTCACCCAAAAATCCACCAAAACATAAATAAATTTAGAAGCATTTTTTTTTACAAAATCAATCAAAAACAAAATAATAATAATAATAATAATAATAATAATAATAATAATAATAATAATAATAATAATAATAATAATTTGATTTCAAGAATTTCAAGCAATATGAAGGAATCAATTTCAGCAATTTCAATCAATCAATTTTAGCAATTTCAAGCATTGAATTAAAAAAAAAAAAATG	non-genic		na	na	na	na	na	na	na	na	na	na
92	CSSssr005201	Scaffold70	TG	2	2194	760196	764583	4388	na	na	na	na	na	Scaffold70:760196-764583|motif:TG	TATTTGTCTCACCAATTAACGACGTGCAAAAGTAGTAGTAGAAAAAGTAACAACGCACAAAATCTGTTGTTAAATAGTTTTTAACGGCGTACTATAGCATTGTGTGTGTGTGTGTGTGTGTGTGTGTGTGTGTGTGTGTGTGTGTGTGTGTGTGTGTGTGTGTGTGTGTGTGTGTGTGTGTGTGTGTGTGTGTGTGTGTGTGTGTGTGTGTGTGTGTGTGTGTGTGTGTGTGTGTGTGTGTGTGTGTGTGTGTGTGTGTGTGTGTGTGTGTGTGTGTGTGTGTGTGTGTGTGTGTGTGTGTGTGTGTGTGTGTGTGTGTGTGTGTGTGTGTGTGTGTGTGTGTGTGTGTGTGTGTGTGTGTGTGTGTGTGTGTGTGTGTGTGTGTGTGTGTGTGTGTGT…	non-genic		na	na	na	na	na	na	na	na	na	na
93	CSSssr005260	Scaffold71	GA	2	30	32948	33007	60	TGGATCTCCTAAAATGCTTCTCCC	60.14	GTTGTTGCAATGTGTGGTGC	59.07	196	Scaffold71:32948-33007|motif:GA	AAATTAAAAAAATTTAATAATTTTAGAATAAGGGTTTGGATCTCCTAAAATGCTTCTCCCTAAAAATTTTATTTTTCTTATATATATATATATATATATAGAGAGAGAGAGAGAGAGAGAGAGAGAGAGAGAGAGAGAGAGAGAGAGAGAGAGAGAGAGAGGACTTTTAGGTAGAGATGGCCAATTGCAAATAATAAAAATAAAAAAAATTTGCACCACACATTGCAACAACATAAACTGGTTTGCTCACCATTATTGAC	non-genic		na	na	na	na	na	na	na	na	na	na
94	CSSssr005321	Scaffold73	TTA	3	20	496099	496158	60	na	na	na	na	na	Scaffold73:496099-496158|motif:TTA	TCTAATATCTAATAATCTAAATATAATTAAAAATTAAAATATTGGTAAAAAATTTTATAAATTCAAACATGTACTGATTTTTTATTATTATATTTTGCTGTTATTATTATTATTATTATTATTATTATTATTATTATTATTATTATTATTATTATTATTATTTAATATTAATAATTTTTTTTTTCCAAAAAAGAATATATAACAAATTATTTTCTAAGTGCATTTAAATTAAGTGAATCTAAATCTAAAAGTAAAATTCA	genic	TEA032781.1	KAE1_ASPTNtRNA N6-adenosine threonylcarbamoyltransferase OS=Aspergillus terreus (strain NIH 2624 / FGSC A1156) OX=341663 GN=kae1 PE=3 SV=1	1935	7.6433e-33	68.56	C:GO:0000408; P:GO:0000722; C:GO:0000790; P:GO:0002949; C:GO:0005737; P:GO:0006351; F:GO:0031490; P:GO:0045944; F:GO:0046872; F:GO:0061711	C:EKC/KEOPS complex; P:telomere maintenance via recombination; C:nuclear chromatin; P:tRNA threonylcarbamoyladenosine modification; C:cytoplasm; P:transcription, DNA-templated; F:chromatin DNA binding; P:positive regulation of transcription by RNA polymerase II; F:metal ion binding; F:N(6)-L-threonylcarbamoyladenine synthase activity	EC:2.3.1.234	N(6)-L-threonylcarbamoyladenine synthase	F:GO:0043531	F:ADP binding
95	CSSssr005420	Scaffold76	AAT	3	2373	111730	118848	7119	na	na	na	na	na	Scaffold76:111730-118848|motif:AAT	GATTTTGAGATTCACAAGGCTATAGTATAGATAGATACTAGCATAATGCTCATGCTATGCACATGTTTAAATAAATAATTAAAAATTATTTTAAAACTTAAATAATAATAATAATAATAATAATAATAATAATAATAATAATAATAATAATAATAATAATAATAATAATAATAATAATAATAATAATAATAATAATAATAATAATAATAATAATAATAATAATAATAATAATAATAATAATAATAATAATAATAATAATAATAATAATAATAATAATAATAATAATAATAATAATAATAATAATAATAATAATAATAATAATAATAATAATAATAATAATAATAATAATAATAATAATAATAATAATAATAATAATAATAATAATAATAATAATAATAA…	non-genic		na	na	na	na	na	na	na	na	na	na
96	CSSssr005545	Scaffold78	AAT	3	20	951138	951197	60	na	na	na	na	na	Scaffold78:951138-951197|motif:AAT	ATTAGTTGAGCCAAATTAAAGTTAAAAATAGTAAATAAATAAATATAAAAGTATGAGTAAATAAATAGTAAATAAATAAATATAAAAGTATGACTAAATCAATAATAATAATAATAATAATAATAATAATAATAATAATAATAATAATAATAATAATAATGGGTGTGGTAGTAAAAATAAATAATTAATTTTCTGTTGATATATGATAGAGTGTAATTTAATTAGGGATTAATTTATTTATATAGTTATATTAGAAAAAT	non-genic		na	na	na	na	na	na	na	na	na	na
97	CSSssr005552	Scaffold78	TTA	3	191	1007762	1008334	573	na	na	na	na	na	Scaffold78:1007762-1008334|motif:TTA	TGCGTATATAAACTGGACAGGCTCGCTCGAGCGAAGACTTGGTCACTCGAGCGACCAGACACAGAGAAGCTACGCTCGAGTGTCTCATATGAGTTGTTTGTTATTATTATTATTATTATTATTATTATTATTATTATTATTATTATTATTATTATTATTATTATTATTATTATTATTATTATTATTATTATTATTATTATTATTATTATTATTATTATTATTATTATTATTATTATTATTATTATTATTATTATTATTATTATTATTATTATTATTATTATTATTATTATTATTATTATTATTATTATTATTATTATTATTATTATTATTATTATTATTATTATTATTATTATTATTATTATTATTATTATTATTATTATTATTATTATTATTATTATT…	non-genic		na	na	na	na	na	na	na	na	na	na
98	CSSssr005560	Scaffold78	ATAC	4	63	1095783	1096034	252	na	na	na	na	na	Scaffold78:1095783-1096034|motif:ATAC	ATAGATTGAGTGCCGTTAAAAAGAATATTATATATTGCACATATATTAAAATAATATAATATATCGATTTCTGCAACTAATCATCAATCATACATACATGATACATACATACATACATACATACATACATACATACATACATACATACATACATACATACATACATACATACATACATACATACATACATACATACATACATACATACATACATACATACATACATACATACATACATACATACATACATACATACATACATACATACATACATACATACATACATACATACATACATACATACATACATACATACATACATACATACATACATACATACATACATACATACTCACTCTCTCCTCCTCCTCCTGCTGCGCCAACGAACGCTATTTCTGT…	non-genic		na	na	na	na	na	na	na	na	na	na
99	CSSssr005625	Scaffold80	AG	2	36	359102	359173	72	na	na	na	na	na	Scaffold80:359102-359173|motif:AG	ATAAGGTATTATATATGCATCTTATATATATCAAAGGTGTTAAGGTGATAATAGAAAATTAGGTTATATAATAGTGATTAGGTTATAATCTAAGAGGCAAAGAGAGAGAGAGAGAGAGAGAGAGAGAGAGAGAGAGAGAGAGAGAGAGAGAGAGAGAGAGAGAGAGAGAGAGATTAATCATCAAAGAAGGTAGGATAATCAAAGAAGAAAGACTTGGTGAGCCAGTAAATGTGGCTTGGCTTCCCCATCTCCAAGTGGAAGTGTTTTTGATA	non-genic		na	na	na	na	na	na	na	na	na	na
100	CSSssr005686	Scaffold81	CT	2	28	960589	960644	56	ATTCCACCAGAGCTTCAGGC	60.03	TGGAGCTTCTTTGCTTGTTTCC	59.64	203	Scaffold81:960589-960644|motif:CT	ACGTTGAATCCACAATGCCGATGTCAAATCACGACAACGAACCACTCCAGATTCCACCAGAGCTTCAGGCCCAAATTCTCCGGAATCCACCGAAGAACAACTCTCTCTCTCTCTCTCTCTCTCTCTCTCTCTCTCTCTCTCTCTCTCTCTCTCTCTCGTACATAAAATAAATAAAATAACCCCTTGATATAATCCACTCAATTCATGATATAAACTCTAACAGATATCAAAGGAAACAAGCAAAGAAGCTCCAGAA	non-genic		na	na	na	na	na	na	na	na	na	na
101	CSSssr005694	Scaffold81	TTA	3	20	1019743	1019802	60	na	na	na	na	na	Scaffold81:1019743-1019802|motif:TTA	CACAACGTATTTCTTTAACCATAAAATTCTCAATCTCCTAAATTATGCATTTATTTATTATTATTATTGTCACTACATGTGTATATATATACTTATTTTGTTATTATTATTATTATTATTATTATTATTATTATTATTATTATTATTATTATTATTATTAATTTCTGAGTTCTATTTATCGTAATGTTAAATTTAAAACATTCGGGTGTCACATTTCTCCTCTCCTTAAAAGAAGTTTGTCCTCAAACTTGACGTACCTT	non-genic		na	na	na	na	na	na	na	na	na	na
102	CSSssr005697	Scaffold81	TTA	3	17	1038258	1038308	51	na	na	na	na	na	Scaffold81:1038258-1038308|motif:TTA	TATTTCTTTAACCATAAAATTCTCAATCTCCTAAATTATGCATTTATTTATTATTATTTATTTATTTATTATTATTGTCACTACATGTATATATGCATACTTATTATTATTATTATTATTATTATTATTATTATTATTATTATTATTATTAATTTCTGAGTTCTATTTATCGTAATGTTAAATTTAAAACATTCGGGTGTCACAATAAGACATAAACTCTAGGGAATTAAGTTGGATTATACAAGAATTGA	non-genic		na	na	na	na	na	na	na	na	na	na
103	CSSssr005723	Scaffold81	TAA	3	20	1360544	1360603	60	TACAGCGGATCGAAGGATGC	59.97	TCACCACCACCACCAAAACC	60.68	194	Scaffold81:1360544-1360603|motif:TAA	AATTCGAGCCGGAGTTCGATTTGATGAAGTCGATGCTGCGTGACAGGTACAGCGGATCGAAGGATGCCAGTATATTGAAGAATGTGGAATTGGAGGTTGTTAATAATAATAATAATAATAATAATAATAATAATAATAATAATAATAATAATAATAATAAGGCTACCAAGAAGGTTGATTTGTTTGGAGGTGATAGCGGTTTTGGGAAAAGAGATGCAAAAGGTTTTGGTGGTGGTGGTGAGGAGGAGGAGGAGGTGAAG	genic	TEA014354.1	CD48C_ARATHCell division control protein 48 homolog C OS=Arabidopsis thaliana OX=3702 GN=CDC48C PE=2 SV=2	1161	8.78146e-96	46.12	C:GO:0044428; F:GO:0097159; F:GO:1901363	C:nuclear part; F:organic cyclic compound binding; F:heterocyclic compound binding	na	na	F:GO:0005524	F:ATP binding
104	CSSssr005780	Scaffold85	AAT	3	21	331734	331796	63	ACGTCAAACACCACAACACC	59.19	TGCTGCCCTTAAACTTTGGC	59.32	198	Scaffold85:331734-331796|motif:AAT	CCTATAAGCATCAAGCTTCGAGAAATTACACGTCAAACACCACAACACCAATTATAAGAACCCTCCTGCTCCCTCCATCTCCTGTAAAATAAAACCAATAAATAATAATAATAATAATAATAATAATAATAATAATAATAATAATAATAATAATAATAATAATAAAAAGAAAAGAAAAGAAAAGCACACCTTTTTCTTTACATGAGTGCCAAAGTTTAAGGGCAGCAGGAACGGTTTGCCCAACCTCTCTCAGAACATTAACC	non-genic		na	na	na	na	na	na	na	na	na	na
105	CSSssr005808	Scaffold85	AAT	3	17	829753	829803	51	na	na	na	na	na	Scaffold85:829753-829803|motif:AAT	TCACAATTAACTAGAGCATATGCTTCTACATTATGAGATAAAAATATTTATTACATGATTAAATTTAGATATGTATCGTTATTGAAATTTAAAGTTGACAAATAATAATAATAATAATAATAATAATAATAATAATAATAATAATAATAATAAAGCAAAAAGAAACTTTTAAGTTTACATAAGAAGGCTGAATAATTCATTCATAAACAATTAGAACAACTTGTTTTCCAACATTGCGGCCGATGAACCAC	non-genic		na	na	na	na	na	na	na	na	na	na
106	CSSssr005838	Scaffold85	TAA	3	254	1185645	1186406	762	na	na	na	na	na	Scaffold85:1185645-1186406|motif:TAA	ATAAGGAAAATGCATTTTACCCCCAGCTGGGGGTGACACCCAGTGAGGTGTCAGCTGAGGGTTGGTCCGAAAAAAACAGTTTTTCTTTTCTTTTTTTTTTTAATAATAATAATAATAATAATAATAATAATAATAATAATAATAATAATAATAATAATAATAATAATAATAATAATAATAATAATAATAATAATAATAATAATAATAATAATAATAATAATAATAATAATAATAATAATAATAATAATAATAATAATAATAATAATAATAATAATAATAATAATAATAATAATAATAATAATAATAATAATAATAATAATAATAATAATAATAATAATAATAATAATAATAATAATAATAATAATAATAATAATAATAATAATAATAATAATAATAATA…	non-genic		na	na	na	na	na	na	na	na	na	na
107	CSSssr005894	Scaffold87	TTC	3	18	493126	493179	54	TCCTTTTAGGGGTGATTCTTGC	58.3	AGCCTAAAAAGGAGGTACTTGAGG	60.02	116	Scaffold87:493126-493179|motif:TTC	TTTTCTTTTTTCTCTGAGTTGTTGTCTCATCTTGAATCAAGTTAGAAGAAAGGACAGTCACTTTTTTCCTTCCTTTTAGGGGTGATTCTTGCTCTTGATTTTCTTCTTCTTCTTCTTCTTCTTCTTCTTCTTCTTCTTCTTCTTCTTCTTCTTCTGCTTGAACCTCAAGTACCTCCTTTTTAGGCTCAAGTAAAAGCTTCATTTTCTTTTGTTGTCGTTTGCTTTTGAGAAGATTTAGAGCCTGAGTCTTCTGA	non-genic		na	na	na	na	na	na	na	na	na	na
108	CSSssr005970	Scaffold88	AAT	3	21	345814	345876	63	na	na	na	na	na	Scaffold88:345814-345876|motif:AAT	ATTATTTGAGGTTGAATTAACAGAAATATGGAATTATAATATTAGTTGGGCCAAATTAAAGTTAAAAAATAGTAAATAAATAAATATAAAAGTATGAGTAAATAATAATAATAATAATAATAATAATAATAATAATAATAATAATAATAATAATAATAATAATGGCTGTGGTAGTAAAATAAATAATTAATTTTCTGTTGGCATAAGATATAGTGTAATTTAATAAGGGATTAATTTATTTACATAGTTATATTAGAAAACTG	non-genic		na	na	na	na	na	na	na	na	na	na
109	CSSssr005985	Scaffold89	ATA	3	18	216414	216467	54	na	na	na	na	na	Scaffold89:216414-216467|motif:ATA	TAGAAAATCGTCTAGCGTCTTACAGTTCGAAAAATATATAATTTATTATATATTATTATGTGTAATTTTGTAAAAAAATATAATTATTAAAAGTTTAGGGATAATAATAATAATAATAATAATAATAATAATAATAATAATAATAATAATAATAATGGGCGTGATAGTAAAATAAATAATTAATTTTCTGTTGGTATATGATAAAGTATAATTTAATTAGAGATTAATTTATTTATATNNNNNNNNNNNNNNNN	non-genic		na	na	na	na	na	na	na	na	na	na
110	CSSssr005987	Scaffold89	TTA	3	20	223661	223720	60	AAAAGGGGGTGGGAGAAAGG	59.51	ACACATTAAATTCTCATGTATCCATGC	58.64	147	Scaffold89:223661-223720|motif:TTA	GGCGGGCAGTGATTAGGAGGAGAAAAAAAGAAAAAGAAAAAGTGACCAATCAAAAAAGAAAGGGGGTCAAAAGGGGGTGGGAGAAAGGGGGTCCCAATCTTTATTATTATTATTATTATTATTATTATTATTATTATTATTATTATTATTATTATTATTACTTTATTTTATTTTTGATTTTATTAATTGCATGGATACATGAGAATTTAATGTGTTGTTTAATTAATTTAATGTAATGTTTAATTATATATAATTAATTT	non-genic		na	na	na	na	na	na	na	na	na	na
111	CSSssr006096	Scaffold89	GGT	3	61	1918369	1918551	183	CGTGATTGTGGGGTGGAGG	60.38	TGCTATTGGCGAACTCCACC	60.39	225	Scaffold89:1918369-1918551|motif:GGT	TTTCGTCTTTATAAGTCACCAAAAGCTGAAAATATCTATCTTTTGATTCAATCTTCTCTCTCTCTCTCTCTCGTTGTATTCGTGATTGTGGGGTGGAGGAGGTGGTGGTGGTGGTGGTGGTGGTGGTGGTGGTGGTGGTGGTGGTGGTGGTGGTGGTGGTGGTGGTGGTGGTGGTGGTGGTGGTGGTGGTGGTGGTGGTGGTGGTGGTGGTGGTGGTGGTGGTGGTGGTGGTGGTGGTGGTGGTGGTGGTGGTGGTGGTGGTGGTGGTGGTGGTGGTGGTGGTGCGGTGGAGTTCGCCAATAGCAAAGGTGGCGATGGTTAGTTTGAGTGGTGGCGGCGCAGTGCTAGTGTGGTGGTGTTAGTAAGATTTTAGTTTGGAAACA	non-genic		na	na	na	na	na	na	na	na	na	na
112	CSSssr006119	Scaffold89	AG	2	25	2147125	2147174	50	na	na	na	na	na	Scaffold89:2147125-2147174|motif:AG	AATTAATTTAAGCTTAAAATTGATTAAGGAAAATGAGAGTTATATATTTTGTTATGTTGGAACTCAATAATAAGTAAAGGAAAGAGAGAGACCAAATCTAAGAGAGAGAGAGAGAGAGAGAGAGAGAGAGAGAGAGAGAGAGAGAGAGAGACTTAGGAGGTGACCTCAAGAGGAAGAAGAAAGAAGAGAGACTAATCTTCACAAAATTAACCTCCCAAGGTAAGAATCCTCCTCTAACTTCTTGAAATTG	non-genic		na	na	na	na	na	na	na	na	na	na
113	CSSssr006238	Scaffold91	GTA	3	73	249965	250183	219	na	na	na	na	na	Scaffold91:249965-250183|motif:GTA	ATAGTTTTATTTTTATTTTAATTATTTTTTTTATTTGATAGAAGTAGAGGTAATATTTTAATGAAAAATATTTTTCGTTAAAATAAAGTTAATTTTTTATGTAGTAGTAGTAGTAGTAGTAGTAGTAGTAGTAGTAGTAGTAGTAGTAGTAGTAGTAGTAGTAGTAGTAGTAGTAGTAGTAGTAGTAGTAGTAGTAGTAGTAGTAGTAGTAGTAGTAGTAGTAGTAGTAGTAGTAGTAGTAGTAGTAGTAGTAGTAGTAGTAGTAGTAGTAGTAGTAGTAGTAGTAGTAGTAGTAGTAGTAGTAGTAGTAGTAGTAGTAGGACAGGTAATAGTAGTAGTAGTAGTAGTAGTAGTAGTAGTAGTAGTAGTAGTAGTAGTAGTGATAGCAGTGGTGGTAGT…	non-genic		na	na	na	na	na	na	na	na	na	na
114	CSSssr006239	Scaffold91	TAG	3	17	250194	250244	51	na	na	na	na	na	Scaffold91:250194-250244|motif:TAG	GTAGTAGTAGTAGTAGTAGTAGTAGTAGTAGTAGTAGTAGTAGTAGTAGTAGTAGTAGTAGTAGTAGTAGTAGTAGTAGTAGTAGTAGTAGGACAGGTAATAGTAGTAGTAGTAGTAGTAGTAGTAGTAGTAGTAGTAGTAGTAGTAGTAGTGATAGCAGTGGTGGTAGTGGAGTGGTAGTGATGGCGGTAGTAATGGTAGTCGTAGAGATGGAGTGGCAACAGTGGCAATAATGGTGGTGGTGGAATGAC	non-genic		na	na	na	na	na	na	na	na	na	na
115	CSSssr006251	Scaffold91	TC	2	26	486499	486550	52	na	na	na	na	na	Scaffold91:486499-486550|motif:TC	TATCTATTGAATCAAGATCTGATCTTTGCGAAACAATTCCACTCATTGTTTTATCTATTGAAACAATCCCAATTCTCTTTTTACCTACACATTCTCTTTATCTCTCTCTCTCTCTCTCTCTCTCTCTCTCTCTCTCTCTCTCTCTCTCTCTCTTTACAACAACATTTATCTGTTGAAATTATACAGATCATGATCTGAGTTTTCTCTCTATGTTTCTCTTTCCAATAACATTTATATGTTTCAATCAACAAC	non-genic		na	na	na	na	na	na	na	na	na	na
116	CSSssr006252	Scaffold91	TCT	3	20	490004	490063	60	GCCATCCTCAACCCTTCTCC	60.11	ACCATTGCCACTTTTTCTTATTTCG	59.07	180	Scaffold91:490004-490063|motif:TCT	TATTTTCCCTCCGACGACCTCCTTTACTACTACCAACCGATGCCAACCCCCTTTACCTCACATTGCCATCCTCAACCCTTCTCCAGCAATTCCTCAATCCTCTTCTTCTTCTTCTTCTTCTTCTTCTTCTTCTTCTTCTTCTTCTTCTTCTTCTTCTTCTAGATCTGAAAACCAATTTGTCTCTTTTCTCTTTATGTCTTACTCTCTGATCTAAGGTTACGAAATAAGAAAAAGTGGCAATGGTGCAGTACAAGGTGATC	non-genic		na	na	na	na	na	na	na	na	na	na
117	CSSssr006262	Scaffold91	TC	2	28	510433	510488	56	TGTTGTAATAACTCCTCCAACCCC	60.26	CACGATGCTATACAGAAAGCGC	60.1	218	Scaffold91:510433-510488|motif:TC	AATTTGGCTAAACCTATTCATTGTTGTAATAACTCCTCCAACCCCACTTCTTTTCTTTTCTTTTCTTTTTTTAAATTATTTATTCAAAGTGTTGTAATAATCTCTCTCTCTCTCTCTCTCTCTCTCTCTCTCTCTCTCTCTCTCTCTCTCTCTCTCTTCTTATTCGAATTGTTATAATAATCTTCTAACCCCACGTCTTTCTAACCTTTTTATTTATGCGCTTTCTGTATAGCATCGTGTTTTATTTATCATATCC	non-genic		na	na	na	na	na	na	na	na	na	na
118	CSSssr006287	Scaffold91	AAT	3	17	697336	697386	51	na	na	na	na	na	Scaffold91:697336-697386|motif:AAT	TGATTTACTGTATTAGAGTTATGTATATTTATTTAGTTCACTCTTTGTTTAGTCCAGACATTAGTTTTTTATGTTTAGTTTGTTCTTTGTTTACTGACAAAATAATAATAATAATAATAATAATAATAATAATAATAATAATAATAATAATAAAATAAGTTTCACATGTGCTTAGTAGTTGTATTTATTAGTATTCTCTCTTTATTTTTAGTTTTTATTTTTCTTTTAGTTTAATCTATTAATTTACTTGC	genic	TEA002921.1	---NA---	957	na	na	na	na	na	na	no GO terms	no GO terms
119	CSSssr006301	Scaffold91	AAT	3	17	869519	869569	51	AGGGGAGAGAAATGTGACACC	59.37	TCTGCTTCGAACCTTTTTCACC	59.38	149	Scaffold91:869519-869569|motif:AAT	CACATCTTTTCGAAAATTAAGGTACGACAAGTTTGAGGACAAACTTCTATTTTAGGGGAGAGAAATGTGACACCTCAAATGTTTAATTTAATACCACGTAAATAATAATAATAATAATAATAATAATAATAATAATAATAATAATAATAATAAGGAGAATGATAAATTAAAATAGGTAGAGGTGAAAAAGGTTCGAAGCAGAAATAAGTAGAAGGAATCTACACTAATGTGAGTTATATTATACCTTAAGT	non-genic		na	na	na	na	na	na	na	na	na	na
120	CSSssr006380	Scaffold91	GA	2	28	1732513	1732568	56	ACTATTTGAGCATCCTTTTTGTGC	58.53	ACAACAGGACTCTCTGCTCC	59.03	201	Scaffold91:1732513-1732568|motif:GA	TTCCTGTACGAGTACTATTTGAGCATCCTTTTTGTGCTAATAATGAAACCCAAGAATCTTCATAATTTGTGATTCAGGAATGTGTGTGTGTGTGTGTGTGGAGAGAGAGAGAGAGAGAGAGAGAGAGAGAGAGAGAGAGAGAGAGAGAGAGAGAGATTACCTGTTGTTTGTAAATTATTGCCAAGTTATTGAAAGGAGCAGAGAGTCCTGTTGTCACAGATATCGTTGCCTTGTAACATTGTGCAGCAGCACTCAT	genic	TEA002932.1	SEC_ARATHProbable UDP-N-acetylglucosamine--peptide N-acetylglucosaminyltransferase SEC OS=Arabidopsis thaliana OX=3702 GN=SEC PE=1 SV=1	2496	0	64.26	F:GO:0005515; C:GO:0005634; P:GO:0009987; F:GO:0010485; F:GO:0016757; P:GO:0031399; P:GO:0032270; P:GO:0043967; P:GO:0050896	F:protein binding; C:nucleus; P:cellular process; F:H4 histone acetyltransferase activity; F:transferase activity, transferring glycosyl groups; P:regulation of protein modification process; P:positive regulation of cellular protein metabolic process; P:histone H4 acetylation; P:response to stimulus	EC:2.3.1.5; EC:2.3.1.48	Arylamine N-acetyltransferase; Histone acetyltransferase	F:GO:0005515	F:protein binding
121	CSSssr006394	Scaffold91	TGGAGG	6	32	1908402	1908593	192	TCACAAAGATTTTTCCTAACAAGGAGG	59.99	CCGCCTCTATTGCCACTACC	60.25	290	Scaffold91:1908402-1908593|motif:TGGAGG	CTTGTGTTGCCTTTGATTTAATTTTTTCGCATTAGTTTTTATTCCCATTGATTAATTTACTTGTGGGAAATCACAAAGATTTTTCCTAACAAGGAGGAGATGGAGGTGGAGGTGGAGGTGGAGGTGGAGGTGGAGGTGGAGGTGGAGGTGGAGGTGGAGGTGGAGGTGGAGGTGGAGGTGGAGGTGGAGGTGGAGGTGGAGGTGGAGGTGGAGGTGGAGGTGGAGGTGGAGGTGGAGGTGGAGGTGGAGGTGGAGGTGGAGGTGGAGGTGGAGGTGGAGGTGGAGGTGGAGGTGTTGGGGTGACGGTAGTGGTAGCGGTGGTGGTAGCAATAAAGGTGGAGGTAGTGGCAATAGAGGCGGCAATAGAGGTGGCAATAGTGGTGGCAACGACA	non-genic		na	na	na	na	na	na	na	na	na	na
122	CSSssr006455	Scaffold92	GAA	3	19	114470	114526	57	AAAGCATAGAGAAGGAGATTGAGG	58.07	GACCAGACTAACAGTTGCCG	58.57	102	Scaffold92:114470-114526|motif:GAA	CTAATATTTTATCATGGACAAATAGTTCAAGGTTCACATAAAAACAAACATCCAACTCATAAATCATAAACAAGAAAAGCATAGAGAAGGAGATTGAGGTGAAGAAGAAGAAGAAGAAGAAGAAGAAGAAGAAGAAGAAGAAGAAGAAGAAGAAGAACGGCAACTGTTAGTCTGGTCAAAGAGAAAGCTCTATCCAACCAAAGTCTATGTACAATAAAGCTAAAAAGTGGTTGGATGCAATATATGTTTAAGGGTTT	non-genic		na	na	na	na	na	na	na	na	na	na
123	CSSssr006484	Scaffold92	GAA	3	20	511790	511849	60	na	na	na	na	na	Scaffold92:511790-511849|motif:GAA	AACTGAAACTGAAGAAGAAGAAGAAGAAGAAACTGAAACTGAAGAAGAAGAAGAAGAAGAAACTGAAACTGAAGAAGAAGAAGAAGAAGAAACTGAAACTGAAGAAGAAGAAGAAGAAGAAGAAGAAGAAGAAGAAGAAGAAGAAGAAGAAGAAGAAGAACACCTTGATGAAGAAGAAGACCAACAACAAAAACAAGAAGAACAACAAACAAACCAACACGAAGAAGTCAATGAACAAGAACTGACAAACCAACAAGAAG	non-genic		na	na	na	na	na	na	na	na	na	na
124	CSSssr006550	Scaffold92	TAT	3	20	1851849	1851908	60	CTTTGTCTGCCTTCTTCCGC	59.48	ATCTCGGCTATTCTTCCCGC	59.68	143	Scaffold92:1851849-1851908|motif:TAT	GAAACTTTTCAAACGGAACCTAATTTGCTAACAATAGCATTAGCCGCTCAGTCAGCCATACTGGTACGTGACTTGATCTTTGTCTGCCTTCTTCCGCCTATATTATTATTATTATTATTATTATTATTATTATTATTATTATTATTATTATTATTATTATTACTATTATGTTTTTATTCTAATTCCCTATTTTGCAGGTGGCGGGAAGAATAGCCGAGATAGGTCGCCGTCAGCATGATGCTATTGAACAAATTGCCTTT	non-genic		na	na	na	na	na	na	na	na	na	na
125	CSSssr006715	Scaffold93	AG	2	25	538778	538827	50	TCCTGTCATGTTCTTGTGAAGC	58.86	GTCAACGATGAATGGCGAGC	59.97	141	Scaffold93:538778-538827|motif:AG	ATATACAAACTAACCAAAACGACGTCGTTTTACTTTGAAAAAAAATAAAATAATTCTGATTTGTTTTGAAGTCGTTCCTGTCATGTTCTTGTGAAGCATTAGAGAGAGAGAGAGAGAGAGAGAGAGAGAGAGAGAGAGAGAGAGAGAGAGAAGGATTGAGAGTAGAGGAGGAGCTGAGGAAGAAGACCATCGCGTCGCTCGCCATTCATCGTTGACAAAGTCGCGTCACCCGCCACTGTCGTTGCTATGA	non-genic		na	na	na	na	na	na	na	na	na	na
126	CSSssr006731	Scaffold93	TTA	3	17	692495	692545	51	na	na	na	na	na	Scaffold93:692495-692545|motif:TTA	TGTGTAACATAACCTTTCTCGGTTTAGAATTTTCTTATCATTCCTAAGATTTATCTATTTGATTTCACATTATACAAAATAATCTGTTTTATTTATTTATTTATTATTATTATTATTATTATTATTATTATTATTATTATTATTATTATTATTTTTTGAACGAGAAGGGTTTGTTTGGGATGTGGGTTGACTTTTTGACTATTTAGGGCAAAAAAGTCTTATTTGGGATAGATCTTTTGGCTTTTTAAACT	non-genic		na	na	na	na	na	na	na	na	na	na
127	CSSssr006743	Scaffold93	AAAT	4	21	904251	904334	84	ACACCAACTACCTCTTCTCGG	59.11	CGCAACCGTTACGTAACACC	59.84	184	Scaffold93:904251-904334|motif:AAAT	AGAGAGTGGGAGAGGCTTTCTGTTATATATCTCAAGCAGTTGCGGTAGTATTACACCAACTACCTCTTCTCGGTTATAAAATAATTTAACAAAATGTACAAAATAAATAAATAAATAAATAAATAAATAAATAAATAAATAAATAAATAAATAAATAAATAAATAAATAAATAAATAAATAAATTTGGGAATTGGGTTGTGAAGGTTTCAAAATGTGGTGTTACGTAACGGTTGCGGTCGTTACGTAACGGTTGCGGTGGTAAGCACTACCTGTTACACCCGCT	non-genic		na	na	na	na	na	na	na	na	na	na
128	CSSssr006858	Scaffold95	CAGTAA	6	131	719150	719935	786	na	na	na	na	na	Scaffold95:719150-719935|motif:CAGTAA	TAACGGTACAACAGCAGTAACAGTACAGTAGCAGTAACAGTAACAGTGCAATAACAGTAACAGTAACGGTAAAATAGCAGTAACCGTGATGGTACAGTAGCAGTAACAGTAACAGTAACAGTAACAGTAACAGTAACAGTAACAGTAACAGTAACAGTAACAGTAACAGTAACAGTAACAGTAACAGTAACAGTAACAGTAACAGTAACAGTAACAGTAACAGTAACAGTAACAGTAACAGTAACAGTAACAGTAACAGTAACAGTAACAGTAACAGTAACAGTAACAGTAACAGTAACAGTAACAGTAACAGTAACAGTAACAGTAACAGTAACAGTAACAGTAACAGTAACAGTAACAGTAACAGTAACAGTAACAGTAACAGTAACAGTAACAGTA…	non-genic		na	na	na	na	na	na	na	na	na	na
129	CSSssr007003	Scaffold98	TAT	3	1883	403909	409557	5649	na	na	na	na	na	Scaffold98:403909-409557|motif:TAT	TAAATTTTTCTTCATCAGTCTCAACAAAAAAAATTTAAATTAATTTTTGATTAAATTTACTACAGTAACTCCTTTGATAAAGTAAGTAACTGTTCATCACTATTATTATTATTATTATTATTATTATTATTATTATTATTATTATTATTATTATTATTATTATTATTATTATTATTATTATTATTATTATTATTATTATTATTATTATTATTATTATTATTATTATTATTATTATTATTATTATTATTATTATTATTATTATTATTATTATTATTATTATTATTATTATTATTATTATTATTATTATTATTATTATTATTATTATTATTATTATTATTATTATTATTATTATTATTATTATTATTATTATTATTATTATTATTATTATTATTATTATTA…	genic	TEA020606.1	OPT7_ARATHOligopeptide transporter 7 OS=Arabidopsis thaliana OX=3702 GN=OPT7 PE=2 SV=1	1599	7.23825e-159	70.05	na	na	na	na	P:GO:0055085	P:transmembrane transport
130	CSSssr007118	Scaffold98	ATT	3	24	1895164	1895235	72	CCCTAACGAGGTGAATAGCATCC	60.56	GAAATCTTCTCTTGCTTTGGTTGC	59.32	231	Scaffold98:1895164-1895235|motif:ATT	ATAGAATTTCTAACCCTAACGAGGTGAATAGCATCCAAATTGAAGTGAATTGCAATGAAATTAAAGATATTTAAGCCTATTCATCTCTGAGAAATTAAAGATTATTATTATTATTATTATTATTATTATTATTATTATTATTATTATTATTATTATTATTATTATTATTATTTATTATTATTATTATTGTTGTTTAAGCCTGCAGTAAATGCTTTGTTTTGCAACCAAAGCAAGAGAAGATTTCTATTTCATTTTCATTAGTTTTCCACCAG	non-genic		na	na	na	na	na	na	na	na	na	na
131	CSSssr007144	Scaffold98	ATA	3	21	2242489	2242551	63	CGGACATACCAACGTATTTACCC	59.2	TGTGAAGTAACATTGGAGGGAGG	59.99	237	Scaffold98:2242489-2242551|motif:ATA	TATCCGGACATACCAACGTATTTACCCAATAACATTTCGATAGATCTCATTCAAATATTCTTTTCTCAATGTGAACGTTTCCAAACTCAATTCAAAATGCATAATAATAATAATAATAATAATAATAATAATAATAATAATAATAATAATAATAATAATAATAAATTGAATGAGAATGTAATGCAATAATTAATGCCTCATAACATTTCTCCATTTTTCCTCCCTCCAATGTTACTTCACAAAATAACCATGTACACAACCAA	non-genic		na	na	na	na	na	na	na	na	na	na
132	CSSssr007161	Scaffold98	TTA	3	1239	2395224	2398940	3717	na	na	na	na	na	Scaffold98:2395224-2398940|motif:TTA	CTAAGAATTGACTACAAAATTAACACAGTCCCAGAAAATAAGCAATCCCTTTCACTGACGTATTTATCAGATTCAAGTTTTTTTTTTTTTTTTAATTTATTTATTATTATTATTATTATTATTATTATTATTATTATTATTATTATTATTATTATTATTATTATTATTATTATTATTATTATTATTATTATTATTATTATTATTATTATTATTATTATTATTATTATTATTATTATTATTATTATTATTATTATTATTATTATTATTATTATTATTATTATTATTATTATTATTATTATTATTATTATTATTATTATTATTATTATTATTATTATTATTATTATTATTATTATTATTATTATTATTATTATTATTATTATTATTATTATTATTATTATT…	non-genic		na	na	na	na	na	na	na	na	na	na
133	CSSssr007172	Scaffold98	TAA	3	79	2483682	2483918	237	CCCGAAATGAAATTACTTTTATACCCC	58.86	AGCCTTCTCAACCTAAGTTCCG	60.03	291	Scaffold98:2483682-2483918|motif:TAA	TGATCAGTGTTTGATCCCCGGCCCGGCCCGATCCCCGGCCCCGGCCCCGGCCCCGGCCCCATCCCCGAAATTCCCCGAAATGAAATTACTTTTATACCCCTAATAATAATAATAATAATAATAATAATAATAATAATAATAATAATAATAATAATAATAATAATAATAATAATAATAATAATAATAATAATAATAATAATAATAATAATAATAATAATAATAATAATAATAATAATAATAATAATAATAATAATAATAATAATAATAATAATAATAATAATAATAATAATAATAATAATAATAATAATAATAATAATAATAATAATAATAATAATAAGTTAGCGGAACTTAGGTTGAGAAGGCTTGTTTGAATCTGTTTTATCTTAAAGTCACAATTAA…	non-genic		na	na	na	na	na	na	na	na	na	na
134	CSSssr007268	Scaffold104	CA	2	26	69936	69987	52	GTCTGCACTCGGAACAAATGG	59.8	TGACATGTCTACATTTCCACTGC	59	176	Scaffold104:69936-69987|motif:CA	AGTCTGCACTCGGAACAAATGGTTTTCAGGTTGGTAACACAAGGAAAAACCATCAATCAGTAAAATACATCAGTATAGCACTCAAAAATCATTGGACCCTCACACACACACACACACACACACACACACACACACACACACACACACACACAGAGCAGTGGAAATGTAGACATGTCAGCTTACAATGTCTAGGATTAAATGAGGAAAAAGCTCCATTTCCATTTAATATAAAACAAATTATCATGGAAATTA	non-genic		na	na	na	na	na	na	na	na	na	na
135	CSSssr007288	Scaffold104	GTAAAG	6	9	200595	200648	54	GGAGTATGAAAATGAAGATAAGTGTCC	58.17	TCGTCTTCCTTGATATGAATAGCC	58.22	191	Scaffold104:200595-200648|motif:GTAAAG	CAAAAAATACATGTATACAAGAATGATTGTGTACTTTTTTGGAAGGAGTATGAAAATGAAGATAAGTGTCCTACTTGCAAAGCTCCAAGATACAAAGTTCGTAAAGGTAAAGGTAAAGGTAAAGGTAAAGGTAAAGGTAAAGGTAAAGGTAAAGGTAAAAAGATCCTTCATAAGGTTTTGCGATACTTTCCTTTAAAACCAAGACTACAAAGGCTATTCATATCAAGGAAGACGATTACTGATATGAAGTGGCA	non-genic		na	na	na	na	na	na	na	na	na	na
136	CSSssr007512	Scaffold106	TG	2	26	719678	719729	52	na	na	na	na	na	Scaffold106:719678-719729|motif:TG	CAATTGAAGAGCCCCAGAGGCTCTCTAAACAAATATGTATGTATATATCTTGGATTTTTGTATATTTATGTCTTGGATTTGGGATTTTATATATTATATATGTGTGTGTGTGTGTGTGTGTGTGTGTGTGTGTGTGTGTGTGTGTGTGTGTGTAGTAATTTTATATGTTCTTTCAATTCTGTTTAATGAATTACGAAATAACTTATTTTGTATTTTGTATTTTCTTTTCTCCTCATTCTACAAGTTTATAAG	non-genic		na	na	na	na	na	na	na	na	na	na
137	CSSssr007533	Scaffold106	TC	2	39	904612	904689	78	GCTCACAGACTAATTTTTACCCAAGG	60.35	ACCGTTTTGCCCTCAATTGG	59.32	220	Scaffold106:904612-904689|motif:TC	ACTACATAATTACATGTATTTTTTTAATCATTTTCTTGTAATTTTTTTTGATGCTCACAGACTAATTTTTACCCAAGGTTTATCAAAAAGAAATTATCAATCTCTCTCTCTCTCTCTCTCTCTCTCTCTCTCTCTCTCTCTCTCTCTCTCTCTCTCTCTCTCTCTCTCTCTCTCTCTCTGTATATAAAAAAGCTTATCTTGTGATGGAATCAATGGTGTCAACATATAATCCATCCCCCTAAGTGGAATCCACCAATTGAGGGCAAAACGGTAAGATT	non-genic		na	na	na	na	na	na	na	na	na	na
138	CSSssr007628	Scaffold110	GA	2	26	341051	341102	52	na	na	na	na	na	Scaffold110:341051-341102|motif:GA	GCTCTGTTCCATTACACAAGTCAATATTTTATGCCAAACTTTGTTATGATAAATTATATGAAAAACTATTTCATATTACATGCAACAATGTTACTCAAATGAGAGAGAGAGAGAGAGAGAGAGAGAGAGAGAGAGAGAGAGAGAGAGAGAGATCTACCTGATGCAACAATGGCTACAAGCACCATTAGCAAAGTGAAGTTGAATGTGGCTTTCTTCCCCATGTCTTTGTTTTTAATATGGTTGAGCTATGAT	non-genic		na	na	na	na	na	na	na	na	na	na
139	CSSssr007634	Scaffold110	TC	2	25	437624	437673	50	ATTGCAGGTTGGGGAGTACC	59.67	ACTTCTCCAAGAGCCCTTTGG	59.93	174	Scaffold110:437624-437673|motif:TC	CAAATTTTGTGACTTTTTAATAAGATTTCACTTTGTTCTTTCCTTATGTGCCCTTTTCTTATTGCAGGTTGGGGAGTACCAAGGTGCATACAAGGTTAAATCTCTCTCTCTCTCTCTCTCTCTCTCTCTCTCTCTCTCTCTCTCTCTCTCTATTAAGAATATAGATGTCCGTGGTCATATAACCATCAATTTATACTACCTTTGTAGAGATTTCCAAAGGGCTCTTGGAGAAGTATGGACCCGACAGGGT	non-genic		na	na	na	na	na	na	na	na	na	na
140	CSSssr007690	Scaffold110	ATT	3	25	1111976	1112050	75	ATCAGGGCTGTGTGTCAACG	60.6	TTTGGGGGTCATGGAGTACC	59	165	Scaffold110:1111976-1112050|motif:ATT	CCCCTAAACTCTTATTTCACTATACACCATTTTCTTGAAACTTCCATTGCATTACAATAATTCTCCCCAAACTTATGCATCAGGGCTGTGTGTCAACGACATTATTATTATTATTATTATTATTATTATTATTATTATTATTATTATTATTATTATTATTATTATTATTATTATTAAAGTATGTAAAATTTATTATACAAAAATGTTTGAGATCCCAAAGTTGGGTACTCCATGACCCCCAAAATGATGTCGACCAATCAAATTTTTTTTTTCTT	genic	TEA032225.1	VINSY_RAUSEVinorine synthase OS=Rauvolfia serpentina OX=4060 GN=ACT PE=1 SV=2	726	1.87403e-17	59.25	P:GO:0005985; F:GO:0016747	P:sucrose metabolic process; F:transferase activity, transferring acyl groups other than amino-acyl groups	na	na	F:GO:0016747	F:transferase activity, transferring acyl groups other than amino-acyl groups
141	CSSssr007691	Scaffold110	AAAAGA	6	51	1127541	1127846	306	na	na	na	na	na	Scaffold110:1127541-1127846|motif:AAAAGA	TGTATTTGATATTTGAATGGGAGTTATTATTTCATATTAGTGTTATTCAGTTTTATTACAAATATTTTTTTGTTCAATCACATAAAATTAGCACAATTTCAAAAGAAAAAGAAAAAGAAAAAGAAAAAGAAAAAGAAAAAGAAAAAGAAAAAGAAAAAGAAAAAGAAAAAGAAAAAGAAAAAGAAAAAGAAAAAGAAAAAGAAAAAGAAAAAGAAAAAGAAAAAGAAAAAGAAAAAGAAAAAGAAAAAGAAAAAGAAAAAGAAAAAGAAAAAGAAAAAGAAAAAGAAAAAGAAAAAGAAAAAGAAAAAGAAAAAGAAAAAGAAAAAGAAAAAGAAAAAGAAAAAGAAAAAGAAAAAGAAAAAGAAAAAGAAAAAGAAAAAGAAAAAGAAAAAGAAAAAG…	non-genic		na	na	na	na	na	na	na	na	na	na
142	CSSssr007806	Scaffold113	AAT	3	17	506148	506198	51	CTGCATCGTCTCCATAACTTCC	58.87	GCCTAACTGCAAGAATGGCG	59.9	175	Scaffold113:506148-506198|motif:AAT	CAGTGTCCTTCTATTCATCTACTTTGTCCTTCATATTCTGCATCGTCTCCATAACTTCCTTTAACTTCTAAATGAATAAGAGGATACTACGTGTCCTGAAAATAATAATAATAATAATAATAATAATAATAATAATAATAATAATAATAATATTGTTATTTTATGGTGCCAACACACAGTTAGTCTCCACTACGCCATTCTTGCAGTTAGGCTTCCCTCTTGAATTTGAATTTGTGAGTAACCGTTGGATC	non-genic		na	na	na	na	na	na	na	na	na	na
143	CSSssr007830	Scaffold113	AG	2	26	662979	663030	52	TGTGTGTGAGATAATTTTCTGAGCG	59.88	GGATTCTGGATGTACGTATTGCC	59.25	221	Scaffold113:662979-663030|motif:AG	CATGTAAATATTGTGTTCTGTGTGTGTGTGTGTGAGATAATTTTCTGAGCGTGTTTGATTCTAACACTAAGGTACTAACTAAAATTTTAGAGAGATAGAAAGAGAGAGAGAGAGAGAGAGAGAGAGAGAGAGAGAGAGAGAGAGAGAGAGAGGCTTCATCAATAATCATATACAGTTTTTTTTTTTTTTTTCCTTTTAATACCCTTTTACCTCATTTCTTGATTGGCAATACGTACATCCAGAATCCTAGAA	non-genic		na	na	na	na	na	na	na	na	na	na
144	CSSssr007929	Scaffold114	CT	2	25	1036114	1036163	50	CACCAGATCGTCATGTTCTGC	59.34	TCATTTTCACACTCATTTCCCAGC	60.02	180	Scaffold114:1036114-1036163|motif:CT	TGACACCAGATCGTCATGTTCTGCAATATGGGGGACCCCTCGTCAATGGAGTAACTACAGACACTATTGCCATAACTCAAGCACAATACCTTGCAGGTAACTCTCTCTCTCTCTCTCTCTCTCTCTCTCTCTCTCTCTCTCTCTCTCTCTATTCTTTGAGCTGGGAAATGAGTGTGAAAATGATGCATACCAGATTTGACATATAGCCAAAAAAATTATCAACCTGAAGTTGCTACTGGAATTTTGTTAA	non-genic		na	na	na	na	na	na	na	na	na	na
145	CSSssr008166	Scaffold117	GA	2	28	133977	134032	56	na	na	na	na	na	Scaffold117:133977-134032|motif:GA	TGGGTTATAGTAAAAAATTAATAGAAGTGATTGTAAATTAGTTTAACTTACGCCAGAGTAACTTAGATATTTTATATAGATATTTGAATTCAAGTGAAGGGAGAGAGAGAGAGAGAGAGAGAGAGAGAGAGAGAGAGAGAGAGAGAGAGAGAGAGAACTCTAGAGTTTTAGAGAAGAAGGAGAAGAGGAAGAGAAGAGTAGCAAGAAGGTTAGAGTCAATATTCCACAATTCCATAAGCTAAGGTAAGAATTCTTG	non-genic		na	na	na	na	na	na	na	na	na	na
146	CSSssr008296	Scaffold117	AAG	3	24	1708725	1708796	72	na	na	na	na	na	Scaffold117:1708725-1708796|motif:AAG	TCAAAATAGAAAGTACATGACATACATAAATAAAGAAGTATAGTGCAACATGCATCATAGTTAAACTAAATGATCCTAATTAGGTTGATACCAAAAAAAAAAGAAGAAGAAGAAGAAGAAGAAGAAGAAGAAGAAGAAGAAGAAGAAGAAGAAGAAGAAGAAGAAGAAGAAGCCCAATCATATGTTAGCACCAATTTGAAATATCATATTCACATGACACATTTTTGCCAAATGAGTTATTCTTAAAATGTGACAATTACGGTTTTTCAATT	non-genic		na	na	na	na	na	na	na	na	na	na
147	CSSssr008340	Scaffold118	TC	2	27	628898	628951	54	AAACAAACCGTGAACACCCC	59.18	TCGCTCGTCGATAAACCAGG	59.9	200	Scaffold118:628898-628951|motif:TC	AACCGTCCAAAACAAACCGTGAACACCCCTACTTTGTATAAGTCTTATATATAGGTTACCTCTTATAATCTTTACACACAATAACACAATATAGAGAGATTCTCTCTCTCTCTCTCTCTCTCTCTCTCTCTCTCTCTCTCTCTCTCTCTCTCTCGTTAGACAATTATCTTAACATATAAGGCTTGTCTTCCTGGTTTATCGACGAGCGACTTAGTTGGTAACCTATGCCAACAGCCTCCATCATCGTCCAACCC	genic	TEA029270.1	PTR18_ARATHProtein NRT1/ PTR FAMILY 3.1 OS=Arabidopsis thaliana OX=3702 GN=NPF3.1 PE=2 SV=1	1839	0	66.54	na	na	na	na	C:GO:0016020; F:GO:0022857; P:GO:0055085	C:membrane; F:transmembrane transporter activity; P:transmembrane transport
148	CSSssr008386	Scaffold119	TC	2	29	389624	389681	58	CTAATGTTCGTGCCCACAGC	59.55	AGGCACTTAGGGCGAGGG	61.08	215	Scaffold119:389624-389681|motif:TC	CAAGTCGCGCCGCAAATGGGGCCTAATGTTCGTGCCCACAGCCTATTTTCCATGTAAGTGGGTGTTGTGTTCAAAAATATTTGTTTTCAGCCTCATCCATTCTCTCTCTCTCTCTCTCTCTCTCTCTCTCTCTCTCTCTCTCTCTCTCTCTCTCTCTCCTGTTTCACAATTTTTGGATTCTTTGAAATTCAAACCTTGATTTCATCTCTTTTTGATCATCCCTCGCCCTAAGTGCCTTAGACTTTAGTGTAGAGGAGG	non-genic		na	na	na	na	na	na	na	na	na	na
149	CSSssr008388	Scaffold119	AAT	3	126	399056	399433	378	na	na	na	na	na	Scaffold119:399056-399433|motif:AAT	TCAACTCTGCAAAGAAACAGGGAAAATGTTTTGCATGGCAAAGTCTCCAACTACGTGTGATATTTAAGTTTTTACTGCTGAGTTATACATCTTTTATGGAAATAATAATAATAATAATAATAATAATAATAATAATAATAATAATAATAATAATAATAATAATAATAATAATAATAATAATAATAATAATAATAATAATAATAATAATAATAATAATAATAATAATAATAATAATAATAATAATAATAATAATAATAATAATAATAATAATAATAATAATAATAATAATAATAATAATAATAATAATAATAATAATAATAATAATAATAATAATAATAATAATAATAATAATAATAATAATAATAATAATAATAATAATAATAATAATAATAATAATAA…	non-genic		na	na	na	na	na	na	na	na	na	na
150	CSSssr008428	Scaffold120	TAA	3	25	252071	252145	75	na	na	na	na	na	Scaffold120:252071-252145|motif:TAA	GAATATGTTATTGATTTGTTGAAACTGTAAGACTTATGCTATTCTATTCAACTGCTATCATTCAACTATTTTGTTTGTATGTGTCTATCTATATATTGTTTAATAATAATAATAATAATAATAATAATAATAATAATAATAATAATAATAATAATAATAATAATAATAATAATAAGTGTGGTCATTATCTATTTGGCTTGGTTAAAATATGTATGTGTATATATATATATTTAGGCCATTATTTATTCTCTTACTTTGTCGTTATTTATCTTATA	non-genic		na	na	na	na	na	na	na	na	na	na
151	CSSssr008497	Scaffold120	CA	2	27	1031384	1031437	54	na	na	na	na	na	Scaffold120:1031384-1031437|motif:CA	GCAAATATTTTATTAGAATATTATATATAATACATATAATATAAATAAAATACATCACGTGAGCAATTAGACTTTTTACACTACATTGATTATATCATGTCACACACACACACACACACACACACACACACACACACACACACACACACACACATATATTATAATAAAAGAAAAAGAAAAAGATGGAGCAAATCATTTGCTTATTTGAAAGTTGTGAATTTTGTATTATATTATTTTGGTCAAATTGCCTACAA	non-genic		na	na	na	na	na	na	na	na	na	na
152	CSSssr008509	Scaffold120	AACCCG	6	142	1078975	1079826	852	na	na	na	na	na	Scaffold120:1078975-1079826|motif:AACCCG	AATTGTAATTCGGGCCGGGATTGGACAGAACCAATGGCCGAACCCGAACCCGAACCCGAACCCGAACCCGAACCCGAACCCGAACTGAATTTAATATATTAACCCGAACCCGAACCCGAACCCGAACCCGAACCCGAACCCGAACCCGAACCCGAACCCGAACCCGAACCCGAACCCGAACCCGAACCCGAACCCGAACCCGAACCCGAACCCGAACCCGAACCCGAACCCGAACCCGAACCCGAACCCGAACCCGAACCCGAACCCGAACCCGAACCCGAACCCGAACCCGAACCCGAACCCGAACCCGAACCCGAACCCGAACCCGAACCCGAACCCGAACCCGAACCCGAACCCGAACCCGAACCCGAACCCGAACCCGAACCCGAACCCGAACCC…	genic	TEA023261.1	---NA---	1284	na	na	na	na	na	na	P:GO:0031124	P:mRNA 3'-end processing
153	CSSssr008566	Scaffold121	TC	2	32	493312	493375	64	na	na	na	na	na	Scaffold121:493312-493375|motif:TC	AGCCTGGGCTATATATTTTGGCAAAAACAAGTAGTCAATCAACGTTCTAGGATTTTCCTAGCTACATTAACCAAAAAACCCCCTTACCCATGGTTCAAGTTCTCTCTCTCTCTCTCTCTCTCTCTCTCTCTCTCTCTCTCTCTCTCTCTCTCTCTCTCTCTCTCTGTGTGCAAGTATTGCTTGTGAATTGTGATAAGTTCTTTATTTGTTCTAATTCAAAAAATATATATTTGTTAAAAAGAGCTAATGTAGAAATGGATATTT	non-genic		na	na	na	na	na	na	na	na	na	na
154	CSSssr008574	Scaffold123	TAA	3	67	143448	143648	201	ATGGGGTGGGGAGATAAGGG	60.4	GTTTCTCTCGCCTATTCTCAAACC	59.67	293	Scaffold123:143448-143648|motif:TAA	TCTTTGAAATCTATTAGAAATTATTACAATTTTTTAAAATATTTTTTTTTTCTCTTTTAAATGGGGTGGGGAGATAAGGGTACAGACATAGGGGGTTTATTAATAATAATAATAATAATAATAATAATAATAATAATAATAATAATAATAATAATAATAATAATAATAATAATAATAATAATAATAATAATAATAATAATAATAATAATAATAATAATAATAATAATAATAATAATAATAATAATAATAATAATAATAATAATAATAATAATAATAATAATAATAATAATAATAATAATAATATTTTTTTTTTCTTCTTCTCTAAAACTGGTTTGAGAATAGGCGAGAGAAACATAGGAGGAAAAGAGAAGAAGAAGAAAAAGAGAGAGGGAACAGAGG…	non-genic		na	na	na	na	na	na	na	na	na	na
155	CSSssr008623	Scaffold126	TCGGCA	6	93	172918	173475	558	na	na	na	na	na	Scaffold126:172918-173475|motif:TCGGCA	CTGGTAAAGCAATTGATTGGTTTGCTGGGTCAAATGCTGATTCTTTAGAATCTTGTTATTTGCAACTTCGGGTTCTACCGGCAGGGACGTTTGGTGGAGCTCGGCATCGGCATCGGCATCGGCATCGGCATCGGCATCGGCATCGGCATCGGCATCGGCATCGGCATCGGCATCGGCATCGGCATCGGCATCGGCATCGGCATCGGCATCGGCATCGGCATCGGCATCGGCATCGGCATCGGCATCGGCATCGGCATCGGCATCGGCATCGGCATCGGCATCGGCATCGGCATCGGCATCGGCATCGGCATCGGCATCGGCATCGGCATCGGCATCGGCATCGGCATCGGCATCGGCATCGGCATCGGCATCGGCATCGGCATCGGCATCGGCATCGGC…	non-genic		na	na	na	na	na	na	na	na	na	na
156	CSSssr008757	Scaffold127	TAAAAA	6	66	443726	444121	396	na	na	na	na	na	Scaffold127:443726-444121|motif:TAAAAA	TTTATTATCTCAAAATATAAATTTTTTTAAAAAATTAATATTTTTAGATAATAAAAAATAAAATAAGATATTAATAATTTTGGATGGTGGGTGTACAACCTAAAAATAAAAATAAAAATAAAAATAAAAATAAAAATAAAAATAAAAATAAAAATAAAAATAAAAATAAAAATAAAAATAAAAATAAAAATAAAAATAAAAATAAAAATAAAAATAAAAATAAAAATAAAAATAAAAATAAAAATAAAAATAAAAATAAAAATAAAAATAAAAATAAAAATAAAAATAAAAATAAAAATAAAAATAAAAATAAAAATAAAAATAAAAATAAAAATAAAAATAAAAATAAAAATAAAAATAAAAATAAAAATAAAAATAAAAATAAAAATAAAAATAAAA…	non-genic		na	na	na	na	na	na	na	na	na	na
157	CSSssr008761	Scaffold127	TAA	3	23	454729	454797	69	na	na	na	na	na	Scaffold127:454729-454797|motif:TAA	ATAATAATAATGAAATCAATTAATTAATTTTATCCAGAGTTTATTTATATTAGTGTATAGGTTAATTTTAAATTAACCCAATTCAATCATTAACAAAGATTAATAATAATAATAATAATAATAATAATAATAATAATAATAATAATAATAATAATAATAATAATAATAAATTTTGTGGGTGTTCAATCTTTGTTGTTTATAAATTATTTTAATTAGGATTTAATATGATAATTATTCTTACTAAATACCTTAGTTAAAAATCTTAGTGT	non-genic		na	na	na	na	na	na	na	na	na	na
158	CSSssr008774	Scaffold127	TCT	3	17	678007	678057	51	TCTCAGCTCTCTCTCCTCCC	59.45	GAAGAGGTTGAGGGAGCAGG	59.75	185	Scaffold127:678007-678057|motif:TCT	CAAGTAGTAGTGATCTTTCTCAGCTCTCTCTCCTCCCAACACCACCACCCTACCACCATCATCTCCCATTCCTCCTCCTAATCTAACCCTTATCTCCTCCTCTTCTTCTTCTTCTTCTTCTTCTTCTTCTTCTTCTTCTTCTTCTTCTTCTCTCTCCTCCAACTTCTTCCTCAGCTTCTTCACCTGCTCCCTCAACCTCTTCCTCTCTCTCTTCCACTCTGCCTCCTTAAATGCATGAACCACCATCTCTT	genic	TEA008544.1	---NA---	846	na	na	na	na	na	na	no GO terms	no GO terms
159	CSSssr008816	Scaffold127	TAA	3	20	1078365	1078424	60	na	na	na	na	na	Scaffold127:1078365-1078424|motif:TAA	TACATGTACCAACAATGCCACGTCAACTACATTGTGCACCGTGCGTGACCTTTGTTTCAAATATAAATTGGTCTGAAGAATGTCTATACCTTTCAGAAGGTAATAATAATAATAATAATAATAATAATAATAATAATAATAATAATAATAATAATAATAATATGTAAGTATAACATTTTTACTTTATAACATTTTATAAATACATAATATATGTGTTGTTCATTAATTATAATACTAACTATCATGTTGACAATACAGGA	non-genic		na	na	na	na	na	na	na	na	na	na
160	CSSssr008859	Scaffold127	ATAC	4	14	1509642	1509697	56	TGGAAGGGAAAAGGAAAAATGTAGG	59.46	ACAAAACCTAGGGCATCAGC	58.16	241	Scaffold127:1509642-1509697|motif:ATAC	TTGGAAGGGAAAAGGAAAAATGTAGGTGTAATATCAATAAAATTATATCTGTATTTTATTTAGCTTCACATATTTTATTTAGCTTCACACACACATGTTTATACATACATACATACATACATACATACATACATACATACATACATACATACATACGTGCATTAGTTCATGTTTGACTTCCAATTCAGTTTATCAAATTTTTGAAATACCCCCATTATCTTTGCTGATGCCCTAGGTTTTGTAACTTTTCTTAATT	non-genic		na	na	na	na	na	na	na	na	na	na
161	CSSssr008909	Scaffold129	AAT	3	21	293584	293646	63	na	na	na	na	na	Scaffold129:293584-293646|motif:AAT	NNNNNNNNNNNNNNNNNNNNNNNNNNNNNNNNNNNNNNNNNNNNNNNNNNNNNNNNNNNNNNNNNNNNNNNNNNNNNNNNNNNNNNNNNNNNNNNNNNNNAATAATAATAATAATAATAATAATAATAATAATAATAATAATAATAATAATAATAATAATAATTTTGTACCTATGCCACATCCAAAAATATTATTGTGATTCTTTCACATCGACTTGTGCCACAAAAACACTCCTGTCACACATTCGAAAACTCTCATGTCTA	non-genic		na	na	na	na	na	na	na	na	na	na
162	CSSssr008987	Scaffold132	TTA	3	18	663095	663148	54	na	na	na	na	na	Scaffold132:663095-663148|motif:TTA	GCCAATCTACCAGATCTAAAAAAAAAAAAAAAAACAAACAAACAAAACAAAAAATTGAAAAAAATCTTCTAAAAGGTTCATTAAAAATGAAAGTTTTCATTTATTATTATTATTATTATTATTATTATTATTATTATTATTATTATTATTATTATTTTATTTTTTCTTGTCTTGGTTGAATATAAAAATGTAATATTTTCTAAAAGGCTACCTATAATTTTTCCTTTTTTTATTTTAAAAATTTATGCTAGGCT	genic	TEA007175.1	KN13A_ARATHKinesin-like protein KIN-13A OS=Arabidopsis thaliana OX=3702 GN=KIN13A PE=1 SV=1	2166	6.33236e-15	63.83	na	na	na	na	no GO terms	no GO terms
163	CSSssr009042	Scaffold132	TC	2	29	1268075	1268132	58	AGCCTATCCCGCTAACATCC	59.02	TCCGTGCTAGAGATGATGATGG	59.44	211	Scaffold132:1268075-1268132|motif:TC	CTTAGCCTATCCCGCTAACATCCATTCTCTGGCATGGATTTCAAAACTTTGTACAAATCTTCTATATTTCAATATTTGTTTCTGTTCTTTTTTATCGCATTCTCTCTCTCTCTCTCTCTCTCTCTCTCTCTCTCTCTCTCTCTCTCTCTCTCTCTCTCCATCCTAGATCTATCACTCTCTTTCCTTTCCCTTCCATCATCATCTCTAGCACGGAAAAATTCTTTTTCTTCTTCTTCAGAGCTTCATCGGCCACCCACT	non-genic		na	na	na	na	na	na	na	na	na	na
164	CSSssr009063	Scaffold132	TC	2	29	1469231	1469288	58	na	na	na	na	na	Scaffold132:1469231-1469288|motif:TC	NNNNNNNNNNNNNNNNNNNNNNNNNNNNNNNNNNNNNNNNNNNNNNNNNNNNNNNNNNNNNNNNNNNNNNNNNNNNNNNNNNNNAGTGTTTTTTTTTTTTTCTCTCTCTCTCTCTCTCTCTCTCTCTCTCTCTCTCTCTCTCTCTCTCTCTCTCTCTCATACCATAGTTAGTATAATAGTTATGTTAACAAAAAATTCCAGATTAGTTACATTTGGACAGCATTGAAAAGCTCTTTAAATAGTTTATGTGGATAAATA	non-genic		na	na	na	na	na	na	na	na	na	na
165	CSSssr009148	Scaffold135	TTA	3	17	424286	424336	51	ACTAACGTAAAACTATGTGATTGAAGC	58.56	TTTTAGTTTGTCTTTAAGGCGATGG	58.33	184	Scaffold135:424286-424336|motif:TTA	TAAAACCTTTAACTAACGTAAAACTATGTGATTGAAGCAATAATGAATATCATATATTTTAGATTGAATGAATAAAGCCATACTTCTTTTAAAAGAATGTTTATTATTATTATTATTATTATTATTATTATTATTATTATTATTATTATTAAACATGGATTTTTGACAATCCATCGCCTTAAAGACAAACTAAAATAAAAAATATTTATGAAAACGTACAAAACACACAATTTTGCATATAGGCCTCGTTT	non-genic		na	na	na	na	na	na	na	na	na	na
166	CSSssr009326	Scaffold138	ATT	3	20	1940494	1940553	60	na	na	na	na	na	Scaffold138:1940494-1940553|motif:ATT	ACCCCCACTGGGGGTCGACCCCCAGTGAGGTGGCGTTCCCCACTAGGAGTCTGTAGCAAATCTGTATCTAGATCTATAAGGGTTACAAGTTCAATATCTGATTATTATTATTATTATTATTATTATTATTATTATTATTATTATTATTATTATTATTATTTTTGATTCATAGATCTGATCATTTTTTTTTATTCATCGATCTGATAGTATAGATATTTGTTTGTGTTGTGACAAAAAAAAAAAAAAGTTACCTATTTGTG	non-genic		na	na	na	na	na	na	na	na	na	na
167	CSSssr009557	Scaffold140	AG	2	26	222123	222174	52	CAAAGAGAGTAGGGTAGAGAGATCC	59.23	ACAACTCTTGCCCTCGAGC	60	229	Scaffold140:222123-222174|motif:AG	CCGGAATACCTTATCTTTTTATCAAAGAGAGTAGGGTAGAGAGATCCTTAGATCTAGGTGTATTTGTAGAGATAAGTTGAATTTTAGAGAGAGAGAGAGAAGAGAGAGAGAGAGAGAGAGAGAGAGAGAGAGAGAGAGAGAGAGAGAGAGAGCTGGTCTAAGGTTTTTGAGTGAAAAGTGATCAAAAAGTGATGTAAAAAGGTGCTGTTGCGAACTGATATACGCAAGGCTCGCTCGAGGGCAAGAGTTGTC	non-genic		na	na	na	na	na	na	na	na	na	na
168	CSSssr009579	Scaffold140	TTA	3	20	541466	541525	60	TGACCAAAACACGTTTAGTCAGC	59.94	TGCTATTTTGTGCTTGGTGTATGG	60.08	192	Scaffold140:541466-541525|motif:TTA	GTCGGCAAATATACATTTCTGATGACCAAAACACGTTTAGTCAGCAATAATACTCAATTTTTTTGGTGGGAACACTTACCACCCAATTTGAGTTTATGCTTTATTATTATTATTATTATTATTATTATTATTATTATTATTATTATTATTATTATTATTATTTCTCTGTATCTCAGCTGAGATACATAAGCCATACACCAAGCACAAAATAGCATAATTTTTACTTTTTTTCTTTGGCGACCAAACAATTGGTCGGTAAA	non-genic		na	na	na	na	na	na	na	na	na	na
169	CSSssr009663	Scaffold140	TTA	3	20	1570813	1570872	60	na	na	na	na	na	Scaffold140:1570813-1570872|motif:TTA	TATTTTTTGCAGTGTTTTTTTTAAAGAAAGAATTTAGTGTTCTGAAAAAAAAAAAGAGTTTCTTCTTTGGTTTTATTATTTTTTTAATGTTAATAGATTTTTATTATTATTATTATTATTATTATTATTATTATTATTATTATTATTATTATTATTATTATTGTGTATATCAAATCTCTTTGATTATAATATTCTAATAGTCTTGACTTTGAATTTTTCTATTTTGTGTGCTTTATTGTGCAGTTTTATCAAATACGTTT	non-genic		na	na	na	na	na	na	na	na	na	na
170	CSSssr009665	Scaffold140	ATT	3	17	1573089	1573139	51	na	na	na	na	na	Scaffold140:1573089-1573139|motif:ATT	TTTTTTGCTGTGTGTTTTTTTTAAGAAAGAATTTTGTGTTCTTAAAAAAAAAAGAGTTTATTCTTTGGTTTTATTATTTTTCTTAATGTTAATAGATTTCATTATTATTATTATTATTATTATTATTATTATTATTATTATTATTATTATTGCGTATATCAAATCTCTTTGATTATAATATTCTAAGAGTATTGGCTTTGTATTTTTCTATTTTGTGTACTTTATCGTGCAGTTTTGATTCACTTTCACCA	non-genic		na	na	na	na	na	na	na	na	na	na
171	CSSssr009715	Scaffold141	TG	2	25	655873	655922	50	na	na	na	na	na	Scaffold141:655873-655922|motif:TG	AACATACAAAACATTCCCAACAATATTAAAAATAGAAAATTAGTCCCTTTTCTACATTCAAAGATGAGCACTAAAGCCTCCCCTTCACGGCAGGAGTATCTGTGTGTGTGTGTGTGTGTGTGTGTGTGTGTGTGTGTGTGTGTGTGTGTGAGAGAGAGAGAGAGAGAGAGAGAGAGAGAGAAATTTTGGCATGAAAATTTATTAGAGTTTGCTAATGAAAAAAGCCAATAAAGCTTGATAGCATCAAAAG	non-genic		na	na	na	na	na	na	na	na	na	na
172	CSSssr009755	Scaffold141	ATT	3	19	1146287	1146343	57	na	na	na	na	na	Scaffold141:1146287-1146343|motif:ATT	TCTGATTATCAATTTCTGTTGTAGACATATTAATTTACGGTTATACTCTTAGATTTTTTTATTTTTTATTTTTTTTTAAAAATAGAAAAAACTCAAATGGATTATTATTATTATTATTATTATTATTATTATTATTATTATTATTATTATTATTATTTATGAGAAATATAGACAAGTAGTAAATAACAAAAAAATAAAAATTAATTGAAAAAGCTATTTCACAGCTTATTTAATAAACACTACATAGTAACTTAAAT	non-genic		na	na	na	na	na	na	na	na	na	na
173	CSSssr009772	Scaffold141	CA	2	28	1303415	1303470	56	na	na	na	na	na	Scaffold141:1303415-1303470|motif:CA	CACAAGGTCCTTTGTTATGCAATACCAGTTAGGCTTGAACCCGGCCCGGCCCGACCCAACATTTGTACACCTCTCTCTCTCTCTCTCTCTCTCTCTCTCTCACACACACACACACACACACACACACACACACACACACACACACACACACACACATTGTCACCTTGTGAAAAAAACAAATGATTGCAATTTCTCACCTAAGTGAAAAAAAGAAAAAAAATGATTATGATTTCTTACCATTATTGTTTAAGTGAAT	non-genic		na	na	na	na	na	na	na	na	na	na
174	CSSssr009850	Scaffold141	AC	2	31	2240026	2240087	62	CAGGGTCTAGGAATGATCTGATGG	60.02	GGACATCTACTATGCCAATGCC	58.92	191	Scaffold141:2240026-2240087|motif:AC	TTCTGGCCTACTTTTCTTTTACTGTCAGGGTCTAGGAATGATCTGATGGTGACTATTGGAGATCTCTCTCTCTCTCTCTCTCTCTCTCTCTCTCTCTCTCACACACACACACACACACACACACACACACACACACACACACACACACACACACACACACACGCTTGGTAGCCTCTTAAGATTATGTTGTGGATGGCATTGGCATAGTAGATGTCCAGAATTGAAGTGTAAGAGTAGAAGATTCTATTGATTTACCGGTGTA	genic	TEA030886.1	RP44A_ARATHExosome complex exonuclease RRP44 homolog A OS=Arabidopsis thaliana OX=3702 GN=RRP44A PE=2 SV=2	2664	0	64.93	F:GO:0000175; C:GO:0000176; F:GO:0004519; F:GO:0005085; F:GO:0005515; C:GO:0005654; C:GO:0005730; C:GO:0005829; P:GO:0006364; C:GO:0016020; P:GO:0016075; P:GO:0043488; P:GO:0043928; P:GO:0071034	F:3'-5'-exoribonuclease activity; C:nuclear exosome (RNase complex); F:endonuclease activity; F:guanyl-nucleotide exchange factor activity; F:protein binding; C:nucleoplasm; C:nucleolus; C:cytosol; P:rRNA processing; C:membrane; P:rRNA catabolic process; P:regulation of mRNA stability; P:exonucleolytic nuclear-transcribed mRNA catabolic process involved in deadenylation-dependent decay; P:CUT cat…	EC:3.1.13; EC:3.1.15	Acting on ester bonds; Acting on ester bonds	F:GO:0003723; F:GO:0004540	F:RNA binding; F:ribonuclease activity
175	CSSssr009860	Scaffold142	AAT	3	94	164904	165185	282	na	na	na	na	na	Scaffold142:164904-165185|motif:AAT	TTTTATTCTTCAATTTTTTTAATTTTTTATTTGTGCCCTATAGGCACTTGTTAGAGAGACCCTTTTAAAATAGACAAATAATTTTTTTTTTATAAAACAAAATAATAATAATAATAATAATAATAATAATAATAATAATAATAATAATAATAATAATAATAATAATAATAATAATAATAATAATAATAATAATAATAATAATAATAATAATAATAATAATAATAATAATAATAATAATAATAATAATAATAATAATAATAATAATAATAATAATAATAATAATAATAATAATAATAATAATAATAATAATAATAATAATAATAATAATAATAATAATAATAATAATAATAATAATAATAATAATAATAATAATAATAATAATAANNNNNNNNNNNNNNN…	non-genic		na	na	na	na	na	na	na	na	na	na
176	CSSssr009861	Scaffold142	AAT	3	17	169829	169879	51	na	na	na	na	na	Scaffold142:169829-169879|motif:AAT	CTTTTATTCTTCAATTTTTTAATTTTTTATTTGTGCCCTATAGGCACTTGTTAGAGAGACCCTTTTAAAATAGACAAATAATTTTTTTTTTATAAAACAAAATAATAATAATAATAATAATAATAATAATAATAATAATAATAATAATAATAAAGTGATTAAAACAAATGATTATAATTATTGGATCAACCTTTTTTTTTTCTTTTTTTACTAGAGATGATCTATACATGAGAGACTAGAAAAATAATGGA	non-genic		na	na	na	na	na	na	na	na	na	na
177	CSSssr009862	Scaffold142	AAT	3	17	172065	172115	51	na	na	na	na	na	Scaffold142:172065-172115|motif:AAT	TTTTATTCTTCAATTTTTTTAATTTTTTATTTGTGCCCTATAGGCACTTGTTAGAGAGACCCTTTTAAAATAGACAAATAAATTTTTTTTTATAAAACAAAATAATAATAATAATAATAATAATAATAATAATAATAATAATAATAATAATGATTAAAACAAATGATTATAATTATTGGGCCAACCTTTTTTTTTTCTTTTTTTACTAGAGATGATCTATACATGAGAGACTAGAAAAATAATGGATGTGA	non-genic		na	na	na	na	na	na	na	na	na	na
178	CSSssr009940	Scaffold143	TC	2	26	276859	276910	52	CCTTCACCAACCTCCTTCCC	59.96	GGCTGTGATTGAGGCCTCG	60.82	190	Scaffold143:276859-276910|motif:TC	TGTTTTGTGTCCCTCTTCTAAACTTGCCTTCACCAACCTCCTTCCCAACTACCCTGTTCCCCCTACTATCAACACTTTGCTTTTCTCCATCTCTCTCTTTTCTCTCTCTCTCTCTCTCTCTCTCTCTCTCTCTCTCTCTCTCTCTCTCTCTCTATTGATAGTAGGAGAAAGATGTCTCCCCTCTCACCCCTTTTTTTCGAGGCCTCAATCACAGCCCTTATGAAAATATGTAACGACTCCAAATGAGTTAGG	genic	TEA025989.1	PILR2_LINUSBifunctional pinoresinol-lariciresinol reductase 2 OS=Linum usitatissimum OX=4006 GN=PLR_Lu2 PE=1 SV=1	2082	5.66e-152	87.39	F:GO:0010283; F:GO:0010284; P:GO:0055114; P:GO:1902125; P:GO:1902129; P:GO:1902131; P:GO:1902132; P:GO:1902138	F:pinoresinol reductase activity; F:lariciresinol reductase activity; P:oxidation-reduction process; P:(+)-pinoresinol catabolic process; P:(-)-lariciresinol biosynthetic process; P:(+)-lariciresinol catabolic process; P:(+)-lariciresinol biosynthetic process; P:(-)-secoisolariciresinol biosynthetic process	na	na	no GO terms	no GO terms
179	CSSssr010030	Scaffold145	ATTT	4	14	250980	251035	56	na	na	na	na	na	Scaffold145:250980-251035|motif:ATTT	AATTAAGCAAAACTATTATCCAATTTATTTATTTATTTATTGTTTTTTTTTTTTTAATGTTTTTTGGAATAAATTTCTAATTAAGCAAAACTATTATCCAATTTATTTATTTATTTATTTATTTATTTATTTATTTATTTATTTATTTATTTATTTTTATGTTTTTAGACATTAAGACATGAATTATTATAAGTTTCTGAGTTCTTTATTTATACACACATCATGTAATAACAGAAGTTTCTTATAAATAATCTTT	genic	TEA002615.1	KLCR3_ARATHProtein KINESIN LIGHT CHAIN-RELATED 3 OS=Arabidopsis thaliana OX=3702 GN=KLCR3 PE=2 SV=1	2310	0	61.57	P:GO:0007368; P:GO:0035295; P:GO:0048513; P:GO:0050794	P:determination of left/right symmetry; P:tube development; P:animal organ development; P:regulation of cellular process	na	na	F:GO:0005515	F:protein binding
180	CSSssr010043	Scaffold145	ACGGGG	6	10	294764	294823	60	CGTGTGTGAGAGAAAGAGAAAGG	59.26	CAGATGATATTCGGGCCGGG	60.39	210	Scaffold145:294764-294823|motif:ACGGGG	CGTGTGTGAGAGAAAGAGAAAGGAGAGGTTGTTTTGTGTGTGACAGTGTGAGTCACTAAACTCTAAACACACACACATATATATAAAAATCGGGGGCTAAACGGGGACGGGGACGGGGACGGGGACGGGGACGGGGACGGGGACGGGGACGGGGACGGGGACGGGCGGGGCTGAAAAATGTATCACCGTCCCCGGCCCGAATATCATCTGAGATTTATGTTTAAATACCATCCCCAGCCCATCGGGAGTATTTTTTAGGA	genic	TEA002610.1	CSPL8_ARATHCASP-like protein 4A3 OS=Arabidopsis thaliana OX=3702 GN=At2g36330 PE=2 SV=1	765	6.07857e-23	64.94	C:GO:0016020	C:membrane	na	na	no GO terms	no GO terms
181	CSSssr010098	Scaffold145	TTTA	4	90	1226124	1226483	360	na	na	na	na	na	Scaffold145:1226124-1226483|motif:TTTA	CTACGCACTAGCATCTTAATATTCTTTCTTTCTTCTGTTTTTTATTTTTCTTTCCCATTCACAGCCCCATGTGCACCATTCATCTTCTTTATTTATTTTCTTTATTTATTTATTTATTTATTTATTTATTTATTTATTTATTTATTTATTTATTTATTTATTTATTTATTTATTTATTTATTTATTTATTTATTTATTTATTTATTTATTTATTTATTTATTTATTTATTTATTTATTTATTTATTTATTTATTTATTTATTTATTTATTTATTTATTTATTTATTTATTTATTTATTTATTTATTTATTTATTTATTTATTTATTTATTTATTTATTTATTTATTTATTTATTTATTTATTTATTTATTTATTTATTTATTTATTTATTTATTTATTT…	non-genic		na	na	na	na	na	na	na	na	na	na
182	CSSssr010489	Scaffold153	TTA	3	90	285233	285502	270	na	na	na	na	na	Scaffold153:285233-285502|motif:TTA	TTTTGTTTAGTACTCTCTCCTATCAAATCTCGGGACGAGATTCTTTTGAAGTGTGCATATTGTAGCGACCCTGGTTTTTCGTAAGTCTTTATTTATTTATTTATTATTATTATTATTATTATTATTATTATTATTATTATTATTATTATTATTATTATTATTATTATTATTATTATTATTATTATTATTATTATTATTATTATTATTATTATTATTATTATTATTATTATTATTATTATTATTATTATTATTATTATTATTATTATTATTATTATTATTATTATTATTATTATTATTATTATTATTATTATTATTATTATTATTATTATTATTATTATTATTATTATTATTATTATTATTATTATTATTAATATAATATAATATATTATAATAGTTTAT…	non-genic		na	na	na	na	na	na	na	na	na	na
183	CSSssr010568	Scaffold153	ATA	3	22	1197051	1197116	66	na	na	na	na	na	Scaffold153:1197051-1197116|motif:ATA	AAACCTAGAATAAAAAATAATGGTTCAATTTCCAAGAAAATGAAAATCCTCACTCAATACAAATCAATTTAATAAATAACTTCAAATGCATTCAATAAATATAATAATAATAATAATAATAATAATAATAATAATAATAATAATAATAATAATAATAATAATAATAAAATATAATGAATCTGGCTAAGAATTTTGTATGAAATCATACAAAGCCATGGAGGATGGTAAAAGTTTCCATTCCAGTTAGTTCAAAGAAGAGGACAAGA	non-genic		na	na	na	na	na	na	na	na	na	na
184	CSSssr010647	Scaffold154	TAT	3	17	738474	738524	51	na	na	na	na	na	Scaffold154:738474-738524|motif:TAT	ATAATTCACAAAGTTGTTTTTATTTTTGTTATATGTATGTATGTAGAAATCACTTGGTAATTAAAAAGTGAAGAAATAAAACACCCAACTAACATTGTAATATTATTATTATTATTATTATTATTATTATTATTATTATTATTATTATTATTAAAGGTGAAGAAATAAAACATCCAACTAACATTTTAATAATAATACTATTATTATTATTATGAAATAATAATAAGTAAAGAAATTGAAAACTAAAGTAT	non-genic		na	na	na	na	na	na	na	na	na	na
185	CSSssr010673	Scaffold154	TAT	3	22	1167887	1167952	66	na	na	na	na	na	Scaffold154:1167887-1167952|motif:TAT	ATTTTTTAATATAATTATATAAATAAATTAATCTCTAATTAAATTATACTTTATCATATATTTATAAAAAATTAATTATTTATTTTACTACCATACCCACTATTATTATTATTATTATTATTATTATTATTATTATTATTATTATTATTATTATTATTATTATTATATATTTATTTTAATTTGACCCAACTAGTATTATAATTCAATATTTCTATTAATTTGGCCTCAAATAATAATATCTAATTTAACTACACTTTATCTCATAC	non-genic		na	na	na	na	na	na	na	na	na	na
186	CSSssr010694	Scaffold154	AG	2	25	1485394	1485443	50	na	na	na	na	na	Scaffold154:1485394-1485443|motif:AG	CTAATTAGGCCTATATATACTTGATGATTGAGATTAGGCTCATATTCTTACACTCAAAAATTCGAGAGAAAACCTTAGAGAGAGATAGAGAGAGAGACAAAGAGAGAGAGAGAGAGAGAGAGAGAGAGAGAGAGAGAGAGAGAGAGAGAGAACTTGAATTTGAAGAATCTTGTTTAAGGATTGAAAAATTAAGGAAGACAACACAAGAGTTTGCAAAATTGAGCTCAATTGAAGACCATAGGTAAGCTTT	non-genic		na	na	na	na	na	na	na	na	na	na
187	CSSssr010733	Scaffold154	TC	2	25	2141675	2141724	50	TCACCAGAAGTTTGTTGCTAAACC	59.9	AATCTGCAAACACCATGGGC	59.39	113	Scaffold154:2141675-2141724|motif:TC	GGATGCTTATGCAAATATTAGTTTTTATGATGAAATGCATTCTTCATGGAATATTTATTTTAATGTTGCCATCATTCACCAGAAGTTTGTTGCTAAACCATCTCTCTCTCTCTCTCTCTCTCTCTCTCTCTCTCTCTCTCTCTCTCTCTCTATTTTCTTTTTTGTTGTGCCCATGGTGTTTGCAGATTGTAGTGAAGCTGGTTCAAGGTGTAAATGTCATCTATGCCAACCACATGAAGCTGGTTTCATG	non-genic		na	na	na	na	na	na	na	na	na	na
188	CSSssr010753	Scaffold154	AAG	3	23	2373107	2373175	69	na	na	na	na	na	Scaffold154:2373107-2373175|motif:AAG	TTGGGATATGGTAAGGCTGAACAAAAAGTTTGGAAATGTTAGTCTGGTGGCCATTTTGTGGTCAAATTAGCCATGAAATCTGACTCCTCATATACAAAAAAAGAAGAAGAAGAAGAAGAAGAAGAAGAAGAAGAAGAAGAAGAAGAAGAAGAAGAAGAAGAAGAAGAAGATTCTATTCATTATTCAATGATTCTAAAAGGTAAATTACATTTGGTCTTTTTAAGTTTTAATTTTTTTTTTTATTTTAACCGTTAAAGTATAATTCCCCC	non-genic		na	na	na	na	na	na	na	na	na	na
189	CSSssr010814	Scaffold154	ATT	3	453	3251205	3252563	1359	na	na	na	na	na	Scaffold154:3251205-3252563|motif:ATT	TTAAAATTTAAAAAAAATTCACTAAAACCAAAAAAATACAAAAAATAAAATGTTTAGTTTTCAGAAAATTGAATTCAGAAAACTAAAACCAAACACACTGATTATTATTATTATTATTATTATTATTATTATTATTATTATTATTATTATTATTATTATTATTATTATTATTATTATTATTATTATTATTATTATTATTATTATTATTATTATTATTATTATTATTATTATTATTATTATTATTATTATTATTATTATTATTATTATTATTATTATTATTATTATTATTATTATTATTATTATTATTATTATTATTATTATTATTATTATTATTATTATTATTATTATTATTATTATTATTATTATTATTATTATTATTATTATTATTATTATTATTAT…	non-genic		na	na	na	na	na	na	na	na	na	na
190	CSSssr010833	Scaffold154	TTA	3	23	3641500	3641568	69	CCCCACTCCCTTCCTTTGC	60.3	CCCAAAAAGGAGTCTGAATCGG	59.25	217	Scaffold154:3641500-3641568|motif:TTA	CCCCTGTCATGGAATGGCAGGATTGCACGTAATTTTAATCTCCCCACTCCCTTCCTTTGCTTCCTTTCTGTGTGTTTTTTCTTTCCTTCCTGCTTCTACTTTATTATTATTATTATTATTATTATTATTATTATTATTATTATTATTATTATTATTATTATTATTATTATTGTATTCATTTTACTACAATTAGATCTTCATCTTCATGTCACAATGGGATTGTGTTGTGTGAAACTCCGATTCAGACTCCTTTTTGGGAATCATTCTTG	non-genic		na	na	na	na	na	na	na	na	na	na
191	CSSssr010838	Scaffold154	AAG	3	18	3704234	3704287	54	TGGATCACTTAACTGAGAAATTTGC	58.09	TGACCCAGTAAATCATGCTTGC	59.25	195	Scaffold154:3704234-3704287|motif:AAG	AGCTGGTGAGACTCATGGATCACTTAACTGAGAAATTTGCTGTAATTGATTTTCACCTGATAGAAGAAAAAACAGAATTAAAATCAGAAAAGAAAAAAAAAAGAAGAAGAAGAAGAAGAAGAAGAAGAAGAAGAAGAAGAAGAAGAAGAAGAAGAATAAGAAGAGGGAGAGAGAACAGGGATATTAGTGCAAGCATGATTTACTGGGTCATCCATTTTAATGATTTCTAGCTGGAAAAAATACAAATCAAATTT	non-genic		na	na	na	na	na	na	na	na	na	na
192	CSSssr010853	Scaffold154	GTA	3	51	3861075	3861227	153	GGAGGTTATGGTTGGACTTGC	58.91	CACCCATCGGAGAGCAAAGG	60.75	275	Scaffold154:3861075-3861227|motif:GTA	ATATTCAATGCCTGGACATTCTTGCTGTGGTCTACAAAGTGAAGAGGATTTGGAGGTTATGGTTGGACTTGCAGTTTCTTGTGATATTCATCGTATTGATGTAGTAGTAGTAGTAGTAGTAGTAGTAGTAGTAGTAGTAGTAGTAGTAGTAGTAGTAGTAGTAGTAGTAGTAGTAGTAGTAGTAGTAGTAGTAGTAGTAGTAGTAGTAGTAGTAGTAGTAGTAGTAGTAGTAGTAGTAGTAGTAGTAGTAGTAGTGTTGTTTGTCAAACTGATTTTTTGCCTTTATTTTATTCAAATCAACGGAAACCTTTGCTCTCCGATGGGTGGGTTAATTGTATGAAAGGAGTGGGACA	non-genic		na	na	na	na	na	na	na	na	na	na
193	CSSssr010872	Scaffold154	ATT	3	20	4091179	4091238	60	TCATGGAATGGCAGGATTGC	58.59	AGTTCCACACAATACAACCCC	58.13	219	Scaffold154:4091179-4091238|motif:ATT	CCTCTGTCATGGAATGGCAGGATTGCACGTAACTTTAATCTCCCATCTCCCTTTCTTTTCTTCATTTTTGTATGTTTTTTTCTTTTTTTCCCCCTTCTACATTATTATTATTATTATTATTATTATTATTATTATTATTATTATTATTATTATTATTATTGTATTCATTTTACTACAATCAGATCTTTATCTTCATGTCACAATGGGGTTGTATTGTGTGGAACTACGATTCTAACTCCCTTTTGGGAATCATTCTTGTT	non-genic		na	na	na	na	na	na	na	na	na	na
194	CSSssr010877	Scaffold154	TTA	3	24	4181649	4181720	72	TGGAATGACAGGATTGCACG	58.55	CGGAGTTTCACACAATACAACCC	60.06	237	Scaffold154:4181649-4181720|motif:TTA	CTCTGTCATGGAATGACAGGATTGCACGTAACTTTAATCTCCTCTCTCCCTTTCTTTTCTTCCTTTCTGTGTGTTTTTTTCTTTCTTTCCCATTTCTACTTTATTATTATTATTATTATTATTATTATTATTATTATTATTATTATTATTATTATTATTATTATTATTATTATTGTTGTATTCATTTTACTGCAATCAGATCTTCATTTTCATGTCACAATGGGGTTGTATTGTGTGAAACTCCGATTCTAACTCCCTTTTTGGGAATCATT	non-genic		na	na	na	na	na	na	na	na	na	na
195	CSSssr010892	Scaffold155	TC	2	28	133975	134030	56	ACGATGTTGCTCCAGAGTGG	60.04	GGCTCCTTTCCGACAGTGG	60.38	157	Scaffold155:133975-134030|motif:TC	TTCATTACAAAATATAAAATATACAATATACAATATACTAAAAAAAAGATGGAAATTTGCCCCCTCTTTCTTCATCTCACGATGTTGCTCCAGAGTGGTGTCTCTCTCTCTCTCTCTCTCTCTCTCTCTCTCTCTCTCTCTCTCTCTCTCTCTCTCTTAGTTCTGCAAAGAACTTCACCAGATCTAACCTTGATTAGGGTCTGTCCTAACCAGTTACCACTGTCGGAAAGGAGCCGAGAGGGACACGCCACCGCAC	non-genic		na	na	na	na	na	na	na	na	na	na
196	CSSssr010928	Scaffold155	CT	2	25	481646	481695	50	ACCATCTTGCAAGTTCATCAGG	58.91	ACATTTTGGCCCAGTTTCGC	59.97	134	Scaffold155:481646-481695|motif:CT	CTCGCCAACAATAACACCATCTCTTATACTACCATAATTGTTAACACTTACCAGAGCCATCTCAAAAATTTCATTCTCACCATCTTGCAAGTTCATCAGGCTCTCTCTCTCTCTCTCTCTCTCTCTCTCTCTCTCTCTCTCTCTCTCTCTCATGTATTTGTTGATGCCGGTGCGAAGTAGAACTGAACTGAAGCGAAACTGGGCCAAAATGTTGTGGCCGATTGTCCCCCCGATGTCCAAAATAAAATCT	non-genic		na	na	na	na	na	na	na	na	na	na
197	CSSssr011111	Scaffold160	GA	2	29	663086	663143	58	GTGCTGGAAGAAACAGAGCC	59.12	TTCCCTTGCTTTCCTTCACC	58	118	Scaffold160:663086-663143|motif:GA	GTGTGCTTGAGGTGTCAACAAGAGAGGGTGAGAGTGTCTACTTCTTAATATGGAATGAAAAGGAAAATGAATTCATTCATGTGCTGGAAGAAACAGAGCCGAGAGAGAGAGAGAGAGAGAGAGAGAGAGAGAGAGAGAGAGAGAGAGAGAGAGAGAGATCAACTCTATGTGCTAGAATGGTGAAGGAAAGCAAGGGAAAACTTGGAAAAAGTGAAGAATTGAAGGTTTTTGGTAAGAAGTTAAAGCTCAAATCTTGTA	non-genic		na	na	na	na	na	na	na	na	na	na
198	CSSssr011136	Scaffold160	AGA	3	29	926377	926463	87	na	na	na	na	na	Scaffold160:926377-926463|motif:AGA	AAGCTAAAAAAAATGGGCATTTTTTTATTTAAAAGTAAAAAGACCTACGAAGATGAATAATAATAATAATAATAATAATAATAATAATAATAATAATAATAGAAGAAGAAGAAGAAGAAGAAGAAGAAGAAGAAGAAGAAGAAGAAGAAGAAGAAGAAGAAGAAGAAGAAGAAGAAGAAGAAGAAGAATAAATAATAATAATAATAATAATACCAAAGATCCACCATGTCACAAATATTTAACTGAATTAGTTATATTATCATTTGAAAAAAAATGTGTTAAACAAA	non-genic		na	na	na	na	na	na	na	na	na	na
199	CSSssr011162	Scaffold160	TC	2	26	1380809	1380860	52	na	na	na	na	na	Scaffold160:1380809-1380860|motif:TC	AGGCGAACGGCTCTCTCTGGACGAGCGACGAATGGCGAGCATGCTAGCGGTGGTGTGGTGGTGCGGCAGTGACGACAGGTAGCGGTGGTCGGGCGACGAGTCTCTCTCTCTCTCTCTCTCTCTCTCTCTCTCTCTCTCTCTCTCTCTCTCTCTGTATATATATATATAGATGAATGTATATTGATAAATCTGTAGATCAAGTTAAATTCATAAATCTGTAGATGAAGTTATATTGATAAATCTGTAAATGAA	non-genic		na	na	na	na	na	na	na	na	na	na
200	CSSssr011181	Scaffold160	CT	2	25	1536537	1536586	50	CCGAAGTTTCACATCCATGGC	59.87	CGAATTCGATCGAGAGTGCC	58.88	190	Scaffold160:1536537-1536586|motif:CT	TCTTCTATGTCTCTCTCTCCTCCGAAGTTTCACATCCATGGCAGTCTCTACTTTTGCCACCAATCTCTCTTCTCTCTCATCCTTCTCCATTCACAAACCCCTCTCTCTCTCTCTCTCTCTCTCTCTCTCTCTCTCTCTCTCTCTCTCTCTTTTCGGTACCCAAAATCGTCACCCTAATTGACTCCATTAAAGGCACTCTCGATCGAATTCGATCGAAGGCTTCTTCTAACAACAACAACAACAACAACTC	non-genic		na	na	na	na	na	na	na	na	na	na
201	CSSssr011185	Scaffold160	TAA	3	20	1589184	1589243	60	na	na	na	na	na	Scaffold160:1589184-1589243|motif:TAA	CACTGTTTTTTTTAATAACCTTTTATTTTCTTTTTAGATTCACTTAATTTAATACTTTTTTATTTTTTATTTTACTTTTAGATTTATATTCACTTAATCTTAATAATAATAATAATAATAATAATAATAATAATAATAATAATAATAATAATAATAATAATTGTAAATTTTTTAATTTATAAATTTTTTTACTAATATTTTACTTTTTAATTCTATTTAGATTATTAGATATTGGATTTTCATGTAAAAGTATAATTTAA	non-genic		na	na	na	na	na	na	na	na	na	na
202	CSSssr011213	Scaffold161	GA	2	25	127942	127991	50	AATGTGGTAGTGGCGGTGG	60	AAGGACAAACTCTTTCAAAATGACC	58.43	214	Scaffold161:127942-127991|motif:GA	GACGCAACGGTGAGGGTGCTAGTGGCAATGTGGTAGTGGCGGTGGAGGAACAATGGCATCAATAGTGAAGATGAATATGACGATAAAAATGTGTGTGTATGAGAGAGAGAGAGAGAGAGAGAGAGAGAGAGAGAGAGAGAGAGAGAGAGAAATCTGAGACAAGAGATGTGAGAGAAATTCAAGATATAAACTGCATGTAAGTTGAAGGTTAGTATGGTCATTTTGAAAGAGTTTGTCCTTATAGACAAAA	non-genic		na	na	na	na	na	na	na	na	na	na
203	CSSssr011343	Scaffold161	ATA	3	19	1625065	1625121	57	na	na	na	na	na	Scaffold161:1625065-1625121|motif:ATA	TTAGAAAATTGAAACCAAACACACTAATTACCTCTTTATTTTTTCTATATATCTTTTACACAATTGAATTTATTATTAGTATTATTTTAAAAGGAAGATGATAATAATAATAATAATAATAATAATAATAATAATAATAATAATAATAATAATAATAATGGACTACAAATGCTATAAATAGGCATTATCCAAAGTTATTGAGGTGAATGTTTTGGGTGTCAATAAGGAAGATAATAATGGGCTAAAGTTGTTATAAA	non-genic		na	na	na	na	na	na	na	na	na	na
204	CSSssr011401	Scaffold163	ATT	3	24	134399	134470	72	na	na	na	na	na	Scaffold163:134399-134470|motif:ATT	TTAAAATTTATTTATACTTTGATCTCGGTTGGAAATTTAGTTTACATTATTAAACTCTATTCATTTTGGACCCAATTGATTGAATCATGACCCGTTTGTAATTATTATTATTATTATTATTATTATTATTATTATTATTATTATTATTATTATTATTATTATTATTATTATTTATTTTATAATCTTGAGAGAGTTACAAATATTTATGGTGTGCAATATCAAACGAAATATATTTTGTAATGAGAAAATATTATATCTTTTTTGTCATTAAT	non-genic		na	na	na	na	na	na	na	na	na	na
205	CSSssr011513	Scaffold171	CT	2	30	209460	209519	60	ACTTGGTGTGGGCTGAAACC	60.76	GTGAAGGATTTGCAGGCATGG	60.13	156	Scaffold171:209460-209519|motif:CT	CTCTCTCAACTTTTTTTTTGATATTAAGCAAATGTTTCTTGATACAAGGAGATGGTGAAGGTAAAACTTGGTGTGGGCTGAAACCACTCTATCGCTACAACTCTCTCTCTCTCTCTCTCTCTCTCTCTCTCTCTCTCTCTCTCTCTCTCTCTCTCTCTCTATTTGTGTGTTACTCTCTCCCCAAACCAAACCATACAAAACCATGCCTGCAAATCCTTCACTCATAATCCTCAACCCAGCACTACAAAAAAAGTCACTTT	non-genic		na	na	na	na	na	na	na	na	na	na
206	CSSssr011667	Scaffold171	GA	2	35	1697257	1697326	70	ATGGATGTGGTGGGAATGCC	60.4	TGAATACATGGACCAAAATGCCC	59.55	203	Scaffold171:1697257-1697326|motif:GA	TGAAAGAGAGAAAAAAGGAAGGAGTGCCAGTAGATTACATTCAAATGGATGTGGTGGGAATGCCCGAGATACTTAGAACTGGTACAAGCAAATAGATCATGAGAGAGAGAGAGAGAGAGAGAGAGAGAGAGAGAGAGAGAGAGAGAGAGAGAGAGAGAGAGAGAGAGAGAGTGAGTCGGTTGGTGAAAAATTAGAGAAAATAATTAATATTTTTAGGATTAAAAGGGCATTTTGGTCCATGTATTCAAAGTATATCCTTGTTTTTTTCAA	non-genic		na	na	na	na	na	na	na	na	na	na
207	CSSssr011756	Scaffold172	TTTA	4	304	1260129	1261344	1216	na	na	na	na	na	Scaffold172:1260129-1261344|motif:TTTA	NNNNNNNNNNNNNNNNNNNNNNNNNNNNNNNNNNNNNNNNNNNNNNNNNNNNNNNNNNNNNNNNNNNNNNNNNNNNNNNNNNNNNNNNNNNNNNNNNNNNTTTATTTATTTATTTATTTATTTATTTATTTATTTATTTATTTATTTATTTATTTATTTATTTATTTATTTATTTATTTATTTATTTATTTATTTATTTATTTATTTATTTATTTATTTATTTATTTATTTATTTATTTATTTATTTATTTATTTATTTATTTATTTATTTATTTATTTATTTATTTATTTATTTATTTATTTATTTATTTATTTATTTATTTATTTATTTATTTATTTATTTATTTATTTATTTATTTATTTATTTATTTATTTATTTATTTATTTATTTATTTATTT…	non-genic		na	na	na	na	na	na	na	na	na	na
208	CSSssr011805	Scaffold172	ATT	3	21	1933298	1933360	63	ATGACCTGAGCATTGTTCGC	58.91	ATCTTAGCTGTCCTGCTCGC	59.9	205	Scaffold172:1933298-1933360|motif:ATT	TAGCATTAGCTACTCAATCGGCGATATTGGTATATGACCTGAGCATTGTTCGCAGTCTTGAGCCTGTATTATTATTATTATTGTTATTATTATTATTATCATTATTATTATTATTATTATTATTATTATTATTATTATTATTATTATTATTATTATTATTATTTTATATATTTTATTTCTTGTGCCTGCTAACTTGCTAATTCCTTGTTTTGCAGGCGGCGAGCAGGACAGCTAAGATTGGCCGCCGTCAACATGACGCTATC	non-genic		na	na	na	na	na	na	na	na	na	na
209	CSSssr011886	Scaffold174	GAA	3	21	150197	150259	63	GTTGAAAAAGCCACACAACCG	59.08	TGTGGATCTTCGGCTGAACC	60.04	152	Scaffold174:150197-150259|motif:GAA	TTCCTTCTCCTTCCTTTTTCAGTTCTTTGAAATCTAGTGTTTGGATTTGTTGAAAAAGCCACACAACCGTCTCTCTCTCTCTCTCTCTCTTAAACCCAAGGAAGAAGAAGAAGAAGAAGAAGAAGAAGAAGAAGAAGAAGAAGAAGAAGAAGAAGAAGAAGAAGAGATCAAAAAAATAATGGTTCAGCCGAAGATCCACAGCCAAAATCAGCACACAAAAAATAGCACAGTTTGCAAAATCAAAATCAAAATAAAAAAAAAAT	non-genic		na	na	na	na	na	na	na	na	na	na
210	CSSssr011928	Scaffold174	TTA	3	25	597196	597270	75	AGCCCAACTAACAGTTCCTAGC	60.03	GCTTCAGACGGACTTTTGAGG	59.2	182	Scaffold174:597196-597270|motif:TTA	ACCCACTAACACCATCCACATAGTACTAAGCAACGATACAATCCCTTAGCCCAACTAACAGTTCCTAGCTCCTATCAAGTAGGCGCTTCACAAATTTATTTTATTATTATTATTATTATTATTATTATTATTATTATTATTATTATTATTATTATTATTATTATTATTATTATTATTTATCAACCAACCATTACATTGTCATATTCAACCTCAAAAGTCCGTCTGAAGCCAATAGTCAAACCATTCCTATATAAGATTTCCAAAAGTAATGATCG	non-genic		na	na	na	na	na	na	na	na	na	na
211	CSSssr012005	Scaffold175	TTA	3	21	261572	261634	63	na	na	na	na	na	Scaffold175:261572-261634|motif:TTA	CAGTAGTGTAAAAATTGACGAAGACGATGTAGCCCAGACCCCCCTGGATGAGGGGATTGAAGAAGAAGACCTCGTTTCCAGTGAGGAGGAATAATTATTGTTATTATTATTATTATTATTATTATTATTATTATTATTATTATTATTATTATTATTATTATTATTTTAAATGTTGTAGTGAACTTATGTACAAGTTTGTGAATAAATAAAATTTCAATTGTGTTTTCATTCGATTGTTGTTGCTTGCGCATTTGAAATGAATG	non-genic		na	na	na	na	na	na	na	na	na	na
212	CSSssr012016	Scaffold175	TTA	3	17	389206	389256	51	na	na	na	na	na	Scaffold175:389206-389256|motif:TTA	ATTTTAATATTCCCACTTCACTTTCTCTTATTTTAATATATCTCTCTATATATATCTCTATGTTTCTTTTAATCTATTGCACAGACCATTCTTATTAGTTTTATTATTATTATTATTATTATTATTATTATTATTATTATTATTATTATTATTTTCTTTTTTTTATTTTTGCACAACCACAAAAAAAAAAAAAAAAACAAAAAAAAAAAAAAAAAAAAAAAAAAAAAAAAAAAAAAAAAANNNNNNNNNNN	non-genic		na	na	na	na	na	na	na	na	na	na
213	CSSssr012201	Scaffold177	AC	2	809	2394478	2396095	1618	na	na	na	na	na	Scaffold177:2394478-2396095|motif:AC	CGTTGGATGATTTCTTAAGCCACGGCTAAGATTCAACCTTTAGTATCTTCAGGGCTGATGTCATCTTCGTTTTCATCATCTCTCTCTCTCTCTCTCTCTCACACACACACACACACACACACACACACACACACACACACACACACACACACACACACACACACACACACACACACACACACACACACACACACACACACACACACACACACACACACACACACACACACACACACACACACACACACACACACACACACACACACACACACACACACACACACACACACACACACACACACACACACACACACACACACACACACACACACACACACACACACACACACACACACACACACACACACACACACACACACACACACACACACACACACA…	non-genic		na	na	na	na	na	na	na	na	na	na
214	CSSssr012235	Scaffold177	TTC	3	17	2730686	2730736	51	TGACGGTTCGTGACAGTTCG	60.59	TCATGAGAAGAAGAAAGAGAGATAGGG	59.71	177	Scaffold177:2730686-2730736|motif:TTC	AGATCATTCACAATCATCAATGCTGGAAAATGACGGTTCGTGACAGTTCGTAAACCTCAAATCTGATCTCTCTCTCTCTCTCTCTCTCTCTCTCTCTCTCTTCTTCTTCTTCTTCTTCTTCTTCTTCTTCTTCTTCTTCTTCTTCTTCTTCTCATAATTCTCTATTTTTGAACTCTATCTCCCTATCTCTCTTTCTTCTTCTCATGATGCTTTGTTCGTCAAATAGTAAAAATTTACTCTAGTTAATGACA	non-genic		na	na	na	na	na	na	na	na	na	na
215	CSSssr012362	Scaffold178	TTA	3	18	112979	113032	54	TTAAAGTTTTGTCTCTCCTTTTGCC	58.43	CGGTTGACACACGTGATGC	59.8	185	Scaffold178:112979-113032|motif:TTA	AAGCTTTTCTATAAGTAAACACCTATTTTGATGTCTTAAAGTTTTGTCTCTCCTTTTGCCATGTGACTGAAATTTATTATTATTATTGTTGTTGTTGTTGTTATTATTATTATTATTATTATTATTATTATTATTATTATTATTATTATTATTATAATGAGATGAGACTTGAACTTGAGACCACAAATTTGACTTATCCACGCATCACGTGTGTCAACCGCTAATACTATTAATAAGTAAAAGCCTCAATCAGT	non-genic		na	na	na	na	na	na	na	na	na	na
216	CSSssr012363	Scaffold178	ATA	3	17	129778	129828	51	TCCGAACTGTAGGGTTGATCG	59.52	GCACTTGCCAAACATGGTGG	60.6	153	Scaffold178:129778-129828|motif:ATA	ACATTGCACTTGTGGAATCAGATTCAGAACCACATGAGTCCGAACTGTAGGGTTGATCGTATCCGAAAGGAGCACGAAAAGTCGAGGCACAACGATTGAGATAATAATAATAATAATAATAATAATAATAATAATAATAATAATAATAATAATCATCTAATAGAATAGAATCCACCATGTTTGGCAAGTGCTAAAAAAGGCATTCATTTTCTTAATTGTTTTTGTTTTTTATTAAAAAAAATTATATTAAA	non-genic		na	na	na	na	na	na	na	na	na	na
217	CSSssr012449	Scaffold178	AG	2	25	1405807	1405856	50	ACAAGATAGTTGGTGGAAATGACC	58.99	TGCTTGAAAAACGCTTTTTGTGG	59.88	123	Scaffold178:1405807-1405856|motif:AG	CAAAATATAGAAAATAGCATAATATATATGTGAGACTTAATATTGTGTAAAATAAAAATATGGCCAAAATTAACAAGATAGTTGGTGGAAATGACCTAGAAGAGAGAGAGAGAGAGAGAGAGAGAGAGAGAGAGAGAGAGAGAGAGAGAGTTTTAAGGCTTTGTTTGTAAAGCCACAAAAAGCGTTTTTCAAGCACAAGTTTTTCAACAAAAAACACAGTATAAATATCACATAAGAGTATTCATCAAAC	non-genic		na	na	na	na	na	na	na	na	na	na
218	CSSssr012531	Scaffold179	GTT	3	20	1089055	1089114	60	na	na	na	na	na	Scaffold179:1089055-1089114|motif:GTT	TTAATTCATATAATACTTAACTCTTTTCACGAATAATTTGTTAGTTATATAGGTGAAAAATGATGTTATCATATCTTTTGCATGAAAATGTATACTTCACGTTGTTGTTGTTGTTGTTGTTGTTGTTGTTGTTGTTGTTGTTGTTGTTGTTGTTGTTGTTATTATTATTATTATTATTATTATTTGTGTTTTTGCATTATGTGGTTTAGTTTCAGTCCATTTAACCTTACTAAAAGAAAAACTAGTGTAATTCTATTAAA	non-genic		na	na	na	na	na	na	na	na	na	na
219	CSSssr012573	Scaffold179	AAG	3	29	1575090	1575176	87	na	na	na	na	na	Scaffold179:1575090-1575176|motif:AAG	TAATCGCTGTAGTTTTGACTTAAATTTTATTTTGATGTTTATTATTTTAGTTTGGAAGGATGGATTTTAGCTAAATTAGCCAATAAAGACACTAAAAAAAAAGAAGAAGAAGAAGAAGAAGAAGAAGAAGAAGAAGAAGAAGAAGAAGAAGAAGAAGAAGAAGAAGAAGAAGAAGAAGAAGAAGAAGAAATTAAAATAGTTATTAAGATAAAATGTCATATTCTATACATCAATCAATCAATCATTTTTTTTTCTCTCACAACTATTTATTTATCTATAAAAAAAAA	non-genic		na	na	na	na	na	na	na	na	na	na
220	CSSssr012619	Scaffold179	ATT	3	17	2110347	2110397	51	na	na	na	na	na	Scaffold179:2110347-2110397|motif:ATT	TTTTTAAAAATAGAAAAAGACCCAAATGGACTATTAAATATTATTATTATTTTTTATGAAAAATGTAGACAAATAGTGAATAATAAAAAATAAAAATTAAATTATTATTATTATTATTATTATTATTATTATTATTATTATTATTATTATTTATGAGAAATGTAGACAAACAAAAAATAAAAATTAATTGAAAAAACTATTTCACAGCTTATTTAACAAACACTACTCAGTAACTTAAATCTATAATCCAA	non-genic		na	na	na	na	na	na	na	na	na	na
221	CSSssr012701	Scaffold179	TTA	3	23	3093488	3093556	69	AGCCTTGTTTTTGAATTGGCC	58.15	ATGGCTTCAACTGCAACAGC	59.68	225	Scaffold179:3093488-3093556|motif:TTA	TTAAGCCTTGTTTTTGAATTGGCCTTCTTTTTATATTTGGATTTCATATTTGCTTCTATTAGGATTGTTGCTCCTGTACTTAACTGTTAAATAGTTTCACTTATTATTATTATTATTATTATTATTATTATTATTATTATTATTATTATTATTATTATTATTATTATTAATTATTATTCTTTTGCAACTTATAATAGATATAAACATAGCTGTTGCAGTTGAAGCCATCCAGGCAATCGAGAATCTTGCTCAGGGCTTAAGAACCCATT	non-genic		na	na	na	na	na	na	na	na	na	na
222	CSSssr012741	Scaffold180	CCTAAC	6	91	319123	319668	546	na	na	na	na	na	Scaffold180:319123-319668|motif:CCTAAC	AGAGCAATTCACAGGAGTAACTTCGTCGTCTACGTCTGAGAGGAGAGGATGAGGCACTTCTTTCTTCTGGTTGAATGGAATACCATGAGAAGAAGAGGAACCTAACCCTAACCCTAACCCTAACCCTAACCCTAACCCTAACCCTAACCCTAACCCTAACCCTAACCCTAACCCTAACCCTAACCCTAACCCTAACCCTAACCCTAACCCTAACCCTAACCCTAACCCTAACCCTAACCCTAACCCTAACCCTAACCCTAACCCTAACCCTAACCCTAACCCTAACCCTAACCCTAACCCTAACCCTAACCCTAACCCTAACCCTAACCCTAACCCTAACCCTAACCCTAACCCTAACCCTAACCCTAACCCTAACCCTAACCCTAACCCTAACCCTAA…	non-genic		na	na	na	na	na	na	na	na	na	na
223	CSSssr012835	Scaffold181	TTA	3	20	125444	125503	60	na	na	na	na	na	Scaffold181:125444-125503|motif:TTA	AAATTAATATTCATGTTCTAATTTATATTAATGTTGTGATTTCATTACATATTATTTTCTATACATTCATTTTAATTATTTATATATGTATTTATTTTCTTTATTATTATTATTATTATTATTATTATTATTATTATTATTATTATTATTATTATTATTAATTACCAATTTGCTCATCAATTATTAAAATTAGTATCAATTATTAATTATTATTATTATTATTAATTTGTTCATCGATTATTAAAATTAGTATCAATTTG	non-genic		na	na	na	na	na	na	na	na	na	na
224	CSSssr012905	Scaffold181	TTC	3	18	1038316	1038369	54	TTAATCTCCCATTCTTCTTCTTCTCC	58.43	ACTCCTTCGGATCAGTGAGG	58.52	137	Scaffold181:1038316-1038369|motif:TTC	TTTTCTTACTGAACAATAGGATGATGAAATGGTAGAAAATTTTAGCTTCCTTAATCTCCCATTCTTCTTCTTCTCCTACTATTTTGTTGCTCACAGAATTTTCTTCTTCTTCTTCTTCTTCTTCTTCTTCTTCTTCTTCTTCTTCTTCTTCTTCTTGCCTCTATTCTCCTCACTGATCCGAAGGAGTAAACCGTACATATGTATATATAGATGAATCAAACTGAGCCCTCTCTCTCTCTCTCTCTCTCTCTCTC	non-genic		na	na	na	na	na	na	na	na	na	na
225	CSSssr012906	Scaffold181	CT	2	28	1038443	1038498	56	GCCTCTATTCTCCTCACTGATCC	59.74	CCCCATTATGCTTCTTGGAATTGG	60.2	172	Scaffold181:1038443-1038498|motif:CT	TTCTTCTTCTTCTTCTTCTTCTTCTTCTTGCCTCTATTCTCCTCACTGATCCGAAGGAGTAAACCGTACATATGTATATATAGATGAATCAAACTGAGCCCTCTCTCTCTCTCTCTCTCTCTCTCTCTCTCTCTCTCTCTCTCTCTCTCTCTCTCTCAGGTGGTCTAATCCAATCTTCCAATTCCAAGAAGCATAATGGGGTCTAATTCCTATATTGACATGCAAACTAACAAGTGGCATTCTATGCCACCAAAAA	non-genic		na	na	na	na	na	na	na	na	na	na
226	CSSssr012922	Scaffold181	ACCCA	5	126	1572947	1573576	630	na	na	na	na	na	Scaffold181:1572947-1573576|motif:ACCCA	GTTTTGTCATTTTGATTCTTAAATATGTATTTTGGGTTTCAAAATGGTGTTATTGATGTTGGTTGTTGATATATAGACCATTGGGTCAATATTGGGAAATACCCAACCCAACCCAACCCAACCCAACCCAACCCAACCCAACCCAACCCAACCCAACCCAACCCAACCCAACCCAACCCAACCCAACCCAACCCAACCCAACCCAACCCAACCCAACCCAACCCAACCCAACCCAACCCAACCCAACCCAACCCAACCCAACCCAACCCAACCCAACCCAACCCAACCCAACCCAACCCAACCCAACCCAACCCAACCCAACCCAACCCAACCCAACCCAACCCAACCCAACCCAACCCAACCCAACCCAACCCAACCCAACCCAACCCAACCCAACCC…	non-genic		na	na	na	na	na	na	na	na	na	na
227	CSSssr012937	Scaffold181	ATT	3	19	1807881	1807937	57	na	na	na	na	na	Scaffold181:1807881-1807937|motif:ATT	GACTCGTAAAATGATTCACAATTTTTAAAATGTTAATCACACATTAGTTTTATAAAATTTGATGTATGAGTTTTTTGGTTTATTACAAATTATTTTTTAAATTATTATTATTATTATTATTATTATTATTATTATTATTATTATTATTATTATTATTTTGTAACCGTGACAGGTGGTTGCCGAGGCTAATACTACGAAGTCCGAGCCAAACACATATCGTGACTGATTAGACAAGCCGAGCCTACTCTAGTGACATT	non-genic		na	na	na	na	na	na	na	na	na	na
228	CSSssr012957	Scaffold181	TAT	3	17	2048753	2048803	51	na	na	na	na	na	Scaffold181:2048753-2048803|motif:TAT	AAATTCTACTTTGGCCCAATTTTTAACCTCATTATGTACTATTTTATTTTTCTGATATACCATCATAAAATTAATTATTTTATTTTACTATTACTACCACTATTATTATTATTATTATTATTATTATTATTATTATTATTATTATTATTATTCTTGTTATTATTATTATTATTATCATCATCATGATTTGTTTTGATATTAATTAAATATTTAGGATGTCATATACTTAGCTAAGAGAACTTTAGGAATTT	non-genic		na	na	na	na	na	na	na	na	na	na
229	CSSssr013032	Scaffold182	CT	2	25	505481	505530	50	na	na	na	na	na	Scaffold182:505481-505530|motif:CT	TTAAACTCTTAAATAATATAATATCTGTGCCCACACTAGATTCAGTTGATCTCTTATTGAATTTTTCATAGGAAACTTGATGCAAACAAGACTAGCCATCCTCTCTCTCTCTCTCTCTCTCTCTCTCTCTCTCTCTCTCTCTCTCTCTCTTTGTGTCTCTGTCTTCACTCTCCCTCTCACTCTAACTCTCATTCTCCTCTTCCCTTTTCCTCTTCCATCATGGAAACCTCTCTCTCTCTCTCTCTCTCTC	non-genic		na	na	na	na	na	na	na	na	na	na
230	CSSssr013037	Scaffold182	AAT	3	20	597421	597480	60	na	na	na	na	na	Scaffold182:597421-597480|motif:AAT	AACTTACATTTAATTATACAATAACTCTACTATATATATATATATATAGCACTTATTTCTTGAAACAAGTAATTGTACATACAACAGTTTTATAAACCAAAATAATAATAATAATAATAATAATAATAATAATAATAATAATAATAATAATAATAATAATCCAGAATTTGAAATCAACTGTCCAAATTCATTAATGATATTTTCCTAAACATAAATTTACAATTTTAGGGTTTGGTTTTCATGGTCCATAGACTTTTCCG	non-genic		na	na	na	na	na	na	na	na	na	na
231	CSSssr013169	Scaffold183	TC	2	25	1102184	1102233	50	CTGTCGATCTCAGTCTGCCG	60.25	CTGGGAGGGCTTCGAATAGC	60.25	171	Scaffold183:1102184-1102233|motif:TC	GGTCTCTTCTCTGTCGATCTCTGTCGATCTCGGTCCCTCTGTCGATCAGTGTCCATCTAGGTCTCTATGTCTGTCGATCTCAGTCTGCCGATCAGTTATATCTCTCTCTCTCTCTCTCTCTCTCTCTCTCTCTCTCTCTCTCTCTCTCTCTGTCCGTTGCTCTATATTAAAAGCGGTTCTCTTTTACATTGACATACTTGGTTGGATTTGGGCTCGGAGTCGCTATTCGAAGCCCTCCCAGACTCGTATT	non-genic		na	na	na	na	na	na	na	na	na	na
232	CSSssr013236	Scaffold186	AAG	3	25	619398	619472	75	AAATTGTGCCCCTTGACCCC	60.84	GCAGGATCTTGAATTACAACCTCC	59.66	192	Scaffold186:619398-619472|motif:AAG	ATTGCTTTAAAATTGTGCCCCTTGACCCCCCTGTGAATCTATTGCTTCCCTATTCGATTTCTGCATTACATTGCAGATTGCCCCATTTGATCCAACTAAAAAGAAGAAGAAGAAGAAGAAGAAGAAGAAGAAGAAGAAGAAGAAGAAGAAGAAGAAGAAGAAGAAGAAGAAGAAGGAGGAGGTTGTAATTCAAGATCCTGCAAATGATGCTGTGGACAACTTGTCTGAGAAAACTGAAAGTCTATCAGGTATATTAACTTTACAACGAAGAATTA	non-genic		na	na	na	na	na	na	na	na	na	na
233	CSSssr013264	Scaffold188	TC	2	25	387883	387932	50	CACCTAAAGGCTCCAATTCTTCC	59.3	AACTCATTTTCTTCCAACTTGGC	58.05	180	Scaffold188:387883-387932|motif:TC	TGATTACTCACCTAAAGGCTCCAATTCTTCCAAATATAGTTAAGCCTTGAGTTAATTCTCCTTAATTCTCCAAGCTTGAGCTAAATCCTTCAAATTGTGTTCTCTCTCTCTCTCTCTCTCTCTCTCTCTCTCTCTCTCTCTCTCTCTCTCTAGAGTGTAATCTCAGCCAAGTTGGAAGAAAATGAGTTCAAAAGAATAAACTTAAGTGTATATAGCCTTGCCTAATCAATTGATTAAGGCTAAGTAATTG	non-genic		na	na	na	na	na	na	na	na	na	na
234	CSSssr013317	Scaffold188	AG	2	26	980012	980063	52	AGAGAGAGATGAGAGAAATGAGGG	58.86	TATGGCCCACAGTACGAAGG	59.17	129	Scaffold188:980012-980063|motif:AG	AGAACCATGGTCAAAAACTCTATGAATCTTACTAGATCTAGAAAAGAATAAGGGTTTGTGGTGGTGTTTAGAGAGAGATGAGAGAAATGAGGGAGTAGAAAGAGAGAGAGAGAGAGAGAGAGAGAGAGAGAGAGAGAGAGAGAGAGAGAGAGAAAGAGAGAAAAACACAAATCTCAGCCCTTCGTACTGTGGGCCATAATGACAATCTCCCAGCTCGGCCCAATTTTTACAAAAATTACCCTCTCAATTGCC	non-genic		na	na	na	na	na	na	na	na	na	na
235	CSSssr013324	Scaffold188	AG	2	26	1080566	1080617	52	na	na	na	na	na	Scaffold188:1080566-1080617|motif:AG	NNNNNNNNNNNNNNNNNNNNNNNNNNNNNNNNNNNNNNNNNNNNNNNNNNNNNNNNNNNNNNNNNNNNNNNNNNNNNNNNNNNNNNNNNNNNNNNNNNTTAGAGAGAGAGAGAGAGAGAGAGAGAGAGAGAGAGAGAGAGAGAGAGAGAGAGAAAGGGAGTACCTTCTAATTTCTGAACATGGGGTTGTATGCTTTGATACCCCATTTGCAGAAGCCTGCAAAGAATGAAACCAATCTTGTCATACCATCAC	non-genic		na	na	na	na	na	na	na	na	na	na
236	CSSssr013327	Scaffold188	CT	2	25	1174870	1174919	50	AGAGCAAAGTTGGTTTTGGGC	59.86	CCCTACCTCAAGCTAGAACACG	60.16	108	Scaffold188:1174870-1174919|motif:CT	TCGATCTTTTCACCTATGTGCCTTTGTTAAAAAGATAGAGCTCAACGTGGATTTCATTCTAACCAGAGCAAAGTTGGTTTTGGGCATCTTTGGATTCCCCCTCTCTCTCTCTCTCTCTCTCTCTCTCTCTCTCTCTCTCTCTCTCTCTCTCGTGTTCTAGCTTGAGGTAGGGATACTTTCCACACTTTTTATGAGTTTTAACTTAGTTATTTGCATTTCTAAGCCATGTTGAAATTTTTGAAGTTTTGGA	non-genic		na	na	na	na	na	na	na	na	na	na
237	CSSssr013491	Scaffold192	AAT	3	26	354055	354132	78	na	na	na	na	na	Scaffold192:354055-354132|motif:AAT	GTTTTCTTTCCCTCTTTTGTTTGCTTCATCTTATTTTCTTTTTCTTCACTATTTTTCTCTCTTTGCTTTTTCATTTTTTATTTAATTCCATAATACAAGAAATAATAATAATAATAATAATAATAATAATAATAATAATAATAATAATAATAATAATAATAATAATAATAATAATAATAAAAACTAAACTAGGTTTTCAGTGAGAGCCAGTCGGGCCTTAATGAAGCATGACCTGGCATCGAGGCAGCCGGCCGGGCTTCGATAGCGGCAGGGGCAGT	non-genic		na	na	na	na	na	na	na	na	na	na
238	CSSssr013575	Scaffold194	CT	2	27	348951	349004	54	TGTCCCTTTCAATTACTTAGCTTCC	59.06	AATCCACTTGCCAAACGAGC	59.4	187	Scaffold194:348951-349004|motif:CT	AACACTTTACCTGTATTCCATTACTTATCTCCAAATTTTAACACGAATTTTATGTCCCTTTCAATTACTTAGCTTCCAACATCCATCATATATCACAATACTCTCTCTCTCTCTCTCTCTCTCTCTCTCTCTCTCTCTCTCTCTCTCTCTCTCTTTGTCTCTCAATTATACAACTTCCAATAACATCATCACTTATCATCAATTTTCTTTCTCTTTAGGGCTCGTTTGGCAAGTGGATTGGTTTTTTGGCTATT	non-genic		na	na	na	na	na	na	na	na	na	na
239	CSSssr013595	Scaffold194	ATA	3	21	635029	635091	63	na	na	na	na	na	Scaffold194:635029-635091|motif:ATA	TAATTTTAATTTATTATATATTAGATGATTTCGTATAATATGTGAAACTTAACAATTATTATTATTATTTTTTATTAATTACATTTTATTAGTATGCCATATAATAATAATAATAATAATAATAATAATAATAATAATAATAATAATAATAATAATAATAATATTTTTGTGAAATTTAATCTAGCAAAATTTGTTTAAATCAAAAAATTGAATAACAAAATGAAAATGACAAATAATAAATTACCAATGACTCTTATCGTCTT	non-genic		na	na	na	na	na	na	na	na	na	na
240	CSSssr013597	Scaffold194	TTA	3	19	679540	679596	57	na	na	na	na	na	Scaffold194:679540-679596|motif:TTA	AACATGGTAAAACATGAACAAAGTCTTCTCAGAGCTAAGCCAAAAGCATGCTAAAATGATATGTTAAAGCATGAGACACATTACGCTATTTCATGGAAATTTATTATTATTATTATTATTATTATTATTATTATTATTATTATTATTATTATTATTATTTTTTGTCTTTACAATTTATTTTTTCTGTCTTAACATTTTTGTATGCACCGAATTGATTGGATATATAAAATCATTGAAGGGTTCTGTGTGGGTATTAC	non-genic		na	na	na	na	na	na	na	na	na	na
241	CSSssr013774	Scaffold197	TAT	3	17	1266529	1266579	51	na	na	na	na	na	Scaffold197:1266529-1266579|motif:TAT	TTTTGTACTCATCTAGACTATTATTAATATTATTATAACTTAGTTTCTTCTTCCTTAATTTATTATTATTATTATTATTATTATTCCATTCTTCTTCTTCTATTATTATTATTATTATTATTATTATTATTATTATTATTATTATTATTATAACTTAAGTTATTTTTTTATTATAGTATTAATGAGAATGACTTAGAAAACTCTTATAATACTTGAATTTATTAATTAATTTTGATTTTATGCTTAGAATG	non-genic		na	na	na	na	na	na	na	na	na	na
242	CSSssr013783	Scaffold197	TAT	3	19	1312124	1312180	57	na	na	na	na	na	Scaffold197:1312124-1312180|motif:TAT	ATGAGACATTTGTGCACTATTGTCTTATTAAACTTTTTTCAAATGTATCATTTTTAAAATGTGACATTGGGACATCATTCTAATGTATCTAGTATTTTACTATTATTATTATTATTATTATTATTATTATTATTATTATTATTATTATTATTATTATTTAAGTGTGTCATTCTTTTCAAAATGTGACAATGATATATTTGAGCATTATTAAACTTTTGACAATTGTGTCATTCTTAAAATGTGATAATGGGACATCA	non-genic		na	na	na	na	na	na	na	na	na	na
243	CSSssr013800	Scaffold197	GA	2	27	1472649	1472702	54	ATGTAAACCCTGAAATTATGTGTGC	58.37	CACCTTGCCCCTCTCTAACC	59.75	223	Scaffold197:1472649-1472702|motif:GA	CCCTAGTTGTTTATGTAAACCCTGAAATTATGTGTGCATGAGAGAATAAGAAAATGAATAGGAGAGATCGTATGAAGAAAAAGAAGAAGAATAAGAAAATGAGAGAGAGAGAGAGAGAGAGAGAGAGAGAGAGAGAGAGAGAGAGAGAGAGAGAGGATTTTGGTAGTTGCTAGTATGATGGGTTGCAAGTTCCAACAACGAAGAATTGCTAGGGAGGTTAGAGAGGGGCAAGGTGGTTGGGAAGGGGTTAAGTG	non-genic		na	na	na	na	na	na	na	na	na	na
244	CSSssr013806	Scaffold197	AAT	3	23	1596048	1596116	69	AGGCCTATAGCTAGATGCACC	58.82	CAAAAATTAACATCCAACTCCTGTCC	59.13	238	Scaffold197:1596048-1596116|motif:AAT	TTGAAAAAGGCCTATAGCTAGATGCACCTTTATTGCTACTTTGCCTTTATATTTAAAAAATAAATAAATAATTAATTAATTAATTAATTAATTAATTAATAATAATAATAATAATAATAATAATAATAATAATAATAATAATAATAATAATAATAATAATAATAATAATAAAGAAGGTTGTGCCCGATTGATATTAATTACTATCTTATGATCAAATATGGACAGGAGTTGGATGTTAATTTTTGATAGATTCAGTCAGCCATATGTAG	non-genic		na	na	na	na	na	na	na	na	na	na
245	CSSssr013815	Scaffold197	TAC	3	17	1711810	1711860	51	na	na	na	na	na	Scaffold197:1711810-1711860|motif:TAC	CAGATCACTGAAAGCGATGTAAGTGTGTGTTTGTTTTTGTTTTTGTTTTTGTGCGCTTTGATTCATTTATCTCAATTTTCTTCTCAATCATATATTAAATTACTACTACTACTACTACTACTACTACTACTACTACTACTACTACTACTACTATTATTATTATTATTATTATTATTATTATTATTATTATTATTATTATTATTATTATTATTATTGTTATTATTGTAATGTTAATTTGTGGGCTTTACATA	non-genic		na	na	na	na	na	na	na	na	na	na
246	CSSssr013816	Scaffold197	TAT	3	21	1711861	1711923	63	na	na	na	na	na	Scaffold197:1711861-1711923|motif:TAT	TGCGCTTTGATTCATTTATCTCAATTTTCTTCTCAATCATATATTAAATTACTACTACTACTACTACTACTACTACTACTACTACTACTACTACTACTACTATTATTATTATTATTATTATTATTATTATTATTATTATTATTATTATTATTATTATTATTATTGTTATTATTGTAATGTTAATTTGTGGGCTTTACATACATACATACATTAATTTCCTTTGCTTGCGGTACAACAGTCCCTCTTTATAATTTTGATGCAAT	non-genic		na	na	na	na	na	na	na	na	na	na
247	CSSssr013819	Scaffold197	ATT	3	17	1718760	1718810	51	na	na	na	na	na	Scaffold197:1718760-1718810|motif:ATT	AATATTATTATAACTTAGTTTCTTCTTCTTTAATTTATTATTATTATTATTATTCCATTCTTCTTCTTCTATTATTATTATTATTATTATTATTATTATCATTATTATTATTATTATTATTATTATTATTATTATTATTATTATTATTATTATAACTTACTTAAGTTATTTTTTTATTATAGTATTAATAAGAATGACTTAGAAAGCTCTTATAATACTTGAATTTATTAATTAATTTTGATTTTATGCTT	non-genic		na	na	na	na	na	na	na	na	na	na
248	CSSssr013866	Scaffold197	TTA	3	17	2370254	2370304	51	na	na	na	na	na	Scaffold197:2370254-2370304|motif:TTA	AAAATAAACAATGACAAAAGTAAGAGAATAAATAAGAATCTAAATATATATATATATATATATATATTTTTTAATCAAGCCAAATAGATAATGATCACACTTATTATTATTATTATTATTATTATTATTATTATTATTATTATTATTATTATCAAACAATATATAGATTGCACACACAAACAAAATGGTTAAGTGATAGTAGCTGAATAGAATAGCATAGGTCTTACAACTTCAATAAATCAATAACATGT	non-genic		na	na	na	na	na	na	na	na	na	na
249	CSSssr013868	Scaffold197	TTA	3	19	2392220	2392276	57	CGGTTTGGATTTGGCATATTTTGG	59.67	AGTCTAATTTGTGTGTGCATGTGG	60.02	210	Scaffold197:2392220-2392276|motif:TTA	CGTATTTTGCTTAAATGTTTTTTTTTATTATTTTTTATTTTCGGTTTGGATTTGGCATATTTTGGTTATTATTATTTTTTTATTATTACTTTTTTCCTACTTATTATTATTATTATTATTATTATTATTATTATTATTATTATTATTATTATTATTATCTTCTGATGTTTTTTGACATTTCCGAATGGTGTATTGATATCAATAATTTTGAAGATTAAAGTTTGTCTCCACATGCACACACAAATTAGACTTACTTT	non-genic		na	na	na	na	na	na	na	na	na	na
250	CSSssr013876	Scaffold197	ATT	3	18	2449499	2449552	54	ACTCTCTCCTATCAAATCTCGGG	58.85	TGTAGCCACGTAATTAATGAAGCC	59.43	180	Scaffold197:2449499-2449552|motif:ATT	GCTTTTTGCTTAGTACTCTCTCCTATCAAATCTCGGGACGAGATTCTTTTGAGGTGTGTATATTGTAGCAACTCTAATTTTTCTTAAGTCATTATTTTTAATTATTATTATTATTATTATTATTATTATTATTATTATTATTATTATTATTATTACTTTATTTTATTTTTGGCTTCATTAATTACGTGGCTACATGAGAATTTAATGTGGTATTTAATTGATTTAATGTGTTATTTAATTAATTCATATATTTA	non-genic		na	na	na	na	na	na	na	na	na	na
251	CSSssr013885	Scaffold198	TTA	3	17	9413	9463	51	CCTAAACCAGAGTTCTGAAATGGG	59.3	GGGTAAACAAGGGTAATGTAGAGC	59.12	173	Scaffold198:9413-9463|motif:TTA	GAGTTAAGAATGTAATCTCAGCGGTGATTTTTTCATTGCAGAGGAATTAACTTAGGACCTAAACCAGAGTTCTGAAATGGGTTTGTTGTTGTTGTTGTTGTTATTATTATTATTATTATTATTATTATTATTATTATTATTATTATTATTATACACTTTCAAAGAAACACCTGATATGGTCGAAAAAATCTAGGATCAGCATTATTGCTCTACATTACCCTTGTTTACCCTATCTAGCATTTCTTTTTTCT	non-genic		na	na	na	na	na	na	na	na	na	na
252	CSSssr013904	Scaffold198	TAAAAA	6	49	274234	274527	294	na	na	na	na	na	Scaffold198:274234-274527|motif:TAAAAA	CATTTTATGACTTATTAGTGCTTTGTTTAATGTCAAATACATGATCAAGGTAGACATTCGCGCGGGGGGGGGGGGGGTTTTTTTTTGCTTTTGTAAAAAGTAAAAATAAAAATAAAAATAAAAATAAAAATAAAAATAAAAATAAAAATAAAAATAAAAATAAAAATAAAAATAAAAATAAAAATAAAAATAAAAATAAAAATAAAAATAAAAATAAAAATAAAAATAAAAATAAAAATAAAAATAAAAATAAAAATAAAAATAAAAATAAAAATAAAAATAAAAATAAAAATAAAAATAAAAATAAAAATAAAAATAAAAATAAAAATAAAAATAAAAATAAAAATAAAAATAAAAATAAAAATAAAAATAAAAATAAAAATAAAAATAAAAATAAAA…	non-genic		na	na	na	na	na	na	na	na	na	na
253	CSSssr013931	Scaffold198	TC	2	25	593554	593603	50	na	na	na	na	na	Scaffold198:593554-593603|motif:TC	TAGATGACCCTCTCTTTTGTTAGAGAGGTTAGAGAAAAAAAATTGGATTTTAGAAAATTTTAGAGAGCAAAATTTTGGAATATTTCTCTCTCTCTACAATTCTCTCTCTCTCTCTCTCTCTCTCTCTCTCTCTCTCTCTCTCTCTCTCTCTTGCAACTTACATAGCCTTTGACTAGACACTCTAAATCAAACTTTTGAGGGATCTTGGCTGAGGTGCTCAAGCTGGCATTTTAGCACTTGAGAGTGTGAA	non-genic		na	na	na	na	na	na	na	na	na	na
254	CSSssr014044	Scaffold201	TAT	3	19	579584	579640	57	na	na	na	na	na	Scaffold201:579584-579640|motif:TAT	ATTCTCTAACATAACTATATAAACAAATTAATTCCTAATTAATTTACACTTTATTGCATACCAATAGAAAATTTATTATTTATTTTACTACCACACCCACTATTATTATTATTATTATTATTATTATTATTATTATTATTATTATTATTATTATTATATATAACTATAAATATTTATATAGTATTTAATTAAACGTTCAGGTTGTCAAAAAAAAGGGCTTACCTTGCAATTTTTGGGAGAAGGTTGGTGGGAATTAT	non-genic		na	na	na	na	na	na	na	na	na	na
255	CSSssr014096	Scaffold201	AAT	3	17	1186997	1187047	51	CAGGTTCATCCCCCTAACCC	59.45	GTGGGACTCACACTGCATGG	60.96	173	Scaffold201:1186997-1187047|motif:AAT	GTTGGAGATGAAATGCAACGAGGAATATCAGGAGGCCAAAAAAAACGAGTAACAACAGGTTCATCCCCCTAACCCTTTTCATAATTGTCATTAAAAAATAAATAATAATAATAATAATAATAATAATAATAATAATAATAATAATAATAATGCTAGAGACCCTAAATCTTTTACTAAATATCTCATATGTGTAAAACTCACATGAGACCCATGCAGTGTGAGTCCCACACCCATATAAGATATTTGATAGA	genic	TEA026430.1	AB36G_ARATHABC transporter G family member 36 OS=Arabidopsis thaliana OX=3702 GN=ABCG36 PE=1 SV=1	4506	0	80.3	F:GO:0005524; C:GO:0005886; C:GO:0016021; F:GO:0042626; P:GO:0055085	F:ATP binding; C:plasma membrane; C:integral component of membrane; F:ATPase activity, coupled to transmembrane movement of substances; P:transmembrane transport	EC:3.6.1.3; EC:3.6.1.15	Adenosinetriphosphatase; Nucleoside-triphosphate phosphatase	F:GO:0005524; C:GO:0016020; F:GO:0016887	F:ATP binding; C:membrane; F:ATPase activity
256	CSSssr014181	Scaffold201	ATT	3	21	1798943	1799005	63	na	na	na	na	na	Scaffold201:1798943-1799005|motif:ATT	AACATAATGCAGGCGGTTGCGGTTTGAAATATGACAAATTTGCGGGTTGCGGGCGGGTCGCGGTTTAAACCCGCAACCCGCAAAAACCGCCCGCACTTTAATTATTATTATTATTATTATTATTATTATTATTATTATTATTATTATTATTATTATTATTATTANNNNNNNNNNNNNNNNNNNNNNNNNNNNNNNNNNNNNNNNNNNNNNNNNNNNNNNNNNNNNNNNNNNNNNNNNNNNNNNNNNNNNNNNNNNNNNNNNNN	non-genic		na	na	na	na	na	na	na	na	na	na
257	CSSssr014203	Scaffold204	CA	2	25	95852	95901	50	TCGACATCTTCTGGAGGTGC	59.47	ACAATAACAGAGATTGGGAACATAGC	59.46	132	Scaffold204:95852-95901|motif:CA	TAGGCAATTCAAGTTGTTTTGAATCAAGTTCCTTCAAGTTGTTCTCAATCGACAGTCGACATCTTCTGGAGGTGCAAATTGCAAATCTCTCTCTCTCTCTCACACACACACACACACACACACACACACACACACACACACACACACACATAACGAACAGAGCTATGTTCCCAATCTCTGTTATTGTACATTTTCAATGTCATTGAAGATGCTTTCAAGATCACACTAATTCTCTGTGCGCGAGGTGAGT	non-genic		na	na	na	na	na	na	na	na	na	na
258	CSSssr014229	Scaffold204	TAT	3	21	433626	433688	63	CATAACTTGCTGGAAGATCCCC	58.78	TTCATCATCTTCATCAACAACAGC	58.05	180	Scaffold204:433626-433688|motif:TAT	GTGTGTGTGTGTAGTGAATCAACATAACTTGCTGGAAGATCCCCAATCTGAGTTTTTTTTTTTTTTGAACAAATAAGCAAATTCGTCCTCTCTCTCTCTCTATTATTATTATTATTATTATTATTATTATTATTATTATTATTATTATTATTATTATTATTATTTGTAGTTTTTGATTGCTGTTGTTGATGAAGATGATGAATGATGTTGATGATGAAACAAATTTGTAAAATGGATAAGAATTCTTAACAGATTTGTTTTAG	non-genic		na	na	na	na	na	na	na	na	na	na
259	CSSssr014440	Scaffold206	ATA	3	47	820825	820965	141	CAGCCCCCTCTTTCGTCC	59.73	CAAAACCAAACGTCCACCCG	60.25	297	Scaffold206:820825-820965|motif:ATA	TGCTACAGACCCCCACTGGGGGTCGACCCCCAGTGAGGTGGCAGCCCCCTCTTTCGTCCAAATCACAAAAAAAAAAAAAAAAAAAAAAAAAAAAAAAAAAATAATAATAATAATAATAATAATAATAATAATAATAATAATAATAATAATAATAATAATAATAATAATAATAATAATAATAATAATAATAATAATAATAATAATAATAATAATAATAATAATAATAATAATAATAATAATAAATAATACAAAGTTAGGCAAGCCCATGTTTTGGCTGCTAGCGTCTCTTTAGTACCAAACTAGTGTGGTCCCTCTCTTCGGGTGGACGTTTGGTTTTGTTT	non-genic		na	na	na	na	na	na	na	na	na	na
260	CSSssr014576	Scaffold209	TC	2	27	960595	960648	54	TCTCAGTTCCTTCGACCACC	59.03	GGGTTTGTGTAAGGTTTAGGGG	58.84	211	Scaffold209:960595-960648|motif:TC	AAACTCACTCCATCTCAGTTCCTTCGACCACCATCTCTCTTCCATCTTTGTCAACATGTCTCTCTCTCACTCTGTTATATATGCTCCACCTTTGCTATTTTCTCTCTCTCTCTCTCTCTCTCTCTCTCTCTCTCTCTCTCTCTCTCTCTCTCTCTACTCTACTCTACTCTACTCTAAACCCTAAACTCTTTGAAGTCGAAACCCCTAAACCTTACACAAACCCTAACCCTAAAACGAAGTAACCAGATACTGAA	non-genic		na	na	na	na	na	na	na	na	na	na
261	CSSssr014695	Scaffold211	AG	2	28	544887	544942	56	na	na	na	na	na	Scaffold211:544887-544942|motif:AG	TTTGGGTGAAGTTTGGTAATGGTGGGGAAAAGAATGAAGAAAGTTGGTGTTGGTGGTGGGGTTTGAGTGAAAGAGAAAGGTTGAGAGAAGATGATGAGGTAGAGAGAGAGAGAGAGAGAGAGAGAGAGAGAGAGAGAGAGAGAGAGAGAGAGAGAGATAAAATCTGTGAGAGTGATTGTGAGAAAAGTGGGTTAGGTTTTGATGAAATCAAATTTTTTCTTTTTCTTTTCTTTTTTTAAAGAAATAAAATAAACAT	non-genic		na	na	na	na	na	na	na	na	na	na
262	CSSssr014703	Scaffold211	ATA	3	23	692587	692655	69	AAAGGAGGGATGACAGTGGC	59.67	TCTATTTTCACAGCACCATCCC	58.38	165	Scaffold211:692587-692655|motif:ATA	TGGCAGCCGGCTGTGGGGAGTGGGCGGCAAAGGAGGGATGACAGTGGCTAGTTGTGTGTAGGGTGTCCAAAATAGTAATTTGATCAAGGAACATAAATGTATAATAATAATAATAATAATAATAATAATAATAATAATAATAATAATAATAATAATAATAATAATAATAATGGGATGGTGCTGTGAAAATAGAATTACTCACTAATCAAAAAACTTTGGAAAGAGTAAATGGACTAGTTTATCTTTGATTTCACTATAATTTCTAAAAT	non-genic		na	na	na	na	na	na	na	na	na	na
263	CSSssr014755	Scaffold211	GA	2	27	1266619	1266672	54	na	na	na	na	na	Scaffold211:1266619-1266672|motif:GA	CCTAACTTGTATATTATGGTGTTAAAAATGCATAATTTTGTAATATTGTTTGAATGGTGTATATGTTATGTTTTATATCACAAAATATAATATACATAATGAGAGAGAGAGAGAGAGAGAGAGAGAGAGAGAGAGAGAGAGAGAGAGAGAGAGAGCAACAAATTTTGATATTTTGTCAATTTTGTGTCAAATTTGACATAGAATATAGCAGTTCATTGAAGATGAATTTGGAACAATTATTGTTCAATTTTGCC	non-genic		na	na	na	na	na	na	na	na	na	na
264	CSSssr014809	Scaffold212	TC	2	26	779593	779644	52	GAAGCTCCACCACCTACACC	60.04	CGCCTTACATTTTGGAATTGATAGC	59.31	165	Scaffold212:779593-779644|motif:TC	ATTGGCAATTTCGATTTTGAGATTTCGAAGCTCCACCACCTACACCATCTACACCGGCGAGGGGAGCGAGCACCATCGTCTACTAAGGTGAGCACTACCGTCTCTCTCTCTCTCTCTCTCTCTCTCTCTCTCTCTCTCTCTCTCTCTCTCTCATTCTTCAATTTTGGCTATCAATTCCAAAATGTAAGGCGATTTTCATATTCTATTTTTTGTTTTGATAGATTTTATTGCGATTTTTCTGAAAATTTGCTA	non-genic		na	na	na	na	na	na	na	na	na	na
265	CSSssr014875	Scaffold212	TCT	3	17	1626768	1626818	51	TGAAGTTTCAAGCCAAAACCTCC	59.87	GGCACATTGTTGACTTAGGCC	59.8	205	Scaffold212:1626768-1626818|motif:TCT	TTATCTTAGATGATCAATGATGCTCTAAATGATTAATTGTTTGAAGTTTCAAGCCAAAACCTCCAAGTTCTCTAGCAATCCTCTTAATTTGAGCTTAAACTCTTCTTCTTCTTCTTCTTCTTCTTCTTCTTCTTCTTCTTCTTCTTCTTCTCTCTCTCTCTCTCTCCTCCCCCCATCCCCCCATATTTTAAGCATGAAGATGAGGAAATGGAGGTGTAAATCTAAGGCCTAAGTCAACAATGTGCCTTATA	non-genic		na	na	na	na	na	na	na	na	na	na
266	CSSssr014891	Scaffold212	TTA	3	43	1928608	1928736	129	GGTGAAGACACTGGATGGTGG	60.61	AGACTTATGCTATTCTATTCAGCTGC	59.13	256	Scaffold212:1928608-1928736|motif:TTA	CATAAAAATAAAAGAGGATAGGTGACACTGTATGGTCGTGTCAGACCATTGGTGAAGACACTGGATGGTGGTGTCATAACGTTGTAGAGGACACGATATGTTATTATTATTATTATTATTATTATTATTATTATTATTATTATTATTATTATTATTATTATTATTATTATTATTATTATTATTATTATTATTATTATTATTATTATTATTATTATTATTATTATTATTATTTTCAAACAATATATAGATAGACACACACAAACAAAATGATTGAGTAATAGCAGCTGAATAGAATAGCATAAGTCTAACAGCTTTAACAAATCAATAAC	non-genic		na	na	na	na	na	na	na	na	na	na
267	CSSssr015008	Scaffold212	TAA	3	21	3546411	3546473	63	na	na	na	na	na	Scaffold212:3546411-3546473|motif:TAA	AATAACAACAACAAAAATAATCAACAATAAAATAAATAAATAAAAATCCATCAATCTTCTTCTGCAATGATCAAACACATACACATCAAAATAACAAAATTAATAATAATAATAATAATAATAATAATAATAATAATAATAATAATAATAATAATAATAATAACAAAAATCATAGAAAGTCTAAAATCAAAAATCTATGACTTGTTGAACTCTTTTTAGATCCAAAGGTTTAAGGATGTGAGCCATTGCTGTGTCTGGAATAG	non-genic		na	na	na	na	na	na	na	na	na	na
268	CSSssr015031	Scaffold214	AAT	3	18	227524	227577	54	na	na	na	na	na	Scaffold214:227524-227577|motif:AAT	AAAACGCCACTAAAAGCCCGATTTACAGCAGTGAATTATGCAAGGACTTTTGGCCAATTGTGAAGAATGCATTTTTAATTTGTTACTTCTTGTTGAACAAAATAATAATAATAATAATAATAATAATAATAATAATAATAATAATAATAATAATAAAACAAAACATATTACTTAAATACAATTTTTTATAGGAAAATTTCATATTAGTATGGGTTAGAAAAAAAAATTAAAATTAGTGATGAACCTTATAATTT	non-genic		na	na	na	na	na	na	na	na	na	na
269	CSSssr015078	Scaffold214	AAT	3	17	859498	859548	51	na	na	na	na	na	Scaffold214:859498-859548|motif:AAT	AATTTAAGTTGCTGAGTAATGTTTGTTAAATAAGCTGTGAAGTAATTTTTTCAATTAACTTTTATTTTTTGTTATTCACTACTTGTCTACATTTCTCATAAATAATAATAATAATAATAATAATAATAATAATAATAATAATAATAATAATAACAATCTATAGTCTATTTGAGTCTTTTTCTATTTTTAAAAAAATAAAAAATAAAAAAATTAAGAGTATAGCCGTAAATTAATATGTCCACAGCAGAAGC	non-genic		na	na	na	na	na	na	na	na	na	na
270	CSSssr015212	Scaffold214	TAT	3	18	2443609	2443662	54	na	na	na	na	na	Scaffold214:2443609-2443662|motif:TAT	GAATATTTACATTCCAAAAGTTGTAAATGTGAAATTTCAAACTTTTGAAATGTAAATGTAAATTTTTAAGAGTGTGAAACTTCTGAAATTTCACATTTTATATTATTATTATTATTATTATTATTATTATTATTATTATTATTATTATTATTATTAATTATTAATTTTTAATTTTTTTTGTATAAAAATGACAATTAAGGTTTGGATTAAAATTTAATTTAGAGAATAAGATAAATATGAGAGTGTTATTGACA	non-genic		na	na	na	na	na	na	na	na	na	na
271	CSSssr015227	Scaffold214	ATA	3	25	2532017	2532091	75	na	na	na	na	na	Scaffold214:2532017-2532091|motif:ATA	ACACTTAAAGAAGCAAATTTAAAGGGCTAAGCACATAAGATAAAAATAAGGTTTATAAATTTCAAATTGACAGGAAAGAGAGATAATTAGAGAGTGAAACATAATAATAATAATAATAATAATAATAATAATAATAATAATAATAATAATAATAATAATAATAATAATAATAATAAGCAGATAATTAAAATTAACTTACAATTAGTTACTGGAAGTAATCGGAAAATACAGAATTATTTACTGGAAGTAACTGGAAAATACAGTTGCTACTTGCA	non-genic		na	na	na	na	na	na	na	na	na	na
272	CSSssr015231	Scaffold214	TACTGT	6	153	2548992	2549909	918	na	na	na	na	na	Scaffold214:2548992-2549909|motif:TACTGT	AGAGATGTTGGCCAATCGGAGGAAATACGCCAAATGCAATGGACCGATTGTTTGAATGTATGTCCTATATTCTAAACTGTACTGTGGCATCCTTGGCATCTACTGTTACTGTTACTGTTACTGTTACTGTTACTGTTACTGTTACTGTTACTGTTACTGTTACTGTTACTGTTACTGTTACTGTTACTGTTACTGTTACTGTTACTGTTACTGTTACTGTTACTGTTACTGTTACTGTTACTGTTACTGTTACTGTTACTGTTACTGTTACTGTTACTGTTACTGTTACTGTTACTGTTACTGTTACTGTTACTGTTACTGTTACTGTTACTGTTACTGTTACTGTTACTGTTACTGTTACTGTTACTGTTACTGTTACTGTTACTGTTACTGTTACTG…	non-genic		na	na	na	na	na	na	na	na	na	na
273	CSSssr015254	Scaffold215	TC	2	31	3131	3192	62	CCCAAACAAGTTCAGTCTCTTGC	60.24	GAACGGCGAATCAACGATGG	59.97	134	Scaffold215:3131-3192|motif:TC	TTATTAGTTATGATTTATTTTATTTTTTTTCATATTTTCTATCAATATGTACATAGACCCAAACAAGTTCAGTCTCTTGCTCTCTCTGTCTCTCTCTCTGTCTCTCTCTCTCTCTCTCTCTCTCTCTCTCTCTCTCTCTCTCTCTCTCTCTCTCTCTCTCTCACAGACTCACCATCGTTGATTCGCCGTTCACAGTCACTGTCGGTCTTTCACCGTTGTTCACCCTCGATCTTCCACTATCGCGCATCATTACATCGCCGCT	non-genic		na	na	na	na	na	na	na	na	na	na
274	CSSssr015316	Scaffold215	AAG	3	22	780466	780531	66	na	na	na	na	na	Scaffold215:780466-780531|motif:AAG	TAATAAAAAAATTTGTGACTTTTGTAGTGAAAGAGTTATGACATTTTGAGTTTATATTATGAAATTGTGTGAAATTAAAAATAAAAAAATAATAAAAAATAAGAAGAAGAAGAAGAAGAAGAAGAAGAAGAAGAAGAAGAAGAAGAAGAAGAAGAAGAAGAAGAAGTTATGAAAGGCATAACACATGCACCTTTTTAATGGTGCACATCATAGCATCTCCCAACATTACAACATTATTTGGATATGGAACATTGTATAAATTCTCT	non-genic		na	na	na	na	na	na	na	na	na	na
275	CSSssr015324	Scaffold215	GA	2	26	1040160	1040211	52	AGAGAGAGAGAGCGAGAGAGC	60.2	ATCCGTTGCTCTAACTGCGG	60.46	115	Scaffold215:1040160-1040211|motif:GA	CTACAGTTTCTATCACTGGCATAGCAATTCAAATCAATCATAAACATTCATGCACACAGTTACATGTAAGTACAGAGAGAGAGAGAGAGAGCGAGAGAGCGAGAGAGAGAGAGAGAGAGAGAGAGAGAGAGAGAGAGAGAGAGAGAGAGAGAGGAGACCTTGGGGCAGCATTTGCCGCAGTTAGAGCAACGGATGAACTTGACATGGCCACGGGCGTGCTTGTTGCGGCCGCCATTCCTTCGCTTGAAAGTC	non-genic		na	na	na	na	na	na	na	na	na	na
276	CSSssr015729	Scaffold220	AAT	3	49	822898	823044	147	na	na	na	na	na	Scaffold220:822898-823044|motif:AAT	ATTTAAATTCATTTTAAGTGTAGTGATAGCCACGCAAAATAAGAATCATATCAAACTGAATAATTATGGTCTAATAATCTAACTACTAATTTAAGAAATAAATAATAATAATAATAATAATAATAATAATAATAATAATAATAATAATAATAATAATAATAATAATAATAATAATAATAATAATAATAATAATAATAATAATAATAATAATAATAATAATAATAATAATAATAATAATAATAATAATATCGTCGCTAATGACTATTGGCGACGGCAACCTGAGCCGTCGCTAAAGGTCTTATTTTCAGTTTAATTCCTACCTTTTGCGACAGTGTTGGCGCCGTCGC	non-genic		na	na	na	na	na	na	na	na	na	na
277	CSSssr015749	Scaffold220	TTTTG	5	41	985892	986096	205	na	na	na	na	na	Scaffold220:985892-986096|motif:TTTTG	CATAATGAGGTGAGGGTTCCTACACTTACATGCATACAAACATGTGGCAAAGTTGCCACAAAAATCTGCTCTTTTCTTTTCTTTTCTTTTTTTTTTTTTTTTTTGTTTTGTTTTGTTTTGTTTTGTTTTGTTTTGTTTTGTTTTGTTTTGTTTTGTTTTGTTTTGTTTTGTTTTGTTTTGTTTTGTTTTGTTTTGTTTTGTTTTGTTTTGTTTTGTTTTGTTTTGTTTTGTTTTGTTTTGTTTTGTTTTGTTTTGTTTTGTTTTGTTTTGTTTTGTTTTGTTTTGTTTTGTTTTGTTTTGTTTTGTTTTTTTTTTAAGCTTTATGATCCTACTTCAGGACTGTAAAATAAATTTTTAACTGTAGTAGAGTAGAGGTTTCTACCATACTCTCTTTTTTCA…	non-genic		na	na	na	na	na	na	na	na	na	na
278	CSSssr015773	Scaffold220	ATT	3	22	1226873	1226938	66	na	na	na	na	na	Scaffold220:1226873-1226938|motif:ATT	CCATTTTCTAATATAACTATATAAATAAGTTAATCTCTAATTAAATTACACTCTATCATATACCAACAGAAAATTAATTATTTATTTTACTACCACATCCATTATTATTATTATTATTATTATTATTATTATTATTATTATTATTATTATTATTATTATTATTATTTATCTATTATTATTTATTTGTACTTTGACCCCTAAATTTTTTTACTAATTATATTATTTTATAAAATTACACATAATAATACAAAATCAATCGTATATTT	non-genic		na	na	na	na	na	na	na	na	na	na
279	CSSssr015856	Scaffold220	AAT	3	20	2024034	2024093	60	ATTCCAGCCTTATGCCCTGG	59.81	ACATAAAAGGACTAACGTCGTAGG	58.36	181	Scaffold220:2024034-2024093|motif:AAT	TGCAATTAGAATTAGTAAGTTGTAATTCCAGCCTTATGCCCTGGGGTTGGGTCGTGACAAAGGTGGTATCAGAGCAATGGTTTAAAAAAATAAATAAATAAATAATAATAATAATAATAATAATAATAATAATAATAATAATAATAATAATAATAATAATAAAATATATAATAAATATTTACCTACGACGTTAGTCCTTTTATGTAAAATATCACGTTTGTACTTTGACTAATTCTAGTGATATAAGAATGTTCGAGGTT	non-genic		na	na	na	na	na	na	na	na	na	na
280	CSSssr015869	Scaffold220	ATT	3	22	2197201	2197266	66	TGCAGAACATGACGACCTGG	60.32	GCGAAGTTATCTCCCAACAGC	59.33	181	Scaffold220:2197201-2197266|motif:ATT	CCCCATATTGCAGAACATGACGACCTGGTGTCACATAACCCTGAATGGTTGGATACCCATGGTTGCCAAAGAGAGGATGACCCATTTGTCCATATGGGACATTATTATTATTATTATTATTATTATTATTATTATTATTATTATTATTATTATTATTATTATTATTTTGCTGTTGGGAGATAACTTCGCTTAGTAGACATCTAATTCAAGATACTTAAGAATACAATTAGCCAAGATGAAAGGCATTGTTGTTCATATTGGCTATT	genic	TEA015843.1	AP1M2_ARATHAP-1 complex subunit mu-2 OS=Arabidopsis thaliana OX=3702 GN=AP1M2 PE=1 SV=1	1041	1.54373e-36	71.47	na	na	na	na	no GO terms	no GO terms
281	CSSssr015985	Scaffold225	ATT	3	58	804291	804464	174	na	na	na	na	na	Scaffold225:804291-804464|motif:ATT	TGTCTTGGCTCTTATTTTATACCTATTTTAATATATTTAAATTGAAAAAGATAAAAGAATAAAAAATAATATTTTAATAAAATAAAATTTTAAAATAGAGATTATTATTATTATTATTATTATTATTATTATTATTATTATTATTATTATTATTATTATTATTATTATTATTATTATTATTATTATTATTATTATTATTATTATTATTATTATTATTATTATTATTATTATTATTATTATTATTATTATTATTATTATTATTATTATTATTATTATAAGAGATAATTTATAGAAGTGATGCTAGAGACCCCAAATAATCTATCAAATTTTCTTTCAAACCTTTCACATGGGTGTAGGACCCACATATATGTGGG	genic	TEA021316.1	IDD5_ARATHProtein indeterminate-domain 5, chloroplastic OS=Arabidopsis thaliana OX=3702 GN=IDD5 PE=1 SV=1	1809	7.90647e-94	95.04	na	na	na	na	F:GO:0003676	F:nucleic acid binding
282	CSSssr016057	Scaffold225	AAC	3	4164	1798209	1810700	12492	na	na	na	na	na	Scaffold225:1798209-1810700|motif:AAC	ACAAGATAGGTCGGTAGAAAGGCAGCTGGAGGAGTGGCAAACACGTCGATATCAGGTCCTTGGCCAAGCTGTTCACAAGCAGCCTTCCAGCCCGCCTTGAAACAACAACAACAACAACAACAACAACAACAACAACAACAACAACAACAACAACAACAACAACAACAACAACAACAACAACAACAACAACAACAACAACAACAACAACAACAACAACAACAACAACAACAACAACAACAACAACAACAACAACAACAACAACAACAACAACAACAACAACAACAACAACAACAACAACAACAACAACAACAACAACAACAACAACAACAACAACAACAACAACAACAACAACAACAACAACAACAACAACAACAACAACAACAACAACAACAACAACAA…	non-genic		na	na	na	na	na	na	na	na	na	na
283	CSSssr016071	Scaffold225	AAT	3	3669	1947778	1958784	11007	na	na	na	na	na	Scaffold225:1947778-1958784|motif:AAT	AACATGGAAGTAAATACAATATTATATATATATATATATATATATATTTGACAATCTCCTTGTTATGCTTACAAGATAGCTTCCTCTCAAATAATAGATAAATAATAATAATAATAATAATAATAATAATAATAATAATAATAATAATAATAATAATAATAATAATAATAATAATAATAATAATAATAATAATAATAATAATAATAATAATAATAATAATAATAATAATAATAATAATAATAATAATAATAATAATAATAATAATAATAATAATAATAATAATAATAATAATAATAATAATAATAATAATAATAATAATAATAATAATAATAATAATAATAATAATAATAATAATAATAATAATAATAATAATAATAATAATAATAATAATAATAATAA…	non-genic		na	na	na	na	na	na	na	na	na	na
284	CSSssr016072	Scaffold225	AAT	3	26	1958794	1958871	78	na	na	na	na	na	Scaffold225:1958794-1958871|motif:AAT	TAATAATAATAATAATAATAATAATAATAATAATAATAATAATAATAATAATAATAATAATAATAATAATAATAATAATAATAATAATAATAAAAAAAAAAATAATAATAATAATAATAATAATAATAATAATAATAATAATAATAATAATAATAATAATAATAATAATAATAATAATAAAATCAAAAATCATTTAATAACTAAATTTTATACCACAATGGGATCCATTTGCTCAACGATGGAAAATGTTGACAGCCTCCAGTAGTACTCTATATTTT	non-genic		na	na	na	na	na	na	na	na	na	na
285	CSSssr016104	Scaffold227	AAT	3	18	297596	297649	54	TGGGTTGTGGATTCTGAATATTTGG	59.58	TGTGAAATTCAGTACTGGGAAATGG	59.52	228	Scaffold227:297596-297649|motif:AAT	AAGATTTATATGGGTTGTGGATTCTGAATATTTGGATTGTTGATTATATGATCATGTTTCCTAAAAAGTATATATCTGAATATCAAAAAAGAGAGAACAAAATAATAATAATAATAATAATAATAATAATAATAATAATAATAATAATAATAATACGTAGAGAAATTAATTCATGAAATGCAAAACTTATTTCTTTATGATGAATGTGTACTTCCATTTCCCAGTACTGAATTTCACATTACTATAGAAGACAA	non-genic		na	na	na	na	na	na	na	na	na	na
286	CSSssr016108	Scaffold227	AAT	3	18	303928	303981	54	CCATGAAGATTTATATGGGTTGTGGG	60.02	TGTGAAATTCAGTACTGGGAAATGG	59.52	238	Scaffold227:303928-303981|motif:AAT	CCATGAAGATTTATATGGGTTGTGGGAATATTTGGATTGTTGATTATATGATCATGTTTCCTAAAATGTATAGATCTGAATATCAAAAAAGAGAGAACAAAATAATAATAATAATAATAATAATAATAATAATAATAATAATAATAATAATAATACGTAGAGAAATTAATTCATGAAATGCAAAACTTATTTCTTTATGATGAATGTGTACTTCCATTTCCCAGTACTGAATTTCACATTACTATAGAAGACAA	non-genic		na	na	na	na	na	na	na	na	na	na
287	CSSssr016276	Scaffold228	TAT	3	18	102456	102509	54	na	na	na	na	na	Scaffold228:102456-102509|motif:TAT	AGGAAGCACGAGTGCGGGTACGAGTATGGTGCGGGTGCAAGTACGCCGATACGGCAAAACTCAAAAAAAGTATGATATAGGTACGGCTGTAGTACGACAATATTATTATTATTATTATTATTATTATTATTATTATTATTATTATTATTATTATATAATTATGGTTAAAGGATCCAACTTATAAATCAAAATTAAATATCGAAACTAGAGATTTTATGAATCATGATTAAAGATTTTATAAAGAAGTTCTAGGA	non-genic		na	na	na	na	na	na	na	na	na	na
288	CSSssr016297	Scaffold228	TAA	3	19	541640	541696	57	TGCCAAAACAAGGGTGAAAAGG	60.09	ACATATCAGAAGGTTGAACTTACAAGC	59.88	217	Scaffold228:541640-541696|motif:TAA	TCATGCCAAAACAAGGGTGAAAAGGAAGTGATCCACACCCTAACTCAAAACAACCCAACATACAAGAATCAATCCTTAGATTAGCTAAATCCAATGACTTTAATAATAATAATAATAATAATAATAATAATAATAATAATAATAATAATAATAATAATGATATATGAAACAAAAATAGTAACAGAGTATAGAAGCTTGTAAGTTCAACCTTCTGATATGTTACTATAGTAACAGAGTATAAGGATGAACCTATAGTA	genic	TEA027074.1	CYSP_HEMSPThiol protease SEN102 OS=Hemerocallis sp. OX=29711 GN=SEN102 PE=2 SV=1	873	1.64513e-89	63.49	F:GO:0016787; C:GO:0043231; C:GO:0044444	F:hydrolase activity; C:intracellular membrane-bounded organelle; C:cytoplasmic part	na	na	P:GO:0006508; F:GO:0008234	P:proteolysis; F:cysteine-type peptidase activity
289	CSSssr016484	Scaffold228	GGATAT	6	171	2730206	2731231	1026	na	na	na	na	na	Scaffold228:2730206-2731231|motif:GGATAT	CTAGTAACGCTGACAACGAACATGTCCGATGTTCGTCAGTTCCGGATGACATGCTTGCCGCGAAATTAGGGGAAAATATGGATGACGGCCTCGTGGTTGGGGATATGGATATGGATATGGATATGGATATGGATATGGATATGGATATGGATATGGATATGGATATGGATATGGATATGGATATGGATATGGATATGGATATGGATATGGATATGGATATGGATATGGATATGGATATGGATATGGATATGGATATGGATATGGATATGGATATGGATATGGATATGGATATGGATATGGATATGGATATGGATATGGATATGGATATGGATATGGATATGGATATGGATATGGATATGGATATGGATATGGATATGGATATGGATATGGATATGGATA…	non-genic		na	na	na	na	na	na	na	na	na	na
290	CSSssr016485	Scaffold228	GGATAT	6	152	2736253	2737164	912	na	na	na	na	na	Scaffold228:2736253-2737164|motif:GGATAT	CTAGTAACGCTGACAACGAACATGTCCGATGTTCGTCAGTTCCGGATGACATGCTTGCCGCGAAATTAGGGGAAAATATGGATGACGGCCTCGTGGTTGGGGATATGGATATGGATATGGATATGGATATGGATATGGATATGGATATGGATATGGATATGGATATGGATATGGATATGGATATGGATATGGATATGGATATGGATATGGATATGGATATGGATATGGATATGGATATGGATATGGATATGGATATGGATATGGATATGGATATGGATATGGATATGGATATGGATATGGATATGGATATGGATATGGATATGGATATGGATATGGATATGGATATGGATATGGATATGGATATGGATATGGATATGGATATGGATATGGATATGGATA…	non-genic		na	na	na	na	na	na	na	na	na	na
291	CSSssr016523	Scaffold228	TCTTCC	6	52	3360043	3360354	312	na	na	na	na	na	Scaffold228:3360043-3360354|motif:TCTTCC	CAGTTTGGACAGGAGTTTGTCCGAAATCTGTAAGACAATTGTACAACATTTGTTACTGCAAACTTGCAGTAGAATGACAAATATTAAAATACAACACAAATCTTCCTCTTCCTCTTCCTCTTCCTCTTCCTCTTCCTCTTCCTCTTCCTCTTCCTCTTCCTCTTCCTCTTCCTCTTCCTCTTCCTCTTCCTCTTCCTCTTCCTCTTCCTCTTCCTCTTCCTCTTCCTCTTCCTCTTCCTCTTCCTCTTCCTCTTCCTCTTCCTCTTCCTCTTCCTCTTCCTCTTCCTCTTCCTCTTCCTCTTCCTCTTCCTCTTCCTCTTCCTCTTCCTCTTCCTCTTCCTCTTCCTCTTCCTCTTCCTCTTCCTCTTCCTCTTCCTCTTCCTCTTCCTCTTCCTCTTC…	non-genic		na	na	na	na	na	na	na	na	na	na
292	CSSssr016559	Scaffold228	GAGATG	6	25	3782924	3783073	150	na	na	na	na	na	Scaffold228:3782924-3783073|motif:GAGATG	GTGGTGGTGGTGATGCTAGGTGGTGGTGTGAAAATGGGGTAGGATTTTGGTGTTTTGGAGCTTGGAGATGGAGATGGAGATGGAGATGGATACAATGCAAGAGATGGAGATGGAGATGGAGATGGAGATGGAGATGGAGATGGAGATGGAGATGGAGATGGAGATGGAGATGGAGATGGAGATGGAGATGGAGATGGAGATGGAGATGGAGATGGAGATGGAGATGGAGATGGAGATGGAGATGGAGATGGAGATNNNNNNNNNNNNNNNNNNNNNNNNNNNNNNNNNNNNNNNNNNNNNNNNNNNNNNNNNNNNNNNNNNNNNNNNNNNNNNNNNNNNNNNNNNNNNNN	non-genic		na	na	na	na	na	na	na	na	na	na
293	CSSssr016709	Scaffold228	ATA	3	17	5760306	5760356	51	ACCGAAAAGGAGCAAGAGGC	60.61	TGGTGCAAGTGTTTTGTTTTTGG	59.5	147	Scaffold228:5760306-5760356|motif:ATA	ACATTGAATGATTTGAATTATTAAGATGAACTCAAATTTGAACTCTCCACACCCAATAATACCGTCCAATCTAATTACAGACCGAAAAGGAGCAAGAGGCATAATAATAATAATAATAATAATAATAATAATAATAATAATAATAATAATAATGAGAGGAACTTACTGATAAGTTCTATACACAAAGTTCAAAATCTATTTAGTCCAAAAACAAAACACTTGCACCAATTAGTCATATATGTTTTAATTGT	non-genic		na	na	na	na	na	na	na	na	na	na
294	CSSssr016726	Scaffold228	TG	2	28	5934884	5934939	56	na	na	na	na	na	Scaffold228:5934884-5934939|motif:TG	TGGCTTGCAGGTAGTAAGTTTATTTTTTTGTTTGTGTGTGTGTGTGTGTGTGTGTGTGTGTGTGTGTGTGAGAGAGAGAGAGAGAGAGAGAGAGAGAGAGTGTGTGTGTGTGTGTGTGTGTGTGTGTGTGTGTGTGTGTGTGTGTGTGTGTGTGTGAGAGAGAGAGAGAGAGAGAGAGAGAGAGAATCTCCAAGAAACTGATTTGTTGTTTACTTGGTCCAATAATTATTGAAAAACCAATCAGTTGTTTTTTTTT	genic	TEA027024.1	PPR11_ARATHPentatricopeptide repeat-containing protein At1g05600 OS=Arabidopsis thaliana OX=3702 GN=At1g05600 PE=2 SV=1	1743	0	54.1	na	na	na	na	F:GO:0005515	F:protein binding
295	CSSssr016806	Scaffold229	AAT	3	20	375610	375669	60	ACTATTTTAGCTTGTTTTGCACCC	58.46	GGCAAAAGAAATGAGACTCTTATATCC	58.44	193	Scaffold229:375610-375669|motif:AAT	CTAACTAAGAAAAGTTGACTAATGGTGTTTCGTTACAATTTTAGATTATAGCTTATTTTACTATTTTAGCTTGTTTTGCACCCAAAATAATAATAATAACAATAATAATAATAATAATAATAATAATAATAATAATAATAATAATAATAATAATAATAATAAAATTCTTAAGCTACAATTTGTAGCTTTTTTTTTAGCTTATTTGAAAACCTTAAATACATATATGGATATAAGAGTCTCATTTCTTTTGCCTTAATTAT	non-genic		na	na	na	na	na	na	na	na	na	na
296	CSSssr016925	Scaffold231	GA	2	25	148270	148319	50	AGGAAGAATTTTCACAGAGAGCC	58.67	TCGTCATCCTTTTTCACGCC	58.85	159	Scaffold231:148270-148319|motif:GA	TAGACTTAGGTTTATATATATAGTATAATATAATAGTCAATGAGATATAATATTAACTTAGGTTTAATCACTTTTTGAGGAAGAATTTTCACAGAGAGCCGAGAGAGAGAGAGAGAGAGAGAGAGAGAGAGAGAGAGAGAGAGAGAGAGAAAAGAAGAAGAGAGAGAGAGAGAGAGAGAGAGAGAGAGAGAAATCAAAACATAGAGTGTTGTGTGTGGCGTGAAAAAGGATGACGAAAGAGAAAAGAAAA	non-genic		na	na	na	na	na	na	na	na	na	na
297	CSSssr016929	Scaffold231	GAA	3	18	180906	180959	54	TAGCCTGGCTTGAAGTGAGG	59.38	AAGTTGGAGAACCCTCAGGC	59.6	192	Scaffold231:180906-180959|motif:GAA	ACTATAATCCATAAAAACCCTAGCCTGGCTTGAAGTGAGGGAACCCTCATGGTTAGGACCAGTGGGTACTACTGGAAACAAACTAATTGGTTTAATAGTTGAAGAAGAAGAAGAAGAAGAAGAAGAAGAAGAAGAAGAAGAAGAAGAAGAAGAACCCCCCAAATGTGAGACTAGTCCTCTAATAGGTACTGAGCCTGAGGGTTCTCCAACTTCATAAACTCCACTGGAACCAACGATCAATGGTGGTGGAACCA	non-genic		na	na	na	na	na	na	na	na	na	na
298	CSSssr016981	Scaffold231	AAT	3	19	1060787	1060843	57	ATTTTCTTCAAGAACCAACGTGG	58.07	TGTTTCTCGATTTTGTTACAGAGC	58.01	156	Scaffold231:1060787-1060843|motif:AAT	ATTCCAAAAAATTTTGAAAATGCTTCAAGAACCATACTTTCTCATGAATTTTCTTCAAGAACCAACGTGGAACAAAAAAAATTGTGATGTCAACACTTTGAATAATAATAATAATAATAATAATAATAATAATAATAATAATAATAATAATAATAATATATTTGATTAAAAAAAGAGTAGCTCTGTAACAAAATCGAGAAACATCTCATTACCAAAACAACAAAGGTAGTTTCTGAAACAGAGATACTCTCTTCAGG	non-genic		na	na	na	na	na	na	na	na	na	na
299	CSSssr017053	Scaffold236	TCT	3	26	201428	201505	78	TTTGAAGCCAAGGACCCTCC	59.89	ACTACTTACCAAAGCAGACCACC	60.24	221	Scaffold236:201428-201505|motif:TCT	TTTGTGACTTACAGGTGGACTTTTTCTGTCAATTTTTGGATTGTTATTTATGATTTGAAGCCAAGGACCCTCCGTAAGCTTCGAATAGACAGGTAGGTAATCTTCTTCTTCTTCTTCTTCTTCTTCTTCTTCTTCTTCTTCTTCTTCTTCTTCTTCTTCTTCTTCTTCTTCTTCTTCTTTACAAGTTCTCAGCTAATTAAAATGCCCTTTTTTTCTTTTTCTTTTTTCTCTTTCTTTCTAACAAATTGTGAGGTGGTCTGCTTTGGTAAGTAGTGTTT	non-genic		na	na	na	na	na	na	na	na	na	na
300	CSSssr017153	Scaffold236	AG	2	27	1714117	1714170	54	GAAGGCTTGGATACGGGAGG	59.89	ACACGCACAGACCAAATAAACC	59.71	150	Scaffold236:1714117-1714170|motif:AG	AGGATCAACTTAGGGTCTAGGGCCCTATCAGAAATGAAAGATGAAGGCTTGGATACGGGAGGCGACAACAATGGCAAGACGACAACAGCGAATCTGAAGAAGAGAGAGAGAGAGAGAGAGAGAGAGAGAGAGAGAGAGAGAGAGAGAGAGAGAGAAGAGGGGAAGGGTTTGGTTTATTTGGTCTGTGCGTGTATACCATATATATATGCATGGTTTTTTTTGGGTCATTTTGCGTAATCATGTCCTTATGAACA	non-genic		na	na	na	na	na	na	na	na	na	na
301	CSSssr017239	Scaffold237	ATT	3	20	685565	685624	60	na	na	na	na	na	Scaffold237:685565-685624|motif:ATT	CCAATAATAAATATTACTCATCTATTTACATTTAACATTAGTAATGTTAAGATTAGTTAAGTGTTCAGAATCCTCTACTTCATTAATCTAGTTACTCAAAATTATTATTATTATTATTATTATTATTATTATTATTATTATTATTATTATTATTATTATTTGTTTTATTAAAAAAACATAAGTTAGAGTGCATTTTGTATTGTTTTAGTTTTATTATCGAAAGAAAACACATAAATTAACACAAAATATTTATTTATTAG	non-genic		na	na	na	na	na	na	na	na	na	na
302	CSSssr017265	Scaffold237	TTTC	4	124	1199109	1199604	496	na	na	na	na	na	Scaffold237:1199109-1199604|motif:TTTC	GGGGAAGGCATGTGCTCATAAAGCTCTCATGTTAGATCACTTTTGTTTTTGACCAGACATCATAAACTTAACAAGATCCTCTTCTCTTCTCTTCTTTTATTTTCTTTCTTTCTTTCTTTCTTTCTTTCTTTCTTTCTTTCTTTCTTTCTTTCTTTCTTTCTTTCTTTCTTTCTTTCTTTCTTTCTTTCTTTCTTTCTTTCTTTCTTTCTTTCTTTCTTTCTTTCTTTCTTTCTTTCTTTCTTTCTTTCTTTCTTTCTTTCTTTCTTTCTTTCTTTCTTTCTTTCTTTCTTTCTTTCTTTCTTTCTTTCTTTCTTTCTTTCTTTCTTTCTTTCTTTCTTTCTTTCTTTCTTTCTTTCTTTCTTTCTTTCTTTCTTTCTTTCTTTCTTTCTTTCTTTCTTT…	genic	TEA009377.1	AROC1_SOLLCChorismate synthase 1, chloroplastic OS=Solanum lycopersicum OX=4081 GN=CS1 PE=2 SV=1	2481	1.23081e-116	72.56	F:GO:0004107; C:GO:0005829; P:GO:0009073; P:GO:0009423; C:GO:0009536; F:GO:0010181	F:chorismate synthase activity; C:cytosol; P:aromatic amino acid family biosynthetic process; P:chorismate biosynthetic process; C:plastid; F:FMN binding	EC:4.2.3.5	Chorismate synthase	F:GO:0004107; F:GO:0004672; P:GO:0006468; P:GO:0009073	F:chorismate synthase activity; F:protein kinase activity; P:protein phosphorylation; P:aromatic amino acid family biosynthetic process
303	CSSssr017314	Scaffold237	AAT	3	18	1815565	1815618	54	GCTCTAAAGAAGGCAATGTCCC	59.31	TGACATGCTAGAGCGCTGG	59.86	209	Scaffold237:1815565-1815618|motif:AAT	TTCATGGTGGTGGCAATGAGAAATTATTGTTCTGGAATTTTTGCTCTAAAGAAGGCAATGTCCCATATTGTACTCAATATTATCTCACAATAAACAACTGAATAATAATAATAATAATAATAATAATAATAATAATAATAATAATAATAATAATCCGAATGATTGTCATGAAGCTACAAAACCATCATTTAGGAACTTTGGTAAATGTACATTACCTGAAAATACAGTTGCTCCAGCGCTCTAGCATGTCACCA	genic	TEA009366.1	TROPC_TALSN2-oxoglutarate-dependent dioxygenase tropC OS=Talaromyces stipitatus (strain ATCC 10500 / CBS 375.48 / QM 6759 / NRRL 1006) OX=441959 GN=tropC PE=1 SV=1	1560	7.10747e-23	43.55	F:GO:0005506; F:GO:0016491; F:GO:0046872; P:GO:0055114	F:iron ion binding; F:oxidoreductase activity; F:metal ion binding; P:oxidation-reduction process	na	na	F:GO:0016491; P:GO:0055114	F:oxidoreductase activity; P:oxidation-reduction process
304	CSSssr017368	Scaffold237	TC	2	25	2233661	2233710	50	GGCGCTTAACACAGTTCTCG	59.56	CTGAACCCTAACGACCTCCG	59.83	185	Scaffold237:2233661-2233710|motif:TC	ACTCTAGATCAGAGTTCCAGCGTGGTGAGTTCTATCGTTCTCCAACGATCTCGTTGGCGCTTAACACAGTTCTCGAGATTGGTGAGTTCTATCACTCATTTCTCTCTCTCTCTCTCTCTCTCTCTCTCTCTCTCTCTCTCTCTCTCTCTCGTTCTCTCTTGTTCTCTGGCTATTCACGACCCCTCTTACAACGACGTGTGTTCGGGGACTACGAACCACTCGGAGGTCGTTAGGGTTCAGTATGATCCCA	non-genic		na	na	na	na	na	na	na	na	na	na
305	CSSssr017397	Scaffold238	CT	2	30	129201	129260	60	CGCCTATCTTCAAACAACCCC	59.26	ATAGAGCCTGCCCAATCTGC	59.89	201	Scaffold238:129201-129260|motif:CT	GCTCTCTATTTTCGCACCTAACAACACCATCATCACCATTTTTTTGCTACTACCAGTTCGCCTATCTTCAAACAACCCCAAGATCAAGTATGGGTCCGTCCTCTCTCTCTCTCTCTCTCTCTCTCTCTCTCTCTCTCTCTCTCTCTCTCTCTCTCTCTCTATTTCTCCTTTTTTCTTTCCCTGGAAAAGGAATTTTGTTCTCTAATTATGGTCACTTGAGGTTAGAAACATTCACAGATGCAGATTGGGCAGGCTCTATA	non-genic		na	na	na	na	na	na	na	na	na	na
306	CSSssr017485	Scaffold238	TAT	3	17	1345227	1345277	51	CGTGAATTAATAATGAACTTGGAGTCG	59.15	ACCATGTCATCCTCCACCG	59.09	196	Scaffold238:1345227-1345277|motif:TAT	AAAATAAGGAAATTTGTTTTTTTTTTTTTGGAAAGAAAATGAAATCATAACCCTTCGTGAATTAATAATGAACTTGGAGTCGGATTTTGAGACATTTACATATTATTATTATTATTATTATTATTATTATTATTATTATTATTATTATTATTGGACTGAAGGTCTTGTGGGAATTGGATTGTTGTCTTATGTGTATTTAATACATATGCTTAGAGGTTTTGTCATTGGTCATCGGTGGAGGATGACATGGT	non-genic		na	na	na	na	na	na	na	na	na	na
307	CSSssr017491	Scaffold238	TATC	4	78	1418487	1418798	312	na	na	na	na	na	Scaffold238:1418487-1418798|motif:TATC	TCTCCCATACACCATGGCTAGTGATGAGATTGTTAAATTATTTTTATAAAAAAATCTTAAAAAAATAATTTGTATATTAAAAAAATATCTAAAACAAACATATCTATCTATCTATCTATCTATCTATCTATCTATCTATCTATCTATCTATCTATCTATCTATCTATCTATCTATCTATCTATCTATCTATCTATCTATCTATCTATCTATCTATCTATCTATCTATCTATCTATCTATCTATCTATCTATCTATCTATCTATCTATCTATCTATCTATCTATCTATCTATCTATCTATCTATCTATCTATCTATCTATCTATCTATCTATCTATCTATCTATCTATCTATCTATCTATCTATCTATCTATCTATCTATCTATCTATCTATCTATCTAT…	genic	TEA020087.1	PHSH_SOLTUAlpha-glucan phosphorylase, H isozyme OS=Solanum tuberosum OX=4113 PE=1 SV=1	1632	5.21355e-136	65.82	F:GO:0016757	F:transferase activity, transferring glycosyl groups	na	na	P:GO:0005975; F:GO:0008184	P:carbohydrate metabolic process; F:glycogen phosphorylase activity
308	CSSssr017495	Scaffold239	AAT	3	17	714	764	51	na	na	na	na	na	Scaffold239:714-764|motif:AAT	GTCACAAGAACACTTACAGTAAAAGAAGGTTAGTGTTGTTAGAAAACCCTTTTAGAAGTTATTAGTTTTGAACAACACAAAGTTGTAAGTAATTTGCAAAAATAATAATAATAATAATAATAATAATAATAATAATAATAATAATAATAATTGTATGATTTAGTTTGAGTATTGTGATTTTAAGACATTTAATTTGGTTAACCATAAAGAAAGTAATTACTTAATTACGACATTGTTTTTATTTTTATAAT	non-genic		na	na	na	na	na	na	na	na	na	na
309	CSSssr017508	Scaffold242	AG	2	28	142094	142149	56	AGAGACAGAGATCGATCTATGCC	58.99	GAATGAAGGCCAAGCTCGC	59.57	174	Scaffold242:142094-142149|motif:AG	ANNNNNNNNNNNNNNNNNNNNNNNNNACATAGAGAGAGAGAGACAGAGATCGATCTATGCCTCAATATACTATATAATATATATGTATAACAAATCGAAAAGAGAGAGAGAGAGAGAGAGAGAGAGAGAGAGAGAGAGAGAGAGAGAGAGAGAGAGAATATTCCAGATCTAGAGTGAGGGTCGCGGCGGAGATGCGAGCTTGGCCTTCATTCCGCCGGATGGGTGTCACTGCGGAATCGGCGAGCCTTGGTCGATG	non-genic		na	na	na	na	na	na	na	na	na	na
310	CSSssr017688	Scaffold245	TCT	3	17	1451846	1451896	51	CCGACCTCCAATTCTTTCGC	59.27	GTCACTGAAATTGCTGACATTGC	59.33	137	Scaffold245:1451846-1451896|motif:TCT	TTTTTACTTTCCACTCAAACTCAAGTATAAAGTTTAATCAGCATTTCACTCAATATTAATTTAACCGACCTCCAATTCTTTCGCATATTACTTTCGTTTCTCTTCTTCTTCTTCTTCTTCTTCTTCTTCTTCTTCTTCTTCTTCTTCTTCTACTTCTTCTTTTTCTTCTTCTGAACATGCAATGTCAGCAATTTCAGTGACATAGTATTTAGGTATAAGAGCAACTCCAACAAGGCTTTATATTTCTTCCT	non-genic		na	na	na	na	na	na	na	na	na	na
311	CSSssr017759	Scaffold245	AG	2	26	2288836	2288887	52	TGTGCCGAAGTTAAAGAGTTTGC	60.24	AAGACTTCACAGCAGCTCCC	59.96	172	Scaffold245:2288836-2288887|motif:AG	TCATGAACCTGTTATTAAGGATCAAAGTGGCAAAAACAAACTTTTTAGGTGCCAAAGTGAGAAAATGTTGAAAAAATGTGCCGAAGTTAAAGAGTTTGCAAGAGAGAGAGAGAGAGAGAGAGAGAGAGAGAGAGAGAGAGAGAGAGAGAGAGATACCTTGAGGAATGTTAGAGGACCATGGTTTTTAAGCAGTCCTGCTTCTGCACCATCAACCAGAAATCTCACAGTGGGAGCTGCTGTGAAGTCTTTCTG	non-genic		na	na	na	na	na	na	na	na	na	na
312	CSSssr017764	Scaffold247	AAT	3	18	93048	93101	54	na	na	na	na	na	Scaffold247:93048-93101|motif:AAT	AATTGGTGTAATTTGCACAATTATCCTCGACTTTTTCATTAAAATGAATATTGATCATTTTTTTAATTTTCAAAGCTTTAATAAACATAAATGACAACAAAATAATAATAATAATAATAATAATAATAATAATAATAATAATAATAATAATAATAAATTATATTCAGTGTGTTTAGTATCAGTTTTTTGAAAATTGAATTCTTTGTTTTTCGTATTTTTTGTTTTTACTGAATATTTTTAAAATTTTTAGCAAT	genic	TEA005214.1	UGT2_GARJA7-deoxyloganetin glucosyltransferase OS=Gardenia jasminoides OX=114476 GN=UGT85A24 PE=1 SV=1	1452	0	74.76	F:GO:0015020; C:GO:0043231; F:GO:0050403; F:GO:0050502; P:GO:1900994	F:glucuronosyltransferase activity; C:intracellular membrane-bounded organelle; F:trans-zeatin O-beta-D-glucosyltransferase activity; F:cis-zeatin O-beta-D-glucosyltransferase activity; P:(-)-secologanin biosynthetic process	EC:2.4.1.17; EC:2.4.1.203; EC:2.4.1.215	Glucuronosyltransferase; Trans-zeatin O-beta-D-glucosyltransferase; Cis-zeatin O-beta-D-glucosyltransferase	F:GO:0016758	F:transferase activity, transferring hexosyl groups
313	CSSssr017785	Scaffold247	ATA	3	28	351737	351820	84	na	na	na	na	na	Scaffold247:351737-351820|motif:ATA	AAGGTGAAAAATACAATGTGAATATTCACAATTTACAATTAACATACAGCTAACCTTAGAAAAACTAAATTCATACCAATGTGAACATTCATGCTACAACATAATAATAATAATAATAATAATAATAATAATAATAATAATAATAATAATAATAATAATAATAATAATAATAATAATAATAATAAAACCTATTTCAATTGTTTAATGGTAACAAAAAATAATTGTTCAAATAACAAGTATAGTAACAAATAACCAATAATATGTGAACATTCACATCATGCAAA	non-genic		na	na	na	na	na	na	na	na	na	na
314	CSSssr017796	Scaffold247	TTA	3	25	491140	491214	75	na	na	na	na	na	Scaffold247:491140-491214|motif:TTA	TTTTTCCCTCCATAGTGATAATCATCAAATCACTTCAATTTGGAAAGTAAATCAATTTTTGAATTGTTTTTAATTTTATAACACATTTATTTATACTCATTTATTATTATTATTATTATTATTATTATTATTATTATTATTATTATTATTATTATTATTATTATTATTATTATTATAGTGGCTCGGGTTAAGACCCGATCCTTATATATTCTTTGATCCAGGATCCAATTCATTGTTGTTATTTATACTCCTTATTGTCTTGTTATGATGTGGGA	non-genic		na	na	na	na	na	na	na	na	na	na
315	CSSssr017807	Scaffold247	TC	2	26	828166	828217	52	na	na	na	na	na	Scaffold247:828166-828217|motif:TC	CTCTCTCTCTGAATGTGAATTTTGAAAAACTGTGAATCTGATAAATAAATAACTCAAAAAATTCCTCTTTAACTAAACCTTATATATGTGGTACACATATTCTCTCTCTCTCTCTCTCTCTCTCTCTCTCTCTCTCTCTCTCTCTCTCTCTCTTCAAAATTGATTCCATAACTTATAAAACATCTTCAAATTTCTAGAGATAATTTTAAATTGGACCCAAAGCCTTTATTCAAGCAACTCTGATGGGATAAA	non-genic		na	na	na	na	na	na	na	na	na	na
316	CSSssr017851	Scaffold248	TTA	3	18	527215	527268	54	ACAGATGCCACATTCCTCTCC	59.79	CAAATCTTGACCTGCCACCG	59.48	158	Scaffold248:527215-527268|motif:TTA	ACTAAATCTAAATCATATATATTCTGTACAAGTGTCTTAACTTACAGATGCCACATTCCTCTCCTAATTAATTCACAGATTTGTTTGGATAACTATCTGCTTATTATTATTATTATTATTATTATTATTATTATTATTATTATTATTATTATTATTCCCTAGATCTAGCGTTTTCAGAGAGCGGTGGCAGGTCAAGATTTGTTGACAATGGTGGGAGGTGATGGCAGCGGAGGTGGGTTATGATTTGGCGACTG	non-genic		na	na	na	na	na	na	na	na	na	na
317	CSSssr017855	Scaffold248	GA	2	28	551134	551189	56	AGAGAGAGAGAGACAGACTGGG	59.76	CCACCCTTGAAAATACCAATTCTCC	60.11	173	Scaffold248:551134-551189|motif:GA	GCATCATGGTATTTACCCGAAAGAACACTCACGATTAGTGAATGAATGACTTGCAGCCTAGTTTTAAAATGGAAGAGAGAGAGAGACAGACTGGGTAATTGAGAGAGAGAGAGAGAGAGAGAGAGAGAGAGAGAGAGAGAGAGAGAGAGAGAGAGACTGGGTAATTGATTGAATGATGGAGACAAATCAACATTCCATAAAAGAATTCAAAAGGCATCATTGGAGAATTGGTATTTTCAAGGGTGGGATAGAAGGG	non-genic		na	na	na	na	na	na	na	na	na	na
318	CSSssr017871	Scaffold248	GGCGGT	6	9	709588	709641	54	na	na	na	na	na	Scaffold248:709588-709641|motif:GGCGGT	AGTGGTGATTGTGATGATGATATGGTAGTGATTATGAAATGATGTTGGTACTTATAGTAACAATGACATTGGTGATGAAGGTAGTAGTAGTAGTAGTAGCGGCGGTGGCGGTGGCGGTGGCGGTGGCGGTGGCGGTGGCGGTGGCGGTGGCGGTAAGTTTATAATAGTGTATGTCGATATATATATTTTGATTTAAATAAGTTGATATTTTATGTTTAATATTTATAAATTCAGTTATAATTAATCAAGTTTTA	non-genic		na	na	na	na	na	na	na	na	na	na
319	CSSssr017986	Scaffold251	TGT	3	17	575969	576019	51	CTCTCTCTCTGTCGGTGGG	58.51	GAAAGAGAGATGACGGAGAGGG	59.64	213	Scaffold251:575969-576019|motif:TGT	CTCTCTCTCTGTCGGTGGGAACAATAATTTTTTTTATTTATTTTGTTATGATTCTTGGTTGTTGATGATTACCTGTTGTTGGTTATTGTTGATGATGATGTGTTGTTGTTGTTGTTGTTGTTGTTGTTGTTGTTGTTGTTGTTGTTGTTGTTATTGTTAATATTGATGCTCTCTCTCTCTCTCTCTCGGTTCCCTCTCCGTCATCTCTCTTTCTTCTTTCTTCCTCTCTGTTTCAAAGAGAAAAGAGAAAG	non-genic		na	na	na	na	na	na	na	na	na	na
320	CSSssr018021	Scaffold251	TTA	3	23	1024054	1024122	69	TGAGGGCAATCAAAAAGGGC	59.02	AACTAATAAGAACATGTATTGGCTGC	58.29	212	Scaffold251:1024054-1024122|motif:TTA	GCCAATTTACAAAAATGAGGGCAATCAAAAAGGGCACGTATTCTTCTATTTACTCATTTACCCATTCTACAAATTCATGCCAAATATCTAATCAGCCCAGTTATTATTATTATTATTATTATTATTATTATTATTATTATTATTATTATTATTATTATTATTATTATTACTACTACTACTTTTGATAAATAAAAATAATCAGCAGCCAATACATGTTCTTATTAGTTTTTTTGTTTAGGATTATTTCTGCAATCCTCTTGATAAATAAC	non-genic		na	na	na	na	na	na	na	na	na	na
321	CSSssr018028	Scaffold251	AAT	3	48	1113623	1113766	144	na	na	na	na	na	Scaffold251:1113623-1113766|motif:AAT	ATAAAAAATAAAAAATAAAAAAATCTCAGCCATTCAAACAAAATGTAAAATTAAAAATAAAAAAAGAACCATTCTCCCTTATTCAAAAATAAATAAATAAAATAATAATAATAATAATAATAATAATAATAATAATAATAATAATAATAATAATAATAATAATAATAATAATAATAATAATAATAATAATAATAATAATAATAATAATAATAATAATAATAATAATAATAATAATAATAATAATGTATGTGTCTTAGATTCACACACACTGTGTAATATCTGTCTTAGATTATTCTCACACACTTACATACACCTACAGAATTTGGGATTGGTGCTGTACATGA	genic	TEA029909.1	RCF3_ARATHRNA-binding KH domain-containing protein RCF3 OS=Arabidopsis thaliana OX=3702 GN=RCF3 PE=1 SV=1	2238	2.67573e-46	55.51	na	na	na	na	F:GO:0003676; F:GO:0003723	F:nucleic acid binding; F:RNA binding
322	CSSssr018045	Scaffold251	ATA	3	20	1282288	1282347	60	AGAACATTAAATTCTCGTAAAGCAGC	58.76	TGTGTTGTTGTTTTTGATAAACTTGC	58.49	213	Scaffold251:1282288-1282347|motif:ATA	CCAGCCAAAACCACGGGCATTATAAGAACATTAAATTCTCGTAAAGCAGCTTTCATAAGTTTTATTTTATTTTCATTTTTATTTTTTTGGAGTAGCTTTCATAATAATAATAATAATAATAATAATAATAATAATAATAATAATAATAATAATAATAATAAATATTTAATGAGAGAAATGGTTGGTCTATAAGACTTACCTTTAAGTTCATGCAAGTTTATCAAAAACAACAACACAACACAAGACTACCATTTGTCAAA	non-genic		na	na	na	na	na	na	na	na	na	na
323	CSSssr018074	Scaffold251	TTC	3	270	1595118	1595927	810	na	na	na	na	na	Scaffold251:1595118-1595927|motif:TTC	TTTGTGTTTTATTTTACTAAACTACTAATGTCTAACTTAAAAAAAAGGGGGAAATTTTTATGGAGGAATTTCATTTCAGTGCAACTTAATTTTTTTTTTTTTCTTCTTCTTCTTCTTCTTCTTCTTCTTCTTCTTCTTCTTCTTCTTCTTCTTCTTCTTCTTCTTCTTCTTCTTCTTCTTCTTCTTCTTCTTCTTCTTCTTCTTCTTCTTCTTCTTCTTCTTCTTCTTCTTCTTCTTCTTCTTCTTCTTCTTCTTCTTCTTCTTCTTCTTCTTCTTCTTCTTCTTCTTCTTCTTCTTCTTCTTCTTCTTCTTCTTCTTCTTCTTCTTCTTCTTCTTCTTCTTCTTCTTCTTCTTCTTCTTCTTCTTCTTCTTCTTCTTCTTCTTCTTCTTCTTCTTCTT…	non-genic		na	na	na	na	na	na	na	na	na	na
324	CSSssr018190	Scaffold251	TC	2	25	3095841	3095890	50	na	na	na	na	na	Scaffold251:3095841-3095890|motif:TC	GGATCTGACTGGCAATAAGCTTTCTGGAACCATCCCTATCTCTAATGGGAGCACACCTGGTCTGGATAAGCTAGTTAAAGCAAAGCACTTGTATGTCTAATCTCTCTCTCTCTCTCTCTCTCTCTCTCTCTCTCTCTCTCTCTCTCTCTCTGTGTATGTATTAACTAAAAATCTATTTGTTGTTTATTTCTATACACTAATGACCTTAGATTCTCTATACTATTCACAGTCGTTGTGGAAGCAATCAGCT	genic	TEA029881.1	Y5977_ARATHProbable leucine-rich repeat receptor-like protein kinase At5g49770 OS=Arabidopsis thaliana OX=3702 GN=At5g49770 PE=1 SV=1	2553	6.79819e-149	59.08	na	na	na	na	F:GO:0004672; F:GO:0005524; P:GO:0006468	F:protein kinase activity; F:ATP binding; P:protein phosphorylation
325	CSSssr018251	Scaffold251	AAG	3	19	3787285	3787341	57	AGAGAGAGAGAGAGAAATACAAAAGC	58.45	GGATGGCTTAACCCATGATGG	58.76	204	Scaffold251:3787285-3787341|motif:AAG	ATAGATTTCCAACTTTCAGGTAAAATTTGAGTTAGAGAGAGAGAGAGAGAGAGAGAGAGAGAAATACAAAAGCATATGTTAAAATTTTGAATGTTTAAAAAAGAAGAAGAAGAAGAAGAAGAAGAAGAAGAAGAAGAAGAAGAAGAAGAAGAAGAAGAAATATCAATACATGATATGAAACCAAGATTTTTTGTTTTTTTGTTTTTGTGATAAGAAACAACAGTAGTATACCATCATGGGTTAAGCCATCCATAAAA	genic	TEA029900.1	MCE1_MOUSEmRNA-capping enzyme OS=Mus musculus OX=10090 GN=Rngtt PE=1 SV=1	1926	5.54141e-64	49.46	C:GO:0005634; P:GO:0006396; P:GO:0016311; F:GO:0016779; F:GO:0016791	C:nucleus; P:RNA processing; P:dephosphorylation; F:nucleotidyltransferase activity; F:phosphatase activity	EC:3.1.3.41	4-nitrophenylphosphatase	F:GO:0004484; P:GO:0006370; P:GO:0006470; F:GO:0008138; P:GO:0016311; F:GO:0016791	F:mRNA guanylyltransferase activity; P:7-methylguanosine mRNA capping; P:protein dephosphorylation; F:protein tyrosine/serine/threonine phosphatase activity; P:dephosphorylation; F:phosphatase activity
326	CSSssr018327	Scaffold253	AG	2	25	117885	117934	50	AGATGGAGATTAGTGATGAAGACGG	59.99	TCATCCAACGACTAAGAATCCCC	59.87	225	Scaffold253:117885-117934|motif:AG	GATAAAAGATGGAGATGGAGATTAGTGATGAAGACGGAGAGAGAGAGAGAGAGAGAGAAAACTTGTTGGATGATCAAACAAAGATTAGTGATGAAGATGAAGAGAGAGAGAGAGAGAGAGAGAGAGAGAGAGAGAGAGAGAGAGAGAGAGAACTTGTTGGATGATCAAAACAATTGACAAGTGGTGTTCAAGATGATGTTCGAATATTCCATAAGGGGATTCTTAGTCGTTGGATGATCAAAATATCTAA	non-genic		na	na	na	na	na	na	na	na	na	na
327	CSSssr018479	Scaffold257	CACACG	6	10	44370	44429	60	GGAGAAAGACGTGGGTTTGG	58.76	GCTAGTTAGCTTATTTATTCGAACCC	58.21	154	Scaffold257:44370-44429|motif:CACACG	GTATGCATGCATGCGATATACTAATTGAAATATGTCCCTAATCTAACCATCAAAACCGAATAAATAAAAGGGAGAAAGACGTGGGTTTGGAAGACATACACACACGCACACGCACACGCACACGCACACGCACACGCACACGCACACGCACACGCACACGCACACACACTTATTACAACATTATGCCCTCACGAATGAGGGTTCGAATAAATAAGCTAACTAGCTACGCTAACTATTATAACACTTAAAATGAATTAACT	non-genic		na	na	na	na	na	na	na	na	na	na
328	CSSssr018514	Scaffold257	TTC	3	17	439458	439508	51	AGGAGATGGCATTCTCACTATCG	59.74	CAAAATTTCTCTTTTATTTGCTGCAGC	59.47	186	Scaffold257:439458-439508|motif:TTC	CATGCACCAAACTTGACAAGAAAAAAATATAAAATAAAAAGGAGATGGCATTCTCACTATCGTTCTTTTTCTTTTTCTTTTTCTTTTTCTTTCTTTTCTTTTCTTCTTCTTCTTCTTCTTCTTCTTCTTCTTCTTCTTCTTCTTCTTCTTCATTTATTTTTATTTTTTTAAAGTTCAAAAACTAGCTAAAAACTTTTAGCTGCAGCAAATAAAAGAGAAATTTTGATTTATGTTACAATGCCATCTAACCA	non-genic		na	na	na	na	na	na	na	na	na	na
329	CSSssr018529	Scaffold257	ATT	3	18	643243	643296	54	GTATTTGCATGTATTGGAGATGGC	58.54	ACAGATAGTCCTTTGAAGCTTTCG	59.07	179	Scaffold257:643243-643296|motif:ATT	CTTTGGGAGACATTGGTTAATTTCCTTTAAGGTAAGACCAAAGTTTGGTATTTGCATGTATTGGAGATGGCTCCAAGATGTCTTCAAAGTAGTTCTATCAATTATTATTATTATTATTATTATTATTATTATTATTATTATTATTATTATTATTTGATATGAATCAAAACATGTGCTTCTAAAGTTCTTTTTGTTGAGACTTCGAAAGCTTCAAAGGACTATCTGTTACATCAACAACAGTTTTGGGTTTCAAA	non-genic		na	na	na	na	na	na	na	na	na	na
330	CSSssr018604	Scaffold257	TATC	4	13	1929439	1929490	52	CCACAAACACAAATGGTTCTCC	58.28	TTAGAGAATCACTTTTGTTCGTGC	58.01	185	Scaffold257:1929439-1929490|motif:TATC	ATTTAAATGTAAAACATACTGCCACAAACACAAATGGTTCTCCAAAGATAGAAATATACATGATAGATGAAAATGTATGAAAATTTTATTTTATTTTATTTATCTATCTATCTATCTATCTATCTATCTATCTATCTATCTATCTATCTATCTCTTCTTGTTTTAATGTTTCTTAAATATGAGCACGAACAAAAGTGATTCTCTAAAAATTGAAAATGCACATGAATAAATTAATGTTCATAGAGGTCATTT	genic	TEA001617.1	IDHC_SOLTUIsocitrate dehydrogenase	2247	9.30474e-25	91.38	F:GO:0000287; F:GO:0004450; P:GO:0006097; P:GO:0006099; P:GO:0006102; C:GO:0009507; F:GO:0051287	F:magnesium ion binding; F:isocitrate dehydrogenase (NADP+) activity; P:glyoxylate cycle; P:tricarboxylic acid cycle; P:isocitrate metabolic process; C:chloroplast; F:NAD binding	EC:1.1.1.42	Isocitrate dehydrogenase (NADP(+))	F:GO:0016616; P:GO:0055114	F:oxidoreductase activity, acting on the CH-OH group of donors, NAD or NADP as acceptor; P:oxidation-reduction process
331	CSSssr018623	Scaffold257	TC	2	27	2177191	2177244	54	na	na	na	na	na	Scaffold257:2177191-2177244|motif:TC	TGACCCTCAAATAAATTTTTTATTTTTTTTAGATTGAACCCTCAAATAAAATTTTAACTGTTTGCAAGTACAAAAGTTATGATATTTTGAGATACCTTCTTCTCTCTCTCTCTCTCTCTCTCTCTCTCTCTCTCTCTCTCTCTCTCTCTCTCTCTTTTTTTTTTTTTTTTATTTTGAGATACCTTCTTCTCTATCTCTCTCTCTCTCTCTCTCTCTTTTATTATTATTTTTTTATTGATCCTGGGGTGTTTTTT	genic	TEA001629.1	KIP1_PETINKinase-interacting protein 1 OS=Petunia integrifolia OX=4103 GN=KIP1 PE=1 SV=1	3294	0	65.31	F:GO:0003779; C:GO:0005737	F:actin binding; C:cytoplasm	na	na	F:GO:0003779	F:actin binding
332	CSSssr018628	Scaffold257	TTA	3	19	2221837	2221893	57	na	na	na	na	na	Scaffold257:2221837-2221893|motif:TTA	GCGGCCCGAATTAGGCGCTCGAGCGGCCCCATGTGGCGCACAAGCGGCCTAGCATTCAAAAAAAAAAAAAAAAAATTAAATTGCAAATTTTGTTTTGTTTTTATTATTATTATTATTATTATTATTATTATTATTATTATTATTATTATTATTATTATTTTCTTTCTTCTTACTTATTTAAACAAATGTATATTTATTTTATTTTATTTATTTATTTACAAATTTTATTCCTTATTTATTTACATATGAAAAAATAA	non-genic		na	na	na	na	na	na	na	na	na	na
333	CSSssr018738	Scaffold257	TC	2	25	3567885	3567934	50	AACTTTTTGCCTTCCCACGG	59.25	TGATAGTGGTGATGAATCATGAAGG	58.71	180	Scaffold257:3567885-3567934|motif:TC	CGTCCACATGTCTTAATCCTAGCAGCCCATATAACATAATGACAAAACTTTTTGCCTTCCCACGGTGAAAACATTTTTTGCCTTCTCTTCATTCATTGATTCTCTCTCTCTCTCTCTCTCTCTCTCTCTCTCTCTCTCTCTCTCTCTCTCTTCAAAGTCCAACGAGTTAGGATTTTTTACTAGGGGTGAGAAGTCACTCTCCTTCATGATTCATCACCACTATCATTCATTACACAGTTGAAATCTTAAA	non-genic		na	na	na	na	na	na	na	na	na	na
334	CSSssr018748	Scaffold257	AAACC	5	30	3777909	3778058	150	ATCCACTTCCCAAACGAGGC	60.32	GGGATTTTTGGGAGCACATGG	59.79	297	Scaffold257:3777909-3778058|motif:AAACC	TATCCACTTCCCAAACGAGGCCCATGTATGCTAACTTTTGTGGACACAGTGTTGGATGTAACATACTGTTGTCCTATACTCAATCTATATACAATGTCATAAACCAAACCAAACCAAACCAAACCAAACCAAACCAAACCAAACCAAACCAAACCAAACCAAACCAAACCAAACCAAACCAAACCAAACCAAACCAAACCAAACCAAACCAAACCAAACCAAACCAAACCAAACCAAACCAAACCAAACCAAACGGGTATCTCCTGTAAGATCTCATCCATGTGCTCCCAAAAATCCCTCTTAGTCTGATCATCTAACCCTACTTGAGGGGCGTAAGCGCTAATACTGTT	non-genic		na	na	na	na	na	na	na	na	na	na
335	CSSssr018849	Scaffold257	ATT	3	20	5263789	5263848	60	na	na	na	na	na	Scaffold257:5263789-5263848|motif:ATT	TTAGTTTCTGCTGTGGACATGTTAATTTACGATTATACTATTAGATTTTTTTATTTTTTATTTTTTTTAAAAAATAGAAAAATACCCAAATGGACTATAGATTATTATTATTATTATTATTATTATTATTATTATTATTATTATTATTATTATTATTATTTATGAGAAATGTAGACAAGTAGTGAATAATAAAAAATAAGAGTTAATTGATGAAGTTAATTCACAACTTATTTAACAAACATTATCCAGCAACTTAAATC	non-genic		na	na	na	na	na	na	na	na	na	na
336	CSSssr018944	Scaffold257	AAAAT	5	175	6178901	6179775	875	na	na	na	na	na	Scaffold257:6178901-6179775|motif:AAAAT	CCATCCACCTGAGTTTGTCCCTCTCTCTCCTACGTTTGCTTTCAAATTTAATTATTTTTTTTTTCCTTTCTTTATTTTATTGTCTCAAAAAAAAATAAAAAAAATAAAATAAAATAAAATAAAATAAAATAAAATAAAATAAAATAAAATAAAATAAAATAAAATAAAATAAAATAAAATAAAATAAAATAAAATAAAATAAAATAAAATAAAATAAAATAAAATAAAATAAAATAAAATAAAATAAAATAAAATAAAATAAAATAAAATAAAATAAAATAAAATAAAATAAAATAAAATAAAATAAAATAAAATAAAATAAAATAAAATAAAATAAAATAAAATAAAATAAAATAAAATAAAATAAAATAAAATAAAATAAAATAAAATAAAATAAAA…	non-genic		na	na	na	na	na	na	na	na	na	na
337	CSSssr019017	Scaffold257	CCA	3	152	7237553	7238008	456	na	na	na	na	na	Scaffold257:7237553-7238008|motif:CCA	CCTGCCACCACCACACACCACCCACCTGCCACCACCACACATCACCACCCACCAGCCACCACCCACCTACCACCCACTCGCCACCACCACCCACCCCTCGCCACCACCACCACCACCACCACCACCACCACCACCACCACCACCACCACCACCACCACCACCACCACCACCACCACCACCACCACCACCACCACCACCACCACCACCACCACCACCACCACCACCACCACCACCACCACCACCACCACCACCACCACCACCACCACCACCACCACCACCACCACCACCACCACCACCACCACCACCACCACCACCACCACCACCACCACCACCACCACCACCACCACCACCACCACCACCACCACCACCACCACCACCACCACCACCACCACCACCACC…	genic	TEA001649.1	RLP7_ARATHReceptor-like protein 7 OS=Arabidopsis thaliana OX=3702 GN=RLP7 PE=3 SV=2	3693	9.67145e-63	47.35	na	na	na	na	F:GO:0005515	F:protein binding
338	CSSssr019050	Scaffold258	AAT	3	21	349214	349276	63	TTATCTTTCACACAAAAACCCTTCC	58.19	TCCTTGTAGATGGAGCCAAGC	59.79	196	Scaffold258:349214-349276|motif:AAT	AAGCAACAATAGAATACTAACTTTACAAGTTAACTAGCATCAATTATCTTTCACACAAAAACCCTTCCATTATTTGAGTACGTCTAAGAGAAAATTAAAAAATAATAATAATAATAATAATAATAATAATAATAATAATAATAATAATAATAATAATAATAATCTGTAAACAATTGTAAGTAAACTGCACCAAAAGAAGTTAAAAAGACTTGCCTTGAGCTTGGCTCCATCTACAAGGAATTCAATGACACATGGTTATTATA	genic	TEA009544.1	GLK1_ARATHTranscription activator GLK1 OS=Arabidopsis thaliana OX=3702 GN=GLK1 PE=1 SV=2	1128	1.95049e-39	57.25	P:GO:0006355; P:GO:0048522	P:regulation of transcription, DNA-templated; P:positive regulation of cellular process	na	na	F:GO:0003677	F:DNA binding
339	CSSssr019090	Scaffold258	TTA	3	25	1074776	1074850	75	na	na	na	na	na	Scaffold258:1074776-1074850|motif:TTA	AAAGGCATTTATAGGTTGTTCTACCTTAAATGCATGTTACAACCTTTTTGTATGTTTGAATTAACTGATATTTTCCAGTGGGTGCAATTATTATTATTATTTATTATTATTATTATTATTATTATTATTATTATTATTATTATTATTATTATTATTATTATTATTATTATTATTATTTTGTGTANNNNNNNNNNNNNNNNNNNNNNNNNNNNNNNNNNNNNNNNNNNNNNNNNNNNNNNNNNNNNNNNNNNNNNNNNNNNNNNNNNNNNNNNNNN	non-genic		na	na	na	na	na	na	na	na	na	na
340	CSSssr019094	Scaffold258	TAA	3	166	1123676	1124173	498	na	na	na	na	na	Scaffold258:1123676-1124173|motif:TAA	NNNNNNNNNNNNNNNNNNNNNNNNNNNNNNNNNNNNNNNNNNNNNNNNNNNNNNNNNNNNNNNNNNNNNNNNNNNNNNNNNNNNNNNNNNNNNNNNNNNNTAATAATAATAATAATAATAATAATAATAATAATAATAATAATAATAATAATAATAATAATAATAATAATAATAATAATAATAATAATAATAATAATAATAATAATAATAATAATAATAATAATAATAATAATAATAATAATAATAATAATAATAATAATAATAATAATAATAATAATAATAATAATAATAATAATAATAATAATAATAATAATAATAATAATAATAATAATAATAATAATAATAATAATAATAATAATAATAATAATAATAATAATAATAATAATAATAATAATAATA…	non-genic		na	na	na	na	na	na	na	na	na	na
341	CSSssr019138	Scaffold258	TC	2	28	1592217	1592272	56	CAATCTCCTTCCCAAGCAATCC	59.31	CACCACTTATAGCAACAGCCG	59.33	110	Scaffold258:1592217-1592272|motif:TC	TAACTACACGAAAGCCTTACCTAAAAGAAACAATAGCATACGTGAATATATATAAAATACTTACTTGCTCCTTCTTTCAATCTCCTTCCCAAGCAATCCTTCTCTCTCTCTCTCTCTCTCTCTCTCTCTCTCTCTCTCTCTCTCTCTCTCTCTCTCTTCCTCCTTACGGCTGTTGCTATAAGTGGTGAACAAATAATAGAGTAGGGTTTGTGTTTATTTTATTTTATACTAGTGGTGGGCACACATAGATCATATA	non-genic		na	na	na	na	na	na	na	na	na	na
342	CSSssr019213	Scaffold261	ATAC	4	16	526791	526854	64	CACCAACCAACCAACCAACC	59.82	AGGTCTTCGGCAATTTCCCC	60.32	195	Scaffold261:526791-526854|motif:ATAC	TTCATGCAACCCTCAACATCACCAACCAACCAACCAACCAACCAACCAACCAAAACCCAAATTTGAAATTAAAACAAGCATAATCAAATATGATATATATATACATACATACATACATACATACATACATACATACATACATACATACATACATACATACATACATAGATACATACATAAAAGGAAAGAAGAGAGGGGAAATTGCCGAAGACCTATTAGTCCCGCAAAATGGTGGAGATAAGAGAGCGACAGATTTGAGGCAGG	non-genic		na	na	na	na	na	na	na	na	na	na
343	CSSssr019236	Scaffold261	AAT	3	18	744307	744360	54	GATGCAGAAGAACAGTGGCC	59.19	AGAAGGCTGAACTTGCAAGC	59.04	168	Scaffold261:744307-744360|motif:AAT	AGAAAAACAGTGGCTTAAAAAGGTGCAGAAATAGTGGCTTAAAAGATGCAGAAGAACAGTGGCCTAAAAAAGAAATTACGAAATAGAAAAACATAAGGAAAATAATAATAATAATAATAATAATAATAATAATAATAATAATAATAATAATAATATTGATATGTGAAACAAAAATAGTAAAAGAGTATAGAAGCTTGCAAGTTCAGCCTTCTGATATGTTACTATAGTAACAGAGTATGAGGATGAACCTATAG	non-genic		na	na	na	na	na	na	na	na	na	na
344	CSSssr019258	Scaffold261	TTTTA	5	10	1074140	1074189	50	GTGTGGTTGGTTTGTGTGGG	59.83	TTCCAATTTGCACAACCAACC	58.09	169	Scaffold261:1074140-1074189|motif:TTTTA	GACGGAGGAAAGAAGAAGAGATCTGCAGCAGAGTAGAGAAGAAAAATCCCACTGTGGGTGTGGTTGGTTTGTGTGGGTTCTGTTTGTTTGTGGTTTTTTTTTTTATTTTATTTTATTTTATTTTATTTTATTTTATTTTATTTTATTTTATTTTTTTTTCGTGTAAAATTGGGATCAGGATTGATACCTGAGATGAATAAAATATGGTTGGTTGTGCAAATTGGAAATTGGGTTGTTTTTTTTTTTTTTT	non-genic		na	na	na	na	na	na	na	na	na	na
345	CSSssr019263	Scaffold261	TAT	3	24	1318173	1318244	72	na	na	na	na	na	Scaffold261:1318173-1318244|motif:TAT	AGATAGTTATATTATTAAATCATAATTTAAATTTAAATATTGTCATATTTTTTTTAGATCCATATCTAAATTCTTATATTCTTCATTTATGTGTGGTTTCTATTATTATTATTATTATTATTATTATTATTATTATTATTATTATTATTATTATTATTATTATTATTATTATTAAATAGATAGTTATATTAAAAAAAATAGATGGTTATATTATTAAATCATAATTTAAATTTAAACATTGTCATATTTTTTTTAGATCCATATCTAAATTT	non-genic		na	na	na	na	na	na	na	na	na	na
346	CSSssr019366	Scaffold262	TGTTTT	6	191	1277562	1278707	1146	na	na	na	na	na	Scaffold262:1277562-1278707|motif:TGTTTT	ATAAATAAGCATATAAAAATTGATAAATAATTTATAAAAATTAATTCCATAGTCTACAGATAAAGATAAAGATTAACTAATTGATTTACAAAAAAAAAAATGTTTTTGTTTTTGTTTTTGTTTTTGTTTTTGTTTTTGTTTTTGTTTTTGTTTTTGTTTTTGTTTTTGTTTTTGTTTTTGTTTTTGTTTTTGTTTTTGTTTTTGTTTTTGTTTTTGTTTTTGTTTTTGTTTTTGTTTTTGTTTTTGTTTTTGTTTTTGTTTTTGTTTTTGTTTTTGTTTTTGTTTTTGTTTTTGTTTTTGTTTTTGTTTTTGTTTTTGTTTTTGTTTTTGTTTTTGTTTTTGTTTTTGTTTTTGTTTTTGTTTTTGTTTTTGTTTTTGTTTTTGTTTTTGTTTTTGTTT…	non-genic		na	na	na	na	na	na	na	na	na	na
347	CSSssr019383	Scaffold262	AACCCT	6	25	1415572	1415721	150	na	na	na	na	na	Scaffold262:1415572-1415721|motif:AACCCT	TCACATTCAACAGATTTCACAATTATAAACAGATTTAAGATAAATATAAACCATTCAACATTCACATTCAACAGATTTCTAAACAGATTTCACAAATATAAACCCTAACCCTAACCCTAACCCTAACCCTAACCCTAACCCTAACCCTAACCCTAACCCTAACCCTAACCCTAACCCTAACCCTAACCCTAACCCTAACCCTAACCCTAACCCTAACCCTAACCCTAACCCTAACCCTAACCCTAACCCTACAGATTTCACAAATATAAACCCTAACCCTAACCCTAACCCTAACCTTAACCCTAATTTAAAATTTAAGATTTCACATTGAACAGATTATCTATAATTAA	non-genic		na	na	na	na	na	na	na	na	na	na
348	CSSssr019436	Scaffold263	ATA	3	19	622185	622241	57	AAGAATATGGGGCCAAAAGCG	59.24	GCCATACATGCACAACTCATTGG	60.74	123	Scaffold263:622185-622241|motif:ATA	TCATAATCGGTCAGTAATCATGAGATTACCTACATCCTCAAACAGATATTCAAAACGTAATTAAGAATATGGGGCCAAAAGCGAAAGCAAATAAATAATTATAATAATAATAATAATAATAATAATAATAATAATAATAATAATAATAATAATAATAATTGTCCAATGAGTTGTGCATGTATGGCATATCAAAAAACTTTCAGTTAATAACCCACATTCAAAATACATTCATACATACATGATTACATATCCAAAAA	non-genic		na	na	na	na	na	na	na	na	na	na
349	CSSssr019454	Scaffold263	ATT	3	28	1000827	1000910	84	GCTCGGTTCATTTGTGGCC	59.79	AATCCTCTATAGCTCTCATTCAAGC	58.3	189	Scaffold263:1000827-1000910|motif:ATT	GGAGCCGAGCTCGAGCTCAGCTCGGCTCGGTTCATTTGTGGCCCTAGGGACAACCGATCTACACAACACAAGTAGAAGAAGAGAAAACAACATCAAACCCATTATTATTATTATTATTATTATTATTATTATTATTATTATTATTATTATTATTATTATTATTATTATTATTATTATTATTATTAATTGCTTGAATGAGAGCTATAGAGGATTTTTTTAATTATTTATAATCAAAAAATTAAAAATTTTAGTTTGTATAAAGCCCTCAAAATAATACATATAAA	non-genic		na	na	na	na	na	na	na	na	na	na
350	CSSssr019505	Scaffold264	ATT	3	26	123619	123696	78	na	na	na	na	na	Scaffold264:123619-123696|motif:ATT	TGTTTGTTTATGTAGAAATGGTTTGTATATTAGTTGCATTTGCTAGGGATATCATGTAGCTTCTATTGCTCCCACCTCCACTTATGTGTCATGTTAATTCATTATTATTATTATTATTATTATTATTATTATTATTATTATTATTATTATTATTATTATTATTATTATTATTATTATTTTTGTTAAATAAAAATGCAATAAAAAATAATTCAAGTTTAATTGTGTTTTTCAGTTGAACAGAGGTGCATTTATATCATGTAAATGCAGGTTCTACTTGT	non-genic		na	na	na	na	na	na	na	na	na	na
351	CSSssr019518	Scaffold265	AAT	3	22	47467	47532	66	GTGTCTCATCTAACTCCATGGC	58.54	AACAACAAAAGAACTTGTTTTAACGG	58.21	229	Scaffold265:47467-47532|motif:AAT	TTACGTATGCGTGTCTCATCTAACTCCATGGCATAATCCTACAATTGCATTGTTATTCTCTAGTAAGAAAGCAACTAATAACAAATTACCCTATGCATGAAATAATAATAATAATAATAATAATAATAATAATAATAATAATAATAATAATAATAATAATAATAATATCATATAGGGGAAAGAAGAATAATAATAAGAAGAAGAAGAAGAAAACCGTTAAAACAAGTTCTTTTGTTGTTTGAGTTGCTATAAAAACAAGTTCTTTT	non-genic		na	na	na	na	na	na	na	na	na	na
352	CSSssr019555	Scaffold267	TAT	3	3312	9308	19243	9936	na	na	na	na	na	Scaffold267:9308-19243|motif:TAT	ATAATTCTCATTTCTGTCCGTGGATGTAGGCATTGGGCCGAACCACGTAAATATTGTGTTCTCTGTGTGTGTGAGATAATTTTCTGGGTGTCTTTGATCCTATTATTATTATTATTATTATTATTATTATTATTATTATTATTATTATTATTATTATTATTATTATTATTATTATTATTATTATTATTATTATTATTATTATTATTATTATTATTATTATTATTATTATTATTATTATTATTATTATTATTATTATTATTATTATTATTATTATTATTATTATTATTATTATTATTATTATTATTATTATTATTATTATTATTATTATTATTATTATTATTATTATTATTATTATTATTATTATTATTATTATTATTATTATTATTATTATTATTATTA…	non-genic		na	na	na	na	na	na	na	na	na	na
353	CSSssr019569	Scaffold267	GA	2	25	191881	191930	50	AGGGAATGGGTTGTCTAAGAATCC	60.08	AAGCAGAGAAGCGTCGAAGG	60.39	195	Scaffold267:191881-191930|motif:GA	AAAACCCAAAGTTGCACTATAAATTGCAATCCAAAAAACAAAGAGAGGGAATGGGTTGTCTAAGAATCCATATTTGAGTCTTAACCACATGAATTGGGTTGAGAGAGAGAGAGAGAGAGAGAGAGAGAGAGAGAGAGAGAGAGAGAGAGAGGGAGGAGGTTACCTTATCAGACTTGGGAATTAATTTCCTAAGAGTAGCAAGCTGTGCATTAATCCTGTCCCTTCGACGCTTCTCTGCTTGGCTATGGCT	genic	TEA000445.1	BH051_ARATHTranscription factor bHLH51 OS=Arabidopsis thaliana OX=3702 GN=BHLH51 PE=2 SV=1	561	1.21277e-30	62.8	na	na	na	na	no IPS match	no IPS match
354	CSSssr019642	Scaffold267	ATT	3	21	804067	804129	63	na	na	na	na	na	Scaffold267:804067-804129|motif:ATT	CAATTTTTTAATATAACTATATAAATAAATTAATCTCTAATTAAATTACATTCTATCATATACCAACAGAAAATTAATTATTTATTTTACTAACACACCCATTATTATTATTATTATTATTATTATTATTATTATTATTATTATTATTATTATTATTATTATTTAATAATATCTTATCACATACAACCATAATACTAGTATAAAATTTAATGGACAACTTAAAATTTCAAGTTGTTACAATCTTCCCTCCTTTTAAAATTTCG	non-genic		na	na	na	na	na	na	na	na	na	na
355	CSSssr019686	Scaffold267	CA	2	225	1312454	1312903	450	na	na	na	na	na	Scaffold267:1312454-1312903|motif:CA	ACAAAAACCCTACAAGCACAGAATGCATCGATGTCTCACAAAACCTCGGCTCCCAATATTGAAATTGGGCACTTAACGTTGGTAAGAACAAGCTATCAGTCACACACACACACACACACACACACACACACACACACACACACACACACACACACACACACACACACACACACACACACACACACACACACACACACACACACACACACACACACACACACACACACACACACACACACACACACACACACACACACACACACACACACACACACACACACACACACACACACACACACACACACACACACACACACACACACACACACACACACACACACACACACACACACACACACACACACACACACACACACACACACACACACACACACACAC…	non-genic		na	na	na	na	na	na	na	na	na	na
356	CSSssr019744	Scaffold267	TTA	3	17	2207213	2207263	51	na	na	na	na	na	Scaffold267:2207213-2207263|motif:TTA	TACTTGGTTTGCTTTGTATATTTTATTTATTCTTTTATTGTTGTTTCCTATTCTTTTATTGATTTATTATTTACTTATTTTATTATTATTAGTTTTAGTCTTATTATTATTATTATTATTATTATTATTATTATTATTATTATTATTATTAGAATTGATAAAAATTAAGGTGCCAACGCAAATTTTAACAATGAATTCTATCATGACTTTAGTATTTTAAAATTAAAATTTTCTAATTTTAATAACGTGTA	non-genic		na	na	na	na	na	na	na	na	na	na
357	CSSssr019807	Scaffold267	TTA	3	17	3018094	3018144	51	na	na	na	na	na	Scaffold267:3018094-3018144|motif:TTA	TAATAATTTAAATAGAATTAAAAAGTAAAATATTGATAAAAAAATTTATAAAGTCAAACATGTATTGATTTTTTGTTATATATATATATATATATTTCTGTTATTATTATTATTATTATTATTATTATTATTATTATTATTATTATTATTATTTAATATTAATAAATGTTTTTCAAAAAGAATGCACAATAAATTATTTTCTAAGTGTATTTAGATTAAGTGAAAATTTAAAAGTAAAATTAAAAAATAAA	non-genic		na	na	na	na	na	na	na	na	na	na
358	CSSssr019811	Scaffold267	AGA	3	20	3041709	3041768	60	na	na	na	na	na	Scaffold267:3041709-3041768|motif:AGA	AGAGGTGAGCAATCATTTAATCAAAGCTTTTTTGACAATACAATATCTTATTAATTAAAATACCTGTTCTTATTAAATATAGGTTCACCTTTCAAAAAAGAGAAGAAGAAGAAGAAGAAGAAGAAGAAGAAGAAGAAGAAGAAGAAGAAGAAGAAGAAGAACTAACAAGGTAAAAGTACTAACATCACTAGTTTTTAATTTCTTACTTTTCTAATTCTATTAAGATATGATGTGATTTGGTGTTGAAAATTAGTGAATAG	non-genic		na	na	na	na	na	na	na	na	na	na
359	CSSssr020084	Scaffold269	TATTA	5	86	536171	536600	430	na	na	na	na	na	Scaffold269:536171-536600|motif:TATTA	NNNNNNNNNNNNNNNNNNNNNNNNNNNNNNNNNNNNNNNNNNNNNNNNNNNNNNNNNNNNNNNNNNNNNNNNNNNNNNNNNNNNNNNNNNNNNNNNNNNNTATTATATTATATTATATTATATTATATTATATTATATTATATTATATTATATTATATTATATTATATTATATTATATTATATTATATTATATTATATTATATTATATTATATTATATTATATTATATTATATTATATTATATTATATTATATTATATTATATTATATTATATTATATTATATTATATTATATTATATTATATTATATTATATTATATTATATTATATTATATTATATTATATTATATTATATTATATTATATTATATTATATTATATTATATTATATTATATTATATT…	non-genic		na	na	na	na	na	na	na	na	na	na
360	CSSssr020201	Scaffold271	GA	2	26	99594	99645	52	GAAGGGGTTGGGATGTAGGG	59.45	CCATAAATCAGCTCCACCGC	59.05	165	Scaffold271:99594-99645|motif:GA	TCCCAACCCCACAACAATCTGGGTTTAAAGAGTAGATGGTAACCTAGGATGAAGGTTGGAGAAGAGAAGGGGTTGGGATGTAGGGTGAGTGTAGAGTCTGGAGAGAGAGAGAGAGAGAGAGAGAGAGAGAGAGAGAGAGAGAGAGAGAGAGATTGATTGATTGATTAATTGAGACCCAGTTCTTAGAAATAGTAGGGGTTGCACAACTTTGCGGTGGAGCTGATTTATGGAAAGTACATTATCTATTCCTGT	non-genic		na	na	na	na	na	na	na	na	na	na
361	CSSssr020405	Scaffold273	ATT	3	21	355978	356040	63	na	na	na	na	na	Scaffold273:355978-356040|motif:ATT	CAATTTTTTAATATAACTATATAAATAAATTAATCCTTAATTAAATTACACTCTATCGTATACCGACAGAAAATTAATTATTTATTTTACTACCACACCCATTATTATTATTATTATTATTATTATTATTATTATTATTATTATTATTATTATTATTATTATTTTTATTATTTATTATTATTACTTTTATATTTATTTATTTACTATCTTTAACTTTAATTTGGCCCAACTAGTATTATAATTTCACATTTCTGTTAATTTGG	non-genic		na	na	na	na	na	na	na	na	na	na
362	CSSssr020438	Scaffold273	ATT	3	26	753256	753333	78	na	na	na	na	na	Scaffold273:753256-753333|motif:ATT	CAATTTTCTAATATAACTATATAAATAAATCAATCCCTAATTAAATTACACTCTATCGTATACCGACAGAAAATTAATTATTTATTTTACTACCACACCCATTATTATTATTATTATTATTATTATTATTATTATTATTATTATTATTATTATTATTATTATTATTATTATTATTATTATGCCCAACTAGTATTATAATTCCATATTTCTGTTAATTTGGCCCCAAATAATAATCCCTAATTAATCCCATATTTGATAATCCAATGTCAAATTAGATT	non-genic		na	na	na	na	na	na	na	na	na	na
363	CSSssr020473	Scaffold273	ATA	3	114	1161824	1162165	342	na	na	na	na	na	Scaffold273:1161824-1162165|motif:ATA	ATATGTTATTGATTTGTTGAAGTTGTAAGACCTATGCTATTTTATTCAGCTGCTATCACTCAACCATTTTGTTTGTGTGTGTCTATCTATATATTGTTTGATAATAATAATAATAATAATAATAATAATAATAATAATAATAATAATAATAATAATAATAATAATAATAATAATAATAATAATAATAATAATAATAATAATAATAATAATAATAATAATAATAATAATAATAATAATAATAATAATAATAATAATAATAATAATAATAATAATAATAATAATAATAATAATAATAATAATAATAATAATAATAATAATAATAATAATAATAATAATAATAATAATAATAATAATAATAATAATAATAATAATAATAATAATAATAATAATAATAATAAT…	non-genic		na	na	na	na	na	na	na	na	na	na
364	CSSssr020640	Scaffold273	AAT	3	22	3370073	3370138	66	na	na	na	na	na	Scaffold273:3370073-3370138|motif:AAT	AGTTAAATTAAAATATCAACTATATAAAGAAATTCAACAACGACTAATTAAGAAAGAATCACATAATAACATCTAAACTCAAAATAAAATAAAAATATAGAATAATAATAATAATAATAATAATAATAATAATAATAATAATAATAATAATAATAATAATAATAATAAACAGATCTAAACGATAGATATATCTCAATGTGTGAATCAATTAATCATCTGTAATATGATATCAAAACATAAAAGAACTTACTATTCAACAATTGAAA	non-genic		na	na	na	na	na	na	na	na	na	na
365	CSSssr020880	Scaffold278	TC	2	25	1074207	1074256	50	GCCTCATCTTTGTCTTCCTTTAGC	59.9	ACCAACTAGGCAACCTCATACG	60.09	159	Scaffold278:1074207-1074256|motif:TC	CATTTTCCTATGGTAACTATAAGATATCGTTGGTGATTTATATGGTTTCAATTGCCTCATCTTTGTCTTCCTTTAGCTTCAGTTATATATTTCTCAGATTTCTCTCTCTCTCTCTCTCTCTCTCTCTCTCTCTCTCTCTCTCTCTCTCTCGTCTCTTCTCCCCTGAAAATCATGTCTTGCCATGTAAATACGTATGAGGTTGCCTAGTTGGTGAACTTATAGAGTAGTGAAAAGATGTTAAGAAAACTTT	non-genic		na	na	na	na	na	na	na	na	na	na
366	CSSssr020893	Scaffold278	AAT	3	41	1230905	1231027	123	na	na	na	na	na	Scaffold278:1230905-1231027|motif:AAT	TTACTTAACACGTTACCAATTTCAAATAATGTATAAATTCTTTATTAGAGAAATTACAAAAAATAATAATAATAATAATAATAATAATAAATAATTTAAAAATAATAATAATAATAATAATAATAATAATAATAATAATAATAATAATAATAATAATAATAATAATAATAATAATAATAATAATAATAATAATAATAATAATAATAATAATAATAATAATAATACTGGATTGAAAATAAAACAAATTTTAAATTTTAAAAAAATTAAAAAGTTAAAGTTTATTTTGTTAAAATTAAAATTTTGGGTTATTTTTATTTTTATTT	non-genic		na	na	na	na	na	na	na	na	na	na
367	CSSssr021030	Scaffold279	TCCTCT	6	151	1180198	1181103	906	na	na	na	na	na	Scaffold279:1180198-1181103|motif:TCCTCT	CTTCTTACCAAGACCAAGCATAGAAGACCCCGAAGCAGAAGAAATATGTTNNNNNNNNNNNNNNNNNNNNNNNNNNNNNNNNNNNNNNNNNNNNNNNNNNTCCTCTTCCTCTTCCTCTTCCTCTTCCTCTTCCTCTTCCTCTTCCTCTTCCTCTTCCTCTTCCTCTTCCTCTTCCTCTTCCTCTTCCTCTTCCTCTTCCTCTTCCTCTTCCTCTTCCTCTTCCTCTTCCTCTTCCTCTTCCTCTTCCTCTTCCTCTTCCTCTTCCTCTTCCTCTTCCTCTTCCTCTTCCTCTTCCTCTTCCTCTTCCTCTTCCTCTTCCTCTTCCTCTTCCTCTTCCTCTTCCTCTTCCTCTTCCTCTTCCTCTTCCTCTTCCTCTTCCTCTTCCTCTTCCTCTTCCTC…	non-genic		na	na	na	na	na	na	na	na	na	na
368	CSSssr021100	Scaffold280	AAT	3	18	591807	591860	54	na	na	na	na	na	Scaffold280:591807-591860|motif:AAT	AATTGTGGAGATGGATGATGGGAGATTTGATGAGGGAAAAAAAAAAGGAGGGAATTTTAAGAGGGAATTTGCCATCGCCCGATAATCAGATCACAACCAAAATAATAATAATAATAATAATAATAATAATAATAATAATAATAATAATAATAATTTCAAAACAATTTTTAGATTTGTTTTTTTGAAAAAATTAAAAATAATTTGAGAGCAATAAAAATCAAAGTTATATTTTTAAAATTTTAAAAAGTATTTAT	non-genic		na	na	na	na	na	na	na	na	na	na
369	CSSssr021109	Scaffold280	TC	2	25	682550	682599	50	TGTGCGACGATTACCTTCCC	60.11	TCGAAATACTTACAAACACATCGC	58.15	131	Scaffold280:682550-682599|motif:TC	TATTATTATTGCCCCTAAACACGACTTAACCATAGTAGTAGAGCTAGGGTTCAAGAACTGGACGTTCCAATTGTGCGACGATTACCTTCCCTTCCCCAGGTCTCTCTCTCTCTCTCTCTCTCTCTCTCTCTCTCTCTCTCTCTCTCTCTCTATATACGTATATATATAGAGATTGTATGCGATGTGTTTGTAAGTATTTCGATATATTACATTCACAATCTAAATTTTTTTTCTCAGATTCTATGTTTCA	genic	TEA028863.1	---NA---	4065	na	na	na	na	na	na	F:GO:0003676; F:GO:0008270	F:nucleic acid binding; F:zinc ion binding
370	CSSssr021180	Scaffold280	TC	2	26	1903220	1903271	52	TCAAGTTCTTCCTTTGTTTAGTGAGC	59.96	GGTCTTATTGAATTTACACTTCACACG	59.26	125	Scaffold280:1903220-1903271|motif:TC	AAAAATGCTTACCTTACTTGTTGATTTATGAGAATCTAAAACAATTTTTATCCTCCTCAAGTTCTTCCTTTGTTTAGTGAGCTTACACTCTCAATCTCAATCTCTCTCTCTCTCTCTCTCTCTCTCTCTCTCTCTCTCTCTCTCTCTCTCTCTACGTGTGAAGTGTAAATTCAATAAGACCCACTATGTCCCTTATACTAACTAAATGGATGAATAGGTTAGTAGAATAACTCTCATATAATAATAATAATA	non-genic		na	na	na	na	na	na	na	na	na	na
371	CSSssr021256	Scaffold281	TC	2	35	679866	679935	70	TTTCATTTGGTGGGTGGAGC	58.66	GAAAATCATGACGAGCTCTCCG	59.46	211	Scaffold281:679866-679935|motif:TC	TTGCCTCCTCACTTTTTCTTTCCATCTTTTCATTTCCTTTCTTTAGGCATTTCATTTGGTGGGTGGAGCAGAGAGCTCCTGCTCTCTGTCTCTGTCTCTGTCTCTCTCTCTCTCTCTCTCTCTCTCTCTCTCTCTCTCTCTCTCTCTCTCTCTCTCTCTCTCTCTCTCTCTTCCTCTATTGTTGGCTTAAGCTTTAAGTTTAGAGTGAGATTTTGTAAAAAATATTATAAATAAAAGTCGGAGAGCTCGTCATGATTTTCGCAATGGTAG	non-genic		na	na	na	na	na	na	na	na	na	na
372	CSSssr021271	Scaffold281	TTA	3	22	821743	821808	66	na	na	na	na	na	Scaffold281:821743-821808|motif:TTA	GATTTGGATCAAAAAAATAAAAAAGTTTGTTTGGTTAACAAACTTTTAAAATACAACTTAAAACTTAATTTTTTTTTTCTCCCCTCTCTCATTCTCTATTTTATTATTATTATTATTATTATTATTATTATTATTATTATTATTATTATTATTATTATTATTATTAATTAATCAATCATTTTTTCTCTCTCATCTCTTCTCTCTCCCCTCATATTCTCTCATATTCTATACATTAATCAATCAAAAAAAAAAAAAATCACAAATCA	non-genic		na	na	na	na	na	na	na	na	na	na
373	CSSssr021329	Scaffold281	GATGGT	6	155	1569482	1570411	930	na	na	na	na	na	Scaffold281:1569482-1570411|motif:GATGGT	GTATAATTATGAGAGGCAAGGTCACTATTTGATAAATGGGTTGACAGTGGTAGGGAAGAGGCGACGAGAACAGTGGAGAAATGGAGAGGTAGCGGCCATGGATGGTGATGGTGATGGTGATGGTGATGGTGATGGTGATGGTGATGGTGATGGTGATGGTGATGGTGATGGTGATGGTGATGGTGATGGTGATGGTGATGGTGATGGTGATGGTGATGGTGATGGTGATGGTGATGGTGATGGTGATGGTGATGGTGATGGTGATGGTGATGGTGATGGTGATGGTGATGGTGATGGTGATGGTGATGGTGATGGTGATGGTGATGGTGATGGTGATGGTGATGGTGATGGTGATGGTGATGGTGATGGTGATGGTGATGGTGATGGTGATGGTGATGG…	non-genic		na	na	na	na	na	na	na	na	na	na
374	CSSssr021467	Scaffold282	TCT	3	20	637401	637460	60	TACAACCAGGGTGGCAAGG	59.54	ATCAAGACAATGGAAGTAACAATTCC	58.17	245	Scaffold282:637401-637460|motif:TCT	CTAATACTGATTACAACCAGGGTGGCAAGGAACTATCAGAAGAAGGCAAGGACTGCAGTATGGCCTAGAATCAAGAAAGTGTGTAAAGTGAAAATGTTAATCTTCTTCTTCTTCTTCTTCTTCTTCTTCTTCTTCTTCTTCTTCTTCTTCTTCTTCTTCTTTCTGTGTGTGTGTGTGTGTGTGTGTGTGTCCACAAATGTGTGTATGCTAGGAAAAAAATCTACTTATTTGGAATTGTTACTTCCATTGTCTTGATAGAT	non-genic		na	na	na	na	na	na	na	na	na	na
375	CSSssr021472	Scaffold282	ATT	3	18	689781	689834	54	na	na	na	na	na	Scaffold282:689781-689834|motif:ATT	TATTATTATTATTATTATTATTATTATAGAGAAGTCCAAGTTGAATAATTTTAGGTTCTTGTCTACCTGTGTGATGAATAATTCATCTCCTTTTTCATGGATTATTATTATTATTATTATTATTATTATTATTATTATTATTATTATTATTATTTGTGGTGATAGGTCCATGGTGTTCGTGGGTGCTGCTATTGTCAGAGACACCTCTAGTTTTTTTTTTTGGCGGGAAATAAAAGAAATTCATTGAAGTAAGG	genic	TEA026039.1	VHAA1_ARATHV-type proton ATPase subunit a1 OS=Arabidopsis thaliana OX=3702 GN=VHA-a1 PE=2 SV=1	1020	4.17938e-158	75.43	P:GO:0001503; C:GO:0005765; P:GO:0007588; P:GO:0007605; P:GO:0008286; C:GO:0010008; C:GO:0016324; C:GO:0016471; C:GO:0030670; C:GO:0031526; P:GO:0033572; P:GO:0034220; F:GO:0051117; C:GO:0070062; P:GO:0090383; P:GO:1902600	P:ossification; C:lysosomal membrane; P:excretion; P:sensory perception of sound; P:insulin receptor signaling pathway; C:endosome membrane; C:apical plasma membrane; C:vacuolar proton-transporting V-type ATPase complex; C:phagocytic vesicle membrane; C:brush border membrane; P:transferrin transport; P:ion transmembrane transport; F:ATPase binding; C:extracellular exosome; P:phagosome acidificati…	na	na	F:GO:0015078; P:GO:0015991; C:GO:0033179	F:proton transmembrane transporter activity; P:ATP hydrolysis coupled proton transport; C:proton-transporting V-type ATPase, V0 domain
376	CSSssr021486	Scaffold282	CT	2	27	750394	750447	54	AGCAAGAACCAGTTGTATTGAAGG	59.48	CCAGCCTTAAATTGAGAGAGCG	59.39	118	Scaffold282:750394-750447|motif:CT	ACCTAGAGAAAATTCAGTCCAAACCAGAGAATTTCTCTGGACCAATCCAGAGAAAATTAGCAAGAACCAGTTGTATTGAAGGATAAAATTAGCTATGAAGCTCTCTCTCTCTCTCTCTCTCTCTCTCTCTCTCTCTCTCTCTCTCTCTCTCTCTCGCTCTCTCAATTTAAGGCTGGTACTGTTGTTTAAATTTTATTTAAATGGTTGCTCCAATTACAGAAGTGTAGTTCTTGATTAGCCAAAGCAAGAGGGTT	non-genic		na	na	na	na	na	na	na	na	na	na
377	CSSssr021567	Scaffold282	TTA	3	17	1726435	1726485	51	CATTGTGGTTGGCGTTGACC	60.32	TCCTAATTTGTCCTATGCAAGTGC	59.36	215	Scaffold282:1726435-1726485|motif:TTA	GTTCACTTAGTGACATTCTTGTGTTTTTACATGGCATTGTGGTTGGCGTTGACCAAATTTTCTCAGGTTAAGGTATGTCCTATTCTTGTTATTACCCCCTTTATTATTATTATTATTATTATTATTATTATTATTATTATTATTATTATTATTTTAAAAAGTTTTGAACCGCAGGATACAAATAGTTTATAACTATAGCTGTTATTTTTCTCATTACTATTATGTGCACTTGCATAGGACAAATTAGGAGT	genic	TEA026054.1	DGP2_ARATHDAR GTPase 2, mitochondrial OS=Arabidopsis thaliana OX=3702 GN=DGP2 PE=3 SV=1	1047	5.85607e-15	58.79	F:GO:0016787	F:hydrolase activity	na	na	no GO terms	no GO terms
378	CSSssr021725	Scaffold283	GA	2	26	1140740	1140791	52	CAAATCTCCCCCATATCCCCC	59.64	ATTATCCCCGAACCATCCCC	58.93	178	Scaffold283:1140740-1140791|motif:GA	AGGTATATTTTATTCACATTTCACCTACTTTTTTCATTTCTTTTTCCAAATTCTTTCCCAAATCTCCCCCATATCCCCCAACCAAACACAACATTGGAGGGAGAGAGAGAGAGAGAGAGAGAGAGAGAGAGAGAGAGAGAGAGAGAGAGAGATCTGTGACACTGTGAGAGAAGTAAAGTAAGGAAAAACCCTAAACATATATATATATATATATACGGGGATGGTTCGGGGATAATTTCGGGCGCGATGGGA	non-genic		na	na	na	na	na	na	na	na	na	na
379	CSSssr021733	Scaffold283	TAA	3	17	1169768	1169818	51	GGCATAAGAAGAAACAAGAAAAAGGC	59.85	AGAGCAATGCTTCATTTTAAGTAGC	58.44	214	Scaffold283:1169768-1169818|motif:TAA	GACATGTGGCATAAGAAGAAACAAGAAAAAGGCTAAGACACTAAATTCAATCTTCACTTAATACTAGTAGTAGTAGTAGTAGTAGTAGTAGTAGTAGTAGTAATAATAATAATAATAATAATAATAATAATAATAATAATAATAATAATAATGTAGATAGTATAGATATATCACACCAATTATATAAACTAGCAAAGCTACTTAAAATGAAGCATTGCTCTAATAACATGATAATTACTGCATCCATAGAT	non-genic		na	na	na	na	na	na	na	na	na	na
380	CSSssr021770	Scaffold283	ATA	3	19	1544126	1544182	57	GAAAGATGTCCCATTGGGCG	59.26	GATTTTGGTTTGTCGATTCAGACC	58.85	144	Scaffold283:1544126-1544182|motif:ATA	TCTTAACAAAACCAAATCATTTCATCTTGTACTTCATCTTGCCTTTGAATTCTTGTCATCATTCCAAATTAGAAAGATGTCCCATTGGGCGTATAATAATATAATAATAATAATAATAATAATAATAATAATAATAATAATAATAATAATAATAATAATGTGGTCATAATAGGTCTTTAAAAATGATTTATGGTCTGAATCGACAAACCAAAATCAATAAGCCATAATCAATAAGATTAGATTTGGCCATGATCGAC	non-genic		na	na	na	na	na	na	na	na	na	na
381	CSSssr021884	Scaffold284	TAT	3	233	1106780	1107478	699	na	na	na	na	na	Scaffold284:1106780-1107478|motif:TAT	AGAAGCATGAATACTTCTAAGAAGGTGTTGTGTCTGTGTAGGTTATCGACTCTTGTCAGAGACTTCCTAACTCTTGTCGAACACATGCCCAAACACGTCATATTATTATTATTATTATTATTATTATTATTATTATTATTATTATTATTATTATTATTATTATTATTATTATTATTATTATTATTATTATTATTATTATTATTATTATTATTATTATTATTATTATTATTATTATTATTATTATTATTATTATTATTATTATTATTATTATTATTATTATTATTATTATTATTATTATTATTATTATTATTATTATTATTATTATTATTATTATTATTATTATTATTATTATTATTATTATTATTATTATTATTATTATTATTATTATTATTATTATTA…	genic	TEA004169.1	ZTP29_ARATHZinc transporter ZTP29 OS=Arabidopsis thaliana OX=3702 GN=ZTP29 PE=2 SV=1	537	1.04791e-31	71.23	C:GO:0005886; P:GO:0006810; P:GO:0006811; P:GO:0006829; C:GO:0016020; C:GO:0016021; P:GO:0030001; F:GO:0046873; P:GO:0055085	C:plasma membrane; P:transport; P:ion transport; P:zinc ion transport; C:membrane; C:integral component of membrane; P:metal ion transport; F:metal ion transmembrane transporter activity; P:transmembrane transport	na	na	no GO terms	no GO terms
382	CSSssr021995	Scaffold285	AG	2	29	1283169	1283226	58	ACGTTTGCAATGTGGTGGC	59.93	CCTTCTCACGGTTTTGCACC	59.69	213	Scaffold285:1283169-1283226|motif:AG	TGCACGTTTGCAATGTGGTGGCAACAAGAGAAGTTGTGTGTGTAATACATGTGCTGGGAATTAGATTCAAACATATAGAAAAGAGAAAAGAGAACCAAAAAGAGAGAGAGAGAGAGAGAGAGAGAGAGAGAGAGAGAGAGAGAGAGAGAGAGAGAGAGAACTTCATTGTTTATACATACAATGTAGTTAATCTGCTGGTGCAAAACCGTGAGAAGGAAGAAAGAAAGAAAAAGAAAAAGATTTAAAGGAGAGATCAAA	non-genic		na	na	na	na	na	na	na	na	na	na
383	CSSssr022062	Scaffold286	TTA	3	18	493159	493212	54	na	na	na	na	na	Scaffold286:493159-493212|motif:TTA	TTGTGGCGCGGAGAGCGGAGTTCTTGAGGCGGTCTACATAAACATATTTATAAATCCGAACATGTTTTGATTTATTATTATTATATTTTTTTTGTTGTTGTTATTATTATTATTATTATTATTATTATTATTATTATTATTATTATTATTATTATTTAATATTAATAATTTTTTCAAAAAGAATACACAATAAATTATTTTTTAAGTGTATTTAGATTAAGTGAATTTAATCTAAAATTAAAATTAAAAAATAA	non-genic		na	na	na	na	na	na	na	na	na	na
384	CSSssr022076	Scaffold286	ATT	3	17	708378	708428	51	na	na	na	na	na	Scaffold286:708378-708428|motif:ATT	GCCATCCACATCCTCTTGCCACCCCTGCAACAAAAAATATGAAAAATTACTGTCTTATTGTGAGGCCTCTCTCCAATCCATGAAAAATCATATGGTTATGATTATTATTATTATTATTATTATTATTATTATTATTATTATTATTATTATTTATTTATTTATTTTTTCCATTGATTATTTATATATCAAGATCGACAAAATGAACGATTTAAATTATCTAAAAGAAACTGTGGTAGGCCCTAATAACTCAG	genic	TEA027878.1	DTX19_ARATHProtein DETOXIFICATION 19 OS=Arabidopsis thaliana OX=3702 GN=DTX19 PE=2 SV=1	1479	0	68.22	na	na	na	na	P:GO:0006855; F:GO:0015238; F:GO:0015297; C:GO:0016020; P:GO:0055085	P:drug transmembrane transport; F:drug transmembrane transporter activity; F:antiporter activity; C:membrane; P:transmembrane transport
385	CSSssr022089	Scaffold286	ACACGC	6	27	839304	839465	162	na	na	na	na	na	Scaffold286:839304-839465|motif:ACACGC	TATGGAATCTGGGTCAAATTTGGTTCCTTTTATTGGTTTCATAGAGTTTTTGACATTTATTATAATAAAAATATAGTATCGCATTCTCTTGCATATTCAAACACGCACACGCACACGCACACGCACACGCACACGCACACGCACACGCACACGCACACGCACACGCACACGCACACGCACACGCACACGCACACGCACACGCACACGCACACGCACACGCACACGCACACGCACACGCACACGCACACGCACACGCACACGCACGGTATATTTTTTATTTTGCCTATCAACTGTTTTATGTTTTTACTCCAACTATACTCTTTATTTTAGCTATTTATCCAAATACTATTAATTTTATGAAT	non-genic		na	na	na	na	na	na	na	na	na	na
386	CSSssr022217	Scaffold288	TAG	3	25	115429	115503	75	ATAAGAGGTGCTGGTGGTGG	59.38	ACCACTACTTCCACTATCGCC	59.24	273	Scaffold288:115429-115503|motif:TAG	GATAAGAGGTGCTGGTGGTGGGGGTGATGGCGAAAGAGATTAGTGATGAAGTTATGGTAGTGGTATGAGAGATGGAGTGGCGGCGGTAGATGAGAGGTAATAGTAGTAGTAGTAGTAGTAGTAGTAGTAGTAGTAGTAGTAGTAGTAGTAGTAGTAGTAGTAGTAGTAGTAGTAGTGGTAGCAGTGGTAGTAGTGGTAGTAGTAGTGGTAGTTGTAGCGATGGTAGTAGTCATGGTAGTCGTAGAGGTGAAATGGCGATAGTGGAAGTAGTGGTG	non-genic		na	na	na	na	na	na	na	na	na	na
387	CSSssr022226	Scaffold288	AGA	3	22	290246	290311	66	na	na	na	na	na	Scaffold288:290246-290311|motif:AGA	TATCGAACTTATAGGTTTTTTTTTTTTTTTTTCAAATCTTAGATGAGGTCAGTGTAATTTATCCAAAAACAATTCCACTCATGTAATATATCCCAAAAATAGAAGAAGAAGAAGAAGAAGAAGAAGAAGAAGAAGAAGAAGAAGAAGAAGAAGAAGAAGAAGAAGAAGGAGAGAACAATAAAAAAAAACAAAAAATAAAAAATAAAAGAAGAAGAAAAACTCTAATCAAAATATACCCTATCGGTTTCAATTTTACAATTTTTTTT	non-genic		na	na	na	na	na	na	na	na	na	na
388	CSSssr022295	Scaffold288	TTA	3	3977	1003632	1015562	11931	na	na	na	na	na	Scaffold288:1003632-1015562|motif:TTA	ACCATAAAATTCCCAATCTTCTAAACTATACATTTATTTATTTATTATTATTTATTTATTATTATTATTGTCACTACATGTATATATATATATACCTATTTTATTATTATTATTATTATTATTATTATTATTATTATTATTATTATTATTATTATTATTATTATTATTATTATTATTATTATTATTATTATTATTATTATTATTATTATTATTATTATTATTATTATTATTATTATTATTATTATTATTATTATTATTATTATTATTATTATTATTATTATTATTATTATTATTATTATTATTATTATTATTATTATTATTATTATTATTATTATTATTATTATTATTATTATTATTATTATTATTATTATTATTATTATTATTATTATTATTATTATT…	non-genic		na	na	na	na	na	na	na	na	na	na
389	CSSssr022322	Scaffold288	TCGCCA	6	118	1318536	1319243	708	na	na	na	na	na	Scaffold288:1318536-1319243|motif:TCGCCA	GGCGTCCCTCTCCCTCCCCGTCTACGTTACTCCTCTCCCCACCCTCTCTCACTGCCGCACTTCTTAGCCTTCGACGAAAACCGGTGCCCCTCCTCCTCCTTCGCCATCGCCATCGCCATCGCCATCGCCATCGCCATCGCCATCGCCATCGCCATCGCCATCGCCATCGCCATCGCCATCGCCATCGCCATCGCCATCGCCATCGCCATCGCCATCGCCATCGCCATCGCCATCGCCATCGCCATCGCCATCGCCATCGCCATCGCCATCGCCATCGCCATCGCCATCGCCATCGCCATCGCCATCGCCATCGCCATCGCCATCGCCATCGCCATCGCCATCGCCATCGCCATCGCCATCGCCATCGCCATCGCCATCGCCATCGCCATCGCCATCGCC…	non-genic		na	na	na	na	na	na	na	na	na	na
390	CSSssr022357	Scaffold288	TC	2	26	1830141	1830192	52	CAATTTTGTTTGGCCAAAAGTTTAGG	59.03	AGCGTGTTGTGGACTTTTGG	59.26	177	Scaffold288:1830141-1830192|motif:TC	TCTCAATTTTGTTTGGCCAAAAGTTTAGGTGTTGAAATATTTTGTCCATAAGGACATGGTTAAGTAAAATGACCAAAATACCCCTCTATATATAAAATCGTCTCTCTCTCTCTCTCTCTCTCTCTCTCTCTCTCTCTCTCTCTCTCTCTCTCCTCTGAAACCAAAAGTCCACAACACGCTCTCTCTTATCCTAAACCTTAAACATCTCTCTTTCTCTCTTCTCTCTTCTCTTTCTCTATTACTTTTCATCTC	non-genic		na	na	na	na	na	na	na	na	na	na
391	CSSssr022359	Scaffold288	TAA	3	18	1840709	1840762	54	CGATGAGATATTTGAACCTCCAACC	59.76	GGATTTAGCTCGAAAGGAGGC	58.79	229	Scaffold288:1840709-1840762|motif:TAA	ACCGAAAAAAAAGAGAAACGATGAGATATTTGAACCTCCAACCTCAACTTAAAAAAAGGGATAAATTACACTCATTTTTTCTAAATTTGGAAAAAAAAATTAATAATAATAATAATAATAATAATAATAATAATAATAATAATAATAATAATAATTATAATAATTCCTACACTTTTGAGATACTTACATTGATTTTTTTTTTTTTTTTTTAGATGGGGAAAAAATAGCCTCCTTTCGAGCTAAATCCACCAAAG	genic	TEA011918.1	UTP11_ARATHProbable U3 small nucleolar RNA-associated protein 11 OS=Arabidopsis thaliana OX=3702 GN=At3g60360 PE=1 SV=1	525	1.84888e-34	70.74	C:GO:0005730; P:GO:0006364; C:GO:0032040; P:GO:0042274	C:nucleolus; P:rRNA processing; C:small-subunit processome; P:ribosomal small subunit biogenesis	na	na	P:GO:0006364; C:GO:0032040	P:rRNA processing; C:small-subunit processome
392	CSSssr022363	Scaffold288	TAT	3	17	1846064	1846114	51	na	na	na	na	na	Scaffold288:1846064-1846114|motif:TAT	TCTTCTTCTTCTCTTTTTTTCTCTTCTTCTCTGAGTCTAATCTGTTTGTTTGTTTGTTTGTTTTTTTTTGGGTCCAGTTCTAATCTTTTAGAGTCTAATCTATTATTATTATTATTATTATTATTATTATTATTATTATTATTATTATTATATTGTTTTGTTCCAGTTCTAAAACTAGAGAGGTGGTTAGATTGATCGATCTACTACAGACTGAGGTACCTCTCTCTCTCTCTCTCTCCTTCTTCTTCTTC	genic	TEA011918.1	UTP11_ARATHProbable U3 small nucleolar RNA-associated protein 11 OS=Arabidopsis thaliana OX=3702 GN=At3g60360 PE=1 SV=1	525	1.84888e-34	70.74	C:GO:0005730; P:GO:0006364; C:GO:0032040; P:GO:0042274	C:nucleolus; P:rRNA processing; C:small-subunit processome; P:ribosomal small subunit biogenesis	na	na	P:GO:0006364; C:GO:0032040	P:rRNA processing; C:small-subunit processome
393	CSSssr022365	Scaffold288	TAT	3	17	1846304	1846354	51	na	na	na	na	na	Scaffold288:1846304-1846354|motif:TAT	TCTTCTTCTTCTCTTTTTTTCTCTTCTTCTCTGAGTCTAATCTGTTTGTTTGTTTGTTTGTTTTTTTTTGGGTCCAGTTCTAATCTTTTAGAGTCTAATCTATTATTATTATTATTATTATTATTATTATTATTATTATTATTATTATTATATTGTTTTGTTCCAGTTCTAAAACTAGAGAGGTGGTTAGATTGATCGATCTACTACAGACTGAGGTACCTCTCTCTCTCTCTCTCTCCTTCTTCTTCTTC	genic	TEA011918.1	UTP11_ARATHProbable U3 small nucleolar RNA-associated protein 11 OS=Arabidopsis thaliana OX=3702 GN=At3g60360 PE=1 SV=1	525	1.84888e-34	70.74	C:GO:0005730; P:GO:0006364; C:GO:0032040; P:GO:0042274	C:nucleolus; P:rRNA processing; C:small-subunit processome; P:ribosomal small subunit biogenesis	na	na	P:GO:0006364; C:GO:0032040	P:rRNA processing; C:small-subunit processome
394	CSSssr022366	Scaffold288	TAT	3	17	1846540	1846590	51	na	na	na	na	na	Scaffold288:1846540-1846590|motif:TAT	TCCTTCTTCTTCTTCTCTTTTTTTCTCTTCTTCTCTGAGTCTAATCTGTTTGTTTGTTTTTTTTTTTTTGGGTCCAGTTCTAATCTTTTAGAGTCTAATCTATTATTATTATTATTATTATTATTATTATTATTATTATTATTATTATTATATTGTTTTGTTCCAGTTCTAAAACTAGAGAGGTGGTTAGATTGATCGATCTACTACAGACTGAGGTACCTCTCTCTCTCTCTCTCTCTCCTTCTTCTTCT	genic	TEA011918.1	UTP11_ARATHProbable U3 small nucleolar RNA-associated protein 11 OS=Arabidopsis thaliana OX=3702 GN=At3g60360 PE=1 SV=1	525	1.84888e-34	70.74	C:GO:0005730; P:GO:0006364; C:GO:0032040; P:GO:0042274	C:nucleolus; P:rRNA processing; C:small-subunit processome; P:ribosomal small subunit biogenesis	na	na	P:GO:0006364; C:GO:0032040	P:rRNA processing; C:small-subunit processome
395	CSSssr022368	Scaffold288	TAT	3	17	1846775	1846825	51	na	na	na	na	na	Scaffold288:1846775-1846825|motif:TAT	CTCTCCTTCTTCTTCTCTTTTTTTCTCTTCTTCTCTGAGTCTAATCTGTTTGTTTGTTTTTTTTTTTTTGGGTCCAGTTCTAATCTTTTAGAGTCTAATCTATTATTATTATTATTATTATTATTATTATTATTATTATTATTATTATTATATTGTTTTGTTCCAGTTCTAAAACTAGAGACGTGGTTAGATTGATTGACAGTGTTAGGGTTCTACACACAGAGAAAGGAATACAGAGAGAAAACCACAGA	genic	TEA011918.1	UTP11_ARATHProbable U3 small nucleolar RNA-associated protein 11 OS=Arabidopsis thaliana OX=3702 GN=At3g60360 PE=1 SV=1	525	1.84888e-34	70.74	C:GO:0005730; P:GO:0006364; C:GO:0032040; P:GO:0042274	C:nucleolus; P:rRNA processing; C:small-subunit processome; P:ribosomal small subunit biogenesis	na	na	P:GO:0006364; C:GO:0032040	P:rRNA processing; C:small-subunit processome
396	CSSssr022459	Scaffold288	AAAAAG	6	152	2959429	2960340	912	na	na	na	na	na	Scaffold288:2959429-2960340|motif:AAAAAG	TATCCAAGTCAACAGAACTCTGGTTGTGTTTTAGAGATTGATTCCCTTTTGAGCGGGAAGTTGGCTTTACAGTTGCCGAAGTTACAGAGCTTGTGAGGAAAAAAAGAAAAAGAAAAAGAAAAAGAAAAAGAAAAAGAAAAAGAAAAAGAAAAAGAAAAAGAAAAAGAAAAAGAAAAAGAAAAAGAAAAAGAAAAAGAAAAAGAAAAAGAAAAAGAAAAAGAAAAAGAAAAAGAAAAAGAAAAAGAAAAAGAAAAAGAAAAAGAAAAAGAAAAAGAAAAAGAAAAAGAAAAAGAAAAAGAAAAAGAAAAAGAAAAAGAAAAAGAAAAAGAAAAAGAAAAAGAAAAAGAAAAAGAAAAAGAAAAAGAAAAAGAAAAAGAAAAAGAAAAAGAAAAAGAAAAA…	non-genic		na	na	na	na	na	na	na	na	na	na
397	CSSssr022512	Scaffold289	TC	2	25	248794	248843	50	TGTCTATGCTTGCATGGATGG	58.42	CCCTTTTTGCACTTTTCTTTGGG	59.37	138	Scaffold289:248794-248843|motif:TC	ATTCATGTAGAAAACTGTTCAACATTTTTAGGCAAAATTTGTCTATGCTTGCATGGATGGTTAATATGCCAATGTTGTCAAGGCATGACTATATGGAGAATCTCTCTCTCTCTCTCTCTCTCTCTCTCTCTCTCTCTCTCTCTCTCTCTCTTATCCCAAAGAAAAGTGCAAAAAGGGTTTAGTGTCTTCTCAAAGTTTCATTCATGATAAGGGATGGACTCTTTTGAGTAACAAATACCCCCCTCTTCCT	non-genic		na	na	na	na	na	na	na	na	na	na
398	CSSssr022523	Scaffold289	AAT	3	914	311763	314504	2742	na	na	na	na	na	Scaffold289:311763-314504|motif:AAT	AATTGGATTTTGTTATGATTTTCCTTTTAAAAAAAAGTAGGTTCTGTTTTGATTCACTTAAAATAATAATAATAATAATAATAATAATAATAATAATAAAAATAATAATAATAATAATAATAATAATAATAATAATAATAATAATAATAATAATAATAATAATAATAATAATAATAATAATAATAATAATAATAATAATAATAATAATAATAATAATAATAATAATAATAATAATAATAATAATAATAATAATAATAATAATAATAATAATAATAATAATAATAATAATAATAATAATAATAATAATAATAATAATAATAATAATAATAATAATAATAATAATAATAATAATAATAATAATAATAATAATAATAATAATAATAATAATAATAATAATAA…	non-genic		na	na	na	na	na	na	na	na	na	na
399	CSSssr022602	Scaffold292	AAT	3	17	128290	128340	51	na	na	na	na	na	Scaffold292:128290-128340|motif:AAT	TATTATTTGGGGCCAAATTAACAGAAATATGGAATTATAATACTAGGTGGGCCAAATTAAAGTTAAAGATAGTAGATAAATAAATATAAAAGTAAGAGTAAATAATAATAATAATAATAATAATAATAATAATAATAATAATAATAATAATAAAAAATAATAATAATAATAATGGGTGTGGTAGTAAAATAAATAATTAATTTTCTGTGGGTATACGATAAAGTATAATTTAATTAGAGATTAATTTGTTT	non-genic		na	na	na	na	na	na	na	na	na	na
400	CSSssr022687	Scaffold292	AG	2	27	1155546	1155599	54	na	na	na	na	na	Scaffold292:1155546-1155599|motif:AG	AACAAAGAGAGAGATGAGAGAACAATCTGTTGAATAGATCGTCCTCTTTTAGCTCCTAATTTTTGTTCTATCTCCTCAATTTACCTGTTTGACCAGAGGAAGAGAGAGAGAGAGAGAGAGAGAGAGAGAGAGAGAGAGAGAGAGAGAGAGAGAGNNNNNNNNNNNNNNNNNNNNNNNNNNNNNNNNNNNNNNNNNNNNNNNNNNNNNNNNNNNNNNNNNNNNNNNNNNNNNNNNNNNNNNNNNNNNNNNNNNNN	non-genic		na	na	na	na	na	na	na	na	na	na
401	CSSssr022692	Scaffold292	CT	2	28	1229988	1230043	56	ACCATGTGAAAGGGTAGGCC	59.67	CCACCATTTTGACCACTAATGAGG	59.84	126	Scaffold292:1229988-1230043|motif:CT	TAGAGATAAATTTGAAATATATTTGAAATAGAAAAACAGTAATGCTTGGGAGGAGTACTAATGGACCATGTGAAAGGGTAGGCCTACACTCCTCATCCCCCTCTCTCTCTCTCTCTCTCTCTCTCTCTCTCTCTCTCTCTCTCTCTCTCTCTCTCTATTCTCTTGACCTCATTAGTGGTCAAAATGGTGGTGTTATATTCTCTTGACCTCATTAGTGGTCAAAATGGTGGTGTTATATTAGGAGGATGTAGCATAA	non-genic		na	na	na	na	na	na	na	na	na	na
402	CSSssr022757	Scaffold292	TTTA	4	106	2046796	2047219	424	na	na	na	na	na	Scaffold292:2046796-2047219|motif:TTTA	ATTTTTAGTCTACATTTTAAGAGTCATTTAAAATTTTAAATGATACTAGTTATAGTTATCAAATAGACTTATTTAATTTTTCACTTAATAAATTAAGGGTTTTATTTATTTATTTATTTATTTATTTATTTATTTATTTATTTATTTATTTATTTATTTATTTATTTATTTATTTATTTATTTATTTATTTATTTATTTATTTATTTATTTATTTATTTATTTATTTATTTATTTATTTATTTATTTATTTATTTATTTATTTATTTATTTATTTATTTATTTATTTATTTATTTATTTATTTATTTATTTATTTATTTATTTATTTATTTATTTATTTATTTATTTATTTATTTATTTATTTATTTATTTATTTATTTATTTATTTATTTATTTATTT…	non-genic		na	na	na	na	na	na	na	na	na	na
403	CSSssr022791	Scaffold293	ATA	3	19	199496	199552	57	na	na	na	na	na	Scaffold293:199496-199552|motif:ATA	ATATTTATTTTATTGCTTCTTATTCCAAAGTGTTTTGTTATAATTTTCACACTTTATATTTCATAGGGTGTTGTTGTGATCCAAGTGGTTTGTTTAGCTCATAATAATAATAATAATAATAATAATAATAATAATAATAATAATAATAATAATAATATGTTTTACNNNNNNNNNNNNNNNNNNNNNNNNNNNNNNNNNNNNNNNNNNNNNNNNNNNNNNNNNNNNNNNNNNNNNNNNNNNNNNNNNNNNNNNNNNNN	non-genic		na	na	na	na	na	na	na	na	na	na
404	CSSssr022826	Scaffold293	AAT	3	20	561282	561341	60	na	na	na	na	na	Scaffold293:561282-561341|motif:AAT	CAACCTCAAAAAATACAAATTTATCTCCAAAATAATGACACAAATGTATCCAAAATATATCTTATACACATCTCCAATAATAATAATAATAAAAAAAAACAATAATAATAATAATAATAATAATAATAATAATAATAATAATAATAATAATAATAATAATAACATATAGTGGTGACCCCAAAATATGTAATTTTAATAATCTTTTTAGAACTTCAAATCCAATCTCCACTAAATTGCTCCACACCTGAAAAATAAATTAA	non-genic		na	na	na	na	na	na	na	na	na	na
405	CSSssr022880	Scaffold293	AG	2	26	1339818	1339869	52	CGTGACACCTACATAAACGTAACG	59.97	ATAGAGGCCACTTCTCTGAGG	58.32	103	Scaffold293:1339818-1339869|motif:AG	ACGTAACGTAACATGACGTGACACTTACATAAACGTAACGTAACATGACACCTATATAAACGTAACGTAACGTGACACCTACATAAACGTAACGTAATGTAGAGAGAGAGAGAGAGAGAGAGAGAGAGAGAGAGAGAGAGAGAGAGAGAGAGCCTCAGAGAAGTGGCCTCTATATATTCATACCACACAGTGTTTATACACACTGTGTTCGTAGACTAATCGGAAAAAAAAAAAAGAAAAAAAAGAGGGAAT	non-genic		na	na	na	na	na	na	na	na	na	na
406	CSSssr022943	Scaffold295	CT	2	26	545945	545996	52	CTCCATTATCCTCCCACAGCC	59.93	TGCTCGAGTCTAGAGATCATTCC	59.18	189	Scaffold295:545945-545996|motif:CT	GTTTGCACAACATCTCCATTATCCTCCCACAGCCTCTCTCACTAGGTATGCATTCCTCTTTCTCTCTCTCTCTCTCTCTCTCTCTCTCTCTCTCTCTCTCCTCTCTCTCTCTCTCTCTCTCTCTCTCTCTCTCTCTCTCTCTCTCTCTCTCTCCTCTGCAATTTTGTTTTACCAAAAATGGAATGATCTCTAGACTCGAGCATCACATGTTTGTATACCCAGAAATACATGTATATGTATGAACAAAATCCT	non-genic		na	na	na	na	na	na	na	na	na	na
407	CSSssr022977	Scaffold295	TAA	3	130	908902	909291	390	na	na	na	na	na	Scaffold295:908902-909291|motif:TAA	AAAGTATAATAAATTTTATAAGTTTAGCATAATTATGTTAAATTTTTTTTTTTAAGATTGTAATTCACAAAATACTTTTTTTTTTTTTTTAATTTTAGATTAATAATAATAATAATAATAATAATAATAATAATAATAATAATAATAATAATAATAATAATAATAATAATAATAATAATAATAATAATAATAATAATAATAATAATAATAATAATAATAATAATAATAATAATAATAATAATAATAATAATAATAATAATAATAATAATAATAATAATAATAATAATAATAATAATAATAATAATAATAATAATAATAATAATAATAATAATAATAATAATAATAATAATAATAATAATAATAATAATAATAATAATAATAATAATAATAATAATAATA…	non-genic		na	na	na	na	na	na	na	na	na	na
408	CSSssr022978	Scaffold295	AAT	3	17	911737	911787	51	na	na	na	na	na	Scaffold295:911737-911787|motif:AAT	TATTATTTGGGGCCAAATTAATAGAAATATGAAATTATAATACTAGTTAGGCCAAATTAAAGTTAAAGATAATAAATAAATAAATATAAAAGTAAAAGTGAATAATAATAATAATAATAATAATAATAATAATAATAATAATAATAATAATGGGTGTGGTAGTAAAACAAATAATTAATTTTCTATTGGAATACGATAGAATGTTTGGTATACGATAGAATGTAATTTAATTAGGGATTAATTTATTTATA	non-genic		na	na	na	na	na	na	na	na	na	na
409	CSSssr022979	Scaffold295	TTTTC	5	94	935332	935801	470	na	na	na	na	na	Scaffold295:935332-935801|motif:TTTTC	AGAAAGTGTCTCATTTGTCAAGTCAATCAATCTCTTAAAACTGAGTTTGAATTAAGAGAAAGAAAAATGTGAGTAAAATAAAATCTAATTTTTTCTTCTATTTTCTTTTCTTTTCTTTTCTTTTCTTTTCTTTTCTTTTCTTTTCTTTTCTTTTCTTTTCTTTTCTTTTCTTTTCTTTTCTTTTCTTTTCTTTTCTTTTCTTTTCTTTTCTTTTCTTTTCTTTTCTTTTCTTTTCTTTTCTTTTCTTTTCTTTTCTTTTCTTTTCTTTTCTTTTCTTTTCTTTTCTTTTCTTTTCTTTTCTTTTCTTTTCTTTTCTTTTCTTTTCTTTTCTTTTCTTTTCTTTTCTTTTCTTTTCTTTTCTTTTCTTTTCTTTTCTTTTCTTTTCTTTTCTTTTCTTTT…	non-genic		na	na	na	na	na	na	na	na	na	na
410	CSSssr022980	Scaffold295	TTTTC	5	87	935812	936246	435	na	na	na	na	na	Scaffold295:935812-936246|motif:TTTTC	TTTTCTTTTCTTTTCTTTTCTTTTCTTTTCTTTTCTTTTCTTTTCTTTTCTTTTCTTTTCTTTTCTTTTCTTTTCTTTTCTTTTCTTTTCTTTTTTTTTTTTTTCTTTTCTTTTCTTTTCTTTTCTTTTCTTTTCTTTTCTTTTCTTTTCTTTTCTTTTCTTTTCTTTTCTTTTCTTTTCTTTTCTTTTCTTTTCTTTTCTTTTCTTTTCTTTTCTTTTCTTTTCTTTTCTTTTCTTTTCTTTTCTTTTCTTTTCTTTTCTTTTCTTTTCTTTTCTTTTCTTTTCTTTTCTTTTCTTTTCTTTTCTTTTCTTTTCTTTTCTTTTCTTTTCTTTTCTTTTCTTTTCTTTTCTTTTCTTTTCTTTTCTTTTCTTTTCTTTTCTTTTCTTTTCTTTTCTTTT…	non-genic		na	na	na	na	na	na	na	na	na	na
411	CSSssr023047	Scaffold295	GA	2	25	1516875	1516924	50	TCCCCCTAATTTCCTCCCCC	60.33	GATCGAGCACCTCCTCTTCC	59.61	119	Scaffold295:1516875-1516924|motif:GA	TATCTGAATGGATGGTGGTGTTGTGTTATGGAGAAAAACAAATAAATAAGAATAATGATTTGTCCCCCTAATTTCCTCCCCCGAATCCCCCTAATTTCAGGAGAGAGAGAGAGAGAGAGAGAGAGAGAGAGAGAGAGAGAGAGAGAGAGAAGAGAAGAGAGGGAAGAGGAGGTGCTCGATCGTCGTCCTCTGCCCGATCGTCGTCTTCGGCAGCCCCCGCCTCTGCCCGATCGTCGTCTCCGGCAGCCCC	non-genic		na	na	na	na	na	na	na	na	na	na
412	CSSssr023079	Scaffold295	TAT	3	53	2423705	2423863	159	GGGGGTCTCGGTCAGATACG	61.45	AGGAGGGAAGAAATGTGACACC	59.96	291	Scaffold295:2423705-2423863|motif:TAT	GTTCCAGAAGTGAGACAGGAAGCGGGGGTCTCGGTCAGATACGATTGAAATTGGAATGCCATGTAAACGAATAATTTCCTTGATGTATAAAGTGGCAAACTATTATTATTATTATTATTATTATTATTATTATTATTATTATTATTATTATTATTATTATTATTATTATTATTATTATTATTATTATTATTATTATTATTATTATTATTATTATTATTATTATTATTATTATTATTATTATTATTATTATTATTATTATTGTGATTGGTTGTTGTTTTAATTAAATATATAGGGTGTCACATTTCTTCCCTCCTAAATAGAAGTTTGTCTTCAAACTTGATGTACCTTAGTTTTCGAAG	non-genic		na	na	na	na	na	na	na	na	na	na
413	CSSssr023114	Scaffold295	TTA	3	159	2853417	2853893	477	na	na	na	na	na	Scaffold295:2853417-2853893|motif:TTA	ACAATAAAATCGTGTATGTGTCATGTTTAAATGGGGCTACTTTATGAAGCTCATAAAGCTGGCCGAACATTTGTTCATTAGTGTTACAAAACCACACAATTTATTATTATTATTATTATTATTATTATTATTATTATTATTATTATTATTATTATTATTATTATTATTATTATTATTATTATTATTATTATTATTATTATTATTATTATTATTATTATTATTATTATTATTATTATTATTATTATTATTATTATTATTATTATTATTATTATTATTATTATTATTATTATTATTATTATTATTATTATTATTATTATTATTATTATTATTATTATTATTATTATTATTATTATTATTATTATTATTATTATTATTATTATTATTATTATTATTATTATT…	non-genic		na	na	na	na	na	na	na	na	na	na
414	CSSssr023197	Scaffold295	TTA	3	115	4010049	4010393	345	na	na	na	na	na	Scaffold295:4010049-4010393|motif:TTA	ATTACATTTTATCACATACAATTATAAAATTAAATATACTATTATGTGTATATATTTATTAATTTATTTATTTACTTATTTATTCATTTTATTATTATTGTTATTATTATTATTATTATTATTATTATTATTATTATTATTATTATTATTATTATTATTATTATTATTATTATTATTATTATTATTATTATTATTATTATTATTATTATTATTATTATTATTATTATTATTATTATTATTATTATTATTATTATTATTATTATTATTATTATTATTATTATTATTATTATTATTATTATTATTATTATTATTATTATTATTATTATTATTATTATTATTATTATTATTATTATTATTATTATTATTATTATTATTATTATTATTATTATTATTATTATT…	non-genic		na	na	na	na	na	na	na	na	na	na
415	CSSssr023251	Scaffold295	ACATCC	6	31	4664389	4664574	186	na	na	na	na	na	Scaffold295:4664389-4664574|motif:ACATCC	TATTATTGTCGTGATAAAATTATTTTCATCAAATCAATATATATTTTATTAATTCATTCCCTGTACAAATTATTAATATTTTCTAAAATAAAATACATCTACATCCACATCCACATCCACATCCACATCCACATCCACATCCACATCCACATCCACATCCACATCCACATCCACATCCACATCCACATCCACATCCACATCCACATCCACATCCACATCCACATCCACATCCACATCCACATCCACATCCACATCCACATCCACATCCACATCCACATCCACATCCACTCCATCTTTTGATATAGGTATGAAATTATGAAAATTCAAAATTTAATATAATGGATTTGCATTTCTTTTTTAGTGTCTTTGGTTGCTATCATAATTTT	non-genic		na	na	na	na	na	na	na	na	na	na
416	CSSssr023362	Scaffold297	GA	2	27	551034	551087	54	GTCAGCCTTAGCCATGGTCC	60.46	ACCATACAACACACCACTGTAGG	60.24	192	Scaffold297:551034-551087|motif:GA	CAACTACTCTAAAATGGAACATAAATTACGAGTCCTATAGTCAGCCTTAGCCATGGTCCCCCTTGTGGGAAGTAGATGAGGTAATTAATTAGATTGTGCTGAGAGAGAGAGAGAGAGAGAGAGAGAGAGAGAGAGAGAGAGAGAGAGAGAGAGAATATGGAGATATATATGAGCAAGGATCGTCTAGAGTTTTTTTTTCCTAAAGTTTCCTACAGTGGTGTGTTGTATGGTTGAGATTTAATGACAAGTCACAT	non-genic		na	na	na	na	na	na	na	na	na	na
417	CSSssr023403	Scaffold298	AAT	3	24	79930	80001	72	na	na	na	na	na	Scaffold298:79930-80001|motif:AAT	ATGAGAAATAAACTAGTTATTTAAGCTAACTAGCTATAACAATTACAAATAAACAATAATAATAATTACAACACCAATAATTAACAAGACTAATTATAACAATAATAATAATAATAATAATAATAATAATAATAATAATAATAATAATAATAATAATAATAATAATAATAATTACAACAATATTCAGAGCATTAATCTACAACATTGATGTAAGCAAGGATGCACAAGGGTTGCATGCACAGTGTCCAAGAACTGCTCTGTCTGCCTAGTTG	non-genic		na	na	na	na	na	na	na	na	na	na
418	CSSssr023470	Scaffold300	TTA	3	18	66761	66814	54	na	na	na	na	na	Scaffold300:66761-66814|motif:TTA	TCATCCTAAAATGCATCATCAAGATTAATCTCTGACATTCCTACAACACCAAGATAAATGTGGGATTTTACACAAAAGGACTAATGTTGCAGGTAAATATTTATTATTATTATTATTATTATTATTATTATTATTATTATTATTATTATTATTATTTTATCTTATTTTATTTTATTATGTTTATTTAGTTATATAGTTTTATTTATAGATTTATTTATAACTTTTCGAACTTCTTGATCAAATTAAAATAACTT	non-genic		na	na	na	na	na	na	na	na	na	na
419	CSSssr023471	Scaffold300	TAT	3	17	68047	68097	51	TGTACAGGTGGCATAATACCCC	59.56	AGTTGGGTCAAATTAGAGTTGGG	58.59	215	Scaffold300:68047-68097|motif:TAT	AAAATTGTACAGGTGGCATAATACCCCTTTTCTGGAGGATTTACAAATCTCCTGGAGGATCTACAAATCTCCCTAATTAATGCTAGTTAACCTTATCACATATTATTATTATTATTATTATTATTATTATTATTATTATTATTATTATTATTGTTATCAATATTATTATTTATTTACTATTTTTAAGTCTAATTTAACCCAACTCTAATTTGACCCAACTAGTATTATAATTCCATAAATGTGTTAATTTG	non-genic		na	na	na	na	na	na	na	na	na	na
420	CSSssr023496	Scaffold300	CTT	3	21	444771	444833	63	TTCATCAATGTCTTCTTGTTCATTACC	58.49	AAAGCAATAACCACAAGAAGAAGC	58.47	195	Scaffold300:444771-444833|motif:CTT	GGTTTGTTTGTTTTTCTTCTTTTTCTTCTTCTTAGCCTTCTTCTTCATCAATGTCTTCTTGTTCATTACCTTCTTCTTCTTCATTGTCTTGTTTCATCAGCTTCTTCTTCTTCTTCTTCTTCTTCTTCTTCTTCTTCTTCTTCTTCTTCTTCTTCTTCTTCTTCGATCTCTTTTTTTTTCTTCATCACTCTCTTCTTCTTGTTCATCACTTTCTGCTTCTTCTTGTGGTTATTGCTTTCTTTTCTTTCTTTTTTGTTGTTGTT	non-genic		na	na	na	na	na	na	na	na	na	na
421	CSSssr023571	Scaffold301	AAT	3	17	18399	18449	51	na	na	na	na	na	Scaffold301:18399-18449|motif:AAT	NNNNNNNNNNNNNNNNNNNNNNNNNNNNNNNNNNNNNNNNNNNNNNNNNNNNNNNNNNNNNNNNNNNNNNNNNNNNNNNNNNNNNNNNNNNNNTTCACCAAATAATAATAATAATAATAATAATAATAATAATAATAATAATAATAATAATACAAAAATTCAACACATTATCTTACTTTGTTGTATTCAATGATTTTTTAAAAAATATTTTGTACAAATTTTATACTTTTTAAATAGGGTAAATTACAAAT	non-genic		na	na	na	na	na	na	na	na	na	na
422	CSSssr023628	Scaffold302	AG	2	28	597276	597331	56	TCCCCCGAACCTTTTGATCC	59.67	ACTCATTCGCCCTCTCTTCG	59.54	178	Scaffold302:597276-597331|motif:AG	GAAAAGAGCGTATTGGCGCCATGCTGACGGTGGAGGTCCCCCGAACCTTTTGATCCGAAAGCTTCCATGGTAGAACTAGGGTTTTCAAATAACGAAAACTAGAGAGAGAGAGAGAGAGAGAGAGAGAGAGAGAGAGAGAGAGAGAGAGAGAGAGAGCGTATGTTTGTGTGTTTTGGAAGAGAGAGTAGTCTAAGCGAAGAGAGGGCGAATGAGTTTTGGAAAATGTATACAATATATATATATATATATATATATA	non-genic		na	na	na	na	na	na	na	na	na	na
423	CSSssr023666	Scaffold302	ATA	3	1281	1062066	1065908	3843	na	na	na	na	na	Scaffold302:1062066-1065908|motif:ATA	CATAGGCTATATTGGCCGAACCAAGTTAAATTTGTCAATTTCTCATGATGATGATTTTTTTTTTTGGTTCCATATTTAATTGTCCTACTTTTATTTTTTGATAATAATAATAATAATAATAATAATAATAATAATAATAATAATAATAATAATAATAATAATAATAATAATAATAATAATAATAATAATAATAATAATAATAATAATAATAATAATAATAATAATAATAATAATAATAATAATAATAATAATAATAATAATAATAATAATAATAATAATAATAATAATAATAATAATAATAATAATAATAATAATAATAATAATAATAATAATAATAATAATAATAATAATAATAATAATAATAATAATAATAATAATAATAATAATAATAATAATAAT…	non-genic		na	na	na	na	na	na	na	na	na	na
424	CSSssr023694	Scaffold302	CT	2	28	1362334	1362389	56	ACCATAGGTGTCCTTGTCGC	59.75	GTGGCACATGGTTACATCCC	58.9	174	Scaffold302:1362334-1362389|motif:CT	ATTATTAAATTTGAGAACTAATACGTTTGTTTTTATGAATATGTTAAAATAGATAATTTCCTCCCATTTGCTCTTGACCATAGGTGTCCTTGTCGCGTCCCTCTCTCTCTCTCTCTCTCTCTCTCTCTCTCTCTCTCTCTCTCTCTCTCTCTCTCTATATATATATATATATTTTGGCAAGATTAGTGGAGAATCTATTGTGGTCACTAGATTGATGATATGCAAATCATGGGATGTAACCATGTGCCACAAGGAC	non-genic		na	na	na	na	na	na	na	na	na	na
425	CSSssr023715	Scaffold302	AC	2	26	1593568	1593619	52	ACCCCGATCACATTTCTACACC	60.09	GACCGGCGGAAAAGTAGAGG	60.46	149	Scaffold302:1593568-1593619|motif:AC	GATTGCACACCAAAACAAAAACAAAAAAAAAACAAAAAACAAAAAAAAAAATCTCGTTTTATTCATGACAGGGATCAACCCCGATCACATTTCTACACCAACACACACACACACACACACACACACACACACACACACACACACACACACACAAAAAAAAACAAACAAACAAACAATCAAACAACCACACATTTTTCGTTTCCCTTCCTCTACTTTTCCGCCGGTCTCTTCTTCTTGCCTCCATCCTGGACG	non-genic		na	na	na	na	na	na	na	na	na	na
426	CSSssr023783	Scaffold303	AAG	3	315	496667	497611	945	na	na	na	na	na	Scaffold303:496667-497611|motif:AAG	TTATGGTGATGCTCGTGACGAGATTTGTAGATTAGTTGGCCGCTAATTTCCTTCCAAAAAAAACACAAAAAAATAAACTTTTGACTACTGAAAAAAAAAAAAGAAGAAGAAGAAGAAGAAGAAGAAGAAGAAGAAGAAGAAGAAGAAGAAGAAGAAGAAGAAGAAGAAGAAGAAGAAGAAGAAGAAGAAGAAGAAGAAGAAGAAGAAGAAGAAGAAGAAGAAGAAGAAGAAGAAGAAGAAGAAGAAGAAGAAGAAGAAGAAGAAGAAGAAGAAGAAGAAGAAGAAGAAGAAGAAGAAGAAGAAGAAGAAGAAGAAGAAGAAGAAGAAGAAGAAGAAGAAGAAGAAGAAGAAGAAGAAGAAGAAGAAGAAGAAGAAGAAGAAGAAGAAGAAGAAGAAGAA…	non-genic		na	na	na	na	na	na	na	na	na	na
427	CSSssr023840	Scaffold304	ACCCAT	6	9	635155	635208	54	CCATACCCATACCCATGCCC	59.96	CCATGGGATCAGGTTCTGGG	59.82	231	Scaffold304:635155-635208|motif:ACCCAT	TCCCCATACCCATACCCATGCCCACATTCATAGGCCTATTCATCCCCATTTGATTCATTCCTCCATAGCCTCCCATACCCATGGCTGCACCAGGAGCACCACCCATACCCATACCCATACCCATACCCATACCCATACCCATACCCATACCCATGCCCGAACCCATCATGGAGTTTGGTGGAGGCCTGATGGCACCTGCACCGGCACGGCCTATCCCAGAACCTGATCCCATGGCTTTACCCATAGTAACAGTT	genic	TEA013611.1	EPN2_ARATHClathrin interactor EPSIN 2 OS=Arabidopsis thaliana OX=3702 GN=EPSIN2 PE=1 SV=1	2892	2.75791e-136	71.62	F:GO:0005515; C:GO:0005654; C:GO:0005794; C:GO:0031410	F:protein binding; C:nucleoplasm; C:Golgi apparatus; C:cytoplasmic vesicle	na	na	no GO terms	no GO terms
428	CSSssr023908	Scaffold304	AAT	3	22	1320775	1320840	66	na	na	na	na	na	Scaffold304:1320775-1320840|motif:AAT	AAACGACATACATTTTATGTTGTAAAATATTATAACTTTACATGGCATGCATTAACATGTCGTGAAAACTTCTGCAAAAAAAAAATAAAATAAATAAATAAATAATAATAATAATAATAATAATAATAATAATAATAATAATAATAATAATAATAATAATAATAATTCAATCCAAATTTTTTTATGACATGCAAAAGCATGCCGTAAAAAATACATATTTTCATGGCATAGAAAAATATGTTGTAAAATATTTACACTTAATACGA	non-genic		na	na	na	na	na	na	na	na	na	na
429	CSSssr023959	Scaffold305	TTTAT	5	179	497670	498564	895	na	na	na	na	na	Scaffold305:497670-498564|motif:TTTAT	NNNNNNNNNNNNNNNNNNNNNNNNNNNNNNNNNNNNNNNNNNNNNNNNNNNNNNNNNNNNNNNNNNNNNNNNNNNNNNNNNNNNNCGCACATGAAGTTTCTTTATTTTATTTTATTTTATTTTATTTTATTTTATTTTATTTTATTTTATTTTATTTTATTTTATTTTATTTTATTTTATTTTATTTTATTTTATTTTATTTTATTTTATTTTATTTTATTTTATTTTATTTTATTTTATTTTATTTTATTTTATTTTATTTTATTTTATTTTATTTTATTTTATTTTATTTTATTTTATTTTATTTTATTTTATTTTATTTTATTTTATTTTATTTTATTTTATTTTATTTTATTTTATTTTATTTTATTTTATTTTATTTTATTTTATTTTATTTTA…	non-genic		na	na	na	na	na	na	na	na	na	na
430	CSSssr023989	Scaffold305	TTA	3	21	961201	961263	63	na	na	na	na	na	Scaffold305:961201-961263|motif:TTA	CCGGTTGTGCTTTACCAAGGCCCGGGCGGCCCTTGGTGAATTCAATTTTGTTTTTTTGTTGTTGTGTGTTGTTTGTTATTTATATTATGTGATGTTAATTTTATTATTATTATTATTATTATTATTATTATTATTATTATTATTATTATTATTATTATTATTATTTTATTTCTGGTATTGTTTTAGTTTTAATTTGAGTATATAAAAACAACAGTGAGTAAAAAAAAAGAAGATAACAAAAGAGGAAAAAGTTTAGGAAAAGT	non-genic		na	na	na	na	na	na	na	na	na	na
431	CSSssr024052	Scaffold305	AG	2	25	1472107	1472156	50	na	na	na	na	na	Scaffold305:1472107-1472156|motif:AG	NNNNNNNNNNNNNNNNNNNNNNNNNNNNNNNNNNNNNNNNNNNNNNNNNNNNNNNNNNNNNNNNNNNNNNNNNNNNNNNNNNNNNNNNNNNNNGCAGAAAAGAGAGAGAGAGAGAGAGAGAGAGAGAGAGAGAGAGAGAGAGAGAGAGAGGGTCTATGAACAACATAGCATTCTCAAGAAATTAGGGAACAACAACCCTCCTCTGTCTCTTCTTTCTTCTTTTTCTCTTCTCTCTCTAGGCTAGGGCTTA	non-genic		na	na	na	na	na	na	na	na	na	na
432	CSSssr024215	Scaffold305	AAT	3	17	3196236	3196286	51	TGAAGCTATAGTTGCCCACTCC	59.83	GCCGGTTGTAATCTTCACTGC	59.87	210	Scaffold305:3196236-3196286|motif:AAT	ACCGGGGATCAACCCTGATCAAAGTTGTACAAAAAAGAGTTGAAGCTATAGTTGCCCACTCCAAAACAAAAATAAAAAAAAAACAAAAGTAAAATACAAAAATAATAATAATAATAATAATAATAATAATAATAATAATAATAATAATAATAAATAAAATATAAAATATAAAAAAGAAAAAGAAAAAAGAGAGAGAGTAGTATTTTCTCAGTTTTTCGGCAACAACCCGGCAGTGAAGATTACAACCGGCT	non-genic		na	na	na	na	na	na	na	na	na	na
433	CSSssr024237	Scaffold305	AAT	3	17	3507565	3507615	51	TGATTTTGTTTGCCACAATGCC	59.12	GTTGTACTAGTTATTTCATGCAACTGC	59.52	162	Scaffold305:3507565-3507615|motif:AAT	TGTCTCCAGAGGGTATCACTACATAAATTTTGAAAGCAAACTAACACCTAGAATTATAATGTGACACTCCTTGATTTTGTTTGCCACAATGCCAACACAAAATAATAATAATAATAATAATAATAATAATAATAATAATAATAATAATAATAAAATTAAAAATTTGAAACTTAAATAAAAAGGGTAATCAAAATCATTTTTCAGTTGCAGTTGCATGAAATAACTAGTACAACACTTCCAAAAAACTGTTT	genic	TEA008750.1	SYCM_ARATHCysteine--tRNA ligase, chloroplastic/mitochondrial OS=Arabidopsis thaliana OX=3702 GN=SYCO PE=2 SV=1	1836	0	77.79	F:GO:0004817; F:GO:0005524; C:GO:0005739; C:GO:0005829; P:GO:0006423; C:GO:0009507	F:cysteine-tRNA ligase activity; F:ATP binding; C:mitochondrion; C:cytosol; P:cysteinyl-tRNA aminoacylation; C:chloroplast	EC:6.1.1.16	Cysteine--tRNA ligase	F:GO:0000166; F:GO:0004812; F:GO:0004817; F:GO:0005524; C:GO:0005737; P:GO:0006418; P:GO:0006423	F:nucleotide binding; F:aminoacyl-tRNA ligase activity; F:cysteine-tRNA ligase activity; F:ATP binding; C:cytoplasm; P:tRNA aminoacylation for protein translation; P:cysteinyl-tRNA aminoacylation
434	CSSssr024345	Scaffold308	AGCTCA	6	693	8358	12515	4158	na	na	na	na	na	Scaffold308:8358-12515|motif:AGCTCA	CAGGGGCATCTACCACACATCTAGTCCCGGCTACTCAGCCAAATCTTGATCTGTCTCCGCTAGCTGAAAACCTTCAAGTTTCGAATCCCCAAGAGGTGTTAGCTCAAGCTCAAGCTCAAGCTCAAGCTCAAGCTCAAGCTCAAGCTCAAGCTCAAGCTCAAGCTCAAGCTCAAGCTCAAGCTCAAGCTCAAGCTCAAGCTCAAGCTCAAGCTCAAGCTCAAGCTCAAGCTCAAGCTCAAGCTCAAGCTCAAGCTCAAGCTCAAGCTCAAGCTCAAGCTCAAGCTCAAGCTCAAGCTCAAGCTCAAGCTCAAGCTCAAGCTCAAGCTCAAGCTCAAGCTCAAGCTCAAGCTCAAGCTCAAGCTCAAGCTCAAGCTCAAGCTCAAGCTCAAGCTCAAGCTC…	non-genic		na	na	na	na	na	na	na	na	na	na
435	CSSssr024541	Scaffold309	TCT	3	34	444975	445076	102	GGGCTGTCATTTGGGATTCC	58.89	GTGATGCATATGGACAGAGATGG	59	203	Scaffold309:444975-445076|motif:TCT	GGGCTTTTAGATTTGGAATTTCAAAATTAGGGCTGTCATTTGGGATTCCAACGGCTACAAATTTAGGGCTTTGATTTGGTTTCCTTGAACCAATTAAAAATCTTCTTCTTCTTCTTCTTCTTCTTCTTCTTCTTCTTCTTCTTCTTCTTCTTCTTCTTCTTCTTCTTCTTCTTCTTCTTCTTCTTCTTCTTCTTCTTCTTCTTTTTTTTCCATCTCTGTCCATATGCATCACATTGGTTTGATTTTCACAGATCTTTTAATGTCCTAAATCTGTCTAGAATGAGGATTTGATTTTCACAGCT	non-genic		na	na	na	na	na	na	na	na	na	na
436	CSSssr024571	Scaffold309	TAT	3	17	780882	780932	51	na	na	na	na	na	Scaffold309:780882-780932|motif:TAT	TATTTTTTTGTGTAAGTTTTTTTTTTTTTTTTGCTTTTTTTTGTGACTTTTTAATTTTTTTTTTTTTTATTAATTTATCCACAAAAAATTGATTGCCTTCTATTATTATTATTATTATTATTATTATTATTATTATTATTATTATTATTATTAGGACAAATTACATATACCTCCCTCGAGGTTTAGCTAAATTACAAATACCCCCCTGAGGTTTCAGAAATTACAGATACCCTCCTGAGGTTTATATTTTC	non-genic		na	na	na	na	na	na	na	na	na	na
437	CSSssr024608	Scaffold313	AAT	3	403	94342	95550	1209	na	na	na	na	na	Scaffold313:94342-95550|motif:AAT	TTACGGGGTCATGTCGGACCGTTGAAGCAGACACTGTGTGGTCGTGTCAGACCGATGTAGAAGACAGTTTATGGGGTCATGTCGGACCGTTGTAGAAGACAATAATAATAATAATAATAATAATAATAATAATAATAATAATAATAATAATAATAATAATAATAATAATAATAATAATAATAATAATAATAATAATAATAATAATAATAATAATAATAATAATAATAATAATAATAATAATAATAATAATAATAATAATAATAATAATAATAATAATAATAATAATAATAATAATAATAATAATAATAATAATAATAATAATAATAATAATAATAATAATAATAATAATAATAATAATAATAATAATAATAATAATAATAATAATAATAATAATAATAA…	non-genic		na	na	na	na	na	na	na	na	na	na
438	CSSssr024702	Scaffold313	AAT	3	29	1238662	1238748	87	AAAAGATGGAAGATTGTAACAATCCG	58.46	CTCTCTCTCTCTCTCCAGATTCG	58.94	277	Scaffold313:1238662-1238748|motif:AAT	TTTTTAAAAAGATGGAAGATTGTAACAATCCGAAAATTTAAGTTGTCTCTTAAATTTTATACTAATATAATGGTTGTATATGATAATATATTATTAAATAAATAATAATAATAATAATAATAATAATAATAATAATAATAATAATAATAATAATAATAATAATAATAATAATAATAATAATAATAATGGGATTTAATTAGAAATTAATTTATTTATATAGTTATATCTAAAGATAAGTATAAATTTATATAATTATTAAACGAATCTGGAGAGAGAGAGAGAGAGAT	non-genic		na	na	na	na	na	na	na	na	na	na
439	CSSssr024717	Scaffold314	TTA	3	24	169441	169512	72	AAATAGGCACATTCACCACCC	58.54	AAGGCGCTCTTCCAACTCC	60	203	Scaffold314:169441-169512|motif:TTA	CCACTTGCTTCATCCCTATCATTACTTATCCAAGGACTTATCTAAATAGGCACATTCACCACCCTATGTGTTATGGTAGTAACAGACCGTATATATCCTTTTATTATTATTATTATTATTATTATTATTATTATTATTATTATTATTATTATTATTATTATTATTATTATTATTGTTTTCAGATTCGAGTGAACAAGAAGAACAAGAAAAAAAAAAGGCTACAAAGAGGAGTTGGAAGAGCGCCTTGTATAGATAATTGCATCATTATTTGG	non-genic		na	na	na	na	na	na	na	na	na	na
440	CSSssr024743	Scaffold314	TTA	3	27	462115	462195	81	ATGAAACCGTCACACACACG	59.07	ACACCAAATAAAAGACATGAGGTAGG	59.34	211	Scaffold314:462115-462195|motif:TTA	TATGTTGTATATTATTATATTATAATAACAATATATGTTTTTCATACAGTTGTGAATGAAACCGTCACACACACGCTTCTCTTAAATATATGTATATTTTTTATTATTATTATTATTATTATTATTATTATTATTATTATTATTATTATTATTATTATTATTATTATTATTATTATTATTATGTTTGATTTGTTAAATTCGGCTTATGTTTAAGTTAGATAGTCATTTGTTGTAATAATTCCTACCTCATGTCTTTTATTTGGTGTTGTAAATATTCAGTG	non-genic		na	na	na	na	na	na	na	na	na	na
441	CSSssr024799	Scaffold314	TTA	3	17	1135515	1135565	51	ATTCTTGCCATCTCATAAATCTTGC	58.25	GGATCAAGTCAAGGGCTTTCC	58.9	188	Scaffold314:1135515-1135565|motif:TTA	TGAATTAGATTCCTCCAAAAAAAAAACAAAATTTGATTCTTGCCATCTCATAAATCTTGCTTATGTTTTAAACATATCCTCTCTGTTTTTCTTTTCTTCTTTATTATTATTATTATTATTATTATTATTATTATTATTATTATTATTATTAATTGGTTTTGTTGTTTTATTTGTTATTCAATTCTTATGAAGTCATCTTGCAGGAAAGCCCTTGACTTGATCCATTACTTCCTACATGGGAACCCTTCAGA	genic	TEA008395.1	HPBP1_MOUSEHsp70-binding protein 1 OS=Mus musculus OX=10090 GN=Hspbp1 PE=1 SV=1	729	5.93021e-07	54.83	P:GO:0032270	P:positive regulation of cellular protein metabolic process	na	na	F:GO:0005515	F:protein binding
442	CSSssr024955	Scaffold319	GA	2	25	156689	156738	50	TCCGTGTGTGTATGCATGGG	60.39	ACGTACTAATCGCATATCCTTAACC	58.61	193	Scaffold319:156689-156738|motif:GA	TCCGTGTGTGTATGCATGGGAGCATCCATCAAATGGGTCAGTATTATCTCATTCATGAAAAATGCCAAATGATATCCAGGACTACATAATATTTACCCATGAGAGAGAGAGAGAGAGAGAGAGAGAGAGAGAGAGAGAGAGAGAGAGAGACCATATTGAAGTTCTTAAGGTTAAGGATATGCGATTAGTACGTATTTTTAGGATTTAATAATGAAGAAACTGACTAAAACTACATGGAAAATGGTGAACA	non-genic		na	na	na	na	na	na	na	na	na	na
443	CSSssr024974	Scaffold319	TGGAGA	6	10	429652	429711	60	GTGGTGATGCTAGGTGGTGG	60.39	TTTCTCCCCCTCTTTGGTCC	58.93	200	Scaffold319:429652-429711|motif:TGGAGA	ATGCCTCCTAGCTGCTGGAAAGTTCCCCAAGCTGCTGGAAATAGAGTTGTGGTGGTGATGCTAGGTGGTGGTGTGAAAATGGGGTAGGATTTTGGTGTTTTGGAGATGGAGATGGAGATGGAGATGGAGATGGAGATGGAGATGGAGATGGAGATGGAGATGGATACAATGCAAGAGGCTCTTAGGAAATTTTTTGTAACCCCTCTTACAGACCTGGCCAGCCAAGTATATGGACCAAAGAGGGGGAGAAATGGAGGGAA	non-genic		na	na	na	na	na	na	na	na	na	na
444	CSSssr024976	Scaffold319	TAA	3	22	436226	436291	66	ACTTCCTAGCAATGTCGCCG	60.46	GTTGCGTTAAACGGTAATATAGCC	58.57	230	Scaffold319:436226-436291|motif:TAA	TGTCGTACGTCTACTACTTCCTAGCAATGTCGCCGGCCTGCTCCTGTCCCCATTTGCATCACTCACATCAAGTTCAAAGTTGCGATGAATGAAAAAAAATTAATAATAATAATAATAATAATAATAATAATAATAATAATAATAATAATAATAATAATAATAATAATTTGTTTGCACCTTTGCAAACTTTAAAAAAAAATTAATAATAAAAATAATATAACGGCTATATTACCGTTTAACGCAACGGTAATTTTTTTTTTTTATTT	non-genic		na	na	na	na	na	na	na	na	na	na
445	CSSssr025016	Scaffold319	AGA	3	18	1176810	1176863	54	TCAATAGAAATTGTAAGCAACACAAGG	58.92	ATGCTTGCTTTATTTGTTTCCCC	58.42	149	Scaffold319:1176810-1176863|motif:AGA	GAACAGAACTTGCAATTCTTATAACAAACATAAAAAATAATCAATAGAAATTGTAAGCAACACAAGGAAAACATATATAGATGTAATATGGTATAACACCAGAAGAAGAAGAAGAAGAAGAAGAAGAAGAAGAAGAAGAAGAAGAAGAAGAAGAGGTCAGTTAATAGGGGAAACAAATAAAGCAAGCATTATATTCAACTTAGAAGCTGTGGATAAATGAACAATGTAGATGTGACAATCATATAAGCCTAATC	non-genic		na	na	na	na	na	na	na	na	na	na
446	CSSssr025066	Scaffold319	AAG	3	25	1740653	1740727	75	na	na	na	na	na	Scaffold319:1740653-1740727|motif:AAG	TATTATCAGAAATGCTAATATTTTAGTACACATTCCGAATCATATAGTAGATTTGATTATATAAAATAAAAATAAAAAGAAGAAGAAGAAGAAGAAGAACAAGAAGAAGAAGAAGAAGAAGAAGAAGAAGAAGAAGAAGAAGAAGAAGAAGAAGAAGAAGAAGAAGAAGAAGAAGACGCAAATTTAGCGATGAAAGTGAATAATGTCCTAAAAATTTCCTTAGAATAAAAATTTAGCGATCTAAAGTGAATTATAGTATTGATAGAAATGTGTTG	non-genic		na	na	na	na	na	na	na	na	na	na
447	CSSssr025070	Scaffold319	ATTCCG	6	10	1799026	1799085	60	AAATCCTTCGCCTCCCTTCC	59.74	TCATGTGCTGGAGAGTGTGG	59.68	217	Scaffold319:1799026-1799085|motif:ATTCCG	CTCTAGAAACTTCAAATCCTTCGCCTCCCTTCCCTAATATATATATCACACTCCATAATTCAAGCAATCCAACGCAAGACACCAAGCAAAATTCGACACAATTCCGATTCCGATTCCGATTCCGATTCCGATTCCGATTCCGATTCCGATTCCGATTCCGATTCGTCAAAAAATGGATTTGAGGCTAGTAGGTTTGGACTCCCCAATCTTCCACACTCTCCAGCACATGATGGACGTCGCTGCCGCAGCCGAAGCTGCCG	non-genic		na	na	na	na	na	na	na	na	na	na
448	CSSssr025113	Scaffold319	CT	2	25	2273832	2273881	50	na	na	na	na	na	Scaffold319:2273832-2273881|motif:CT	CCAATCTCCTTCCACATCGTCCTCGCATCTTTGTCCCACCCACCACCCCCAATCTTCAAACCCTTTTCCATCAACAATTCAATTCAATTCAACTCGCTCGCTCTCTCTCTCTCTCTCTCTCTCTCTCTCTCTCTCTCTCTCTCTCTCTCTCCCTCTCCCTCTCTCGATATATATTTCTGTATGTATGTGTGTGACTGAGTTAACGCGATCAAAATAGATAGAGAGATAACCAGAAATGAGGAAATAAGCT	non-genic		na	na	na	na	na	na	na	na	na	na
449	CSSssr025253	Scaffold322	TTTTTG	6	9	855687	855740	54	na	na	na	na	na	Scaffold322:855687-855740|motif:TTTTTG	TGCATGACATATGCAATACTTAAAATGATGCATGACATATGCATGTTTGTTTTTTTTTTTGTTTTTGTTTTTTGAAATGCAAATGATGCATGTTGTTGTTTTTTTGTTTTTGTTTTTGTTTTTGTTTTTGTTTTTGTTTTTGTTTTTGTTTTTGTTTGAAATGCATGTTGAATGGAATGCGCGACAACACAAGTCGCTTAAAATGCATGACAATGCAACCGAGCGGATTTATGGTCTCGCCAGACCAAGCGGGT	non-genic		na	na	na	na	na	na	na	na	na	na
450	CSSssr025283	Scaffold322	AAG	3	304	1310683	1311594	912	na	na	na	na	na	Scaffold322:1310683-1311594|motif:AAG	NNNNNNNNNNNNNNNNNNNNNNNNNNNNNNNNNNNNNNNNNNNNNNNNNNNNNNNNNNNNNNNNNNNNNNNNNNNNNNNNNNNNNNNNNNNNNNNNNNNNAAGAAGAAGAAGAAGAAGAAGAAGAAGAAGAAGAAGAAGAAGAAGAAGAAGAAGAAGAAGAAGAAGAAGAAGAAGAAGAAGAAGAAGAAGAAGAAGAAGAAGAAGAAGAAGAAGAAGAAGAAGAAGAAGAAGAAGAAGAAGAAGAAGAAGAAGAAGAAGAAGAAGAAGAAGAAGAAGAAGAAGAAGAAGAAGAAGAAGAAGAAGAAGAAGAAGAAGAAGAAGAAGAAGAAGAAGAAGAAGAAGAAGAAGAAGAAGAAGAAGAAGAAGAAGAAGAAGAAGAAGAAGAAGAAGAAGAAGAA…	genic	TEA018525.1	SKI23_ARATHF-box protein SKIP23 OS=Arabidopsis thaliana OX=3702 GN=SKIP23 PE=1 SV=1	1941	4.87431e-11	47.53	na	na	na	na	no GO terms	no GO terms
451	CSSssr025311	Scaffold322	ATA	3	19	1625150	1625206	57	na	na	na	na	na	Scaffold322:1625150-1625206|motif:ATA	CTTTTATGGCTTCATATCCACTCAATCTACATACATTTAAAGCATTTCACATTTACGAATTTTTTTTATAAAATTATTGAATAATGATAAATATACAAACATAATAATAATAATAATAATAATAATAATAATAATAATAATAATAATAATAATAATAATTGGGTTGGTGAATTAGATTTTGAAAACTCGTGTGAAAACTTATTTAGATTTCAAAACTTGGGTTCAAAAGGTGTTTGAACTATATTTTGTGAATAAAT	non-genic		na	na	na	na	na	na	na	na	na	na
452	CSSssr025340	Scaffold322	AAT	3	19	2379671	2379727	57	na	na	na	na	na	Scaffold322:2379671-2379727|motif:AAT	TCTAATCTCCTTTTTTCAGAAGAGACATTTTAGCTTTTTTTTTTTTTTTTTGACAGATCTTCACAAGATATTAACACAAGAACAACATAAGTTGACCAAAAATAATAATAATAATAATAATAATAATAATAATAATAATAATAATAATAATAATAATGGATAGATTTACACAAGATAATATGTATATATATATATAAGCAAAAGGTAATAATTACAGTGTTAAGCCTTAGTTACAAAATAAAAGGTTTCATCAATAT	non-genic		na	na	na	na	na	na	na	na	na	na
453	CSSssr025401	Scaffold324	AAG	3	319	124340	125296	957	na	na	na	na	na	Scaffold324:124340-125296|motif:AAG	TTCGCATAAATCTTCACAAAGGAATATTAATTACATATATATATATATTATTCTTTCTCTGAAACCCTACTTCAATTTTGTGAACTCACAAAACTACAAAAAGAAGAAGAAGAAGAAGAAGAAGAAGAAGAAGAAGAAGAAGAAGAAGAAGAAGAAGAAGAAGAAGAAGAAGAAGAAGAAGAAGAAGAAGAAGAAGAAGAAGAAGAAGAAGAAGAAGAAGAAGAAGAAGAAGAAGAAGAAGAAGAAGAAGAAGAAGAAGAAGAAGAAGAAGAAGAAGAAGAAGAAGAAGAAGAAGAAGAAGAAGAAGAAGAAGAAGAAGAAGAAGAAGAAGAAGAAGAAGAAGAAGAAGAAGAAGAAGAAGAAGAAGAAGAAGAAGAAGAAGAAGAAGAAGAAGAAGAA…	non-genic		na	na	na	na	na	na	na	na	na	na
454	CSSssr025407	Scaffold324	TTA	3	24	185809	185880	72	ACATTGTGTCCTTTTGTCAATGC	58.63	ACCAAATCTTATCCTTACAAGTTGCC	59.85	230	Scaffold324:185809-185880|motif:TTA	GGAACACTCTCAGACATTGTGTCCTTTTGTCAATGCAAAAACCTCAAGAAATGACTTCCATGAGATTGTTTCAAATAGTTGAGATTTTTTTTGGTATGTGTTATTATTATTATTATTATTATTATTATTATTATTATTATTATTATTATTATTATTATTATTATTATTATTAAATATGACAAAAAATAGAAATTGAATGATGACAATATTAACATGTGGCAACTTGTAAGGATAAGATTTGGTTTGGAGGTTTGCAATTTTAATTTAATCAT	non-genic		na	na	na	na	na	na	na	na	na	na
455	CSSssr025524	Scaffold324	AGA	3	47	1450804	1450944	141	ACAATGATGCATCACGTGGC	59.55	ACACCATACTTTCAGGCGCG	61.02	266	Scaffold324:1450804-1450944|motif:AGA	CATATTACTGTGGCATTTTTAAAAAGTACGAGAGAACAATGATGCATCACGTGGCATTTTTAAAAAGTACGAGAGAACAATGATGCATCACATAGGAGAGAGAAGAAGAAGAAGAAGAAGAAGAAGAAGAAGAAGAAGAAGAAGAAGAAGAAGAAGAAGAAGAAGAAGAAGAAGAAGAAGAAGAAGAAGAAGAAGAAGAAGAAGAAGAAGAAGAAGAAGAAGAAGAAGAAGAAGAAGAAGAATAATATATATATATATATATATATATCTTAGTGTATGTCCGCGCCTGAAAGTATGGTGTAAATAATATTAGGATTAAAATATAATTATAATCCCAACTC	non-genic		na	na	na	na	na	na	na	na	na	na
456	CSSssr025577	Scaffold326	AAT	3	25	560548	560622	75	na	na	na	na	na	Scaffold326:560548-560622|motif:AAT	AGGGATTGTGGCTGTCACGACCTGAACGTACCCCTAAAGGTCTAGTCCGTGACCAGCCAATAATCCTAGAATACATTCGGCCCCACAGACAAATTTGATAAATAATAATAATAATAATAATAATAATAATAATAATAATAATAATAATAATAATAATAATAATAATAATAATAATTTATTTCTTAAGTATGATGACTTTTTTTATTTTAAATTTAGTAATGTTAAAATAATTGAGAAATTATTTGTTAATATGCTAGTCTTTTTTGTCTGATTAG	non-genic		na	na	na	na	na	na	na	na	na	na
457	CSSssr025593	Scaffold327	ATAA	4	29	304834	304949	116	CGTTACCGCCGTTAATAGTACC	58.96	GATGAAGCGCAGTAAACACCC	59.87	201	Scaffold327:304834-304949|motif:ATAA	CATTAACGGCGGTTTTTTTAACGGCGGTAACAAAACCGCCGTTAATGATACCTTTAACGACGGTTTTCGTTACCGCCGTTAATAGTACCTTTGTTAATGCATAAATAAATAAATAAATAAATAAATAAATAAATAAATAAATAAATAAATAAATAAATAAATAAATAAATAAATAAATAAATAAATAAATAAATAAATAAATAAATAAATAAATAAAAATTTAAAAAAAAAAAAAAAACAGAGAGAAGGGTGTTTACTGCGCTTCATCCAAAAAAAGTAACTTTTTAGTATGTGTCAAATGCGTTAGCTTTTTAAC	non-genic		na	na	na	na	na	na	na	na	na	na
458	CSSssr025598	Scaffold327	AAT	3	20	352719	352778	60	na	na	na	na	na	Scaffold327:352719-352778|motif:AAT	CAAAACCAAATGAAGTGTAAATCCGAGAATTGGATACCATGAAATTGACCAGAAAATAAATAGAGTGAATATATGAAAATAATTTTTATACTAAAATCACAATAATAATAATAATAATAATAATAATAATAATAATAATAATAATAATAATAATAATAATAAAGAAAAGAAATACAGATATAAATAATTAAAATGAATATATGAAAATAATATGTAATGAAATCACAACATTAATATAAATTAGAACATGAATATCAATT	non-genic		na	na	na	na	na	na	na	na	na	na
459	CSSssr025639	Scaffold327	GGT	3	141	788127	788549	423	na	na	na	na	na	Scaffold327:788127-788549|motif:GGT	AAAATTTTAAGTATTTTTTTAAATTTTTTTAGATATACCTTACTTAAACGTATCTAAAAAATAAAAAATTTATGAAGAAATATTTTAAAGAATTAATAAAGGTGGTGGTGGTGGTGGTGGTGGTGGTGGTGGTGGTGGTGGTGGTGGTGGTGGTGGTGGTGGTGGTGGTGGTGGTGGTGGTGGTGGTGGTGGTGGTGGTGGTGGTGGTGGTGGTGGTGGTGGTGGTGGTGGTGGTGGTGGTGGTGGTGGTGGTGGTGGTGGTGGTGGTGGTGGTGGTGGTGGTGGTGGTGGTGGTGGTGGTGGTGGTGGTGGTGGTGGTGGTGGTGGTGGTGGTGGTGGTGGTGGTGGTGGTGGTGGTGGTGGTGGTGGTGGTGGTGGTGGTGGTGGTGGTGGTGGTGG…	non-genic		na	na	na	na	na	na	na	na	na	na
460	CSSssr025649	Scaffold327	TC	2	28	849713	849768	56	TCTCTCTATGTGCAGCTGCC	59.54	AATGATGGAGGGACGATGGC	59.89	192	Scaffold327:849713-849768|motif:TC	CTCTTCCTTTCTCTCTATGTGCAGCTGCCTCTCACGGTGTCGGCGACGATCTCCCTCCTTCTTCACGGTTCTGTCTTCAGTGAGAGAGAGTGTTAGAGTTTCTCTCTCTCTCTCTCTCTCTCTCTCTCTCTCTCTCTCTCTCTCTCTCTCTCTCTCCCTCATTGTCGAATCATTGTCGATCGCCATCGTCCCTCCATCATTAATGTGTTGTTGTTGATGATGATGATGATGAAGTTGATAGGTTCAGATCTGATAT	non-genic		na	na	na	na	na	na	na	na	na	na
461	CSSssr025683	Scaffold327	ATT	3	20	1252457	1252516	60	na	na	na	na	na	Scaffold327:1252457-1252516|motif:ATT	TTCTTCCATTTCATTTATTATTTTTTTTGTTTTTGTTTTTAATTATTGGGTTTTGATTGTTGTGAAATAGTAAATCTCCATTTTTTTTTCTTCCATTTAAATTATTATTATTATTATTATTATTATTATTATTATTATTATTATTATTATTATTATTATTTAAATTGTTGGGTTTTTTAATTGATGAGTGACTATAAGTTGGAGACGATCAATGATGGTATGCAAGAGTTCTATGTGGATTTTCATGGTCCCAAAGATAG	non-genic		na	na	na	na	na	na	na	na	na	na
462	CSSssr025815	Scaffold329	ATT	3	17	930269	930319	51	na	na	na	na	na	Scaffold329:930269-930319|motif:ATT	TTTTTTTATTTTTGCTATTAGGCTTAATTTCTTTTCTGTTTCTTTTTCTTTTGCTAATGACTTCATTTCTTTTATTATTATTTTTCTTCTTATTCTTTTCATTATTATTATTATTATTATTATTATTATTATTATTATTATTATTATTATTTTGTTTTGCCCTTAGGCTTAATTTATATTTATTATTTTCTGCACTTTAATTTCATCTTCAAGTGCTTACATTAAAAATAAAAACAAACACAAATCAAAAT	non-genic		na	na	na	na	na	na	na	na	na	na
463	CSSssr025856	Scaffold332	TTA	3	67	170497	170697	201	na	na	na	na	na	Scaffold332:170497-170697|motif:TTA	TTTAAATAGAATTACTTGTAGAGACGCATTTTCCTATTCTCACCCCCATCTCCATCATACTAATCAAATATAGTTTTATATAATATATATAATTTAATTTTTATTATTATTATTATTATTATTATTATTATTATTATTATTATTATTATTATTATTATTATTATTATTATTATTATTATTATTATTATTATTATTATTATTATTATTATTATTATTATTATTATTATTATTATTATTATTATTATTATTATTATTATTATTATTATTATTATTATTATTATTATTATTATTATTATTATTATAAGCCCTAACACTTATTGATAGTGTTGAAAAAGTGTGTAACATGTATATTAATAGTGTATTGAAATGTGTAAAAATATTCTGGAATATATGAGAAAA…	non-genic		na	na	na	na	na	na	na	na	na	na
464	CSSssr025911	Scaffold336	ATA	3	17	378902	378952	51	na	na	na	na	na	Scaffold336:378902-378952|motif:ATA	AGTTTTTTATGTTTTTGTAAACGTGAAACATGAAGTATTTTTAAAAATAAAAAATTAAAGCAAAAAACTTTTTTGATATGCAGAAATATATTCAAAACATATAATAATAATAATAATAATAATAATAATAATAATAATAATAATAATAATAATTCTGTTAAAGTTAAAGTTTGATTAGTTAAAGTTAAAGTTAGTCTTAGGAGGAAATTGAGTTAAAGTTAAAGTTTGATTAGTAAAAGTTAAAATTTGAT	non-genic		na	na	na	na	na	na	na	na	na	na
465	CSSssr025953	Scaffold336	TTA	3	20	973097	973156	60	GATTAGCTCAGAGGCCAGCC	60.25	TCTATGGCATCAACGGAACTCC	60.16	194	Scaffold336:973097-973156|motif:TTA	TATATATTTATGTAGGTGATTAGCTCAGAGGCCAGCCCTAGGTCAACTTCAGGAACTTTTGATGGACCTGTTTTGTTGGAGCTCTTTTGTCTTCTTTTTTTTATTATTATTATTATTATTATTATTATTATTATTATTATTATTATTATTATTATTATTATTTTATTTATTTATTTTTTTTTTTTTTGAGGAGTTCCGTTGATGCCATAGATTTGTTAAGTCCTTGGTGGCTTTTATTGAACGCTTGGTCAATATGTAAT	non-genic		na	na	na	na	na	na	na	na	na	na
466	CSSssr025975	Scaffold336	TAA	3	17	1247200	1247250	51	CCTACAATTACTATGTGATAGGCGC	59.42	AGAGGGAAGAGAGAGGTATCCG	59.89	184	Scaffold336:1247200-1247250|motif:TAA	TCTTATTCTGGTTATTAGCCTACAATTACTATGTGATAGGCGCAATAAAACAAGTATAGACTATTGTTGATGAATTGGAAAAAAAAAAAAAAAAAAAAAATAATAATAATAATAATAATAATAATAATAATAATAATAATAATAATAATAATTGAACAGATAAAGCTAAAAAAATTTAAACGGATACCTCTCTCTTCCCTCTCTGTAGAATAAAAGAGTAAACAAATAGGAAAAACAAGCTTGGTGAGTTT	non-genic		na	na	na	na	na	na	na	na	na	na
467	CSSssr025999	Scaffold336	GA	2	29	1505694	1505751	58	CAAGTTAGCAGCAGCCATGG	59.55	TTTCTCTGGCCGTCTCTTGC	60.32	170	Scaffold336:1505694-1505751|motif:GA	TACTTAGATCTAGGTTTTATCACAAAAAGGTGTATGGAAGTTCAAGTTAGCAGCAGCCATGGAGAGTTTGAAAGAAAAGAAAAAAAAAAGAAAGAAAGCCGAGAGAGAGAGAGAGAGAGAGAGAGAGAGAGAGAGAGAGAGAGAGAGAGAGAGAGAGACTTTGTGATCAATTTGAGAAAGCCCAGAGAGAGAGCAAGAGACGGCCAGAGAAAGAAGAGAGGGAAAAAAAAAAAAGGGGGTTAGGGTTTTACTTTGGTG	non-genic		na	na	na	na	na	na	na	na	na	na
468	CSSssr026036	Scaffold336	CT	2	27	1826607	1826660	54	CAAATCATTTTCATCTTTTCCGATTCC	58.4	GCCGCTCATCATTCTTCGC	59.72	173	Scaffold336:1826607-1826660|motif:CT	CTGCCATGGAAACAGGTTTGTCATAATCTCAATTTCATCTTTTAAGATTCCAAACCTCTCTCTCTCAAACAAATCATTTTCATCTTTTCCGATTCCAAACCTCTCTCTCTCTCTCTCTCTCTCTCTCTCTCTCTCTCTCTCTCTCTCTCTCTCTTCTCTAAACCCTAACCTAAGTCTTCTACATATCCTTTGATCGGTCGACACTATCTCCATTCTTCGATCGGCGAAGAATGATGAGCGGCGGCAGTGGTGGC	non-genic		na	na	na	na	na	na	na	na	na	na
469	CSSssr026139	Scaffold338	ATT	3	17	361132	361182	51	ATACTTTAGAGCTCTCACATGCC	58.05	ACTTCTCTCATACCTACTGTTACACC	59.62	238	Scaffold338:361132-361182|motif:ATT	AATGATACTTTAGAGCTCTCACATGCCTTTTCACTAGATAGATTGATAGATAGATTTAATAAGAATTTATGTTTGTTTTAGATATTTTTTTAATATACAAATTATTATTATTATTATTATTATTATTATTATTATTATTATTATTATTATTTATTTTTTATAAAAATAATTTAACTATCTCATCACTAACCATAGTGTATGGGAGAAGTTAAAAATGGTGTAACAGTAGGTATGAGAGAAGTTAAAAAGGC	non-genic		na	na	na	na	na	na	na	na	na	na
470	CSSssr026143	Scaffold338	AG	2	26	377543	377594	52	TGAGCGATCAGAGAACAGCG	60.18	ATGGGAGAGGCAATTTCCGG	60.11	104	Scaffold338:377543-377594|motif:AG	CGATCGTCACTTTGAGCGATCGCGAAGAGAGAGATCGCGATGGTTAAGGTTTAAGCTCTGGTTCAAATCTCTCACTGTGAGCGATCAGAGAACAGCGGAAAGAGAGAGAGAGAGAGAGAGAGAGAGAGAGAGAGAGAGAGAGAGAGAGAGAGCTTTGGTCACCGGAAATTGCCTCTCCCATTCGTGAGAGAGAGAGAGAATGAGAGTTTTTGATTTATATACATGGCACACTTGTAATAATTGGAAATTGTA	non-genic		na	na	na	na	na	na	na	na	na	na
471	CSSssr026148	Scaffold338	AAT	3	18	425883	425936	54	TGACATGCTCCCTAATCCACC	59.51	TCGTGGAAATGTCGCAATGC	59.83	204	Scaffold338:425883-425936|motif:AAT	GGGTCTACACCACCTAATAGACTTATGAACCTCATATGACATGCTCCCTAATCCACCACTAGACTTATTTGTCGTAACAAACACATAGGCATTTTTTAAAAATAATAATAATAATAATAATAATAATAATAATAATAATAATAATAATAATAATAAATGTATTGGCATTTGCCACAACCAAATTCCAAACATTCATCGACACATACCATCAAACACTGTAGCATTGCGACATTTCCACGATTGTCATAAAATTG	non-genic		na	na	na	na	na	na	na	na	na	na
472	CSSssr026159	Scaffold338	AG	2	25	527814	527863	50	GAGCTATGCAATCTGCTCATCG	59.59	TGTCACGAAATATAAAAAGCGCG	58.67	164	Scaffold338:527814-527863|motif:AG	GCACTGCATGAGCTATGCAATCTGCTCATCGAGATTCCTATGGGTATTTAAGGCGACCAGATCTACACTCATCTTCTAAATTAATATGCGAACTACACAAAGAGAGAGAGAGAGAGAGAGAGAGAGAGAGAGAGAGAGAGAGAGAGAGAGCGCGCTTTTTATATTTCGTGACAAGCATANNNNNNNNNNNNNNNNNNNNNNNNNNNNNNNNNNNNNNNNNNNNNNNNNNNNNNNNNNNNNNNNNNNNNNN	non-genic		na	na	na	na	na	na	na	na	na	na
473	CSSssr026163	Scaffold338	CT	2	25	601579	601628	50	AGGCTCAATTACGCACTTAAGC	59.32	AGCCTTATTACACCCTTGGCC	60.06	181	Scaffold338:601579-601628|motif:CT	CCTAGGTTCCTCAATTACAAATCTAGAGGCTCAATTACGCACTTAAGCTTTCAATTCTTCTCAATTCAAGCAAAACAAGATGAATCACTCTCTAGCTCCACTCTCTCTCTCTCTCTCTCTCTCTCTCTCTCTCTCTCTCTCTCTCTCTCTCGGCTAAGGCAAGGAATAAGGCTGATCAAATGTTTTGGCCAAGGGTGTAATAAGGCTCTAAAATGATCCAAATAGTGGGCCACTCATGTGGCAAAATGGT	non-genic		na	na	na	na	na	na	na	na	na	na
474	CSSssr026266	Scaffold338	AAT	3	20	1546188	1546247	60	na	na	na	na	na	Scaffold338:1546188-1546247|motif:AAT	ATTTTTTGTCTTTGTCTTTTTTTTTTTTAAACGAAAATAAATAGAATAAAATAAATAAAAGAAGTGGAACAAAAAAATAGTTTTTTTTTTCAAATAAGTAAATAATAATAATAATAATAATAATAATAATAATAATAATAATAATAATAATAATAATAATAAGAAAAACAAAACAAAATCTTTTTTTTATTTTCTAATAAGTAAATAAGAATAAGAATAAAAATAAAAACAAAACCAAATTTGAATTTTTTTTATTTTTA	non-genic		na	na	na	na	na	na	na	na	na	na
475	CSSssr026272	Scaffold338	AAT	3	20	1755904	1755963	60	TGGCTCAACTAACCACTACCG	59.73	AATAGCAAGTTCGAAACAATTGGG	58.53	236	Scaffold338:1755904-1755963|motif:AAT	ACAAACAAGAAATATGTTGGTGGCTCAACTAACCACTACCGGTTAGCTTACAACACAATTAATATGAAACAAGAGCAAACCGATAAGCAAAAATTTTAAAAATAATAATAATAATAATAATAATAATAATAATAATAATAATAATAATAATAATAATAATATCGAGAATGAAGTTTTCTTTCTGTACATGCCAGATCATGAATTAGTAACTGCATCCAATTTCCAAAAAAATCCCAATTGTTTCGAACTTGCTATTTTTG	non-genic		na	na	na	na	na	na	na	na	na	na
476	CSSssr026273	Scaffold338	TAT	3	19	1756617	1756673	57	GATCCACCTACACGTCTTGC	58.36	GGTGTTGTTGTGATCCAAGTGG	59.97	160	Scaffold338:1756617-1756673|motif:TAT	GGATCCTATTTCAATGGGAACTTGATAAGTCGATCCACCTACACGTCTTGCTTTTACTGCTATATCGGGAGTTACTCCACGTATTGCTTGACGTAAAACATATTATTATTATTATTATTATTATTATTATTATTATTATTATTATTATTATTATTATGAGCTAAACAAACCACTTGGATCACAACAACACCCTATGAAATATAAAGTATGAAAATTATAACAAAACACTATGAAATAAGAAGTAAGAAAATAAATAT	non-genic		na	na	na	na	na	na	na	na	na	na
477	CSSssr026274	Scaffold338	TTA	3	18	1782503	1782556	54	GGGTGTTGTTGTAATCCAAGTGG	59.99	TGGCTCAACTAACCACTACCG	59.73	168	Scaffold338:1782503-1782556|motif:TTA	ATTTTCTTGCTTCTTATTTCATAATGTTTTGTTATAATTTTCATACTTTATATTTCATAGGGTGTTGTTGTAATCCAAGTGGTTTCATAGGGTGTTATTGTTATTATTATTATTATTATTATTATTATTATTATTATTATTATTATTATTATTATTTTTGCTTATTGGCTTGCTTTTGTTTTATATTAATTGTGTTGTAAGCTAACCGGTAGTGGTTAGTTGAGCCACCTACATATTTTTTGTTTGTTCCTTTT	non-genic		na	na	na	na	na	na	na	na	na	na
478	CSSssr026296	Scaffold339	AG	2	29	303807	303864	58	ACTTTAGATTTCTTAGCAACCGCG	59.91	AGTTGTAGAACCATAAGATGCTGG	58.57	124	Scaffold339:303807-303864|motif:AG	TTATTGGAAGATCTTTTAATTAATTTTAAACCTAAAATAAATTTATGGTAGAAATCTCTAAGCCACTTTAGATTTCTTAGCAACCGCGAGTCATTGTGAAAGAGAGAGAGAGAGAGAGAGAGAGAGAGAGAGAGAGAGAGAGAGAGAGAGAGAGAGAGAAATTTCCAGCATCTTATGGTTCTACAACTTTAAGGTATTGTTCTTCTATAATATATTATATCTATGATTATTGTGTACAGATGTTTCGGTGTATTGATT	non-genic		na	na	na	na	na	na	na	na	na	na
479	CSSssr026297	Scaffold339	TC	2	27	354558	354611	54	TGGAGGGATGAATACAAGCTCC	59.56	ACCTCCTAGAACCTCAGCTCC	60.34	239	Scaffold339:354558-354611|motif:TC	TATACGTGTATGGAGGGATGAATACAAGCTCCAAGATTGTTTTTCCATATATAGGGGGTCTCTCCCCCATTTTGAGAGGTTAGACAATTTCAAACAAAATTCTCTCTCTCTCTCTCTCTCTCTCTCTCTCTCTCTCTCTCTCTCTCTCTCTCTCTTCTTATTTTGTGCTTTGTAGTTGGCTTTCTCTACACTTTTGCACATAGGCCCTTGATCAATCTTGACTACCTTGGAGCTGAGGTTCTAGGAGGTCTTCT	non-genic		na	na	na	na	na	na	na	na	na	na
480	CSSssr026367	Scaffold339	ATT	3	17	1097890	1097940	51	na	na	na	na	na	Scaffold339:1097890-1097940|motif:ATT	TGATAATTGGACTTATACGCTACGCGAATTACAAGTTGCACTTATTTAACATTAGTGAATGTGATCACTGTCATAAATAAGATTTTTTAGTATGTCAGTCATTATTATTATTATTATTATTATTATTATTATTATTATTATTATTATTATTTTTATTTTTTATAGGTAAGTCATATTTTATATCAAAAAATTAGATGTTACAATGAAATTCATTACATACTTAAAAGGCAACACACCATTCAAAAAAGAAA	non-genic		na	na	na	na	na	na	na	na	na	na
481	CSSssr026458	Scaffold344	ATT	3	27	172811	172891	81	na	na	na	na	na	Scaffold344:172811-172891|motif:ATT	TTCCATAAAAAATTATTTATAGTTTAAAAATTAATTAAAGATCCCCCAAATATTTAATTTGCACTTTAGGATTTACCATCAAAATATTTGAAATTGTAAAATTATTATTATTATTATTATTATTATTATTATTATTATTATTATTATTATTATTATTATTATTATTATTATTATTATTATTTAATTTATTATTATTATTATTATTATTATTATTATTATTATTATTATTATTATTATTATTATTATTATTATTATTATTATTATTATTATTATTATTATTA	non-genic		na	na	na	na	na	na	na	na	na	na
482	CSSssr026459	Scaffold344	TTA	3	1883	172896	178544	5649	na	na	na	na	na	Scaffold344:172896-178544|motif:TTA	ATTTGAAATTGTAAAATTATTATTATTATTATTATTATTATTATTATTATTATTATTATTATTATTATTATTATTATTATTATTATTATTATTATTTAATTTATTATTATTATTATTATTATTATTATTATTATTATTATTATTATTATTATTATTATTATTATTATTATTATTATTATTATTATTATTATTATTATTATTATTATTATTATTATTATTATTATTATTATTATTATTATTATTATTATTATTATTATTATTATTATTATTATTATTATTATTATTATTATTATTATTATTATTATTATTATTATTATTATTATTATTATTATTATTATTATTATTATTATTATTATTATTATTATTATTATTATTATTATTATTATTATTATTATTATT…	non-genic		na	na	na	na	na	na	na	na	na	na
483	CSSssr026473	Scaffold344	AC	2	36	361353	361424	72	na	na	na	na	na	Scaffold344:361353-361424|motif:AC	GTATATATATATCATATACACGATCTAAACCCTAACAGTCACTCACTCACTCATTTTCTCTCTCTCTCTCTCTCTCTCTCTCTCTCTCTCTCTCTCTCTCACACACACACACACACACACACACACACACACACACACACACACACACACACACACACACACACACACACACAGCCGCCACTGGCGACCACCATTGCCGTCGCCGCTGCCACTACCATCATTGCCCTCTCTCTCTCTTCTCTTTATTCTCTCATCTCATAGTAGCCTCATTC	non-genic		na	na	na	na	na	na	na	na	na	na
484	CSSssr026503	Scaffold344	AAT	3	35	668618	668722	105	na	na	na	na	na	Scaffold344:668618-668722|motif:AAT	GATTATTATTTGGGACCAAATTAATAGAAATATGAAATTATAATGGGTCAAATTAAAGTTAAAGATAGTAAATAAATAAATATAAAAGTAAGAGTAAATAAATAATAATAATAATAATAATAATAATAATAATAATAATAATAATAATAATAATAATAATAATAATAATAATAATAATAATAATAATAATAATAATAATAATAATGGGTGTGGTAGTAAAATAAATAATTAATTTTCTGTCGGTATACAATAGAGTGTAATTTAATTAGGGATTAATTTATTTATGTAGTAATATTAGAAAATTG	non-genic		na	na	na	na	na	na	na	na	na	na
485	CSSssr026570	Scaffold344	AG	2	27	1709845	1709898	54	CGTCGACCGATCTACCTTGC	60.59	TGGTTCGTTTTAGTCCCCCG	59.96	167	Scaffold344:1709845-1709898|motif:AG	GCTGGTTGCGTCGACCGATCTACCTTGCATTTGATCAAATAGTGCACTCGAATCTCAACCAAGTTGCCATAGGTAAAACCAAGAAGGGAGAGTGGGTAGAAGAGAGAGAGAGAGAGAGAGAGAGAGAGAGAGAGAGAGAGAGAGAGAGAGAGAGACGGGGGACTAAAACGAACCAGAGAGAAGGAAGATTAAAATTGAAATGAGGATAAAGAAAAAGAGGAGGAGACGTCTGTGAGAGAATAGGGAGGTGTGTT	non-genic		na	na	na	na	na	na	na	na	na	na
486	CSSssr026870	Scaffold348	GTTGGA	6	150	130431	131330	900	na	na	na	na	na	Scaffold348:130431-131330|motif:GTTGGA	AAATGTGGGCAGAATGAAGAAAGAACAGAGGGAGTGTGTCTGGCACGCGTGGTCTGTCCTGTCCACCTCTTGTCCACAATGAATAACACACAAAAGTCATGTTGGAGTTGGAGTTGGAGTTGGAGTTGGAGTTGGAGTTGGAGTTGGAGTTGGAGTTGGAGTTGGAGTTGGAGTTGGAGTTGGAGTTGGAGTTGGAGTTGGAGTTGGAGTTGGAGTTGGAGTTGGAGTTGGAGTTGGAGTTGGAGTTGGAGTTGGAGTTGGAGTTGGAGTTGGAGTTGGAGTTGGAGTTGGAGTTGGAGTTGGAGTTGGAGTTGGAGTTGGAGTTGGAGTTGGAGTTGGAGTTGGAGTTGGAGTTGGAGTTGGAGTTGGAGTTGGAGTTGGAGTTGGAGTTGGAGTTGG…	non-genic		na	na	na	na	na	na	na	na	na	na
487	CSSssr026957	Scaffold348	CTTTTT	6	10	1493586	1493645	60	TTTGGTGAGTAAAGGCGAAGG	58.5	TACTCTTGAGCGTGTCAGCC	59.76	173	Scaffold348:1493586-1493645|motif:CTTTTT	GTCAAACCACTAGGAATCAAGGGGTATTTGGTGAGTAAAGGCGAAGGCTCCCCCTCAATCAATGAATCCTCTATTTTTTCCTTCTTTTGCACATTTTTTCCTTTTTCTTTTTCTTTTTCTTTTTCTTTTTCTTTTTCTTTTTCTTTTTCTTTTTCTTTTTCTTTTGCACACTCATTGGCGGCTGACACGCTCAAGAGTATGGAAACCGAACCAGAGAAGCATGGATATAATAAGGATGGCCTGGTTGGTGACTCTGAGGT	non-genic		na	na	na	na	na	na	na	na	na	na
488	CSSssr027014	Scaffold349	ATTAAC	6	45	248278	248547	270	na	na	na	na	na	Scaffold349:248278-248547|motif:ATTAAC	GCCCGAGGTCGGGCTACGGGCTGCCCACGGGTCACGGGCCAATTGTACACTCTTATCAATGTGAATGTTAACATGTCAATGTGAATATTCACATTGACATATTAACATTAACATTAACATTAACATTAACATTAACATTAACATTAACATTAACATTAACATTAACATTAACATTAACATTAACATTAACATTAACATTAACATTAACATTAACATTAACATTAACATTAACATTAACATTAACATTAACATTAACATTAACATTAACATTAACATTAACATTAACATTAACATTAACATTAACATTAACATTAACATTAACATTAACATTAACATTAACATTAACATTAACATTAACATTAACATTAACATTGCGGGCCGTGGGCTGCCCGGGGCGGG…	non-genic		na	na	na	na	na	na	na	na	na	na
489	CSSssr027037	Scaffold349	AAT	3	17	1051320	1051370	51	GTAGAAAGGGAGGAAGGGAGC	59.51	TCAGAAATTAACATCCAACTCATGTCC	59.88	174	Scaffold349:1051320-1051370|motif:AAT	AGAAATAAAATATAGTCATCTATTGGTTTGTACTTCCTTTGCCATAATTGAATTTGTTTTAGAGAACCATTGTAGAAAGGGAGGAAGGGAGCAAAAAGTAAATAATAATAATAATAATAATAATAATAATAATAATAATAATAATAATAATAAATAAATAAATAAATAAATAAAGGTTGTGTCCTATTGGTATTAACTACTATCTTATGATCAGATATGGACATGAGTTGGATGTTAATTTCTGACAGATT	non-genic		na	na	na	na	na	na	na	na	na	na
490	CSSssr027098	Scaffold349	TTA	3	22	1973406	1973471	66	TCTTTTTGATAAGACACAATGACTCCC	59.83	AGAGATACCCACTGTGTCATTTCC	60.08	227	Scaffold349:1973406-1973471|motif:TTA	AATAATTATATTACCATCTTTTTGATAAGACACAATGACTCCCTAATTAAATTACATTTTAACACATACAATCGTAAAATTCAATATTTTACTTTACTTTTTATTATTATTATTATTATTATTATTATTATTATTATTATTATTATTATTATTATTATTATTATTAATTTGGTGTTAAAATTAATTAAACATTTAGGGTGTCACAATATGATCATCATTGGAAATGACACAGTGGGTATCTCTAGTCTTAAACAGTTCCTCAGTTG	non-genic		na	na	na	na	na	na	na	na	na	na
491	CSSssr027118	Scaffold349	TAA	3	117	2295288	2295638	351	na	na	na	na	na	Scaffold349:2295288-2295638|motif:TAA	AACTCTCCTCAATTAGAACAAGAAAGATTGATAGCTTAGGTAAGTATAACAGTGATGGTATAAGAAAGGAACAATTTTTCTCTGAAATTATTTTGTGAATTAATAATAATAATAATAATAATAATAATAATAATAATAATAATAATAATAATAATAATAATAATAATAATAATAATAATAATAATAATAATAATAATAATAATAATAATAATAATAATAATAATAATAATAATAATAATAATAATAATAATAATAATAATAATAATAATAATAATAATAATAATAATAATAATAATAATAATAATAATAATAATAATAATAATAATAATAATAATAATAATAATAATAATAATAATAATAATAATAATAATAATAATAATAATAATAATAATAATAATA…	non-genic		na	na	na	na	na	na	na	na	na	na
492	CSSssr027297	Scaffold349	ATT	3	20	4233825	4233884	60	na	na	na	na	na	Scaffold349:4233825-4233884|motif:ATT	CAATTTTTTAATATAACTATATAAATAAATTAATCCCTAATTAAATTACACTCTATCGTATACCAACAGAAAATTAATTATTTATTTTACTACCACACCCATTATTATTATTATTATTATTATTATTATTATTATTATTATTATTATTATTATTATTATTTTCATATTTCATTAACATAACATAATCTCAATATATGTTCAAACATCAACAAATAAGTCCGGATACTTCTCACGTACTTCCAACTCATGCTCCCAAGTTG	non-genic		na	na	na	na	na	na	na	na	na	na
493	CSSssr027345	Scaffold354	AAT	3	22	151856	151921	66	na	na	na	na	na	Scaffold354:151856-151921|motif:AAT	TCTCTCACTAATAAAAAATATGTACTGCACCTAATGCCTTGTACTCTCCTTAGATTGGATTTACCACTAATTTTTTTCTTTATTATTCAGTTAGATTAGAAATAATAATAATAATAATAATAATAATAATAATAATAATAATAATAATAATAATAATAATAATAATAAAGTAGGAATGAAAGTTATAAAAAAATTAAATATAAGTATGTTGCGGTTTGATTAAGAAAAAATAGATAAATTAATTATGTTGAGTATTGATTTTTCTT	non-genic		na	na	na	na	na	na	na	na	na	na
494	CSSssr027353	Scaffold354	AAT	3	22	180507	180572	66	na	na	na	na	na	Scaffold354:180507-180572|motif:AAT	TCTCTCACTAATAAAAAATATGTACTGCACCTAATGCCTTGTACTCTCCTTAGATTGGATTTATCACTAATTTTTTTCTTTATTATTCAGTTAGATTAGAAATAATAATAATAATAATAATAATAATAATAATAATAATAATAATAATAATAATAATAATAATAATAAAGTAGGAATGAAAGTTATAAAAAAATTAAATATAAGTATGTTGCGGTTTGATTAAGAAAAAATAGATAAATTAATTATGTTGAGTATTGATTTTTCTT	non-genic		na	na	na	na	na	na	na	na	na	na
495	CSSssr027413	Scaffold355	TG	2	467	311901	312834	934	na	na	na	na	na	Scaffold355:311901-312834|motif:TG	TTAAGACAAAGTGAGTTTAATTAAGTTATTACATAATTAGCTATTATGCTAATTCTATATATTTATTAAATAAAATAAACGTGTAGATAAATCTACAAGTTGTGTGTGTGTGTGTGTGTGTGTGTGTGTGTGTGTGTGTGTGTGTGTGTGTGTGTGTGTGTGTGTGTGTGTGTGTGTGTGTGTGTGTGTGTGTGTGTGTGTGTGTGTGTGTGTGTGTGTGTGTGTGTGTGTGTGTGTGTGTGTGTGTGTGTGTGTGTGTGTGTGTGTGTGTGTGTGTGTGTGTGTGTGTGTGTGTGTGTGTGTGTGTGTGTGTGTGTGTGTGTGTGTGTGTGTGTGTGTGTGTGTGTGTGTGTGTGTGTGTGTGTGTGTGTGTGTGTGTGTGTGTGTGTGTGTGTGTGT…	non-genic		na	na	na	na	na	na	na	na	na	na
496	CSSssr027461	Scaffold356	AAT	3	17	145655	145705	51	na	na	na	na	na	Scaffold356:145655-145705|motif:AAT	TACTTTTAGATTTAGATTTACTTAATATAAATGCACTTAGAAAATAATTTGTTGTGCATTCTTTTTGGAATTTTTTTTAATAATAATAATATATTTGATCAATAATAATAATAATAATAATAATAATAATAATAATAATAATAATAATAATAAATTAGTATATGTTTGAATTCATAATTTTTTTTTACCAATATTTTATTTTTTAATTCTATTTAGATTATTAGATATTAGATTTCCATGTTAAAAGTATA	non-genic		na	na	na	na	na	na	na	na	na	na
497	CSSssr027482	Scaffold359	CT	2	27	43727	43780	54	TGAGGGACAGGCATTTTGGG	60.25	GTGAGCTTGTGATAACCTGATTCC	59.67	211	Scaffold359:43727-43780|motif:CT	CGCAGTTTGTGCGTATATCAGTCTGAGGGACAGGCATTTTGGGTCATTTTTTACATTTCTCTCTCTAAAAACCCTAAATCTTCACACACACACACACACACTCTCTCTCTCTCTCTCTCTCTCTCTCTCTCTCTCTCTCTCTCTCTCTCTCTCTCAATTTCATATCAAACATATAATCACATGGATAATTAGAGAATGAAAGCATATTATGGAATCAGGTTATCACAAGCTCACGCAGTTTGTGCGTATATCAG	non-genic		na	na	na	na	na	na	na	na	na	na
498	CSSssr027599	Scaffold363	ATA	3	19	455955	456011	57	na	na	na	na	na	Scaffold363:455955-456011|motif:ATA	TGGGAATTGTTACAACAGAAAACTATCTAATTCAAATATAAGCTGAATCTAACAAATCAAACATAGTAATAATAATAATAATAATATAATATAACCAGACATAATAATAATAATAATAATAATAATAATAATAATAATAATAATAATAATAATAATAAATATATACATATATTTGAGAGAAGCGTGCGTGGTAGTTTCATCCAACACCGCACGGAAAACATATATTATTATTACATTATTTATATTATTACTAAAAA	non-genic		na	na	na	na	na	na	na	na	na	na
499	CSSssr027619	Scaffold364	CT	2	26	88162	88213	52	TTCAAGGTCCTCGTCTAGGG	58.15	AGAAGCCAAAAACAAAACACAGC	59.32	136	Scaffold364:88162-88213|motif:CT	CAAGCTATTTCAGCCCAGGTACATAATTGTAAATTTCCTTGATTTTTTTATTATTGTCTTCCTCTTTCAAGGTCCTCGTCTAGGGTTTTCATCTCAGGTACTCTCTCTCTCTCTCTCTCTCTCTCTCTCTCTCTCTCTCTCTCTCTCTCTCTGGGTTTTACCTTCGGATCTTTGTTTTGCTGTGTTTTGTTTTTGGCTTCTTCATTTAATCTTTATAGATGAAATATTAAATTTTGACTTAAATTGGTTGAA	non-genic		na	na	na	na	na	na	na	na	na	na
500	CSSssr027652	Scaffold364	AAT	3	74	402295	402516	222	ACTACCAAAATCACTCTAGAGGATCC	59.67	TGCGAGTCCTGACTTAATCGG	59.87	278	Scaffold364:402295-402516|motif:AAT	CAACTTAGTACTATTGTACTCTTTTTATAAAATTAAATCTTAACCATTCAAAAAATTACTCGGAGATCACTACCAAAATCACTCTAGAGGATCCAAATTCAATAATAATAATAATAATAATAATAATAATAATAATAATAATAATAATAATAATAATAATAATAATAATAATAATAATAATAATAATAATAATAATAATAATAATAATAATAATAATAATAATAATAATAATAATAATAATAATAATAATAATAATAATAATAATAATAATAATAATAATAATAATAATAATAATAATAATAATAATAATAATAATAATAATGCTCCGATTAAGTCAGGACTCGCACAGCGGGGGAGCATTAAACCCACACCAAGTAGCTGATTAGGCATCCTTGAGGT…	non-genic		na	na	na	na	na	na	na	na	na	na
501	CSSssr027822	Scaffold366	AAT	3	17	1050743	1050793	51	na	na	na	na	na	Scaffold366:1050743-1050793|motif:AAT	GGATTGGATCGCGACAGTAAGACTATTAGTTTGAGAACTAGCTATATATTTTAGTTAGTGTTTTAACTTTTTACGAATAGACATTTAGAAAAATAGAGTAAATAATAATAATAATAATAATAATAATAATAATAATAATAATAATAATAATCTAAAGTAGTCTATTACCAAACTTGCAGTTTAAAAATTCATTTTTCAAAAATCATGCCTCATCCAAATTTCATGTCGTAATTCTTTTGAAGAAAAGAAAA	non-genic		na	na	na	na	na	na	na	na	na	na
502	CSSssr027840	Scaffold366	ATTT	4	15	1224856	1224915	60	CTTTTGCTTTCCCTCAAGGCC	60	TATGTGACACCACCACCAGG	59.31	242	Scaffold366:1224856-1224915|motif:ATTT	TCTCTCCCCTTTTGCTTTCCCTCAAGGCCTTTATATAGGCACATTGTGGACTTCAGAATCTAGACTTCAATCTATTCTATAACCATAAAATATTTTATACATTTATTTATTTATTTATTTATTTATTTATTTATTTATTTATTTATTTATTTATTTATTTGTTTTGGTTACTTGAAGACAAACAAACATGTGGTGTGGCCATATGCTGATTTATTTATGAACAGGAGACACCTGGTGGTGGTGTCACATAAAAGTGTAAC	non-genic		na	na	na	na	na	na	na	na	na	na
503	CSSssr027871	Scaffold367	TG	2	219	87502	87939	438	na	na	na	na	na	Scaffold367:87502-87939|motif:TG	TGTCAAGACAGGAGACGCTGCTTGACTTAACCGATACATTGATTTTATTGTTTTTTATAAATACATTGGGAATATTTTGTCTTATTTGTGAAATTTTGATTGTGTGTGTGTGTGTGTGTGTGTGTGTGTGTGTGTGTGTGTGTGTGTGTGTGTGTGTGTGTGTGTGTGTGTGTGTGTGTGTGTGTGTGTGTGTGTGTGTGTGTGTGTGTGTGTGTGTGTGTGTGTGTGTGTGTGTGTGTGTGTGTGTGTGTGTGTGTGTGTGTGTGTGTGTGTGTGTGTGTGTGTGTGTGTGTGTGTGTGTGTGTGTGTGTGTGTGTGTGTGTGTGTGTGTGTGTGTGTGTGTGTGTGTGTGTGTGTGTGTGTGTGTGTGTGTGTGTGTGTGTGTGTGTGTGTGTGTGT…	non-genic		na	na	na	na	na	na	na	na	na	na
504	CSSssr027907	Scaffold367	TGG	3	28	527931	528014	84	CGTGGAGATGGAGGTTGAGG	59.82	ATGTCACCACTGCTACCACC	59.68	190	Scaffold367:527931-528014|motif:TGG	GGTGGTGGTGGTGGGGTCGTGGAGATGGAGGTTGAGGTGGAGGTGGCGTTGGTGGCAGTGGCCGTGGTAGTGATGGGGGTGTTAGAGGTGGTGACAGTGATGGTGGTGGTGGTGGTGGTGGTGGTGGTGGTGGTGGTGGTGGTGGTGGTGGTGGTGGTGGTGGTGGTGGTGGTGGTGGTGGTGGTGAGGTGGTAGCAGTGGTGACATTGTAAAACTTTAGTCCGAAAAACGTTTTTCAACTTTCAAAAGTAAAAAACATTTTCTGCCCAAATAACCTTGTTTTC	genic	TEA018551.1	PUM24_ARATHPumilio homolog 24 OS=Arabidopsis thaliana OX=3702 GN=APUM24 PE=1 SV=1	2274	0	56.43	F:GO:0003723; C:GO:0031981; P:GO:0032268; C:GO:0043232; P:GO:2000112	F:RNA binding; C:nuclear lumen; P:regulation of cellular protein metabolic process; C:intracellular non-membrane-bounded organelle; P:regulation of cellular macromolecule biosynthetic process	na	na	F:GO:0003723	F:RNA binding
505	CSSssr027920	Scaffold367	ATCT	4	14	862531	862586	56	TCTCTCTCCCAATCTCGCCC	60.76	GTCGAACCAGAGCTTCCTCG	60.46	141	Scaffold367:862531-862586|motif:ATCT	GCTCTGCTCTCTCGCTCGTCATCGTCGTCTAAAGATCTCCAGCGGTATGAATCTCTCTCCCAATCTCGCCCCCAATCCCTCTCTCTCTCTCTCTCTCTCTATCTATCTATCTATCTATCTATCTATCTATCTATCTATCTATCTATCTATCTATCTACACATACATATCATACGAGGAAGCTCTGGTTCGACTAATTCGTCTCATCCTCGTACAGGTATGTACTGGTTCAACTCATCTTATTCTTGCCCTATTTTG	non-genic		na	na	na	na	na	na	na	na	na	na
506	CSSssr027998	Scaffold367	ATA	3	115	1762535	1762879	345	na	na	na	na	na	Scaffold367:1762535-1762879|motif:ATA	TAAAGTGCAAATTAAATACTACTGGACGGTATTTTAATTAATTTTGAAGCATAAATAAATTTGTTATGGAAGTCCACAATTTTAAAGGCTAATCATAATCATAATAATAATAATAATAATAATAATAATAATAATAATAATAATAATAATAATAATAATAATAATAATAATAATAATAATAATAATAATAATAATAATAATAATAATAATAATAATAATAATAATAATAATAATAATAATAATAATAATAATAATAATAATAATAATAATAATAATAATAATAATAATAATAATAATAATAATAATAATAATAATAATAATAATAATAATAATAATAATAATAATAATAATAATAATAATAATAATAATAATAATAATAATAATAATAATAATAATAAT…	non-genic		na	na	na	na	na	na	na	na	na	na
507	CSSssr028010	Scaffold367	TTA	3	19	2032955	2033011	57	na	na	na	na	na	Scaffold367:2032955-2033011|motif:TTA	AAAAAATTGGTGGGTCAAGTATTTTTTTGTTGGAATGATCCATATCTCATTAATCATAAGAAAGGGAAAAAGTGAGAATGAGAGTTGTATCATTTGTATTTTATTATTATTATTATTATTATTATTATTATTATTATTATTATTATTATTATTATTATTTTTTTTTTGTACTTTTGATTTTTTGTCTTAGTATATTAGTATTAGTTTTAGTTTTAGATTTTATTTAGTTTTAGTTTTTTTTCTACTTTCTAGGATGT	non-genic		na	na	na	na	na	na	na	na	na	na
508	CSSssr028030	Scaffold368	AAG	3	17	30356	30406	51	na	na	na	na	na	Scaffold368:30356-30406|motif:AAG	AAATAAATAAATAAATAAAGAAGAAGAAGATATTGGCTGCAACTATTCCTTATGTCTTGAATGCAATGACTTCATAGTCTTAAAAATAAATAAATAAATAAAGAAGAAGAAGAAGAAGAAGAAGAAGAAGAAGAAGAAGAAGAAGAAGAAGAAAATCTTGTCTTTTGACATTTATATTTTGTTTGAACATTTGATTTGTATTTGAATATTTTTAAATTTTTTAAAATTTAATATTTGGTGTTAATTTAAAA	non-genic		na	na	na	na	na	na	na	na	na	na
509	CSSssr028046	Scaffold368	TC	2	26	206245	206296	52	AGGATCACACTTGGAACCTAGC	59.76	AAACCCAATCCGGTAGTGCC	60.32	213	Scaffold368:206245-206296|motif:TC	ATCTAACCTCAAGATGCAAATCTAACGGTTCAAACTCTAAGGATCACACTTGGAACCTAGCTCTCTCACTCTAAGAACTCCTCTTCCTCTTCCTAGAGCTTCTCTCTCTCTCTCTCTCTCTCTCTCTCTCTCTCTCTCTCTCTCTCTCTCTCTATCTCTTCAAAGACAAAGATATGACAAAATGACATGTTTTCTCTACTGTCAGCTGACTTAACCCTCTGCCGGGACACGTGGCACTACCGGATTGGGTTT	non-genic		na	na	na	na	na	na	na	na	na	na
510	CSSssr028225	Scaffold368	GA	2	28	2513928	2513983	56	ACCAAGTTAAAACTGGAGCATAGC	59.54	TTTGTGCCTCCTTTTCCAGC	58.96	107	Scaffold368:2513928-2513983|motif:GA	ACAAAAAAAAAAAAATCCTCAGAATTAAAGAAATAAAAAATAGAGGAACAAAGAATAAGAACTTGCTCTGATACCAAGTTAAAACTGGAGCATAGCAATTGAGAGAGAGAGAGAGAGAGAGAGAGAGAGAGAGAGAGAGAGAGAGAGAGAGAGAGAATTGCTGGAAAAGGAGGCACAAAACCTAATTAGGTTTGTTACCTCACTAAGCACTTGTATTTATAATAATATAATAATAAGTGAATAAGTACAATGACAC	non-genic		na	na	na	na	na	na	na	na	na	na
511	CSSssr028226	Scaffold368	GA	2	27	2516933	2516986	54	ACCAAGTTAAAACTGGAGCATAGC	59.54	TTTGTGCCTCCTTTTCCAGC	58.96	105	Scaffold368:2516933-2516986|motif:GA	ACAAAAAAAAAAAAATCCTCAGAATTAAAGAAATAAAAAATAGAGGAACAAAGAATAAGAACTTGCTCTGATACCAAGTTAAAACTGGAGCATAGCAATTGAGAGAGAGAGAGAGAGAGAGAGAGAGAGAGAGAGAGAGAGAGAGAGAGAGAGAATTGCTGGAAAAGGAGGCACAAAACCTAATTAGGTTTGTTACCTCACTAAGCACTTGTATTTATAATAATATAATAATAAGTGAATAAGTACAATGACAC	non-genic		na	na	na	na	na	na	na	na	na	na
512	CSSssr028243	Scaffold368	ATT	3	18	2803898	2803951	54	GACGATAAGGGTTCACCGGG	60.18	AGGTACTCAAACTCACACCATCC	59.99	132	Scaffold368:2803898-2803951|motif:ATT	TAGGTATATGTTGTTGGTGCATCACTATAAGAGTGATGGGTGTTGTCGGCTGACGATAAGGGTTCACCGGGTGTTATGTGAAAAAGGAAATGGAAATGAAATTATTATTATTATTATTATTATTATTATTATTATTATTATTATTATTATTATTTTGTGTGGATGGTGTGAGTTTGAGTACCTTTTGAGAAATGTTTTAAATACAAGGGATTAACTTTCAAAGAATTGAGAAAAAGAGAAAAACTTTCTTTTAA	non-genic		na	na	na	na	na	na	na	na	na	na
513	CSSssr028290	Scaffold371	ATT	3	79	418669	418905	237	na	na	na	na	na	Scaffold371:418669-418905|motif:ATT	ATTTTTTTTCCATAGTCATATTTATTAGGTTTAAAATAAATATTGATCAATTTTTGTAAATTTTTAAGTATGATCCAATATATTTCATATTTTTAAATCAATTATTATTATTATTATTATTATTATTATTATTATTATTATTATTATTATTATTATTATTATTATTATTATTATTATTATTATTATTATTATTATTATTATTATTATTATTATTATTATTATTATTATTATTATTATTATTATTATTATTATTATTATTATTATTATTATTATTATTATTATTATTATTATTATTATTATTATTATTATTATTATTATTATTATTATTATTATTATTGTTATTTTCGAACAATATATAGACAGACGCACACAAACAAAATGATTGAGTGATAGCAGCTG…	non-genic		na	na	na	na	na	na	na	na	na	na
514	CSSssr028330	Scaffold371	AG	2	26	716769	716820	52	TGGGTGGAGTAGATTTGTGGC	60	ACTGAAACTCTCCTCACCCG	59.03	188	Scaffold371:716769-716820|motif:AG	ATGCCACATGCTATCTTGCATGTAAGCTTGGTAAATTTCACCACATTATGACTCTTGGGTGGAGTAGATTTGTGGCAGAGAATAACAAAAAGAGAGAGATAGAGAGAGAGAGAGAGAGAGAGAGAGAGAGAGAGAGAGAGAGAGAGAGAGAGCTCTGCCTATATATACCCAAGAAGGACTAAGCTTATTCTCACATACAAACAAAAGAAGGCAGAAGTATATACGGGTGAGGAGAGTTTCAGTAGAAGGAAA	non-genic		na	na	na	na	na	na	na	na	na	na
515	CSSssr028352	Scaffold371	TAAA	4	36	940075	940218	144	na	na	na	na	na	Scaffold371:940075-940218|motif:TAAA	AAAATTTTTTTATTTTATTTTATTCTTTAAAATATATTTTATTTTTTATTTTTTTGAAATATTGGCCAAATAATTTGTTATGATATTATATATATGGGAGTAAATAAATAAATAAATAAATAAATAAATAAATAAATAAATAAATAAATAAATAAATAAATAAATAAATAAATAAATAAATAAATAAATAAATAAATAAATAAATAAATAAATAAATAAATAAATAAATAAATAAATAAATAAATAATAAAAGGCACATTAATATAAATAAATAAATAAATAAATATTTACAATAAAAAAATATTTATCCTAAAAAATAAAATTAAGAAATTTTTTAAATATTT	non-genic		na	na	na	na	na	na	na	na	na	na
516	CSSssr028445	Scaffold372	TTA	3	22	619982	620047	66	na	na	na	na	na	Scaffold372:619982-620047|motif:TTA	TTATATGTAAGATAAATAATGACAAAAGTAAGAGAATAAATAAGAGCCTAAATTTATATATATTCATATTTTAACCAAGCCAAATAAATAATGACCACACTTATTATTATTATTATTATTATTATTATTATTATTATTATTATTATTATTATTATTATTATTATTATTTTCAAACAATATATAGATAGACACATACAAATAAAATGGTTGAGTGATAGCAGCTGAATATAATAGCATAGGTCTTACAACTTCAACAAATCAATAAC	non-genic		na	na	na	na	na	na	na	na	na	na
517	CSSssr028468	Scaffold372	CA	2	2161	859368	863689	4322	na	na	na	na	na	Scaffold372:859368-863689|motif:CA	TAACCAACAACGTATGGCAACTGTAAATGTGTACAAAACACACACACACACACACACACACACACACACACACACACACACACACAGAGTAAAGACACTGCACACACACACACACACACACACACACACACACACACACACACACACACACACACACACACACACACACACACACACACACACACACACACACACACACACACACACACACACACACACACACACACACACACACACACACACACACACACACACACACACACACACACACACACACACACACACACACACACACACACACACACACACACACACACACACACACACACACACACACACACACACACACACACACACACACACACACACACACACACACACACACACACACACACACAC…	non-genic		na	na	na	na	na	na	na	na	na	na
518	CSSssr028489	Scaffold372	TC	2	27	1153198	1153251	54	CCCTAACTCTTGTAGACCTTTGG	58.17	TGGTGGGTGGGATTTAGTGG	59.3	166	Scaffold372:1153198-1153251|motif:TC	CTGTTAACAACCTAAAATAAATTGAAAAGAAAAAATGCCCTAACTCTTGTAGACCTTTGGTCACTATGAAAGATGAGAAACAACATTATGTTCAATTAAGTCTCTCTCTCTCTCTCTCTCTCTCTCTCTCTCTCTCTCTCTCTCTCTCTCTCTCAACACTTAATATTTCTGACTTTATAAAAACCACTAAATCCCACCCACCACAAAATAAACCTAGATTCAAACCCAAAAAGAAAATTGATAAACTAGGTCAA	non-genic		na	na	na	na	na	na	na	na	na	na
519	CSSssr028574	Scaffold372	ATT	3	21	2093207	2093269	63	GCTGCGAAAATGATGAACTTGC	59.66	GCTAAAATCCACACACATGCTCC	60.43	158	Scaffold372:2093207-2093269|motif:ATT	ACAGGTACAAGCTGAACCATTCATTCTTAATTGTGTATTTTCTGTGCTGCGAAAATGATGAACTTGCTCTGAACTTGCTTGATTTTAGTTCTGAATTCGAATTATTATTATTATTATTATTATTATTATTATTATTATTATTATTATTATTATTATTATTATTTTCTGTCATGTTAGATTGGAGCATGTGTGTGGATTTTAGCTTATAGTCGTAGTTTGGTGAATTTCAGATGTGCTTTGTAGAAGACTATAGAATTTGATTT	non-genic		na	na	na	na	na	na	na	na	na	na
520	CSSssr028627	Scaffold372	TTTC	4	226	2725058	2725961	904	na	na	na	na	na	Scaffold372:2725058-2725961|motif:TTTC	NNNNNNNNNNNNNNNNNNNNNNNNNNNNNNNNNNNNNNNNNNNNNNNNNNNNNNNNNNNNNNNNNNNNNNNNNNNNNNNNNNNNNNNNNNNNNNNNNNNNTTTCTTTCTTTCTTTCTTTCTTTCTTTCTTTCTTTCTTTCTTTCTTTCTTTCTTTCTTTCTTTCTTTCTTTCTTTCTTTCTTTCTTTCTTTCTTTCTTTCTTTCTTTCTTTCTTTCTTTCTTTCTTTCTTTCTTTCTTTCTTTCTTTCTTTCTTTCTTTCTTTCTTTCTTTCTTTCTTTCTTTCTTTCTTTCTTTCTTTCTTTCTTTCTTTCTTTCTTTCTTTCTTTCTTTCTTTCTTTCTTTCTTTCTTTCTTTCTTTCTTTCTTTCTTTCTTTCTTTCTTTCTTTCTTTCTTTCTTT…	non-genic		na	na	na	na	na	na	na	na	na	na
521	CSSssr028655	Scaffold372	AAT	3	105	2980587	2980901	315	na	na	na	na	na	Scaffold372:2980587-2980901|motif:AAT	TTACTGCTTTCACGCCACAGGAGCGGGCCATTTTCACTGCACAAGCTGCCCAAAAATAAATGCTCGTGCGGCCCCATTAGGCCGCAAGAGTGGCCTTTTAAATAATAATAATAATAATAATAATAATAATAATAATAATAATAATAATAATAATAATAATAATAATAATAATAATAATAATAATAATAATAATAATAATAATAATAATAATAATAATAATAATAATAATAATAATAATAATAATAATAATAATAATAATAATAATAATAATAATAATAATAATAATAATAATAATAATAATAATAATAATAATAATAATAATAATAATAATAATAATAATAATAATAATAATAATAATAATAATAATAATAATAATAATAATAATAATAATAATAATAA…	non-genic		na	na	na	na	na	na	na	na	na	na
522	CSSssr028744	Scaffold372	TC	2	25	3936165	3936214	50	CATCACACTAGCCCCTTCCG	60.18	TTGTTCGCCTTAAGCCAGGG	60.61	233	Scaffold372:3936165-3936214|motif:TC	GGTGATTCCTCATCACACTAGCCCCTTCCGTCTAAATTATATCAAAGGATCCATCGATGGCAGATCGCTCCCTCTCCCTCTCTCTCTCTCTCTCTGTCTGTCTCTCTCTCTCTCTCTCTCTCTCTCTCTCTCTCTCTCTCTCTCTCTCTCCCCTTCATAACATAAAAACCCATCAATGATTTCATAGAAGATGCTTCCATAGGCAATAGAGGTACATGGCTGTCCCTGGCTTAAGGCGAACAAGGCGGCA	non-genic		na	na	na	na	na	na	na	na	na	na
523	CSSssr028906	Scaffold374	ATAG	4	56	49378	49601	224	na	na	na	na	na	Scaffold374:49378-49601|motif:ATAG	TTTTTTTAAATCAAAAAATTAGAGAATCAAGATTGGGATATTAGGGCTTCCACAAGGCTTGTGGGTTAGAAACCCCATTTTCCTTATATAATATATAGATATAGATAGATAGATAGATAGATAGATAGATAGATAGATAGATAGATAGATAGATAGATAGATAGATAGATAGATAGATAGATAGATAGATAGATAGATAGATAGATAGATAGATAGATAGATAGATAGATAGATAGATAGATAGATAGATAGATAGATAGATAGATAGATAGATAGATAGATAGATAGATAGATAGATAGATAGATAGATAGATAGATAGATAGGGTTGAGAAAAAAATTGAAAAACCCTCAAACCAAACCAATCTAGATTGTATAGTTTGGTTTGATTTTCTCAATAC…	non-genic		na	na	na	na	na	na	na	na	na	na
524	CSSssr028915	Scaffold374	TCT	3	212	254430	255065	636	na	na	na	na	na	Scaffold374:254430-255065|motif:TCT	CCTATTTTTTTTTGCTCAGAATTAGTTAAACACTTAAAACTCCATTCTCATTCCCTCACTCTCATGGCCTCGAACGGCATAGGTATGTCCTCTCTTCTCCTCTTCTTCTTCTTCTTCTTCTTCTTCTTCTTCTTCTTCTTCTTCTTCTTCTTCTTCTTCTTCTTCTTCTTCTTCTTCTTCTTCTTCTTCTTCTTCTTCTTCTTCTTCTTCTTCTTCTTCTTCTTCTTCTTCTTCTTCTTCTTCTTCTTCTTCTTCTTCTTCTTCTTCTTCTTCTTCTTCTTCTTCTTCTTCTTCTTCTTCTTCTTCTTCTTCTTCTTCTTCTTCTTCTTCTTCTTCTTCTTCTTCTTCTTCTTCTTCTTCTTCTTCTTCTTCTTCTTCTTCTTCTTCTTCTTCTTCTTC…	non-genic		na	na	na	na	na	na	na	na	na	na
525	CSSssr029013	Scaffold374	GA	2	27	1718013	1718066	54	AACACCAACAACCACCATGC	59.54	TTTTCACACTCTGCACCACC	58.61	222	Scaffold374:1718013-1718066|motif:GA	ATTCCCTAATGGTGTACTATTTAAAAACACCAACAACCACCATGCACCTTCAGGAAATTGTATATGCAAATAAGCTTCCAACAGAGTAGTTACAACCAATGAGAGAGAGAGAGAGAGAGAGAGAGAGAGAGAGAGAGAGAGAGAGAGAGAGAGATGCCCAATAAATCAAATCATGCTATTATAAATCCGATAATAATATCAATGATAATACTAGCAGTAGTAGTAGAGGTGGTGCAGAGTGTGAAAAAGACAGA	non-genic		na	na	na	na	na	na	na	na	na	na
526	CSSssr029039	Scaffold376	CT	2	26	42974	43025	52	ACAACTGCGAATTGGCTTGC	60.32	ACTGAAGAAGTGAGATGGGTCC	59.43	160	Scaffold376:42974-43025|motif:CT	TAAAATTGTAGATTTATGGTGCTAACAACTGCGAATTGGCTTGCAAAGTTGTTTGCTTCCGAAGCAAATATGTCCCTATCTTCTCATCGTTCTTTGCATACTCTCTCTCTCTCTCTCTCTCTCTCTCTCTCTCTCTCTCTCTCTCTCTCTCTTTCCAATTTTGGACCCATCTCACTTCTTCAGTCACCCAATTCAAGCATTGATAACCCAAAAATCAAGGGATTTTCATTCCAGTCTTTAATCTTATTCTTT	non-genic		na	na	na	na	na	na	na	na	na	na
527	CSSssr029053	Scaffold376	TTA	3	20	145395	145454	60	TTCAGACTAACAATATCCCAAGCC	58.56	TGCTCAATTTCGACTTCCAACC	59.45	191	Scaffold376:145395-145454|motif:TTA	CTGTAACATTACTCTAAGAAGCCTATATAAAAAATTTATAGCTTTTCAGACTAACAATATCCCAAGCCTATTTACTTTAAGTACATTATTCAATTTTTGTTTATTATTATTATTATTATTATTATTATTATTATTATTATTATTATTATTATTATTATTATTGAATTGCAGGTAATGGAAGAAAATAATGTTGTTGATTAATTAGCCAATTGTGGTTGGAAGTCGAAATTGAGCATGTCATTTGACTCTAAACAAGTTGC	non-genic		na	na	na	na	na	na	na	na	na	na
528	CSSssr029061	Scaffold376	TTA	3	26	406244	406321	78	na	na	na	na	na	Scaffold376:406244-406321|motif:TTA	TGAATTATGCTTTTACATGAAAATCTAATATCTAATAATCTAAATAGAATTAAAAAGTAAAATATTGGTAAAATTTTTTATAAATTCAAACATGTACTATTTATTATTATTATTATTATTATTATTATTATTATTATTATTATTATTATTATTATTATTATTATTATTATTATTATTAAATCTAAAAGTAAAATTAAAAAATAAAAAGTATTAAATTAAGTAAATCTAAAAAGAAAATAGAAAAATTATAAAAAAAAAGTGTCAAATACAAAAAACAT	non-genic		na	na	na	na	na	na	na	na	na	na
529	CSSssr029079	Scaffold377	ATT	3	18	58642	58695	54	CCCACAACCCGCAAAAACC	60.23	GTGTCATAGAGAATATAATGGTGCTCC	59.45	138	Scaffold377:58642-58695|motif:ATT	AATATAATGCGAGCGGATGCGGTTTGTAATATGACAAATTTGCGGGTTGCGGGCGGGTCGCGGGTTAAACCCACAACCCGCAAAAACCGCCCGCACTTTAATTATTATTATTATTATTATTATTATTATTATTATTATTATTATTATTATTATTTATATACTAACTTTGTAACTTTAACAGGAGCACCATTATATTCTCTATGACACTAAGATCCTTATTTTTAAGTATTTCTCAACTTTCTTATTGCCGTAGA	non-genic		na	na	na	na	na	na	na	na	na	na
530	CSSssr029234	Scaffold378	TTA	3	19	933169	933225	57	na	na	na	na	na	Scaffold378:933169-933225|motif:TTA	GCAGCTGTACTTTTCCAGTTCTCTTCTCTTCTCTTTTTTTCTTCTTCTTCTTCTTCTTCTTCTTCTTCTTCTTCTTTTTTTTTTGGGTGAAGATTTTAATTTATTATTATTATTATTATTATTATTATTATTATTATTATTATTATTATTATTATTATTTTAACCTTTAAATGCTTTTAGACTAGAAATCCTCAATTTTATTTTATTTTTCGTAAAAAAAATCAAAATTAAAAAAGTTCACCAAAAGGAAAAAGGGA	non-genic		na	na	na	na	na	na	na	na	na	na
531	CSSssr029267	Scaffold378	TG	2	246	1178196	1178687	492	na	na	na	na	na	Scaffold378:1178196-1178687|motif:TG	NNNNNNNNNNNNNNNNNNNNNNNNNNNNNNNNNNNNNNNNNNNNNNNNNNNNNNNNNNNNNNNNNNNNNNNNNNNNNNNNNNNNNNNNNNNNNNNNNNNNTGTGTGTGTGTGTGTGTGTGTGTGTGTGTGTGTGTGTGTGTGTGTGTGTGTGTGTGTGTGTGTGTGTGTGTGTGTGTGTGTGTGTGTGTGTGTGTGTGTGTGTGTGTGTGTGTGTGTGTGTGTGTGTGTGTGTGTGTGTGTGTGTGTGTGTGTGTGTGTGTGTGTGTGTGTGTGTGTGTGTGTGTGTGTGTGTGTGTGTGTGTGTGTGTGTGTGTGTGTGTGTGTGTGTGTGTGTGTGTGTGTGTGTGTGTGTGTGTGTGTGTGTGTGTGTGTGTGTGTGTGTGTGTGTGTGTGTGTGT…	non-genic		na	na	na	na	na	na	na	na	na	na
532	CSSssr029270	Scaffold378	TTC	3	20	1180159	1180218	60	TCTCTAGAGGGAAACATGGGC	58.88	ACACGCAAACAATCCAAAGAGG	59.97	162	Scaffold378:1180159-1180218|motif:TTC	CCTGTCTCCCAGCTCTCTCTCTCTCTGTGTTGTGTGTTTTGTGTTGTTTTGGTGCTTCTCTAGAGGGAAACATGGGCATGTATTTATAAACGTGGGAGGTTTCTTCTTCTTCTTCTTCTTCTTCTTCTTCTTCTTCTTCTTCTTCTTCTTCTTCTTCTTCTCTCTCTTTCTCTCTCTCTCTCTCTCTCTCTCTCTTCCTCTTTGGATTGTTTGCGTGTTAACACAATGCTGAAAAAGCCATACAATTTACAAATGTGTGT	non-genic		na	na	na	na	na	na	na	na	na	na
533	CSSssr029299	Scaffold382	TC	2	27	79455	79508	54	na	na	na	na	na	Scaffold382:79455-79508|motif:TC	TTGTACTTTTTATGAGAAATTCTCATGTTGTTTGTGTTATAGAAGAATTCTTAAACACATTTATGTTATTTGAGTTTCAGTAAATGAAAAAAGGGATTGGTCTCTCTCTCTCTCTCTCTCTCTCTCTCTCTCTCTCTCTCTCTCTCTCTCTCTCAAGCCATTTACATGTATTGATGAAGATTGCATATGTGAAAAAGCATGACTAAAAACAAAGATCGATTTTGTTTTTATGATTCAAATTTTCTAATTCAACT	non-genic		na	na	na	na	na	na	na	na	na	na
534	CSSssr029329	Scaffold382	TC	2	26	530116	530167	52	CTCCCTCTTTCTCTCTCGCG	59.62	GAACAAGGGTTTGAGTCGGC	59.41	131	Scaffold382:530116-530167|motif:TC	TCTCAGCGGCGTCTCTCTCTTTCTCTCTCTCTCGCGCTCGCTTAGTCTCTCTCTCTCTCTCTGCGGCGTCTCCCTCTTTCTCTCTCGCGCGCTCGCTTAGTCTCTCTCTCTCTCTCTCTCTCTCTCTCTCTCTCTCTCTCTCTCTCTCTCTCGTTCTTGTTTACGGCTGATTAACTGAATGCCGACTCAAACCCTTGTTCTCATATCCATCTCTTGTCTCTTGTCTCTTGTCTCTCATCCCTCTTTCTCCCT	non-genic		na	na	na	na	na	na	na	na	na	na
535	CSSssr029389	Scaffold382	ATT	3	73	1351021	1351239	219	na	na	na	na	na	Scaffold382:1351021-1351239|motif:ATT	TTTGTTAATTTTTTTAGATTTATTAATTCATTAAAATTAATATTCATGTTCTAATTTATATTAATGTTGTGATTTCATTACATATTATTTTCATATATTCATTATTATTATTATTATTATTATTATTATTATTATTATTATTATTATTATTATTATTATTATTATTATTATTATTATTATTATTATTATTATTATTATTATTATTATTATTATTATTATTATTATTATTATTATTATTATTATTATTATTATTATTATTATTATTATTATTATTATTATTATTATTATTATTATTATTATTATTATTATTATTATTATTTTCATTTTTAGTATCAGTTAATATTGATAATCAACAATTGTTATTAATTAGTATCAATTAATATTAATTAATATATTAAT…	non-genic		na	na	na	na	na	na	na	na	na	na
536	CSSssr029427	Scaffold382	TATC	4	13	1618845	1618896	52	AATTTCCAAACGGTGAGGGG	58.37	GTATTGGAGCTCCTACAAGGC	58.16	185	Scaffold382:1618845-1618896|motif:TATC	TTTAAACCTCAGGGGGGAGATGTAATTTCCAAACGGTGAGGGGAGAACTGTAATAAACATAAATCTCAAGGAGTGTCAGTGTAATTTACCCTATTAAATTTATCTATCTATCTATCTATCTATCTATCTATCTATCTATCTATCTATCTATCTATTATGTAAGGAAAATAAGGTTTCTAACTCACAAGCCTTGTAGGAGCTCCAATACCTCAATCTTAATTTCTTAATTTTTTTATTTAAAAAGTAAAAAAT	non-genic		na	na	na	na	na	na	na	na	na	na
537	CSSssr029449	Scaffold382	ATT	3	17	1884580	1884630	51	na	na	na	na	na	Scaffold382:1884580-1884630|motif:ATT	AGTTTTTTTAATATAATTATATAAATAAATTAATTCCTAATTAAATTACAATCTATCGTATACCAACAGAAAATTAATTATTTATTTTACTATCACATCCATTATTATTATTATTATTATTATTATTATTATTATTATTATTATTATTATTGTTGTTGTTGTTGTTGTTGTTATCAATATTATTATGTATTTACTCTTACTTTTTTATTTATTTGTTTATTATCTTTAACTTTAATTTGGCCCAACTACTA	non-genic		na	na	na	na	na	na	na	na	na	na
538	CSSssr029483	Scaffold382	ATA	3	24	2236221	2236292	72	na	na	na	na	na	Scaffold382:2236221-2236292|motif:ATA	AGTCATGGAGGTTGATGACAGACCACAATTTATCAAAATGCAGCGTACATACAGGCATTGCAATTTCACATTGAAAGTCATTGAGGTTTCCGGAAAAGCTATAATAATAATAATAATAATAATAATAATAATAATAATAATAATAATAATAATAATAATAATAATAATAATAACAATAATAATAATAACAAGATAATAATAATAATAATAATAATAATAATAATAATAATAATAATAATAATAATAATAATAATAAAAATAATAATAATAAT	non-genic		na	na	na	na	na	na	na	na	na	na
539	CSSssr029484	Scaffold382	ATA	3	21	2236313	2236375	63	na	na	na	na	na	Scaffold382:2236313-2236375|motif:ATA	GAAAAGCTATAATAATAATAATAATAATAATAATAATAATAATAATAATAATAATAATAATAATAATAATAATAATAATAACAATAATAATAATAACAAGATAATAATAATAATAATAATAATAATAATAATAATAATAATAATAATAATAATAATAATAATAAAAATAATAATAATAATAATAATAATAATAATAATAATAATAATAATAATAATAATAATAATAATAATAATAATAATAATAATAATAATAATAAGATCAA	non-genic		na	na	na	na	na	na	na	na	na	na
540	CSSssr029485	Scaffold382	AAT	3	30	2236378	2236467	90	na	na	na	na	na	Scaffold382:2236378-2236467|motif:AAT	ATAATAATAATAATAACAATAATAATAATAACAAGATAATAATAATAATAATAATAATAATAATAATAATAATAATAATAATAATAATAATAATAATAAAAATAATAATAATAATAATAATAATAATAATAATAATAATAATAATAATAATAATAATAATAATAATAATAATAATAATAATAATAATAATAAGATCAAACAAAGGTGCGAAAGCAGATTGAATTTGAACTAAGATGCATATATCAACATGAAACGAAAACGCGTCAATTTGTCTAATTAGATCATAAGAC	non-genic		na	na	na	na	na	na	na	na	na	na
541	CSSssr029492	Scaffold382	TC	2	25	2401008	2401057	50	TCTTTTCTCTTCAATTTCGTGGTCC	59.76	GCAACCACCTTGAAAATTTGTCC	59.44	190	Scaffold382:2401008-2401057|motif:TC	TTGGAGTATTTTTGGTTCAAAAACTTAAATTTTCTCTATTTTTTCACCATTTTCTCACTCTTTTCTCTTCAATTTCGTGGTCCTCTCTCTTTTTTACAATTCTCTCTCTCTCTCTCTCTCTCTCTCTCTCTCTCTCTCTCTCTCTCTCTCAATATGATCATTCTATATAGGCAATAAGGGAGAGTGAAGATCAAAAACAAAGTGTGAGACAAGAATGTGATAGTAGGACAAATTTTCAAGGTGGTTGCAT	non-genic		na	na	na	na	na	na	na	na	na	na
542	CSSssr029511	Scaffold382	TCG	3	65	2691784	2691978	195	na	na	na	na	na	Scaffold382:2691784-2691978|motif:TCG	GTAATTGCAGTGGTCGTTCGTAGCCTACAATGGACAAGAATCAGTTAATCAATAAAGGACAAATGAAATTTGTAAAAATCAATAAAGGACAAATGAAATTTCGTCGTCGTCGTCGTCGTCGTCGTCGTCGTCGTCGTCGTCGTCGTCGTCGTCGTCGTCGTCGTCGTCGTCGTCGTCGTCGTCGTCGTCGTCGTCGTCGTCGTCGTCGTCGTCGTCGTCGTCGTCGTCGTCGTCGTCGTCGTCGTCGTCGTCGTCGTCGTCGTCGTCGTCGTCGTCGTCGTCGTCGTCGTCGTCGTCTGCGAACCACCTGAAGTAATTGCAGTGGTTGTTCGTAGACTACAATGGACAAGAATTAGTTAATCAATAAAGGACAAACGAAATTTGTAAAAAGTAAC	genic	TEA022195.1	LERK4_ORYSJG-type lectin S-receptor-like serine/threonine-protein kinase LECRK4 OS=Oryza sativa subsp. japonica OX=39947 GN=LECRK4 PE=3 SV=1	3072	1.75256e-112	50.44	F:GO:0016740	F:transferase activity	na	na	F:GO:0004672; F:GO:0005524; P:GO:0006468	F:protein kinase activity; F:ATP binding; P:protein phosphorylation
543	CSSssr029635	Scaffold387	TC	2	27	422219	422272	54	GTGAACCCACATGGAGTTGC	59.4	GCTTGAAGCTTGAGCAAAAATGG	59.81	165	Scaffold387:422219-422272|motif:TC	GAAAAACCCATTTTGGGAAAGTGAACCCACATGGAGTTGCTCCCCACTCCTCCCTTCTTTCTTTTCCTTTTCTTTTCTTGGGGCTTGGCAGAGCTCAACGTCTCTCTCTCTCTCTCTCTCTCTCTCTCTCTCTCTCTCTCTCTCTCTCTCTCTCCATGTTCACCATTTTTGCTCAAGCTTCAAGCTTGAAATGAGAGTCTTTAGAGTAAGATTTTGCAAAAGTGTTGTAAATAAAAGCTGGAGAGTTCATCGTG	non-genic		na	na	na	na	na	na	na	na	na	na
544	CSSssr029677	Scaffold387	AAT	3	17	901053	901103	51	AGAAGTAGATGTGGCACCCG	59.46	TGTGGTGCCTCACAATTTATTTCC	60.02	197	Scaffold387:901053-901103|motif:AAT	CCACCTCATAATAACTAATGACAAAGAAGTAGATGTGGCACCCGAATTTTTACCATGATTATATTATAAAAAATAATAATAATAAATAGTTAATAAAATAAATAATAATAATAATAATAATAATAATAATAATAATAATAATAATAATAATAAATGCATAGTTTAGGAAATTGGGAATTAATCGATTAAATTGTTAAGGAAATAAATTGTGAGGCACCACACGTTAAATATTTTAGTAAGTGGTAATTGAT	non-genic		na	na	na	na	na	na	na	na	na	na
545	CSSssr029692	Scaffold387	AG	2	27	1226898	1226951	54	GATTGCGATTGCGATGACGG	60.38	TGGCGAGAGAGAGAGAGAGC	60.46	197	Scaffold387:1226898-1226951|motif:AG	AGAGATGGCAGTGGTTAGGTTTCAGATTGCGATTGCGATGACGGTGGTGACGGGAGGTGATGACGGAACAGATCGTGAGAGCGAGTGAGAGAGAGAGAAAAGAGAGAGAGAGAGAGAGAGAGAGAGAGAGAGAGAGAGAGAGAGAGAGAGAGAGCGGTTTGTGAGAGAGAGCTCTGGTTTCTTTGCTGGAAATCAACTCTCGCTCTCTCTCTCTCTCGCCAGTGAGGAAATGAGAATGAGAGTTTATATATATC	non-genic		na	na	na	na	na	na	na	na	na	na
546	CSSssr029705	Scaffold387	GA	2	25	1378629	1378678	50	CGCTTATACACCTCATTTGAGCC	59.75	TGAGCAATCATCCAAGTCCCC	60.06	191	Scaffold387:1378629-1378678|motif:GA	CTTATTTAATTATACTTCCACTTAAGCCTACATAACGCTTATACACCTCATTTGAGCCTTTTGTTTTCTTACCATCTTTCAACCTCCAAGAGAAAAACGTGAGAGAGAGAGAGAGAGAGAGAGAGAGAGAGAGAGAGAGAGAGAGAGAGATGGGGAAGTAGAGAGTGAGAGTTGAGATCAAGCTTGAAGTTGGGAAGAATTGCTAGGGGACTTGGATGATTGCTCAAGAATAGCTCTAAACTATAAGGAA	non-genic		na	na	na	na	na	na	na	na	na	na
547	CSSssr029845	Scaffold390	ATCT	4	16	65597	65660	64	na	na	na	na	na	Scaffold390:65597-65660|motif:ATCT	ATGGTTAGTGATGGGATTGTTAAATTATGTTTATAAAAAATCTAAAAAAAATTATTTGTATATTAAAAAAATATCTAAAACAAAGATAAGTTATTATTAAATCTATCTATCTATCTATCTATCTATCTATCTATCTATCTATCTATCTATCTATCTATCTATCTATATTATATTAGCATATCACCCGTGCTATTCACGAGATTGGATTTAAAAAAATTATTTACGATTATGTCAAACATATTTTTAAATTGTTAGTATAAAATA	non-genic		na	na	na	na	na	na	na	na	na	na
548	CSSssr029848	Scaffold390	ATA	3	17	166275	166325	51	na	na	na	na	na	Scaffold390:166275-166325|motif:ATA	ATTTTCATTTTGGTATTCAATTTTTTGATTTAAACAAATTTTGCTAGATTGAGTTTCAAAAAAAATTATTATTACTATTACATGGCATACTAAAAAAAATATAATAATAATAATAATAATAATAATAATAATAATAATAATAATAATAATAATTATTGAGCTTCACATAGTTTATGATATCATCTAATAAATAGCTATTGTATTATGAGAGTTCAGTGTGTAGGAGAGAAGAAGAAAAGAGTGTAAGAGTT	non-genic		na	na	na	na	na	na	na	na	na	na
549	CSSssr029852	Scaffold390	ATT	3	17	274758	274808	51	na	na	na	na	na	Scaffold390:274758-274808|motif:ATT	GGTGGGTGTGTTTGGCATGTCAAAAAGATGATTAAACTTAGTCTACCAATTACTCTCTCTCTTACTATGTTTGTTGATTAAAAAATGAGTAGTATTTCAAATTATTATTATTATTATTATTATTATTATTATTATTATTATTATTATTATTAATTCATTCTAATTAAGTTAAATAAAAATCAAATCTACGCAAATTAAATTTATCCTCATCACAATAAAATCTCAATTACACTAAATTTAATTATATTAAT	non-genic		na	na	na	na	na	na	na	na	na	na
550	CSSssr029959	Scaffold390	AAAAAT	6	188	1783010	1784137	1128	na	na	na	na	na	Scaffold390:1783010-1784137|motif:AAAAAT	TTGTTGCCTCACTCTTGATTCTCACTCTTTCTTTTGTCAGACTCCTCTCCCCCCACCATGTGCTGTTGCCAGCACCCATTATAGAATATATATCTATTTAAAAAATAAAAATAAAAATAAAAATAAAAATAAAAATAAAAATAAAAATAAAAATAAAAATAAAAATAAAAATAAAAATAAAAATAAAAATAAAAATAAAAATAAAAATAAAAATAAAAATAAAAATAAAAATAAAAATAAAAATAAAAATAAAAATAAAAATAAAAATAAAAATAAAAATAAAAATAAAAATAAAAATAAAAATAAAAATAAAAATAAAAATAAAAATAAAAATAAAAATAAAAATAAAAATAAAAATAAAAATAAAAATAAAAATAAAAATAAAAATAAAAATAAAAA…	non-genic		na	na	na	na	na	na	na	na	na	na
551	CSSssr030015	Scaffold390	GAA	3	101	2670572	2670874	303	na	na	na	na	na	Scaffold390:2670572-2670874|motif:GAA	ACGTAGCTCGAATGCCGCGGCTCGAAACGCGGCTTGACACCAAAACGATGTCGTTTTGGTGTCGATTTTGTTTTTTTTTTTTTTCCTGGTTTTGCAGAACGAAGAAGAAGAAGAAGAAGAAGAAGAAGAAGAAGAAGAAGAAGAAGAAGAAGAAGAAGAAGAAGAAGAAGAAGAAGAAGAAGAAGAAGAAGAAGAAGAAGAAGAAGAAGAAGAAGAAGAAGAAGAAGAAGAAGAAGAAGAAGAAGAAGAAGAAGAAGAAGAAGAAGAAGAAGAAGAAGAAGAAGAAGAAGAAGAAGAAGAAGAAGAAGAAGAAGAAGAAGAAGAAGAAGAAGAAGAAGAAGAAGAAGAAGAAGAAGAAGAAGAAGAAGAAGAAGAAGAAGAAGAAGAAGAAGAAGAAGA…	non-genic		na	na	na	na	na	na	na	na	na	na
552	CSSssr030100	Scaffold392	AAT	3	21	1025217	1025279	63	na	na	na	na	na	Scaffold392:1025217-1025279|motif:AAT	TAAAAATATATATATTTTTTTATTCAAACAAATAGAGCTTAAATTATGTTCAAAGTATAATGGTCTTAAAAGTGCTCAAAAAATAAATAAATAAATAAATAATAATAATAATAATAATAATAATAATAATAATAATAATAATAATAATAATAATAATAATAATAAAATGAAGTGTTTTAATGCAGTGTTAATCGCACAATGCCATCAGTATATAAATTCGATAGAAAACCCATAACGAATCAATTAAGTCATTCCACCATGCT	non-genic		na	na	na	na	na	na	na	na	na	na
553	CSSssr030122	Scaffold392	TAT	3	18	1259437	1259490	54	TGTTATTATGATCGTGATTGGTTATGG	58	ACCGTGATTAGATCAATTACTCATGG	59.07	160	Scaffold392:1259437-1259490|motif:TAT	ATTTTATCACCTACAATCATAACATTAATTATTTTATTTTATTATTGTTATTGTTATTATGATCGTGATTGGTTATGGTATTAATTATATATTTGGGGAGTATTATTATTATTATTATTATTATTATTATTATTATTATTATTATTATTATTATTAGTTTATATATATATATATATATATTCTATCCATGAGTAATTGATCTAATCACGGTATTGAATTAAATTAAAAGAAATTTGGATGTCACATTTAATACC	non-genic		na	na	na	na	na	na	na	na	na	na
554	CSSssr030136	Scaffold393	TTA	3	18	212355	212408	54	AGCTTGAGTTAAAACAGTTTTAGCG	58.8	ATGGTTTATTGCTTGAATGAATAGGG	58.27	179	Scaffold393:212355-212408|motif:TTA	AATTGAATTGTCTTCGAAAAGCTTGAGTTAAAACAGTTTTAGCGACAAATTAGAAATATGTCGCAAAAAGTAGATTTTTGAAATATAATTTTGCCAGAATTTATTATTATTATTATTATTATTATTATTATTATTATTATTATTATTATTATTATTGTTTTGTTTTTTGTTTCCCTATTCATTCAAGCAATAAACCATTACACAATTACACATTCATATCATTCATCCATTATACATTTATTCCATTCAACCAT	non-genic		na	na	na	na	na	na	na	na	na	na
555	CSSssr030222	Scaffold393	AAGAGG	6	35	1493157	1493366	210	GCCAGAATTCATATGATCCAAGAGG	59.58	TGTATGGAGTTAAAGGGTGTAGTCG	60.11	289	Scaffold393:1493157-1493366|motif:AAGAGG	GCCATGGTAGAGGTAGTGAAAGTAGAGGTAGAGGTGGAAGAAACATTAGTGGAGGTGGAAGAGGCCAGAATTCATATGATCCAAGAGGAAGAGGAAGAGAAAGAGGAAGAGGAAGAGGAAGAGGAAGAGGAAGAGGAAGAGGAAGAGGAAGAGGAAGAGGAAGAGGAAGAGGAAGAGGAAGAGGAAGAGGAAGAGGAAGAGGAAGAGGAAGAGGAAGAGGAAGAGGAAGAGGAAGAGGAAGAGGAAGAGGAAGAGGAAGAGGAAGAGGAAGAGGAAGAGGAAGAGGAAGAGGAAGAGGAAGAGGAAGAGGTGAGTGATAATTAAATTCGACTACACCCTTTAACTCCATACATCTTCAATTTCACTTTCTCAATTCAATTCTTCATTTCTCCAAATTAA…	non-genic		na	na	na	na	na	na	na	na	na	na
556	CSSssr030227	Scaffold393	ATA	3	19	1522252	1522308	57	na	na	na	na	na	Scaffold393:1522252-1522308|motif:ATA	TAATATTTAATTCCCTTTTCATTAATAAAATTTGTTAGCAATAATAATAATAATAATAATAATAATAATAATAATAATGTTTTTAGGCTAAATTACATATATAATAATAATAATAATAATAATAATAATAATAATAATAATAATAATAATAATAATAATTAGGATAAATTACAAATACACCCATTGAGATTTACTTAAAGTACAAATTGCCCTGTGTGATTTGGAAAATTACGAATACCTCTTTGTCAGAATTTTTT	non-genic		na	na	na	na	na	na	na	na	na	na
557	CSSssr030275	Scaffold393	TG	2	140	1977516	1977795	280	na	na	na	na	na	Scaffold393:1977516-1977795|motif:TG	TTGACTAGCCCTTGTAGTTCAAGTAGAATTTCACCATAAGCATCTATCACCTGCAGAACCGGAGGGGTGGCAGTACATTATTTACAGTGTCTTTACCCTATGTGTGTGTGTGTGTGTGTGTGTGTGTGTGTGTGTGTGTGTGTGTGTGTGTGTGTGTGTGTGTGTGTGTGTGTGTGTGTGTGTGTGTGTGTGTGTGTGTGTGTGTGTGTGTGTGTGTGTGTGTGTGTGTGTGTGTGTGTGTGTGTGTGTGTGTGTGTGTGTGTGTGTGTGTGTGTGTGTGTGTGTGTGTGTGTGTGTGTGTGTGTGTGTGTGTGTGTGTGTGTGTGTGTGTGTGTGTGTGTGTGTGTGTGTGTGTGTGTGTGTGTGTGTGTGTGTGTGTGTTTTGTACACATTTACAGT…	non-genic		na	na	na	na	na	na	na	na	na	na
558	CSSssr030323	Scaffold393	TAA	3	24	2393040	2393111	72	na	na	na	na	na	Scaffold393:2393040-2393111|motif:TAA	TTAAACAAAGAAGGAGTTTCTCATTTCTAAAAGTATTCCCCAAACATTCCTTCCTTACAATCAAACAAAGAAATTTTTTTGTAATTTTTCCAATTATTATTAATAATAATAATAATAATAATAATAATAATAATAATAATAATAATAATAATAATAATAATAATAATAATAAATCACACACTCAAAAATATTTTCCATAAAGCATAAAATTGTTAATAAATATACCAAACAAATATATACATTAGATATGTTTTTGTTATAAAAAATTTATT	non-genic		na	na	na	na	na	na	na	na	na	na
559	CSSssr030375	Scaffold394	TAT	3	18	234970	235023	54	CACGTATAGCCACCACTGGG	60.18	TCCCTCTGGACACCGATAAGG	60.69	241	Scaffold394:234970-235023|motif:TAT	TAGGAAATGGTCACGTATAGCCACCACTGGGTCATGGTCAATTGCGTGAACCATTGGAAGTTAATGGAAAAAGATAACGTAAAAAGGATTGAAAGAAAAATATTATTATTATTATTATTATTATTATTATTATTATTATTATTATTATTATTATTTTGGGTGATGTGTGTTTGTTTGAATAATCAAAACAAGGAATATATATAGTGCAAAAGACTTGTTTAAGAATATCAACCTTATCGGTGTCCAGAGGGATA	genic	TEA030748.1	PR06_SOLLCPathogenesis-related leaf protein 6 OS=Solanum lycopersicum OX=4081 GN=PR1B1 PE=1 SV=2	615	1.2122e-74	76.63	P:GO:0006952; P:GO:0009607	P:defense response; P:response to biotic stimulus	na	na	no GO terms	no GO terms
560	CSSssr030403	Scaffold395	ATT	3	19	346529	346585	57	na	na	na	na	na	Scaffold395:346529-346585|motif:ATT	AATAAATGATTTATTATCACTATGTTGGTAAGACTCAAACCAACTCACATTTATGATTACAAAACATGATTTTATTTTTTTTTGTTTCTTATTCAAAGCAATTATTATTATTATTATTATTATTATTATTATTATTATTATTATTATTATTATTATTGCAATTCTTGATTGTCATATGAACCAAAACCATTTTGGAAATGAACAAAAATATAATTTTATTTATAAGATATGATTTGAATAGAGTTAAATCTTATTAG	non-genic		na	na	na	na	na	na	na	na	na	na
561	CSSssr030452	Scaffold395	TAT	3	28	897434	897517	84	na	na	na	na	na	Scaffold395:897434-897517|motif:TAT	ATTTTCGTCAAGGAAGCATGGGTGCGAGTACGGTGCGGGTACGCCGATACGGCAAAACTCAAAAAAAGCATGATACGGGTACAGCTGCGGTACGCCGATATATTATTATTATTATTATTATTATTATTATTATTATTATTATTATTATTATTATTATTATTATTATTATTATTATTATTATTATTTCTAATTATGGTTAAAGGATCCAACCTACAAATTAAAATTAAATATGAAAACTAAAGAAAGAACTACAAAACTAAAAGACAAATATGTCTTCCTGTCAG	non-genic		na	na	na	na	na	na	na	na	na	na
562	CSSssr030506	Scaffold396	TTA	3	316	152432	153379	948	na	na	na	na	na	Scaffold396:152432-153379|motif:TTA	NNNNNNNNNNNNNNNNNNNNNNNNNNNNNNNNNNNNNNNNNNNNNNNNNNNNNNNNNNNNNNNNNNNNNNNNNNNNNNNNNNNNNNNNNNNNNNNNNNNNTTATTATTATTATTATTATTATTATTATTATTATTATTATTATTATTATTATTATTATTATTATTATTATTATTATTATTATTATTATTATTATTATTATTATTATTATTATTATTATTATTATTATTATTATTATTATTATTATTATTATTATTATTATTATTATTATTATTATTATTATTATTATTATTATTATTATTATTATTATTATTATTATTATTATTATTATTATTATTATTATTATTATTATTATTATTATTATTATTATTATTATTATTATTATTATTATTATTATTATT…	non-genic		na	na	na	na	na	na	na	na	na	na
563	CSSssr030529	Scaffold397	TAA	3	17	280813	280863	51	TGTAACCCAATTACATGTGGAGG	58.41	AACCAGAGTTCAATAATGAAAACTCC	58.11	212	Scaffold397:280813-280863|motif:TAA	CAATGTGGAGATGTAACCCAATTACATGTGGAGGTAACAGTAAAAAAAAATTGTTGAGTGAAGATTTGATTTGTATAAGGTGTGATCAATGCCTTGTTTGTAATAATAATAATAATAATAATAATAATAATAATAATAATAATAATAATAAATTTTAAAAAATAACATTTCAAACTGTATATACATGTGGAAGATTAGGAGTTTTCATTATTGAACTCTGGTTCATAATAATAATGTATTGAGAAGCAATG	non-genic		na	na	na	na	na	na	na	na	na	na
564	CSSssr030534	Scaffold397	ACATAA	6	9	410627	410680	54	ACAGACAAACACATAATTCATGACC	58.09	ACTTCGGCAATATTAGGTCATGC	59.18	193	Scaffold397:410627-410680|motif:ACATAA	ACTGAACACACAATACATAAACATAACAGTTAGACAGACAAACACATAATTCATGACCTAATATTACATATTAATAGCCGCGACATTTGACAGACACAATACATAAACATAAACATAAACATAAACATAAACATAAACATAAACATAAACATAAACAAAACATAACAGTTATACTTACTCTAACACAAACATTACATATTAATGCATGACCTAATATTGCCGAAGTGTATACATTAACACCTAATTCGCGCTTA	non-genic		na	na	na	na	na	na	na	na	na	na
565	CSSssr030561	Scaffold397	TTA	3	17	846566	846616	51	AACGGGCAACACTGTGTAGG	60.53	GCCATGTCATTGTGAATAAATTTAACG	58.68	188	Scaffold397:846566-846616|motif:TTA	GTTTGGTTATAACCCTTGGTTTATGACACATTATGGTGTTAACGGGCAACACTGTGTAGGGGCTGGGAGGGGGCCCGGCCTCCACCGATTTTTAACAATTTTATTATTATTATTATTATTATTATTATTATTATTATTATTATTATTATTAATATTTGTAAAATGTATAATAAGATGATCTTAGAGAACCTAAAACTTTACCGTTAAATTTATTCACAATGACATGGCAGGGGTTAGATCCCAATTGATTT	genic	TEA000935.1	SCL3_ARATHScarecrow-like protein 3 OS=Arabidopsis thaliana OX=3702 GN=SCL3 PE=1 SV=1	2322	2.88952e-174	53.71	F:GO:0003700; C:GO:0005634; P:GO:0006351; P:GO:0006355; F:GO:0043565	F:DNA-binding transcription factor activity; C:nucleus; P:transcription, DNA-templated; P:regulation of transcription, DNA-templated; F:sequence-specific DNA binding	na	na	no GO terms	no GO terms
566	CSSssr030720	Scaffold397	ATT	3	17	2705380	2705430	51	na	na	na	na	na	Scaffold397:2705380-2705430|motif:ATT	AACATAATGCGGGCGGATGCGGTTTGAAATATGAAAAATTTACGGGTTGCGGGCGGGTCGCGGTTTAAACCCGCAACCCGCAAAAACCGCCCGCACTTTAATTATTATTATTATTATTATTATTATTATTATTATTATTATTATTATTATTACTTTTTATATATCAACTTTATAACTTTTACAGGAGCACCATTATATTATCTATGACACTATAGGATCCTTATTTTTAAGTATTTCTCAACTTTCTTAAT	non-genic		na	na	na	na	na	na	na	na	na	na
567	CSSssr030731	Scaffold397	CT	2	25	2854493	2854542	50	CTCCTCAGAGGCTTCAACCC	59.75	TGGGCTCTTGGGAATCATGG	59.74	157	Scaffold397:2854493-2854542|motif:CT	GTATCAACCTACTTCTGTAACCCGACATACAGAAACGCACATTTAAGGAGAGCTCACTCTCCCACTCAAACTCCTCAGAGGCTTCAACCCCTTGCTGCAACTCTCTCTCTCTCTCTCTCTCTCTCTCTCTCTCTCTCTCTCTCTCTCTCTCATGTTTCCTCGGCTCTCTCCCTCTCCACCACAGGTGTTTTGCGCCATCTGTGCCTACCATGATTCCCAAGAGCCCACGATTTGGCCACATCTCCAACGA	genic	TEA000904.1	GSHRC_PEAGlutathione reductase, cytosolic OS=Pisum sativum OX=3888 PE=2 SV=1	1734	0	85.61	F:GO:0004362; P:GO:0006749; C:GO:0009507; P:GO:0022900; P:GO:0045454; F:GO:0050660; F:GO:0050661; P:GO:0098869	F:glutathione-disulfide reductase activity; P:glutathione metabolic process; C:chloroplast; P:electron transport chain; P:cell redox homeostasis; F:flavin adenine dinucleotide binding; F:NADP binding; P:cellular oxidant detoxification	EC:1.8.1.7	Glutathione-disulfide reductase	F:GO:0016491; P:GO:0045454; F:GO:0050660; P:GO:0055114	F:oxidoreductase activity; P:cell redox homeostasis; F:flavin adenine dinucleotide binding; P:oxidation-reduction process
568	CSSssr030764	Scaffold397	TC	2	25	3109735	3109784	50	CACAAAGAGAGAATTAACACTGAACG	58.93	TTCTTGTGTTTAGATTGTTTGTTTGC	58.04	229	Scaffold397:3109735-3109784|motif:TC	TCACTTATTGTGATTCACAAAGAGAGAATTAACACTGAACGAAACTCAATTTAAATTCACTCACAATTTTTTGAAATACAAACAGAGCATATATTACAAATCTCTCTCTCTCTCTCTCTCTCTCTCTCTCTCTCTCTCTCTCTCTCTCTCATTTTCTTTCTCTCACACTCTTATCAAACAACTAACCACTCAATCTATTTATAGGCTAAACTAATAATGCAAACAAACAATCTAAACACAAGAAAAACCA	non-genic		na	na	na	na	na	na	na	na	na	na
569	CSSssr030777	Scaffold397	CT	2	28	3275767	3275822	56	TTTGTGATGGGCCCTGATGG	60.32	AGAGGGTCTCCTTTTATACACATGG	59.87	114	Scaffold397:3275767-3275822|motif:CT	AACTTCTCTATTCATGATGGACTTTAATCCATCAATTTTGCAGGTTAATACAAAATTCATTTCTACATTTGTGATGGGCCCTGATGGCATGAGCCTTTTCCTCTCTCTCTCTCTCTCTCTCTCTCTCTCTCTCTCTCTCTCTCTCTCTCTCTCTCTCCATGTGTATAAAAGGAGACCCTCTCCTTCAGTTTTCAACACCAGAAACTTTACTCTACTTTTATAATCCGAAATTTTCCTCCAATTTTATATTCTTCCT	non-genic		na	na	na	na	na	na	na	na	na	na
570	CSSssr030838	Scaffold397	ATA	3	22	4010451	4010516	66	na	na	na	na	na	Scaffold397:4010451-4010516|motif:ATA	TAAATTTTAAGGTACAAATTAAATATTACTGAACAATCTTTTAATTAATTTTAAACTATAAATAATTTTTTATGGAAGTCCACAATTTTAAAAACTATTGATAATAATAATAATAATAATAATAATAATAATAATAATAATAATAATAATAATAATAATAATAATAATTTTACAATCTCAAATATTCTGATGGTGAATCCTAAAGTACAAATTAAATATTGTTAGAGGGTATGTTAATTAATTGTAAACACATAATATTAAAGGTT	non-genic		na	na	na	na	na	na	na	na	na	na
571	CSSssr030842	Scaffold398	AG	2	27	30378	30431	54	na	na	na	na	na	Scaffold398:30378-30431|motif:AG	TATATATAATTTAAAATGTTATCAAATAAGAAATTAAGTTAAAAAGTAATTAAGGTAATTTTATGATTTAATTTTATAATAATAGAAAATTATAATTATTAGAGAGAGAGAGAGAGAGAGAGAGAGAGAGAGAGAGAGAGAGAGAGAGAGAGAGTTTNNNNNNNNNNNNNNNNNNNNNNNNNNNNNNNNNNNNNNNNNNNNNNNNNNNNNNNNNNNNNNNNNNNNNNNNNNNNNNNNNNNNNNNNNNNNNNNNN	non-genic		na	na	na	na	na	na	na	na	na	na
572	CSSssr030975	Scaffold398	ATA	3	23	1519919	1519987	69	GCCAATCAACAAGGTACAGAGC	59.84	CAATTTGCAAAGTTGAATATGTGTGG	58.71	194	Scaffold398:1519919-1519987|motif:ATA	AGTTGCCAATCAACAAGGTACAGAGCAAAAGGTGTTGATTCTTCACAACTGGAAATATCTTAGCTGACATAAACAAAGAAAACACTTCAAAAAACTACTGATAATAATAATAATAATAATAATAATAATAATAATAATAATAATAATAATAATAATAATAATAATAATAAAACCACACATATTCAACTTTGCAAATTGGGTATTTAGGTTTTTCTGTAAGGAATTTTTTTGTAGGTGGGCCTATATAGATCAAATAATTATACATTGTA	genic	TEA006895.1	Y1733_ARATHDUF21 domain-containing protein At1g47330 OS=Arabidopsis thaliana OX=3702 GN=CBSDUF7 PE=1 SV=1	1059	2.12089e-157	75.5	na	na	na	na	no GO terms	no GO terms
573	CSSssr031045	Scaffold399	TC	2	27	1263329	1263382	54	CAGTTCGTCTTTGCCTTACTGC	60.1	AGCAGTTTACTTTTTGCCTTGC	58.54	141	Scaffold399:1263329-1263382|motif:TC	GTTCATGTTTTGTCATGCTTATTTTCTATGCATTGTGATTTTGTTTCATCATCAAAAGCACAAGAAAAACAGTTCGTCTTTGCCTTACTGCACTTGTTAATCTCTCTCTCTCTCTCTCTCTCTCTCTCTCTCTCTCTCTCTCTCTCTCTCTCTCACTATATATATATATATATTAAAAAAATATTTTTGCAAGGCAAAAAGTAAACTGCTAAATAATAATAGTAATTACAGCCTGAAAACCAAACTGCTAAAAT	genic	TEA030802.1	---NA---	3420	na	na	na	na	na	na	no GO terms	no GO terms
574	CSSssr031084	Scaffold399	GA	2	28	1737037	1737092	56	CCAATCTGGAGGCTGACCC	59.77	GGCAAATGGAGGGGTAATGC	59.25	135	Scaffold399:1737037-1737092|motif:GA	TAAAGCTTATAGTGGAGTTGATGAAAAGCAATGACACAATACCAATAAAATCTTGCCAATCTGGAGGCTGACCCTGCATTTATGTGATGAAAATTAAAACGAGAGAGAGAGAGAGAGAGAGAGAGAGAGAGAGAGAGAGAGAGAGAGAGAGAGAGAGTAAATGTAAGAGAGCATTACCCCTCCATTTGCCAAAACAATGGCCATGATGGCAGCAATCTCCATAACCCATGACAAAGGATTCCACATAAAACCCAAG	genic	TEA030806.1	PMA4_NICPLPlasma membrane ATPase 4 OS=Nicotiana plumbaginifolia OX=4092 GN=PMA4 PE=2 SV=1	2823	0	87.34	F:GO:0005524; C:GO:0005887; P:GO:0006754; F:GO:0008553; C:GO:0043231; F:GO:0046872; P:GO:0051453; P:GO:1902600	F:ATP binding; C:integral component of plasma membrane; P:ATP biosynthetic process; F:proton-exporting ATPase activity, phosphorylative mechanism; C:intracellular membrane-bounded organelle; F:metal ion binding; P:regulation of intracellular pH; P:proton transmembrane transport	EC:3.6.1.3; EC:3.6.3.6; EC:3.6.1.15	Adenosinetriphosphatase; Proton-exporting ATPase; Nucleoside-triphosphate phosphatase	F:GO:0000166; F:GO:0008553; C:GO:0016021; P:GO:0120029	F:nucleotide binding; F:proton-exporting ATPase activity, phosphorylative mechanism; C:integral component of membrane; P:proton export across plasma membrane
575	CSSssr031111	Scaffold399	TAA	3	19	2072385	2072441	57	na	na	na	na	na	Scaffold399:2072385-2072441|motif:TAA	CAATTATTTACAATTATTTTTTGAACGAAAAATATTATTTTTTATTTACTAAAAAAAAGGTAAGGACTAATAAAAAATATTACCTCAAATTGTACAAAATTAATAATAATAATAATAATAATAATAATAATAATAATAATAATAATAATAATAATAATCAAACTACACAAATGTTAACTTAAATTGAATAAATAAAAAATATTGATAAACCATACAAATAATAATAATTAAACCATACAAATATTATTTTGTATTTT	non-genic		na	na	na	na	na	na	na	na	na	na
576	CSSssr031120	Scaffold399	TC	2	26	2177592	2177643	52	TTGGCCTATCCCTTACGAGG	58.58	GTTTAAGGGCAGTTGGGTGG	59.03	182	Scaffold399:2177592-2177643|motif:TC	ATATATGTGTAATCTCAATGATTCAATAACATAGTTAATATTATGAAAATTTGAGATTGTGTTTATGAGATTGGCCTATCCCTTACGAGGGTGAAGCACTTCTCTCTCTCTCTCTCTCTCTCTCTCTCTCTCTCTCTCTCTCTCTCTCTCTCTTTCTTCTTCTTCTTCTTCTTCCTCTTCTTCTATCCAGCAAGGTTACTGTTCACGTCACTGTTCACAGTACTTAAAACAACCACCCAACTGCCCTTAAAC	genic	TEA030814.1	RL72_ARATH60S ribosomal protein L7-2 OS=Arabidopsis thaliana OX=3702 GN=RPL7B PE=1 SV=1	483	7.80971e-18	71.58	na	na	na	na	no GO terms	no GO terms
577	CSSssr031310	Scaffold399	CT	2	30	4191830	4191889	60	na	na	na	na	na	Scaffold399:4191830-4191889|motif:CT	ATGCAAACAATGACAATAACAACAATAAACATTGATAAGTATAAGGACGGTGGTTACACTATTTGTGTTGTCTGTGTTTTCAAAAACTAAAGTTGTGTAACTCTCTCTCTCTCTCTCTCTCTCTCTCTCTCTCTCTCTCTCTCTCTCTCTCTCTCTCTCTTTCTTTCTTCTTACTCAAAAAAAAAAATAATATTTAAAATTTTAAAAAAAAAACAAATAAACCAACAAAACAAAAATACACAAAAGATTGCAGAGACAAA	non-genic		na	na	na	na	na	na	na	na	na	na
578	CSSssr031319	Scaffold399	AAT	3	18	4332505	4332558	54	na	na	na	na	na	Scaffold399:4332505-4332558|motif:AAT	ATAGATTTATAATTAAAAATCAGATTTAACACCATCTATATAAAAAGAAAAGAAGAAGAAGAAGACAATGAAATAGCATCAACAATATACTTCATAACAAAATAATAATAATAATAATAATAATAATAATAATAATAATAATAATAATAATAATAAAAATAAATAAAAATAAAAAATACTCAAGTAGCATCAACAATATACTTCATAATAAAAAAACTCAAAATTAGTAATCAAAATAAAATAAAAGAAAAAGA	non-genic		na	na	na	na	na	na	na	na	na	na
579	CSSssr031403	Scaffold399	TTC	3	17	4907475	4907525	51	CATCCCGATTCCAGCTCTCC	59.97	ACCGAGGAGAAGAAGGAATCG	59.25	177	Scaffold399:4907475-4907525|motif:TTC	CACTTACGACATAAGATTAGGGCAAAATATTGGGGGAAAATTGCTGAGCAGCCTCCATCCCGATTCCAGCTCTCCAGGTATGCTTCGTCTGCTTCGTCTTTTCTTCTTCTTCTTCTTCTTCTTCTTCTTCTTCTTCTTCTTCTTCTTCTTCTCTGTTCGACTCATTCTTCTCTTTTTTTCTGTGCTTCGAGTCCTTCTCTTCTCCTCTATTCGATTCCTTCTTCTCCTCGGTTTGTCTTCTTCGACTCCTA	non-genic		na	na	na	na	na	na	na	na	na	na
580	CSSssr031427	Scaffold401	CT	2	25	207814	207863	50	CCTCCTAAATTCCAAGCAAATCCC	59.9	ACTCCTCCATTCCTCTGATGC	59.23	127	Scaffold401:207814-207863|motif:CT	TCAAGTCTTGAATTCCTCAATGTGAAGGCTCTAATATGCAAATCTTTCTATTCCTCCTAAATTCCAAGCAAATCCCTTGTTGAATCCAACTTCCCTTCAACTCTCTCTCTCTCTCTCTCTCTCTCTCTCTCTCTCTCTCTCTCTCTCTCTCACGTTTTGCATCAGAGGAATGGAGGAGTGAAATGAAAATGTGAGCTAGTGGAGTTTAAAATGGTCCATAAGTGGCAATTGATCAAAAAGTAAATAAATA	non-genic		na	na	na	na	na	na	na	na	na	na
581	CSSssr031583	Scaffold404	AAT	3	17	11648	11698	51	na	na	na	na	na	Scaffold404:11648-11698|motif:AAT	ATGGCCATTTCACGAAGACGTGGATTTTGTATGGCAATAAGTCTACGGTGTCGTCTGTATGCCATATAAAAGATTTGTGAGTGCGTGGAAAAGTATGTAAAATAATAATAATAATAATAATAATAATAATAATAATAATAATAATAATAATAAATCAATAATAATAATAAAATTGATTATAGATGTGGAGTGTCGTACTCAATAAATTTGTTGACTGTTTCACAATTAAATAACACATATCGCTGTTTCTT	non-genic		na	na	na	na	na	na	na	na	na	na
582	CSSssr031647	Scaffold404	AC	2	27	826232	826285	54	GCACACACACAGATTTCGGG	59.76	CCAATGTATGCCGTGTGTGC	60.18	206	Scaffold404:826232-826285|motif:AC	CAGCACACACACAGATTTCGGGGGAGAGAAGGAACAAAGCCATGAAGAGAAAAAAGAAAAAGAAAAGAGAAGACTGAGACACACACCATTCACACAGCAGACACACACACACACACACACACACACACACACACACACACACACACACACACACCAGGCACACATACACGACACACACCATGCACACAGCACACACGGCATACATTGGGAGATGAATACATACACACATGCATCTGCTCTCGGGCTCTCTCACT	non-genic		na	na	na	na	na	na	na	na	na	na
583	CSSssr031673	Scaffold404	GA	2	30	1087708	1087767	60	CAAGAGATCCCATAGAACACATGC	59.49	TGGATTTCACTTTTGACGGTCC	59.12	190	Scaffold404:1087708-1087767|motif:GA	TCTCAAGAGATCCCATAGAACACATGCTTTTAGAGTGATGTAAAATTAAAGTGAGACAACTGCATCTATATTGTCTTCAAAATCAGTTAGTTTTCGAAAGGAGAGAGAGAGAGAGAGAGAGAGAGAGAGAGAGAGAGAGAGAGAGAGAGAGAGAGAGAGAAGTGATTCAAAGGACCGTCAAAAGTGAAATCCATCTCCATCTAAGAGACAGTGATAGACCTCCATTTAAGAAAAATAGTACCTGGAATCTTGCATACATA	non-genic		na	na	na	na	na	na	na	na	na	na
584	CSSssr031699	Scaffold404	AAT	3	17	1218935	1218985	51	na	na	na	na	na	Scaffold404:1218935-1218985|motif:AAT	ATTTGGGACCAAATTAACAGAAATATAGAATTATAATACTAGTTGGGCCAAATTAAAGTTAAAGATAGTAAATAAATAAATATAAAAGTAAGAGTAAATAAATAATAATAATAATAATAATAATAATAATAATAATAATAATAATAATAATGGGTGTGGTAGTAAAATAAATAATTAATTTTCTGTTGGTATACGATAGAGTGTAATTTAATTAGGGATTAATTTATTTATATATTTATATTAGAAAACTG	non-genic		na	na	na	na	na	na	na	na	na	na
585	CSSssr031748	Scaffold404	ATT	3	118	1726023	1726376	354	na	na	na	na	na	Scaffold404:1726023-1726376|motif:ATT	TTGGTCCTTCAAATTTATTTTTTCTGATTTTGGTTCTTAATGTTAATAATCTTTCTCAATTTACTCTTAAATATGACTTTTGTCTAAATCTGGACTGAAAATTATTATTATTATTATTATTATTATTATTATTATTATTATTATTATTATTATTATTATTATTATTATTATTATTATTATTATTATTATTATTATTATTATTATTATTATTATTATTATTATTATTATTATTATTATTATTATTATTATTATTATTATTATTATTATTATTATTATTATTATTATTATTATTATTATTATTATTATTATTATTATTATTATTATTATTATTATTATTATTATTATTATTATTATTATTATTATTATTATTATTATTATTATTATTATTATTATTATTAT…	non-genic		na	na	na	na	na	na	na	na	na	na
586	CSSssr031749	Scaffold404	TTA	3	17	1726384	1726434	51	na	na	na	na	na	Scaffold404:1726384-1726434|motif:TTA	ATTATTATTATTATTATTATTATTATTATTATTATTATTATTATTATTATTATTATTATTATTATTATTATTATTATTATTATTATTATTATTTATTTATTTATTATTATTATTATTATTATTATTATTATTATTATTATTATTATTATTATGTAGAACCCAAATTAAGTAACCTTTATCCAGGAAAAAAAAATTGAAACACAAATTGAAATAAAAATAAAATAAAATAACAAATTTCAGACATTGGTTGA	non-genic		na	na	na	na	na	na	na	na	na	na
587	CSSssr031750	Scaffold404	ATT	3	223	1728050	1728718	669	na	na	na	na	na	Scaffold404:1728050-1728718|motif:ATT	ATCAGGTCTTGTGATTATTTGGTTAATGTTATGTTGTGTTGGGTTGTAATTGTGTATCCACCAATTGGGATTTTGACAATTAAAAAGGGACTTTGGCTAAATTATTATTATTATTATTATTATTATTATTATTATTATTATTATTATTATTATTATTATTATTATTATTATTATTATTATTATTATTATTATTATTATTATTATTATTATTATTATTATTATTATTATTATTATTATTATTATTATTATTATTATTATTATTATTATTATTATTATTATTATTATTATTATTATTATTATTATTATTATTATTATTATTATTATTATTATTATTATTATTATTATTATTATTATTATTATTATTATTATTATTATTATTATTATTATTATTATTATTAT…	non-genic		na	na	na	na	na	na	na	na	na	na
588	CSSssr031779	Scaffold405	CT	2	25	369202	369251	50	na	na	na	na	na	Scaffold405:369202-369251|motif:CT	TTTAATTTGAATATCTTTTGGTATCCACTTTATTATTTATAATTTTTTATTTGTTTAACTAAATTTAAAATTATATTGGGGCATATTTTTTCAAGGTATCCTCTCTCTCTCTCTCTCTCTCTCTCTCTCTCTCTCTCTCTCTCTCTCTCTAATTTAACATTTTTTAGAATCTTATTGTTATCTGCAAATAATAAACTACTAATCAATAAACATAAAAAATAAACAAACAAATTGAACCTTATCAGCTATA	non-genic		na	na	na	na	na	na	na	na	na	na
589	CSSssr031830	Scaffold407	ATA	3	86	109941	110198	258	na	na	na	na	na	Scaffold407:109941-110198|motif:ATA	GAAGAATATGTTATTGATTTGTTGAAACTGTAAGACCTATGCTATTCAATTGTTATCACTCATCCATTTTGTTTTGTGTGTCTATCTATACATTGTTTTGATAATAATAATAATAATAATAATAATAATAATAATAATAATAATAATAATAATAATAATAATAATAATAATAATAATAATAATAATAATAATAATAATAATAATAATAATAATAATAATAATAATAATAATAATAATAATAATAATAATAATAATAATAATAATAATAATAATAATAATAATAATAATAATAATAATAATAATAATAATAATAATAATAATAATAATAATAATAATAATAATAATAATAATAATAATAAGTGTGATCATTATCTATTTGGCTTGATTAATATATATATA…	non-genic		na	na	na	na	na	na	na	na	na	na
590	CSSssr031859	Scaffold407	GA	2	25	597387	597436	50	AGAGACTGGGTCTGTGGGG	60.23	CTCCTTGCCAACCAGACACC	60.89	118	Scaffold407:597387-597436|motif:GA	AATGGATTGAAGAAGAAGAAGAAGAAGAAGAAGATGAAGGATCTGATCGTAGCAAGACTATTCATGTTGGCCAGAGACCAGAGACTGGGTCTGTGGGGAGGAGAGAGAGAGAGAGAGAGAGAGAGAGAGAGAGAGAGAGAGAGAGAGAGAGTGAGTGAGTGAGTGTGTGTGTGTGGGGGTGTCTGGTTGGCAAGGAGGTCTTGGAATGGTAAATTGGCTTATTAAAAATTAATGGGACTTGAAGGAGCAA	non-genic		na	na	na	na	na	na	na	na	na	na
591	CSSssr031890	Scaffold407	GA	2	25	953827	953876	50	GAAGAGGTGTGAGAGAGCGG	59.83	TCAAATGGTTGAGATCAGTTTCCC	59.23	160	Scaffold407:953827-953876|motif:GA	CTTGGTGGAAAGAGGAAGATATGTGGTGGGAAGAGGAAGAGAAAGATGAAGAGGAAGAGGTGTGAGAGAGCGGAGCTTCAAATGATTTTGAAATCAAAATGAGAGAGAGAGAGAGAGAGAGAGAGAGAGAGAGAGAGAGAGAGAGAGAGAAGATGTCTGTGTAAATATGTGAAAATCTAAAAGCTAAAAGGGAAACTGATCTCAACCATTTGATATTCACCCAAAAAAACCTGAACCATTGAAATGTCCA	non-genic		na	na	na	na	na	na	na	na	na	na
592	CSSssr031925	Scaffold408	TTA	3	17	414127	414177	51	TGCAGTTTTGTTACCCATGTGG	59.64	ATCGACCAACTGTGCTGACC	60.32	205	Scaffold408:414127-414177|motif:TTA	AATACTGGTTTTACAATAGTTTGGAATGCAGTTTTGTTACCCATGTGGGTTGCTCGACATCAGAGATACTACAATCTTGGTTGAACTCTAACTTGGTTTTTTATTATTATTATTATTATTATTATTATTATTATTATTATTATTATTATTATGTCCTGTTTGTTCTTGTGATTAATTTAGTAATATTTTCATCCTTTTTGTGCTTTTCAGGGGTCAGCACAGTTGGTCGATTCTTGAACTGATTTGATTAT	genic	TEA026696.1	---NA---	708	na	na	na	na	na	na	no GO terms	no GO terms
593	CSSssr031926	Scaffold408	CA	2	25	421337	421386	50	na	na	na	na	na	Scaffold408:421337-421386|motif:CA	AAACAGGCATGACAGACAACATTCTTTTTCTCTTGATAAAGGATCAAAGGATGCTCATGGAAAAAATGGTTGATCTCCATCTCCATCTCTCTCTCTCTCTCACACACACACACACACACACACACACACACACACACACACACACACACAAATACACACACTACCAGAGCTGGTTGTTGAAGTTTTAATTGGTAAAGTCAAGTACATATACACCACCTCCAAGCAAACTGCTAGCAAAGTCAACTATGGA	non-genic		na	na	na	na	na	na	na	na	na	na
594	CSSssr032149	Scaffold409	AAT	3	17	1604967	1605017	51	CTTGGGTTGTGACACAGATGG	59.12	AGCCACTTTCCTTGCAATTGG	59.65	243	Scaffold409:1604967-1605017|motif:AAT	GGTGGGCTTGGGTTGTGACACAGATGGAAGTGTGACTGAAATTGAGTCACGAGATGTAGATTTCCTAGAGGAGGATTTTAAAATAAAATAAAATAAAATAAATAATAATAATAATAATAATAATAATAATAATAATAATAATAATAATAATAAAAGGTTATATATATAGTAATATTGAATTGGTATCAATTTCAATTCAATAATAAAAAATAAAAATAAAAAAAGGGTCCAATTGCAAGGAAAGTGGCTCA	non-genic		na	na	na	na	na	na	na	na	na	na
595	CSSssr032174	Scaffold409	AAT	3	24	1794799	1794870	72	na	na	na	na	na	Scaffold409:1794799-1794870|motif:AAT	ATTTTGGGCCAAATTAACAGAAATATGAAATTATAATATTAGTTGGGCCAAATTAAAGTTAAAGATAGTAAATAAATAAATATAAAAGTAAGAGTAAATAAATAATAATAATAATAATAATAATAATAATAATAATAATAATAATAATAATAATAATAATAATAATAATAATGGGTGTGGTAGTAAAATAAATAATTTTCTGTTGGTATATGATAGAGTGTAATTTAATTAGGGATTAATTTATTTATATAGTTATATTAGAAAATTAGGCC	non-genic		na	na	na	na	na	na	na	na	na	na
596	CSSssr032296	Scaffold411	ATT	3	22	316100	316165	66	na	na	na	na	na	Scaffold411:316100-316165|motif:ATT	CGAGTGCCTCGGATCTCTAGGCTTGCTCAATACCCTTTCGAGTCCGGGCTCAAGTAAGTCTCTAAGTTCGTGGATCCGAACCCTTTCGAGACTTAGAGCGATTATTATTATTATTATTATTATTATTATTATTATTATTATTATTATTATTATTATTATTATTATTATATATTTTTTTTCAATAATGTCTATCAATAGAAGATTATGTTTCAATATACTCTCTTCATTAATATTTACATAAAACTTTTAGTGCTCGCAAATAAAAT	non-genic		na	na	na	na	na	na	na	na	na	na
597	CSSssr032308	Scaffold411	TTA	3	38	604385	604498	114	na	na	na	na	na	Scaffold411:604385-604498|motif:TTA	TACAACAATGATATTTTTGACAATTAAAATAATTTATCTTTAAAAAGTGATTTCTTCCCTAATTTTTTTTTATCTCTAAAATCTTAATTTGTTGCAGTGTTTATTATTATTATTATTATTATTATTATTATTATTATTATTATTATTATTATTATTATTATTATTATTATTATTATTATTATTATTATTATTATTATTATTATTATTATTATTATTTATTTAGTTATGATTTAAATAAATATTTGATTAGGATATTTGATTATATTTTTAAATAATGTTTATATTTAATTTCCTACTTTGATTAGGATTATTGG	non-genic		na	na	na	na	na	na	na	na	na	na
598	CSSssr032310	Scaffold411	AGAT	4	95	612912	613291	380	na	na	na	na	na	Scaffold411:612912-613291|motif:AGAT	AATATAGTCACTCACACATTGATCTTGCAGCCTGTGGATTACGAGCCTCCATTCTTCAAAAGCTGCTCAGAACAAGAAGCTCATAATCCATGGATAAAAAAGATAGATAGATAGATAGATAGATAGATAGATAGATAGATAGATAGATAGATAGATAGATAGATAGATAGATAGATAGATAGATAGATAGATAGATAGATAGATAGATAGATAGATAGATAGATAGATAGATAGATAGATAGATAGATAGATAGATAGATAGATAGATAGATAGATAGATAGATAGATAGATAGATAGATAGATAGATAGATAGATAGATAGATAGATAGATAGATAGATAGATAGATAGATAGATAGATAGATAGATAGATAGATAGATAGATAGATAGATAGATAGA…	non-genic		na	na	na	na	na	na	na	na	na	na
599	CSSssr032339	Scaffold411	TC	2	25	1356172	1356221	50	TGCCAGTTTGTTTTGTTTCTTCC	58.75	ACTACTCCCAATACGCAGTGG	59.52	174	Scaffold411:1356172-1356221|motif:TC	CTTAATTTGTTATTATTTATTTTATTTGTTTCATATTTTATAGTTGCCAGTTTGTTTTGTTTCTTCCTTTTGTTGTTTCCTTGAATAATTGGAATCCTTTTCTCTCTCTCTCTCTCTCTCTCTCTCTCTCTCTCTCTCTCTCTCTCTCTCTATCTTTAAGATTCTTGATTTAGAAGCCTCTTTAATTTTATGAATAACCACTGCGTATTGGGAGTAGTTAACATGAAATATGTGTATAATGTGTGAAAAA	non-genic		na	na	na	na	na	na	na	na	na	na
600	CSSssr032362	Scaffold411	ATT	3	20	1603907	1603966	60	na	na	na	na	na	Scaffold411:1603907-1603966|motif:ATT	CAGTTTCCTAATATAACTATATAAACAAATTAATCTCTAATTAAATTATACTTTATCGTATACCAATAAAAAATTAATTATTTATTTTACTACCACACCCATTATTATTATTATTATTATTATTATTATTATTATTATTATTATTATTATTATTATTATTTACTCTTACTTTTATATTTATTTATTTACAATCTTTAACTTTAAAATGCCAAATTAGATTATGTATTTATTATTATTTATTTAATAATATATTATTACAT	non-genic		na	na	na	na	na	na	na	na	na	na
601	CSSssr032363	Scaffold411	ATT	3	20	1613429	1613488	60	na	na	na	na	na	Scaffold411:1613429-1613488|motif:ATT	CAATTTCTTAATATAACTATATAAACAAATTAATTCCGAATTAAATTATACTTTATCGTATACCAATAAAAAATTAATTATTTATTTTACTACCACACCCATTATTATTATTATTATTATTATTATTATTATTATTATTATTATTATTATTATTATTATTTACTCTTACTTTTATATTTATTTATCTACTATCTTTAATTTTAATTTGGCCCAACTAGTATTATAATTTCATATTTCTGTTAATTTGGCTCCAAATAATA	non-genic		na	na	na	na	na	na	na	na	na	na
602	CSSssr032486	Scaffold411	AAT	3	20	3259713	3259772	60	CAGAAAAACAATTGCATTAATAGCTGC	59.1	AGTTGGTTAAGATTTTTCTGGGAGG	59.22	125	Scaffold411:3259713-3259772|motif:AAT	TCAAAAATAGTTTCAAATCAGAAAACAAAAAAAATTGCACTAACAATTGAGTAAAACAAAAACAGAAAAACAATTGCATTAATAGCTGCATTAACAAAAAAATAATAATAATAATAATAATAATAATAATAATAATAATAATAATAATAATAATAATAATAACCTCCCAGAAAAATCTTAACCAACTAGATGGGAAAATGGTAAAAATTAGAATAAAAAAAATAAATAAATAAGAAAAATGAAAGAATTGAAAACAACAA	non-genic		na	na	na	na	na	na	na	na	na	na
603	CSSssr032615	Scaffold411	AAT	3	18	4797344	4797397	54	na	na	na	na	na	Scaffold411:4797344-4797397|motif:AAT	TTACTTCAGTACGTTGCAGGAGTATGGTTGTTATGCTATACTAAGTCTCTTCTTCGTAACTTGTAGAATATTTTCCTTATCAAGACAGAATATGAACTAAAATAATAATAATAATAATAATAATAATAATAATAATAATAATAATAATAATAATAAAGAAACTTATTCATAAATGCAAATGTAGGATGTAGATTAGATTTTGTTATTTTTTTTCTTTAGATTGTAATTTGATTTTGATGTTGTGCGGCTTGACG	non-genic		na	na	na	na	na	na	na	na	na	na
604	CSSssr032699	Scaffold411	TAT	3	57	5583643	5583813	171	AAGTCGCACATCTATTTTGTTGC	58.52	GCAATGGAGTATAGTCCTACAAAGG	59.01	266	Scaffold411:5583643-5583813|motif:TAT	TCGATATAAGGAGATGATGAAGAAAAAGAATAGAAAGTAAATGGATTTGTAATTTCTCTATTATTGATAAACCAAAGTCGCACATCTATTTTGTTGCATCTATTATTATTATTATTATTATTATTATTATTATTATTATTATTATTATTATTATTATTATTATTATTATTATTATTATTATTATTATTATTATTATTATTATTATTATTATTATTATTATTATTATTATTATTATTATTATTATTATTATTATTATTATTATTATTATTATTGTTATTGTTATTTTGAAGTCATGCAATACATGAAATTAACTTCCCTTTGTAGGACTATACTCCATTGCAAACATTGTTGTTGGCTTACCAATCTCTAGG	genic	TEA016241.1	HAK26_ORYSJPotassium transporter 26 OS=Oryza sativa subsp. japonica OX=39947 GN=HAK26 PE=2 SV=1	2112	0	66.98	P:GO:0006813; F:GO:0015079; C:GO:0016020	P:potassium ion transport; F:potassium ion transmembrane transporter activity; C:membrane	na	na	F:GO:0015079; C:GO:0016020; P:GO:0071805	F:potassium ion transmembrane transporter activity; C:membrane; P:potassium ion transmembrane transport
605	CSSssr032787	Scaffold413	TTC	3	17	844425	844475	51	CATTGCCGCCAACTCTTTCC	60.11	CGGTGGGTTGCTTTCAATGG	60.04	223	Scaffold413:844425-844475|motif:TTC	AACCCACCACCATTGCCGCCAACTCTTTCCAATACCGTTCCACCCCCTCCCTCACTCCAACCACCATTGCCGCTATCACCATTGCAAACCCACCCCCTCATTCTTCTTCTTCTTCTTCTTCTTCTTCTTCTTCTTCTTCTTCTTCTTCTTCTTTTTCCTCCCCCATCCCCCCCCCAAAAAAAAAAGAGTAGAGAGGACCATCTTTGGCGATCACCATTGAAAGCAACCCACCGTCGCAAAAAAAAGAAAAG	non-genic		na	na	na	na	na	na	na	na	na	na
606	CSSssr032865	Scaffold413	AAT	3	17	1752463	1752513	51	TGAGCTCTGGAAGTGTTTGC	58.4	CACAAAGGGGCCCAATTTAGG	59.45	112	Scaffold413:1752463-1752513|motif:AAT	AGCTTTTTGGGCTTTGGCCCTTTAATCTTTGTCTTGCTGTAAGTTATTGCTATCAGTCTCACTTTTGAGCTCTGGAAGTGTTTGCATTATGTATATGCTAAATAATAATAATAATAATAATAATAATAATAATAATAATAATAATAATAATAAACCCCTAAATTGGGCCCCTTTGTGCCCAAAGTTTCAATTCAAACCCAATCAATGCATACAATATGTTTGTTTTCTAGATTAATTACAAGTTTTTATTG	non-genic		na	na	na	na	na	na	na	na	na	na
607	CSSssr032879	Scaffold413	TCC	3	233	1830852	1831550	699	na	na	na	na	na	Scaffold413:1830852-1831550|motif:TCC	GTCGCAGCTCGCAGCTCGTCGGCTCCGCCCGATCGTGCCTCCGCCCCCCTCCTCCGCCTCCAGCCCTAATAATTGGGCCCCCTCCAGTCCTTCTCCTCTTTCCTCCTCCTCCTCCTCCTCCTCCTCCTCCTCCTCCTCCTCCTCCTCCTCCTCCTCCTCCTCCTCCTCCTCCTCCTCCTCCTCCTCCTCCTCCTCCTCCTCCTCCTCCTCCTCCTCCTCCTCCTCCTCCTCCTCCTCCTCCTCCTCCTCCTCCTCCTCCTCCTCCTCCTCCTCCTCCTCCTCCTCCTCCTCCTCCTCCTCCTCCTCCTCCTCCTCCTCCTCCTCCTCCTCCTCCTCCTCCTCCTCCTCCTCCTCCTCCTCCTCCTCCTCCTCCTCCTCCTCCTCCTCCTCCTCCTCCTC…	genic	TEA013548.1	NAC73_ARATHNAC domain-containing protein 73 OS=Arabidopsis thaliana OX=3702 GN=NAC073 PE=2 SV=1	1965	2.56928e-107	68.98	na	na	na	na	F:GO:0003677; P:GO:0006355	F:DNA binding; P:regulation of transcription, DNA-templated
608	CSSssr032898	Scaffold413	TAA	3	179	1994772	1995308	537	na	na	na	na	na	Scaffold413:1994772-1995308|motif:TAA	GGGGTCGGTGCTGTGAGGTGTTGTCATAGCAAGACCACAGGGTTTAGTTTGTTTTAGAAAAAGAAGCCTTCCTTGTATTCAAATTGCACCACTTTGCAGTTAATAATAATAATAATAATAATAATAATAATAATAATAATAATAATAATAATAATAATAATAATAATAATAATAATAATAATAATAATAATAATAATAATAATAATAATAATAATAATAATAATAATAATAATAATAATAATAATAATAATAATAATAATAATAATAATAATAATAATAATAATAATAATAATAATAATAATAATAATAATAATAATAATAATAATAATAATAATAATAATAATAATAATAATAATAATAATAATAATAATAATAATAATAATAATAATAATAATAATA…	non-genic		na	na	na	na	na	na	na	na	na	na
609	CSSssr033013	Scaffold418	AAT	3	17	97514	97564	51	AGAAACCAAAGCTTTCCCTGC	59.31	AGTCCAACCCTTCCCACTCC	61.13	175	Scaffold418:97514-97564|motif:AAT	ATGAAGACAATGAAGACTGTGGAAAGAACACTTACGTTGTCATCAGGAACAACTGCATATCTCTCAATTGGAGAAACCAAAGCTTTCCCTGCTCACAAAAAATAATAATAATAATAATAATAATAATAATAATAATAATAATAATAATAATGGAATTCAATGTAGTCCAAAATAGTGTAATAAACTCTTATTGTAATATACCTGGGGAATTTTTTCATGTCTGATGGGAGTGGGAAGGGTTGGACTTAAAG	non-genic		na	na	na	na	na	na	na	na	na	na
610	CSSssr033020	Scaffold418	ATT	3	21	132819	132881	63	AGTCCAACCCTTCCCACTCC	61.13	CGTTGTCATCAGGAACAACTGC	60.35	247	Scaffold418:132819-132881|motif:ATT	CTTTAAGTCCAACCCTTCCCACTCCCATCAGACATGAAAAAATTCCCCAGGTATATTACAATAAGAGTTTATTACACTATTTTGGACTACATTGAATTCCATTATTATTATTATTATTATTATTATTATTATTATTATTATTATTATTATTATTATTATTATTTATTTATTTATTTATTTATTTATTTTTGTGAGCAGGGAAAGTTTTGGTTTCTCCAATTGAGAGATATGCAGTTGTTCCTGATGACAACGTAAGTGTTCTT	non-genic		na	na	na	na	na	na	na	na	na	na
611	CSSssr033090	Scaffold418	ATA	3	17	736165	736215	51	na	na	na	na	na	Scaffold418:736165-736215|motif:ATA	ATAAAATTTTGCAAAATTTGCATAAAATCTATTATTGTCCTTCACTTGAAGATGAATAGTAGTTCCCGCAATAGCAATAACTATGTATCCAACCATGAAGATAATAATAATAATAATAATAATAATAATAATAATAATAATAATAATAATAACAAATTTAGGATAGACTTTAACATATTTCTTTTCATTTGAAGCAAGGAAATGCAATTTTTTTATTTCCAAATGATGTTGTATGTTAGTTAGAATGTTAG	non-genic		na	na	na	na	na	na	na	na	na	na
612	CSSssr033116	Scaffold418	CA	2	260	1070020	1070539	520	na	na	na	na	na	Scaffold418:1070020-1070539|motif:CA	CGTGCATAACATTGTGAGCGTTACATTAACACACATCACTGCCGGACAGAACAACAACCATCAGCTCCATGAGATGACACCATGCATTTCCACACACACTCACACACACACACACACACACACACACACACACACACACACACACACACACACACACACACACACACACACACACACACACACACACACACACACACACACACACACACACACACACACACACACACACACACACACACACACACACACACACACACACACACACACACACACACACACACACACACACACACACACACACACACACACACACACACACACACACACACACACACACACACACACACACACACACACACACACACACACACACACACACACACACACACACACACACAC…	non-genic		na	na	na	na	na	na	na	na	na	na
613	CSSssr033123	Scaffold418	TAA	3	26	1084023	1084100	78	na	na	na	na	na	Scaffold418:1084023-1084100|motif:TAA	ATAAACTAGCTATTTAAGCTAACTAGCTATAACAATTACAAATAAGCAATAACAACAATTACAACACTAATAATTAACAAGACTAATAAATTAACAAGACTAATAATAATAATAATAATAATAATAATAATAATAATAATAATAATAATAATAATAATAATAATAATAATAATAATAATTACAACAATACTTGGAGCATTAATCTACAACATTGATGGAAGCAAGGATGCACAAGGGTTGCATGCACAGTGTCCAAGAACTACTCTGTCTGCCTAGCG	non-genic		na	na	na	na	na	na	na	na	na	na
614	CSSssr033176	Scaffold420	ATCT	4	13	363746	363797	52	GTCAGCTCTGTTCCATTTCTGG	59.25	AGGCTTCAAGACACCATGAGG	60	140	Scaffold420:363746-363797|motif:ATCT	TCCAATCCATTTCTGGTGTACATCTCTGTTTCAAACCCACAGGGAAGAAAATTATGTCAGCTCTGTTCCATTTCTGGTGTACATCTCTGTTTCAAAGCTCATCTATCTATCTATCTATCTATCTATCTATCTATCTATCTATCTATCTATCTATACTATTATAAAGTGAACACTCCTCATGGTGTCTTGAAGCCTTTTTTATGCTGCCACGTGTCTACTTTTTTATTTGAAAAAAAAAAAAAATAGATAGAT	genic	TEA024580.1	TON2_ARATHProbable serine/threonine-protein phosphatase 2A regulatory subunit B'' subunit TON2 OS=Arabidopsis thaliana OX=3702 GN=TON2 PE=1 SV=1	984	1.85381e-53	53.22	P:GO:0000226; P:GO:0000913; P:GO:0002376; P:GO:0002682; F:GO:0005515; C:GO:0005634; C:GO:0005813; C:GO:0005819; C:GO:0009524; P:GO:0009826; P:GO:0030865; P:GO:0050794; P:GO:0065008	P:microtubule cytoskeleton organization; P:preprophase band assembly; P:immune system process; P:regulation of immune system process; F:protein binding; C:nucleus; C:centrosome; C:spindle; C:phragmoplast; P:unidimensional cell growth; P:cortical cytoskeleton organization; P:regulation of cellular process; P:regulation of biological quality	na	na	no GO terms	no GO terms
615	CSSssr033183	Scaffold420	TGG	3	4060	383423	395602	12180	na	na	na	na	na	Scaffold420:383423-395602|motif:TGG	TGAGTCGGAGCCAATATGTTCTAAGGATGTCAAAAACTGCCTTTACGTCTTCCAGATGATCCTTAGGTTTCGTGGTCTTCACGACCATGTCATCTATGTATGGTGGTGGTGGTGGTGGTGGTGGTGGTGGTGGTGGTGGTGGTGGTGGTGGTGGTGGTGGTGGTGGTGGTGGTGGTGGTGGTGGTGGTGGTGGTGGTGGTGGTGGTGGTGGTGGTGGTGGTGGTGGTGGTGGTGGTGGTGGTGGTGGTGGTGGTGGTGGTGGTGGTGGTGGTGGTGGTGGTGGTGGTGGTGGTGGTGGTGGTGGTGGTGGTGGTGGTGGTGGTGGTGGTGGTGGTGGTGGTGGTGGTGGTGGTGGTGGTGGTGGTGGTGGTGGTGGTGGTGGTGGTGGTGGTGGTGGTG…	genic	TEA024571.1	EIN2_ARATHEthylene-insensitive protein 2 OS=Arabidopsis thaliana OX=3702 GN=EIN2 PE=1 SV=1	10608	5.4445e-44	69.79	P:GO:0006810; C:GO:0016020	P:transport; C:membrane	na	na	C:GO:0016020; P:GO:0030001; F:GO:0046873	C:membrane; P:metal ion transport; F:metal ion transmembrane transporter activity
616	CSSssr033315	Scaffold423	TTA	3	262	61779	62564	786	na	na	na	na	na	Scaffold423:61779-62564|motif:TTA	GGTACTCAGTTTCTTTCTTTTCAATACTTGTATCAAGGACACATCTTGTTTTCTCGTTAAATTGTTTTCCTTAGTTTTAATTTTTCTTTTGCTTTTGCTTTTATTATTATTATTATTATTATTATTATTATTATTATTATTATTATTATTATTATTATTATTATTATTATTATTATTATTATTATTATTATTATTATTATTATTATTATTATTATTATTATTATTATTATTATTATTATTATTATTATTATTATTATTATTATTATTATTATTATTATTATTATTATTATTATTATTATTATTATTATTATTATTATTATTATTATTATTATTATTATTATTATTATTATTATTATTATTATTATTATTATTATTATTATTATTATTATTATTATTATT…	genic	TEA025331.1	RRP5_ARATHrRNA biogenesis protein RRP5 OS=Arabidopsis thaliana OX=3702 GN=RRP5 PE=2 SV=2	1689	4.78893e-92	65.43	na	na	na	na	F:GO:0003676	F:nucleic acid binding
617	CSSssr033775	Scaffold423	TC	2	25	6115476	6115525	50	AACGTGGTTCCTCTGTTCCC	59.89	CCTTCCTCCTTCCCTCTTCC	58.79	153	Scaffold423:6115476-6115525|motif:TC	CAGTCGAAGATCTAGCTTTAGCCTTTCCGTCCATGGCAATGGGTTGGGTTGTGGTGGTTTGACGCAACGTGGTTCCTCTGTTCCCCAATTCTTCTTCTCATCTCTCTCTCTCTCTCTCTCTCTCTCTCTCTCTCTCTCTCTCTCTCTCTCGCCTCTTTATTTCTCTCTGTTTCTCTCAAACTAGTTTCAAAGAGAAAAGGAAGAGGGAAGGAGGAAGGAAAAAGAAAAAAATAAAAATAAAAAAGTGCCA	non-genic		na	na	na	na	na	na	na	na	na	na
618	CSSssr033809	Scaffold423	AAG	3	17	6885817	6885867	51	na	na	na	na	na	Scaffold423:6885817-6885867|motif:AAG	GAAAATTATTTAGGTGTTCTATTTTTTAAACTAAATTCAGGGATTCAACGCAACGGCTTTGCCCACCTTGCCTCAAGGCCGGCCCTAGCAACATTCGGCAAAGAAGAAGAAGAAGAAGAAGAAGAAGAAGAAGAAGAAGAAGAAGAAGAAGTAATTATAAATATATTAAAAAACTTATATTTTCAATTAATAAAGTTAATAAAATTTTTAGAATTACACTGAAGACTTCCAATAATAGAAAGAGTTTCTGC	non-genic		na	na	na	na	na	na	na	na	na	na
619	CSSssr033817	Scaffold426	CA	2	5575	15222	26371	11150	na	na	na	na	na	Scaffold426:15222-26371|motif:CA	AGTAAGTGAATCGAGTTCAAACGAGCCTTAACGAGCTAAGCTCGAGTTTGTTCATGAACAGCTCGATTCATTTGCAGCCCTACATGTAATGTCTTACCCTCACACACACACACACACACACACACACACACACACACACACACACACACACACACACACACACACACACACACACACACACACACACACACACACACACACACACACACACACACACACACACACACACACACACACACACACACACACACACACACACACACACACACACACACACACACACACACACACACACACACACACACACACACACACACACACACACACACACACACACACACACACACACACACACACACACACACACACACACACACACACACACACACACACACACAC…	non-genic		na	na	na	na	na	na	na	na	na	na
620	CSSssr033828	Scaffold426	AAT	3	30	451918	452007	90	ACCCGCTTCTTGTAATGATATTTGG	59.7	AAACCGCTTGAGGTGAAGGG	60.54	193	Scaffold426:451918-452007|motif:AAT	CATCCCCAAATTATGAAATTTTAAATCAATGAATTGTAAACCCGCTTCTTGTAATGATATTTGGAGGATTCAATCTGAAGCATCATACCAAACCAAAACAAATAATAATAATAATAATAATAATAATAATAATAATAATAATAATAATAATAATAATAATAATAATAATAATAATAATAATAATAATAATACTGAAAACCAGAAACCAGTTACCCTTCACCTCAAGCGGTTTTAAGATGATTAATGTTTGTTTTGTTGGACTAATTGCATACATTTTTTCTGTTGTGAGG	non-genic		na	na	na	na	na	na	na	na	na	na
621	CSSssr033872	Scaffold426	AAT	3	19	1426987	1427043	57	CATTACTTCCATTGATTAACTCACTCC	58.38	GCATCTTGAGGAAATTCGCTAGC	60.3	179	Scaffold426:1426987-1427043|motif:AAT	AATCCACATTATACATCAAAATGAATACTACATTCAATCACATTACTTCCATTGATTAACTCACTCCTCAAACTTCAACAATTCTAAAAAATAGAAAGAAAATAATAATAATAATAATAATAATAATAATAATAATAATAATAATAATAATAATAATAAATAAATAAATAAATAAATAAAATTTTCCAAGACATTAGCTAGCGAATTTCCTCAAGATGCAAAAGAAAATTAAAGGAAATCGAAATAAATGAATTGGA	non-genic		na	na	na	na	na	na	na	na	na	na
622	CSSssr033924	Scaffold426	ATT	3	18	1840639	1840692	54	TCATTATTTTAGCAAAACCGTTCTCG	58.98	TCCTTTTCAACATTGAATTCCACC	58.15	246	Scaffold426:1840639-1840692|motif:ATT	ATTATTCATTATTTTAGCAAAACCGTTCTCGATTTGATTCAAGATTTGACAATAATCTCTGAGATCAGAAAAAATGAAAATTGTTTATTAATGGTATTTAATTATTATTATTATTATTATTATTATTATTATTATTATTATTATTATTATTATTATAGCTTTTAATTATTATTATTTTTGCAATTGATTTATTATTATTGTCAATGGAAGAATTCAATTAAGTTAATGGTGGAATTCAATGTTGAAAAGGATAA	non-genic		na	na	na	na	na	na	na	na	na	na
623	CSSssr033932	Scaffold426	GTA	3	17	1947074	1947124	51	na	na	na	na	na	Scaffold426:1947074-1947124|motif:GTA	ATATGTAGAAACCAAAGTGAGATTTGGTACAAAGTGTAGATGTACAAAGTGTAATTTACCCTTTCTCAATTTATTGTTATTATTATTATTATTATTATTAGTAGTAGTAGTAGTAGTAGTAGTAGTAGTAGTAGTAGTAGTAGTAGTAGTATTGTTTTCTGGCAATATTCCGCACATTCTAGTGAGTCACCGATGATATTCTTGACTGTAACACCCCAAAATAATCAACAATAGATAATCCAACAAAGTAA	non-genic		na	na	na	na	na	na	na	na	na	na
624	CSSssr034138	Scaffold426	TC	2	28	4131421	4131476	56	TCAAGTGTCCAACCTCACCC	59.53	AATGGTGGGGGTAGTCAAGG	59	188	Scaffold426:4131421-4131476|motif:TC	CTCTAGTTCAAGTGTCCAACCTCACCCTCATGCTTTTTCCCCTTTCATTGCTTTTGCTTTCTCTTCTTTTTTAAAATATTGACAGTGTGGACATGGTCCATCTCTCTCTCTCTCTCTCTCTCTCTCTCTCTCTCTCTCTCTCTCTCTCTCTCTCTCTGTGGAGCCATGCAAGCTGCCTTGACTACCCCCACCATTAGAGGGCATAAGAAGCTTTTACAAATTCAAATTGTGTGTGTTAGGTTATCATGTCTTAGAT	non-genic		na	na	na	na	na	na	na	na	na	na
625	CSSssr034190	Scaffold426	CT	2	27	4595838	4595891	54	AGCAATTCCCCTTCAAATTCTCC	59.23	GGAACTCATTATATACACTCTTGGGC	59.35	148	Scaffold426:4595838-4595891|motif:CT	AGTGTTGAATTTAAGTGTGGTCTTAGCTTGATTCTCTAATCTTCTAGCAATTCCCCTTCAAATTCTCCTTCCTCTCTCTAAAGTGTTGAGTTCAACTTCCCTCTCTCTCTCTCTCTCTCTCTCTCTCTCTCTCTCTCTCTCTCTCTCTCTCTCTTTCTCTAATCTCAGCCCAAGAGTGTATATAATGAGTTCCTAAGCTTAGATTGAGCCTTATATAAGATGTAATCAGCTTAGCCTAATCAAAGTTGATTAAG	non-genic		na	na	na	na	na	na	na	na	na	na
626	CSSssr034210	Scaffold429	CA	2	27	161855	161908	54	na	na	na	na	na	Scaffold429:161855-161908|motif:CA	NNNNNNNNNNNNNNNNNNNNNNNNNNNNNNNNNNNNNNNNNNNNNNNNNNNNNNNNNNNNNNNNNNNNNNNNNNNNNNNNNNNNNNNNNNNNNNNNNNNNCACACACACACACACACACACACACACACACACACACACACACACACACACACACTAGCAATGATGCTTTTGGATATCCTCATGCTACTTTTAGAAAATGCCTCTAAGTGCCATATAGCAGACAAAGCAACGAAGAAAGAACAAAAAGGTCCCC	non-genic		na	na	na	na	na	na	na	na	na	na
627	CSSssr034249	Scaffold429	TG	2	469	862730	863667	938	na	na	na	na	na	Scaffold429:862730-863667|motif:TG	TGCTCGCCTTATCGGCACACCGATAGATTCAGATAATTGACTTGGGCTATACGTNNNNNNNNNNNNNNNNNNNNNNNNNNNNNNNNNNNNNNNNNNNNNNTGTGTGTGTGTGTGTGTGTGTGTGTGTGTGTGTGTGTGTGTGTGTGTGTGTGTGTGTGTGTGTGTGTGTGTGTGTGTGTGTGTGTGTGTGTGTGTGTGTGTGTGTGTGTGTGTGTGTGTGTGTGTGTGTGTGTGTGTGTGTGTGTGTGTGTGTGTGTGTGTGTGTGTGTGTGTGTGTGTGTGTGTGTGTGTGTGTGTGTGTGTGTGTGTGTGTGTGTGTGTGTGTGTGTGTGTGTGTGTGTGTGTGTGTGTGTGTGTGTGTGTGTGTGTGTGTGTGTGTGTGTGTGTGTGTGTGTGTGT…	non-genic		na	na	na	na	na	na	na	na	na	na
628	CSSssr034275	Scaffold430	TAT	3	21	286444	286506	63	GTTGCCGGGATTCTGATTGG	59.26	ATGGTGTTACAGCGACTTAGC	58.38	125	Scaffold430:286444-286506|motif:TAT	TTCAAGCATGTCAGTTTGTGGGGTTTAGTTTTTTCGGTGGGACATACAATGACCAGTTGTGTGAATTGAGTCAAAGTGTTGCCGGGATTCTGATTGGGGGTATTATTATTATTATTATTATTATTATTATTATTATTATTATTATTATTATTATTATTATTATTAGTTTGGTTTTCTTTTTGCTAAGTCGCTGTAACACCATAGCTTTAGAAAATTCTGATATCCCATAAAGTCTACTAGTGTGAATCCCTAGAACTTGCCGG	non-genic		na	na	na	na	na	na	na	na	na	na
629	CSSssr034313	Scaffold432	TAT	3	19	158499	158555	57	na	na	na	na	na	Scaffold432:158499-158555|motif:TAT	TGTTTGAATTAGTATCTCTGTTTCAGAAACTACCTTTGTTTTTTTGGTAATGAGATATTTGTTGATTTTGTTACAGAGCTACTCTTTTTTTAATCAAATATATTATTATTATTATTATTATTATTATTATTATTATTATTATTATTATTATTATTATTCAAAGTGTTGACATCACAATTTTTTTTGTTCCACGTTGGTTCTTGAAGAAAATTCATGAGAAAGTATGGTTCTTGAAGCATTTTAAATTTTTTTTTTTG	non-genic		na	na	na	na	na	na	na	na	na	na
630	CSSssr034435	Scaffold432	TAA	3	55	1727751	1727915	165	na	na	na	na	na	Scaffold432:1727751-1727915|motif:TAA	ATTCGGCTGCTATCACTCAACCATTTTGTTTGTGTGTGTCTATCTATATATTGTTTGAAAATAATAATAATAATAATAATAATAATAATAATAATAAGTGTAATAATAATAATAATAATAATAATAATAATAATAATAATAATAATAATAATAATAATAATAATAATAATAATAATAATAATAATAATAATAATAATAATAATAATAATAATAATAATAATAATAATAATAATAATAATAATAATAATAATAATAATAATAATAAGTGTGGTCATTATCTATTTGGCTTAGTTAAAATATGTATATATATATATATATATATATTTAGGCTCTTATTTATTCTCTTACTTTTGTCATTGTTTATC	non-genic		na	na	na	na	na	na	na	na	na	na
631	CSSssr034577	Scaffold433	GA	2	26	716713	716764	52	TACAAACACAAACGTGGGCG	59.62	TCACACACATTTAAACTCACTGACC	59.7	132	Scaffold433:716713-716764|motif:GA	GGATTGAAATTCCTAAAAAAGTAAAAATAAAAATACAAACACAAACGTATAAAAATAAAAGTACAAACACAAACGTGGGCGTCTGATGTGTGGCGTGTGTGAGAGAGAGAGAGAGAGAGAGAGAGAGAGAGAGAGAGAGAGAGAGAGAGAGATATAGAGAGAGTGAGTGGTCAGTGAGTTTAAATGTGTGTGAAAATAAACGCAAACCACACTTTAAAAAAAAGAATATATATATATATATATGAAAAATGT	non-genic		na	na	na	na	na	na	na	na	na	na
632	CSSssr034584	Scaffold433	AGA	3	307	826384	827304	921	na	na	na	na	na	Scaffold433:826384-827304|motif:AGA	ACAAACAATATTATAATTGCATAGCAATACACATTAAGTGTTTCCTTCAATTATGCAAGAATAAAACTATAATCAGTTCTCCAGGAAAGGCATTATAAAGAGAAGAAGAAGAAGAAGAAGAAGAAGAAGAAGAAGAAGAAGAAGAAGAAGAAGAAGAAGAAGAAGAAGAAGAAGAAGAAGAAGAAGAAGAAGAAGAAGAAGAAGAAGAAGAAGAAGAAGAAGAAGAAGAAGAAGAAGAAGAAGAAGAAGAAGAAGAAGAAGAAGAAGAAGAAGAAGAAGAAGAAGAAGAAGAAGAAGAAGAAGAAGAAGAAGAAGAAGAAGAAGAAGAAGAAGAAGAAGAAGAAGAAGAAGAAGAAGAAGAAGAAGAAGAAGAAGAAGAAGAAGAAGAAGAAGAAGAAG…	non-genic		na	na	na	na	na	na	na	na	na	na
633	CSSssr034653	Scaffold433	TTA	3	19	1790434	1790490	57	na	na	na	na	na	Scaffold433:1790434-1790490|motif:TTA	ATCTCCAACAATATTAGTTAATTAAAATGATTAGTCAAAAAATATTCTGTTATTTTAGGTAATAACTTTTTATTTTTAATCAATCATTAATTTTTTTAATTTATTATTATTATTATTATTATTATTATTATTATTATTATTATTATTATTATTATTATTTTGTAAATTTAAAATACAAAGTCAAGTATAAATGCATAGTATAGTAATAATAGTATGTAAGAGCAACGATAAAATATAAGAATATAGTCAACCACATT	non-genic		na	na	na	na	na	na	na	na	na	na
634	CSSssr034723	Scaffold433	TC	2	29	2718241	2718298	58	TCCAATAATGATGGGATTGATGAAGC	59.79	CATGTATTCCCAAATTATTAAGCAAGC	58.02	159	Scaffold433:2718241-2718298|motif:TC	CCATACTCATCAACATTTGGAGTCATTTTCCAATAATGATGGGATTGATGAAGCACACTTCAATTAAAACTAAAATCTCTATTGGGTATTGAATACAAAGTCTCTCTCTCTCTCTCTCTCTCTCTCTCTCTCTCTCTCTCTCTCTCTCTCTCTCTCTCATGCTTGCTTAATAATTTGGGAATACATGATCATCTTATTTGAAAAATAATAATAAGATGGTTATGTATCATTCTGTTATTAGAGTAACTTATCATGCCA	non-genic		na	na	na	na	na	na	na	na	na	na
635	CSSssr034750	Scaffold433	TTA	3	18	2983677	2983730	54	na	na	na	na	na	Scaffold433:2983677-2983730|motif:TTA	TGACCATTTAGGTTTTGTATATCTCGAAAGTTTAATCTCACCTTCATTTGTTTCATTTTTTATTTTTTATAATCTAACTTTTGGTGATCTTTTGATTGGTTTATTATTATTATTATTATTATTATTATTATTATTATTATTATTATTATTATTATTTTGTAAATTCTCCAAAAGTTTTGATTAAATGACAGTGTCAATCATATGTTTGAATTGTCATCTTTATGCGATATGTCATTAATGTTATGGTATCATGC	non-genic		na	na	na	na	na	na	na	na	na	na
636	CSSssr034777	Scaffold433	TC	2	25	3462889	3462938	50	na	na	na	na	na	Scaffold433:3462889-3462938|motif:TC	AAACCATCATGGGTCTCCTTAGAAGAAAGCGAGCACTGTCTCACTTTTCCTCTACCACTTCTCTCATAGTCAGCTCGTCCTCTACCTCTCACCGAGCTCATCTCTCTCTCTCTCTCTCTCTCTCTCTCTCTCTCTCTCTCTCTCTCTCTCNNNNNNNNNNNNNNNNNNNNNNNNNNNNNNNNNNNNNNNNNNNNNNNNNNNNNNNNNNNNNNNNNNNNNNNNNNNNNNNNNNNNNNNNNNNNNNNNNNNN	non-genic		na	na	na	na	na	na	na	na	na	na
637	CSSssr034799	Scaffold433	AG	2	28	3683835	3683890	56	GCACAGGAAGAGAATAGGTGC	58.72	TCTTTTCTTCTTCCTCTTGGTGG	58.28	187	Scaffold433:3683835-3683890|motif:AG	CTTGAATAATTAGAAGCTCATTATATATCCTTGAGCCTATTTTATAATCAGCACAGGAAGAGAATAGGTGCTTGGTGTTAAGCTCTCCTAGTATACAAGTAGAGAGAGAGAGAGAGAGAGAGAGAGAGAGAGAGAGAGAGAGAGAGAGAGAGAGAGAAAGAGAGAGAGAGAGAGTGTGTGTGTGTGTGTGTATGTGTGTGTGAGTTCATTTAGACCACCAAGAGGAAGAAGAAAAGAACACCAAGAGGAAGAAGAA	non-genic		na	na	na	na	na	na	na	na	na	na
638	CSSssr034841	Scaffold434	TTTTTC	6	9	71133	71186	54	TTGGTGAGTAAAGGCGGAGG	59.68	TTAGAGTCACCAACCAGGCC	59.31	246	Scaffold434:71133-71186|motif:TTTTTC	GTATTTGGTGAGTAAAGGCGGAGGCTCCCCCTCAATCAATGAATCTTTTCTTTTTCTTTTTCTTTTTTTCTTTTGCACATTTTTTTTTTCTTTTGCATATTTTTTCTTTTTCTTTTTCTTTTTCTTTTTCTTTTTCTTTTTCTTTTTCTTTTTCTTTTGCACAATCATTGGCGGCTGACAAGCTCAAGAGTATGGAAACCGAACCAGAAAAGCATGGATATAATAAGGATGGCCTGGTTGGTGACTCTAAGGTA	non-genic		na	na	na	na	na	na	na	na	na	na
639	CSSssr034873	Scaffold434	GAT	3	31	392937	393029	93	TGAAATTAGTTCTTGGGTTTGTGGG	59.93	CTCCAGATCTGCCTCTCTGC	59.61	247	Scaffold434:392937-393029|motif:GAT	GATGAAGCAGAGAGGCAGATCTGGAGGATGATGATGATGATGATGAAATTAGTTCTTGGGTTTGTGGGTAAAAAAAAGATGAAGCAGAGAGGCAGATCTGGATGATGATGATGATGATGATGATGATGATGATGATGATGATGATGATGATGATGATGATGATGATGATGATGATGATGATGATGATGATGATTATTCTGGGTTTGATGATGATGATGATGATGATGATGATGAAAGTAGTTCTTGGGTTTGTGGGTAAAAAAAGATGAAGCAGAGAGGCAGATCTGGAGGAT	non-genic		na	na	na	na	na	na	na	na	na	na
640	CSSssr034879	Scaffold434	ATA	3	17	484985	485035	51	na	na	na	na	na	Scaffold434:484985-485035|motif:ATA	TTACAGAGCAGAAATAAGAAAAAAAAAAAAAGGATTAAAAAATAAAATGAAAGAAAAATAAAAAACAAAAGAAAGAAATAATAATAATATGTTTCACACCATAATAATAATAATAATAATAATAATAATAATAATAATAATAATAATAATATGTTTAAAAAGTGGGGCGGTGGAAAGAAATATATATATATAAGATAAAGAGGGTTTGGGCGGTGGAGAATATGAAGATGGTTTTGAGTGGAGGATATTTT	genic	TEA005292.1	TFB1A_ARATHGeneral transcription and DNA repair factor IIH subunit TFB1-1 OS=Arabidopsis thaliana OX=3702 GN=TFB1-1 PE=2 SV=1	1929	3.44718e-168	54.5	F:GO:0003824; P:GO:0006289; P:GO:0006366; P:GO:0031323; C:GO:0044428; P:GO:0060255; P:GO:0080090	F:catalytic activity; P:nucleotide-excision repair; P:transcription by RNA polymerase II; P:regulation of cellular metabolic process; C:nuclear part; P:regulation of macromolecule metabolic process; P:regulation of primary metabolic process	na	na	no GO terms	no GO terms
641	CSSssr035008	Scaffold435	CT	2	25	948959	949008	50	TGAAATCCTCTTTGCACTTAGGC	59.24	GCATTCTTGAAATCAAATTTATTGGGG	58.6	147	Scaffold435:948959-949008|motif:CT	AAAATTTCACAAGTGAAGACACAGATATGAGACAAAGTGATACCATTTTGTGAAATCCTCTTTGCACTTAGGCTTTCTCAATATCTATTGGTTGGATTTCCTCTCTCTCTCTCTCTCTCTCTCTCTCTCTCTCTCTCTCTCTCTCTCTCTATCACACACACACACACACACCCCAATAAATTTGATTTCAAGAATGCTTGAATTATGTGTGTGATACTTAATTTGAGACTAGATGTTATGCAGGTGCTTT	non-genic		na	na	na	na	na	na	na	na	na	na
642	CSSssr035013	Scaffold435	GT	2	2887	989330	995103	5774	na	na	na	na	na	Scaffold435:989330-995103|motif:GT	ACACCGTCAAACCCTTCTCAACCTTCCCACTTGAGATCTTCTCTCGGAGGGATTCTACCTCAAGGTCACCTCTCTGTACCTCTAACACTCGAGCGTAAAAGTGTGTGTGTGTGTGTGTGTGTGTGTGTGTGTGTGTGTGTGTGTGTGTGTGTGTGTGTGTGTGTGTGTGTGTGTGTGTGTGTGTGTGTGTGTGTGTGTGTGTGTGTGTGTGTGTGTGTGTGTGTGTGTGTGTGTGTGTGTGTGTGTGTGTGTGTGTGTGTGTGTGTGTGTGTGTGTGTGTGTGTGTGTGTGTGTGTGTGTGTGTGTGTGTGTGTGTGTGTGTGTGTGTGTGTGTGTGTGTGTGTGTGTGTGTGTGTGTGTGTGTGTGTGTGTGTGTGTGTGTGTGTGTGTGTGTGTGTG…	non-genic		na	na	na	na	na	na	na	na	na	na
643	CSSssr035049	Scaffold435	TAT	3	27	1470677	1470757	81	na	na	na	na	na	Scaffold435:1470677-1470757|motif:TAT	ATTGAAACTTGCATAAGGCTCCTCATTAAAAACTTCCTTTTGCTTATATAATATATAGATAGATATATAGATTTTCACTTTTATTTTCCTAAATTGTCACTATTATTATTATTATTATTATTATTATTATTATTATTATTATTATTATTATTATTATTATTATTATTATTATTATTATTATCATCATCATCATTTTAATTTTGTCCTTAGACTTTTAATTTTATTTATTTAGTCTCTAAATTTTTTTATTTCAATTTTTCTAATTCAATCAGAGAAAATTG	non-genic		na	na	na	na	na	na	na	na	na	na
644	CSSssr035074	Scaffold435	TC	2	26	1768581	1768632	52	ACCTGGATCACTCTCTCTCCC	60.06	GAAGAAGATGGGTTTGTGGGG	58.83	165	Scaffold435:1768581-1768632|motif:TC	TCTCCCAGTCAGACCTGGATCACTCTCTCTCCCTCTCAGACCTCTGTCTCTCTCTCTCCCTCAAACCTCTGTCTCTCTCTCTCTCTCTCTCTCTCTCAGATCTCTCTCTCTCTCTCTCTCTCTCTCTCTCTCTCTCTCTCTCTCTCTCTCTCTTATCCCCACAAACCCATCTTCTTCTTTTTCTTCTTTGGATTTCACTTTAGGCAAAATCTTTGCGTTCTTTACTTGAATTCGAGGCGTTAACGCCCCAAA	non-genic		na	na	na	na	na	na	na	na	na	na
645	CSSssr035127	Scaffold435	TAT	3	34	2396581	2396682	102	na	na	na	na	na	Scaffold435:2396581-2396682|motif:TAT	AAATCTGGAAAGCCTTCTGAAAACTTACATGTAATCGAATAATATTTTTTCCTTCTGAAATAAAATTGCAATAATTTCTCCTCTTATATATATATATATATATTATTATTATTATTATTATTATTATTATTATTATTATTATTATTATTATTATTATTATTATTATTATTATTATTATTATTATTATTATTATTATTATTATTACTTTTATTATTATTATTATTATTATTATTATTATTATTATTATTATTATTATTATTATTATTATTATTATTATTATATAATTGTTAATCTCAAAATAT	non-genic		na	na	na	na	na	na	na	na	na	na
646	CSSssr035128	Scaffold435	TTA	3	24	2396688	2396759	72	na	na	na	na	na	Scaffold435:2396688-2396759|motif:TTA	ATTATTATTATTATTATTATTATTATTATTATTATTATTATTATTATTATTATTATTATTATTATTATTATTATTATTATTATTATTATTATTATTACTTTTATTATTATTATTATTATTATTATTATTATTATTATTATTATTATTATTATTATTATTATTATTATTATTATATAATTGTTAATCTCAAAATATATGAGTCTCCCCTTAAATTAATGCACTAAAAATTACATAAATTTGAAGAAACAAATTACCAATCTATAATACTAAGG	non-genic		na	na	na	na	na	na	na	na	na	na
647	CSSssr035194	Scaffold436	CT	2	25	27996	28045	50	GTCAAAGTTCAGGGCTCAAACC	59.97	TGGGGTTGGGTTTTGGATCC	60.18	169	Scaffold436:27996-28045|motif:CT	TTCAAACCACACAAAAGCTAGTCAAAGTTCAGGGCTCAAACCACACAAACATATTAGCTCAAATTGTTGGCAAATATTTCATATGAAAACACATCTCTACCTCTCTCTCTCTCTCTCTCTCTCTCTCTCTCTCTCTCTCTCTCTCTCTCTTAATATGGACAGGCTGGAAGGATCCAAAACCCAACCCCACTATCATTATTGTTATTGTTGTTATTCATAATTATAATAATAATAACAATTTACATTACAA	non-genic		na	na	na	na	na	na	na	na	na	na
648	CSSssr035195	Scaffold436	GT	2	1593	66580	69765	3186	na	na	na	na	na	Scaffold436:66580-69765|motif:GT	TGACAACAATTCAAAAGAGCAGGATTTAAATTTGATAAAATTAAAAATTCAGGTTTATTTTGTAATAAGAGTTTAACTTGTATTTTTTTTTTTTTTAACAGTGTGTGTGTGTGTGTGTGTGTGTGTGTGTGTGTGTGTGTGTGTGTGTGTGTGTGTGTGTGTGTGTGTGTGTGTGTGTGTGTGTGTGTGTGTGTGTGTGTGTGTGTGTGTGTGTGTGTGTGTGTGTGTGTGTGTGTGTGTGTGTGTGTGTGTGTGTGTGTGTGTGTGTGTGTGTGTGTGTGTGTGTGTGTGTGTGTGTGTGTGTGTGTGTGTGTGTGTGTGTGTGTGTGTGTGTGTGTGTGTGTGTGTGTGTGTGTGTGTGTGTGTGTGTGTGTGTGTGTGTGTGTGTGTGTGTGTGTG…	non-genic		na	na	na	na	na	na	na	na	na	na
649	CSSssr035202	Scaffold436	AAAACC	6	12	137278	137349	72	GGACCAGTTGTGCCTCTACC	60.04	GAGGTAGGTGTGTGCCTTGG	60.32	195	Scaffold436:137278-137349|motif:AAAACC	ACAACCAACGCTGCATGGGCAAGTACTAATGGACCAGTTGTGCCTCTACCGACACTATCATTCCTCACACGACCTCTACTCCCTCGAGAAGACATCCTATAAAACCAAAACCAAAACCAAAACCAAAACCAAAACCAAAACCAAAACCAAAACCAAAACCAAAACCAAAACCAAAGCAACTTAGTAAATAATACAACGGCCTTGCCCAAGGCACACACCTACCTCCGCTAAGTTATAAGACAAGGTAGCCTCGAAACACATAATTCTATTGC	non-genic		na	na	na	na	na	na	na	na	na	na
650	CSSssr035207	Scaffold436	TTA	3	22	176915	176980	66	TGCCATTGGTTTATGTACAACACC	60.02	TCAGCAATATTGATTATTTGCAGAAGC	59.35	173	Scaffold436:176915-176980|motif:TTA	TGCAATATTGAACCTCTTAAGTTGATGAACTTCTTCATTTGAAATTTATGTTTGCCATTGGTTTATGTACAACACCTTTCTAACAAGCATGATAACGTTTTTATTATTATTATTATTATTATTATTATTATTATTATTATTATTATTATTATTATTATTATTATTATTGTGTTACATGGTAATTTTGTGAATGATTTAGCTTCTGCAAATAATCAATATTGCTGAAAATATCGATGATGTATGTGATGTTTTTACTTAATGTATAT	non-genic		na	na	na	na	na	na	na	na	na	na
651	CSSssr035251	Scaffold436	GCTTGA	6	9	628217	628270	54	GCGTGGAATGGTACTCAGGG	60.46	GCTCCAAAGTATGAGTGTGCC	59.26	136	Scaffold436:628217-628270|motif:GCTTGA	TTGGTCTCCTAGAAACTCATTGCAAACATAGCCAAGGTGTCTCTGGCGTGGAATGGTACTCAGGGAGAGCACTTCTGATTGCCAATTTGGCTTAAAGCAGGCTTGAGCTTGAGCTTGAGCTTGAGCTTGAGCTTGAGCTTGAGCTTGAGCTTGAGGTAGAGGCACACTCATACTTTGGAGCATTAACAAGACCCGAAAAGGTACATCTGGAATGCAATCTTGGAACTTTCTGAAGGTGAAACAAACTCAGATGC	non-genic		na	na	na	na	na	na	na	na	na	na
652	CSSssr035302	Scaffold438	TTA	3	20	306324	306383	60	na	na	na	na	na	Scaffold438:306324-306383|motif:TTA	TTATATATAAGATAAGTAATGACAAAAGTAAGAAAATAAATAAGAGTTTAAATATATATATATACATATTTTAACCAAACCAAATAGATAATGATCAAACTTATTATTATTATTATTATTATTATTATTATTATTATTATTATTATTATTATTATTATTATTTTCAAACAATATATAGATAGACACACACAAACAAAATGGTTGAGTGATAGCAGCTGAATAGAATAGCATAGGTCTTACAGCTTCAATAAATCAACAAC	genic	TEA009895.1	SYFM_ARATHPhenylalanine--tRNA ligase, chloroplastic/mitochondrial OS=Arabidopsis thaliana OX=3702 GN=At3g58140 PE=1 SV=1	477	2.68588e-47	51.45	C:GO:0005739; P:GO:0006412; F:GO:0016874; P:GO:0043039; F:GO:0097159; F:GO:1901363	C:mitochondrion; P:translation; F:ligase activity; P:tRNA aminoacylation; F:organic cyclic compound binding; F:heterocyclic compound binding	na	na	F:GO:0000049; F:GO:0004812; F:GO:0005524; P:GO:0043039	F:tRNA binding; F:aminoacyl-tRNA ligase activity; F:ATP binding; P:tRNA aminoacylation
653	CSSssr035310	Scaffold438	GA	2	27	472878	472931	54	TCAGATATGAACAAATGCATGTGC	58.42	ATTCGCCACTACCTACACCG	59.54	197	Scaffold438:472878-472931|motif:GA	CACATTTCGAAATCACAAACAGTTTGATTATAAATTCAAGTACACATATGTTCAGATATGAACAAATGCATGTGCATTATGTGATACATTTTATCAACATGAGAGAGAGAGAGAGAGAGAGAGAGAGAGAGAGAGAGAGAGAGAGAGAGAGAGAAAGTCGACCGTGGTTTGGATTTGAGAGTGTTCTGGTGAATACATAGGAATGAAATGCAGAGACTGAGAAGTCGACGGTGTAGGTAGTGGCGAATATTGTG	non-genic		na	na	na	na	na	na	na	na	na	na
654	CSSssr035329	Scaffold438	CACACC	6	75	672270	672719	450	na	na	na	na	na	Scaffold438:672270-672719|motif:CACACC	TTATTCACATCTCCTATTTTTGACCTCATAACACGTGCACACATGCACTCTTGTAACACTTCCAGCACAACACATGCACACACCCACAGAAGTTTCTTTGCACACCCACACCCACACCCACACCCACACCCACACCCACACCCACACCCACACCCACACCCACACCCACACCCACACCCACACCCACACCCACACCCACACCCACACCCACACCCACACCCACACCCACACCCACACCCACACCCACACCCACACCCACACCCACACCCACACCCACACCCACACCCACACCCACACCCACACCCACACCCACACCCACACCCACACCCACACCCACACCCACACCCACACCCACACCCACACCCACACCCACACCCACACCCACACCCACACCCACAC…	non-genic		na	na	na	na	na	na	na	na	na	na
655	CSSssr035376	Scaffold438	TAT	3	18	1284803	1284856	54	na	na	na	na	na	Scaffold438:1284803-1284856|motif:TAT	ACTCCCCATCCCCGATCCCCGACAGGGAGCCCATCGCCACCGCTCCCCCCTTCCGGCCCTCCCCGACCCCGCAAATTCCTCGAATTAAAGTAGCATATCATATTATTATTATTATTATTATTATTATTATTATTATTATTATTATTATTATTATTTTTTGATCTGTAAAAATTCTATTCAAACATATTTGTCAACATATTTTCAAATTAAAAAATCTGTAAACAAAAAAATAACATCCAGTCCATCTTTAAAAA	non-genic		na	na	na	na	na	na	na	na	na	na
656	CSSssr035417	Scaffold441	TCT	3	17	547053	547103	51	AAGGTGTCGTCTCCTCTTCG	59.12	AGAGAGATGAGACGACAACACC	59.51	187	Scaffold441:547053-547103|motif:TCT	AACAGTCGATAGTTGAAGCCCTAAACTCTATCGAAGAAAGGTGTCGTCTCCTCTTCGCGCAGTCTGCAGCTCATCGCGACTTCATCTTCGCACAGGTGAGTCTTCTTCTTCTTCTTCTTCTTCTTCTTCTTCTTCTTCTTCTTCTTCTTCTTTGTCTTCGTCTTCGTCTTCGTCTTCTTCTGCTTCTTCTTCTTTGTCTTTAGGTGTTGTCGTCTCATCTCTCTATTTTTTTTTTTTGGTTGATTATCAAT	non-genic		na	na	na	na	na	na	na	na	na	na
657	CSSssr035486	Scaffold441	CTT	3	18	1502930	1502983	54	na	na	na	na	na	Scaffold441:1502930-1502983|motif:CTT	CTTCTTCCTATTTTCAACCGTTAAAGTGAAAGATCTTGTTTATAAGTAAGGGTAAAAATAAAAAATAAAAAAAGATTTAATGATCATTTTTGTATGGTAACTTCTTCTTCTTCTTCTTCTTCTTCTTCTTCTTCTTCTTCTTCTTCTTCTTCTTCTAGCATAACCAAAACAGACTATATTAAACATCAGATAAAAAGTTTATAGATTTTGCAAGTTGGTGCACTGGATCAACCAGCAACCTATCTACTTTAGTT	non-genic		na	na	na	na	na	na	na	na	na	na
658	CSSssr035573	Scaffold442	GA	2	25	362292	362341	50	CTGTGTCAGAGAGCTCGAGC	60.18	AATCACCACCATCACAGCCC	60.32	135	Scaffold442:362292-362341|motif:GA	GAGAGAAAGAGATGGAGAGAGATAAAGAAAGATAGATACATAGATAGACTGTGTCAGAGAGCTCGAGCGAGAGACGCACAGACGGACTGAGAAGCAGAGCGAGAGAGAGAGAGAGAGAGAGAGAGAGAGAGAGAGAGAGAGAGAGAGAGAACCTGTGATTCAAGGGCTGTGATGGTGGTGATTGGCGCCGGTGGCGGTGGCGATGGCCGTCGCAATGTCGCCCGTACAGTAGAATACGGTGAGGGGGGCT	non-genic		na	na	na	na	na	na	na	na	na	na
659	CSSssr035716	Scaffold448	AG	2	26	138349	138400	52	GTTAACGCCGATAAAGCTCCG	59.74	ACCCACACCCATATATAACACCC	59.6	180	Scaffold448:138349-138400|motif:AG	AGGTGATGATTCAGGAACTTCGAATTTCTCTATCGTAGTTAACGCCGATAAAGCTCCGAACAATGTTGCAGATGAAGAGAAGAGAGAGAGACACACAGAAAGAGAGAGAGAGAGAGAGAGAGAGAGAGAGAGAGAGAGAGAGAGAGAGAGAGGTTGTTTGGTACAAGAAGAGAGATGAGAGAGAATTAGAACGTGGGTGTTATATATGGGTGTGGGTGAGGGACCTTAGACTACAAAAAAAAATTATTGTGG	non-genic		na	na	na	na	na	na	na	na	na	na
660	CSSssr035851	Scaffold450	CT	2	27	1102994	1103047	54	na	na	na	na	na	Scaffold450:1102994-1103047|motif:CT	TTTTTTTGTTGCGTTTGGCATGACCATTTTGATTGAAAATTTCACAATTTTGCAAAAGTCATAACCAAACCAAACTTGTCAAATTAAAAAACTCTTTTAACTCTCTCTCTCTCTCTCTCTCTCTCTCTCTCTCTCTCTCTCTCTCTCTCTCTCTTTTCTTTTTCTTTTTTTTTCCAAACTCTTGTTTCGATGACCCCCCTAAAAAAAAGAAAAAAAGAAGTGTTGTTGAAAACAAAAGGGTGTTGGGATTATGA	non-genic		na	na	na	na	na	na	na	na	na	na
661	CSSssr035981	Scaffold451	AAT	3	22	223666	223731	66	GCTGAGTAGCGTTTGTTAAATAAGC	59.27	TCTGCTGTAGACATGTTAATTTACGG	59.47	251	Scaffold451:223666-223731|motif:AAT	TTAAGTTGCTGAGTAGCGTTTGTTAAATAAGCTGTGAAGTTAACTTTTTCAATTAACTTTTATTTTTATGTTATTCACTACTTGTCTACATTTCTCATAAAATAATAATAATAATAATAATAATAATAATAATAATAATAATAATAATAATAATAATAATAATAATCTATAGTCCATTTGGGTCTTTTTTTATTTTTAAGAAAAATAAAAATAAAATAATCTAAGAGTATAACCGTAAATTAACATGTCTACAGCAGAAACTGATA	non-genic		na	na	na	na	na	na	na	na	na	na
662	CSSssr036054	Scaffold451	GA	2	26	966238	966289	52	GCTTTGGGTCGAAGTCTTGG	59.12	ACCTTAAACTTCTCCACCCCC	59.29	154	Scaffold451:966238-966289|motif:GA	TAGTCACTTGAGGTAAAAGGCTTTGGGTCGAAGTCTTGGGTTTCTACGGAGCACATGTTTCAGATTCAGAGCATGGATCTAAAGAAAAGGTATGGGATATGAGAGAGAGAGAGAGAGAGAGAGAGAGAGAGAGAGAGAGAGAGAGAGAGAGAGGGGGTGGAGAAGTTTAAGGTGTCTTCATTCAAGCTTTAATCTAGGTTGTTGGAAGAAGAATTTGGGTTTTGAAAACTAGATTTGAGTTTAAAGGAAGAA	non-genic		na	na	na	na	na	na	na	na	na	na
663	CSSssr036307	Scaffold455	AAT	3	20	507768	507827	60	ACTCACTGTCATCTTCCTCTGC	59.77	TTACTGGTTGCAGGCATGGG	60.61	210	Scaffold455:507768-507827|motif:AAT	TCCCAATGACAGTAAAGAGATTAGTAACCCTGAGGTATCACTCACTGTCATCTTCCTCTGCATCAACAAATTCTCCGACTAACATGACGTCAACTCCAAAAATAATAATAATAATAATAATAATAATAATAATAATAATAATAATAATAATAATAATAATACACAACATTTATTGTACAGTAAAACAATAGATAATACTCATCTTTATGTTCCAAATCTCAGCCCAAACCCCATGCCTGCAACCAGTAATAAAGAGGATA	non-genic		na	na	na	na	na	na	na	na	na	na
664	CSSssr036318	Scaffold455	CT	2	25	537118	537167	50	TCGCGTGTGCCTTATATGGG	60.25	TGGAATGGGGATGAGGTTGG	59.37	237	Scaffold455:537118-537167|motif:CT	TCCCTCCCTCGCGTGTGCCTTATATGGGTGCTTGCCACTGCAATGTGAAAACCCTCCCTCCCATAATCTCACACTCTTTATTCCTCCACTTTCCCAAACCCTCTCTCTCTCTCTCTCTCTCTCTCTCTCTCTCTCTCTCTCTCTCTCTCTTCCCTCCATATATATACAAAACCCTCAATTTAAATATGGGTATATGACAGTTCATCGCCATTAAAGGCTTAACCTCCAACCTCATCCCCATTCCAACTTA	non-genic		na	na	na	na	na	na	na	na	na	na
665	CSSssr036344	Scaffold455	ATA	3	17	860695	860745	51	na	na	na	na	na	Scaffold455:860695-860745|motif:ATA	NNNNNNNNNNNNNNNNNNNNNNNNNNNNNNNNNNNNNNNNNNNNNNNNNNNNNNNNNNNNNNNTAAAATATCATTTTATTCCAAGTATATATATATATATATAATAATAATAATAATAATAATAATAATAATAATAATAATAATAATAATAAGAAGAAGAAGAAGAAGAAGAAGAAATAATTGCATCTCTTCATCAATTATGATTCTCAACATTTTTGCTGATTCATGTTTCAGATAAGAGCTTACGAAAA	non-genic		na	na	na	na	na	na	na	na	na	na
666	CSSssr036347	Scaffold455	TTA	3	18	884822	884875	54	TGAGAGCAACACAGTAAGGGG	59.65	CCCATCCCCGAATTTCCCC	60.15	189	Scaffold455:884822-884875|motif:TTA	TGAATCTGAGTTAGATGAGAGCAACACAGTAAGGGGAAAATATCTGAGTGTGATATATAAATCTAATGGTTTGGTTTATTATAAATATATACGGTTTGGTTTATTATTATTATTATTATTATTATTATTATTATTATTATTATTATTATTATTATATATAAAGGGTATAAAAGTAATTTCACTTCGGGGAAATTCGGGGATGGGGCCGGGGACGGAGACGGGGACAGGGATCGGGCCGGGCCGGGGCTTAAATA	non-genic		na	na	na	na	na	na	na	na	na	na
667	CSSssr036389	Scaffold455	TC	2	27	1462278	1462331	54	na	na	na	na	na	Scaffold455:1462278-1462331|motif:TC	GAGACAATTTTTGATTAAAAAAAAAAATTAAATTTGTTTGGTTGAAATTTTTGGGAAAAAATTCAAAATAATCTCTCTTTACTATACATCAATCAATCAATCTCTCTCTCTCTCTCTCTCTCTCTCTCTCTCTCTCTCTCTCTCTCTCTCTCTCCCATCTTCCATATGAATCAATCATTTTTTCTTTCACACCCATCTATTCAACTACAAAAGAAAAAAAAAAAAATTAAATCATCCCAAATTGTAAAATTCCA	non-genic		na	na	na	na	na	na	na	na	na	na
668	CSSssr036392	Scaffold455	TCATCT	6	115	1501476	1502165	690	na	na	na	na	na	Scaffold455:1501476-1502165|motif:TCATCT	TGTTTCGCCAGGCAAAGACAAAACCAGTGGTTCAAAAGGTCCCGTGTGATCAAACTGGAAAGAATCCAACTTGGGTCTCCCAAACCCATCTTGTTTTTCGTCATCTTCATCTTCATCTTCATCTTCATCTTCATCTTCATCTTCATCTTCATCTTCATCTTCATCTTCATCTTCATCTTCATCTTCATCTTCATCTTCATCTTCATCTTCATCTTCATCTTCATCTTCATCTTCATCTTCATCTTCATCTTCATCTTCATCTTCATCTTCATCTTCATCTTCATCTTCATCTTCATCTTCATCTTCATCTTCATCTTCATCTTCATCTTCATCTTCATCTTCATCTTCATCTTCATCTTCATCTTCATCTTCATCTTCATCTTCATCTTCATCTTCATC…	non-genic		na	na	na	na	na	na	na	na	na	na
669	CSSssr036466	Scaffold455	AAT	3	24	2918751	2918822	72	na	na	na	na	na	Scaffold455:2918751-2918822|motif:AAT	ATTTTTTTTTTAATTTTTAGATATTCCTAACATAAATACTTAAAAGTATAATATTTGTGAAAAATATCTTTAAAAAATTCACTAAATACCAAAAATACAAAATAATAATAATAATAATAATAATAATAATAATAATAATAATAATAATAATAATAATAATAATAATAATAATTCAGTATATTTGTGTATTCTTATGTATTTATTGAATTTTTAAAATATTTTTTTATAAATATTTTACTGTTTAAGTGCATCTAAGTTATGTATATCTAGAA	non-genic		na	na	na	na	na	na	na	na	na	na
670	CSSssr036571	Scaffold456	AAT	3	26	447810	447887	78	na	na	na	na	na	Scaffold456:447810-447887|motif:AAT	TACTGGATTTCCAAAACAGAGGATTATACAAAAATAAATGTCTTCCATTTACAGAACAAATGCTCTTCGTACACAATAGCCCACGCAAAAGCAATCAGTAAATAATAATAATAATAATAATAATAATAATAATAATAATAATAATAATAATAATAATAATAATAATAATAATAATAATTTAACCATTAGCACTTATTCAATAAAATTGACATTTCAAATTATAACAATTATAAAATATCTAGTAATTTTACTTTCCATATTCTTTTCAAATATAGAAT	non-genic		na	na	na	na	na	na	na	na	na	na
671	CSSssr036573	Scaffold456	AAT	3	17	458491	458541	51	na	na	na	na	na	Scaffold456:458491-458541|motif:AAT	TACTGGATTTCCAAAACAGAGGATTATACAAAAATAAATGTCTTCCATATAGAGAACAAATGCTCTTCGTACACAATAGCCCACGCAAAAACAATCAGTAAATAATAATAATAATAATAATAATAATAATAATAATAATAATAATAATAATTTAACCATTAGCACTTATTCAATAAAATTGACATTTCAAATTATAACAATTATAAAATATCTAGTAATTTTACTTTCCATATTCTTTTCAAATATAGAAT	non-genic		na	na	na	na	na	na	na	na	na	na
672	CSSssr036707	Scaffold460	CT	2	25	286013	286062	50	AGGAATAGGGGTCTCAATCATCG	59.42	TGAATTAATGGGTTCTTTCCAGGG	58.98	199	Scaffold460:286013-286062|motif:CT	TTTTAGCACTTTAAAAAAAAAAAAAAGGAATAGGGGTCTCAATCATCGAACAACAATCTAATAGTGAAGGCAATTAGAATTGTCTTAAAACACAAATTGACTCTCTCTCTCTCTCTCTCTCTCTCTCTCTCTCTCTCTCTCTCTCTCTCTCCTGTAGAATATAAGTTCCAGAATAGAGCAGCAAAAAAAATACAAAAAATCCCTGGAAAGAACCCATTAATTCAACAAAAAAATTGGCTCCGATTATTCC	non-genic		na	na	na	na	na	na	na	na	na	na
673	CSSssr036731	Scaffold460	GA	2	31	629530	629591	62	CAAATCTCTAGACCCTTTCTTTAGCC	59.46	CCTGAGCTTGAGTCTGAGCC	60.11	169	Scaffold460:629530-629591|motif:GA	TTCTCCAAAAATTTGGAACAAACAGCCAAATTTTGTCAAAATCAAAATTCCCTCATTAATTATTTTTGACAAATCTCTAGACCCTTTCTTTAGCCTAAACGAGAGAGAGAGAGAGAGAGAGAGAGAGAGAGAGAGAGAGAGAGAGAGAGAGAGAGAGAGAGAAATATAAGTTAGGCTAGGCTTTAGAACACATAGCCCAGGGTCTTAGGTTGGGCTTAGGCTCAGACTCAAGCTCAGGCCTGGTTGGGCCCACCCAGGGTGC	non-genic		na	na	na	na	na	na	na	na	na	na
674	CSSssr036739	Scaffold460	TC	2	26	749143	749194	52	CTTTTCCCTTCAATCCGTGGC	59.8	TGTGGAGAAAATCTAGGTGTGC	58.33	227	Scaffold460:749143-749194|motif:TC	ATTGATGAATTCTTGAGCTCCTTCTCTTTTCCCTTCAATCCGTGGCTTTTTCTCTCTCAATGGTCTACTTCAATTACCTTCTCCAACACATACTCTTTGATCTCTCTCTCTCTCTCTCTCTCTCTCTCTCTCTCTCTCTCTCTCTCTCTCTCCCATGAATGTTAGAGAATGAATAGGAGTATAATGTATTATGTATACATAATGAACACACACACACACACACCTTCTCAGCACACCTAGATTTTCTCCACA	non-genic		na	na	na	na	na	na	na	na	na	na
675	CSSssr036805	Scaffold463	GA	2	25	381498	381547	50	AGTGAAGGACAAACCCACCG	60.18	AGAAGCGAATTGGGGTGTGG	60.61	165	Scaffold463:381498-381547|motif:GA	AAATTGGTGTATTGTATCAGTCCCTTATTTTCCTCCACCGTTGTTGTTTGTTGAGTTGAGGTCTGGAGTGAAGGACAAACCCACCGCCATTTTGAGAATGGAGAGAGAGAGAGAGAGAGAGAGAGAGAGAGAGAGAGAGAGAGAGAGAGAGTTTGAGACAAAGTTGGGAGAGACCCAGAACAAGTTACATAGATTTACTTTTCTCTTATCCCCACACCCCAATTCGCTTCTTTCCTCCGTTAGGTAAATT	non-genic		na	na	na	na	na	na	na	na	na	na
676	CSSssr036809	Scaffold463	CT	2	25	406543	406592	50	TTCAAAACACCCACCCTCCC	60.11	AGAGATGTACCGGTGTTGCG	60.11	112	Scaffold463:406543-406592|motif:CT	CAAAACATCCACGCTCATCAAACTCTCTATAAACTCTTCTCTCTTTGTCTTTTAGTCCCACTCCCAATTTTCAAATTTCAAAACACCCACCCTCCCTCCCCTCTCTCTCTCTCTCTCTCTCTCTCTCTCTCTCTCTCTCTCTCTCTCTCTGTGTGTCTTACTTCCCACCGCAACACCGGTACATCTCTCTCCGACGGTGATACATCTCTTTCCGACGACTCTCTCGCAACCCAGCCATGGTGCTACTCAT	non-genic		na	na	na	na	na	na	na	na	na	na
677	CSSssr036863	Scaffold463	CT	2	28	1215754	1215809	56	CCACGAATGCTTGTCGATCG	59.7	GTGCATTACTTTCAGTCACTTTAACC	59.14	225	Scaffold463:1215754-1215809|motif:CT	CCACGAATGCTTGTCGATCGAACTGTTTGGTCAAAGTTGGATAGAGTTTATGAAAAAACTGCTTGGCTCCCTTTTCTCTTTGTTTGGTGGCTGCACTCTACTCTCTCTCTCTCTCTCTCTCTCTCTCTCTCTCTCTCTCTCTCTCTCTCTCTCTCTTTTAAAGAAAAATACATAATTACATTAATTTCCATTTTAATAAGGTTAAAGTGACTGAAAGTAATGCACACAATGTAAAAACACAAAAATAAACAAAGAT	non-genic		na	na	na	na	na	na	na	na	na	na
678	CSSssr036912	Scaffold464	AAT	3	23	69354	69422	69	CAATCATTTGCATTACACTCCACC	58.9	CGAGTGAATTGTCTGCCTCC	58.64	222	Scaffold464:69354-69422|motif:AAT	CTACTAGCCTACCAATCATTTGCATTACACTCCACCTCAATAACAATAAAATAAAAAATAAAAAAAATGAAATGAAATGAAATGAAATAGTAAAAATATAAATAATAATAATAATAATAATAATAATAATAATAATAATAATAATAATAATAATAATAATAATAATAATAACGAAATGAAATAATGAAAAACAAATTGTTGATCAATCATCAAAGGAGGCAGACAATTCACTCGCGTTGTTCGAGGATATGTCATCCAAATTGTTTTGA	non-genic		na	na	na	na	na	na	na	na	na	na
679	CSSssr036965	Scaffold465	AGA	3	17	338141	338191	51	CGAGAGCCAGACATAACACTCG	60.79	TCCATGTTCCACTGCTGAGC	60.32	128	Scaffold465:338141-338191|motif:AGA	AGAGGGCAGTGGGAGAAAATTGAAGTCTTGAGTATTGTCAGGCACATAGTTGTTGAAATTACGAGAGCCAGACATAACACTCGATAGAGGAAAAAGAAAGAGAAGAAGAAGAAGAAGAAGAAGAAGAAGAAGAAGAAGAAGAAGAAGAAGAAAAGAGGGGCGTCTGATGGCTCAGCAGTGGAACATGGAAGAAAAGACAAAAAGAAAAGAAGAAAAAAATCTAAAGGAAATACAAAAGAAAAAAAAGTTAG	non-genic		na	na	na	na	na	na	na	na	na	na
680	CSSssr037191	Scaffold466	GA	2	28	1589315	1589370	56	na	na	na	na	na	Scaffold466:1589315-1589370|motif:GA	GGCGAAGAGGGATGACTGAGGAAGGTCGCCGTTAGAGAAAGGAAATCGTTGGTGGGGTTTAGCATCGGGGTCGCCAGCAATAGTTCAGTGGTGGTGGCTGGAGAGAGAGAGAGAGAGAGAGAGAGAGAGAGAGAGAGAGAGAGAGAGAGAGAGAGAGTGAGGGAAANNNNNNNNNNNNNNNNNNNNNNNNNNNNNNNNNNNNNNNNNNNNNNNNNNNNNNNNNNNNNNNNNNNNNNNNNNNNNNNNNNNNNNNNNN	non-genic		na	na	na	na	na	na	na	na	na	na
681	CSSssr037220	Scaffold468	GA	2	25	304525	304574	50	TGCTGTTCTCCATTGGATTCG	58.64	ATCATAATAAACATCAAAACCCTAGCC	58.14	181	Scaffold468:304525-304574|motif:GA	TGCTGTTCTCCATTGGATTCGTAACTGAAACAAATTGAAATGATTCTAAAGAGAGAGGAAAAAATAAAAAAAGGATTTGTTAGTTTGTTTATTGTTGGTGGAGAGAGAGAGAGAGAGAGAGAGAGAGAGAGAGAGAGAGAGAGAGAGAGAAAATGGCTAGGGTTTTGATGTTTATTATGATCATTTTATTTTAGGGTATGATCGTCATTAAAATAAAGTTTCATTAAGTGTGTAGATTAAAATAAGTAGG	non-genic		na	na	na	na	na	na	na	na	na	na
682	CSSssr037287	Scaffold471	ATA	3	19	478247	478303	57	TGAGAGGAGGTGGAATTGGC	59.38	TTGTGGAACCTTGATGCAGG	58.38	236	Scaffold471:478247-478303|motif:ATA	TTTTGAGAGGAGGTGGAATTGGCTCGTCCTCTATAACAATCGCAAATAATTCCCAAAATCATCAGTTTTCTCATTCTTCCGCAAGAGCAATTTAAGGAAGATAATAATAATAATAATAATAATAATAATAATAATAATAATAATAATAATAATAATAAAGGTCACAACATTTTTTTAGAACAATTAAAATCTTGAAGGCAAGATGGAAAAAATCATGTTCCTGCATCAAGGTTCCACAAAAAATCATCAACATCAAC	non-genic		na	na	na	na	na	na	na	na	na	na
683	CSSssr037295	Scaffold471	GTTACT	6	158	573968	574915	948	na	na	na	na	na	Scaffold471:573968-574915|motif:GTTACT	CTAACTGGCATTTGTAATTTCAATCCAATTGAATACTGTGTTAGTTTGTACAATTTCACACTGTCATTATAGACTNNNNNNNNNNNNNNNNNNNNNNNNNGTTACTGTTACTGTTACTGTTACTGTTACTGTTACTGTTACTGTTACTGTTACTGTTACTGTTACTGTTACTGTTACTGTTACTGTTACTGTTACTGTTACTGTTACTGTTACTGTTACTGTTACTGTTACTGTTACTGTTACTGTTACTGTTACTGTTACTGTTACTGTTACTGTTACTGTTACTGTTACTGTTACTGTTACTGTTACTGTTACTGTTACTGTTACTGTTACTGTTACTGTTACTGTTACTGTTACTGTTACTGTTACTGTTACTGTTACTGTTACTGTTACTGTTAC…	non-genic		na	na	na	na	na	na	na	na	na	na
684	CSSssr037414	Scaffold471	ATT	3	17	2150912	2150962	51	ACGGGCAATCTCTAGTTCTCC	59.24	ACACTTAACTGCTTTGCCAAGG	59.64	196	Scaffold471:2150912-2150962|motif:ATT	TTGTAATATAAAAATTTTATTAGATAGTGCCTTCAGGCACGGGCAATCTCTAGTTCTCCTATACAACAATAAAATAACTTGAATTGTTTACATATATAACATTATTATTATTATTATTATTATTATTATTATTATTATTATTATTATTATTATATCAGCAAATGTTAGTTGTTAGCTGTTAGATTAGCACCTATGAGAGAAAATTTTCCCATCCTTGGCAAAGCAGTTAAGTGTTTGCACTCCCTTAATTC	non-genic		na	na	na	na	na	na	na	na	na	na
685	CSSssr037423	Scaffold471	TG	2	102	2205687	2205890	204	TCAGAAAGGCACGTTTTGTTGG	60.16	GCAAATGGCAGTCTCCATGC	60.18	285	Scaffold471:2205687-2205890|motif:TG	TTTTTTAAAAAAAATAATAATTTCCATTTGATTTTTGTTGGGACAGCCCAGAAAAAATCAGAAAGGCACGTTTTGTTGGTTTCATTAGCAAGGACTCGTTTGTGTGTGTGTGTGTGTGTGTGTGTGTGTGTGTGTGTGTGTGTGTGTGTGTGTGTGTGTGTGTGTGTGTGTGTGTGTGTGTGTGTGTGTGTGTGTGTGTGTGTGTGTGTGTGTGTGTGTGTGTGTGTGTGTGTGTGTGTGTGTGTGTGTGTGTGTGTGTGTGTGTGTGTGTGTGTGTGTGTGTGTGTGTGTGTGTGTGTGTGTGGAGGGAAGAGGAGAGTGGGCATGGAGACTGCCATTTGCGGTCGAGTCGCTCTTTCTCCCAATCACGTCTTTCACCCTAAACCAGGTACTCTCTCT…	non-genic		na	na	na	na	na	na	na	na	na	na
686	CSSssr037501	Scaffold474	GCCACC	6	37	294704	294925	222	CATTCCACCACCCTACTGCC	60.39	GGTGGTGTGGTGGTTGTGG	61.12	297	Scaffold474:294704-294925|motif:GCCACC	TAGGACCTATTGGTAGTTTACCAACAAAAAAAAATATTATTATTTGACTACTACAACCATTATGTTCTCTGACCATCCATTCCACCACCCTACTGCCACTGCCACCGCCACCGCCACCGCCACCGCCACCGCCACCGCCACCGCCACCGCCACCGCCACCGCCACCGCCACCGCCACCGCCACCGCCACCGCCACCGCCACCGCCACCGCCACCGCCACCGCCACCGCCACCGCCACCGCCACCGCCACCGCCACCGCCACCGCCACCGCCACCGCCACCGCCACCGCCACCGCCACCGCCACCGCCACCGCCACCGCCACCTTATTGCTACCATTACTACCACCATGGTTGCCGCCACAACCACCACACCACCATACTACCATTACCACCACTGCCTC…	non-genic		na	na	na	na	na	na	na	na	na	na
687	CSSssr037531	Scaffold475	AAT	3	30	239531	239620	90	ATAAGAGAATGCCACGTGTCC	58.09	AAATAGTTTTTGTGCCTTGTCTCG	58.48	147	Scaffold475:239531-239620|motif:AAT	TTTTCCACTCATCCACTTTGTCCTTCATGTTCTCCATCATCTCCATAGCTTCTTTTAATTTCCAAATGAATAAGAGAATGCCACGTGTCCTGAAAATAACAATAATAATAATAATAATAATAATAATAATAATAATAATAATAATAATAATAATAATAATAATAATAATAATAATAATAATAATAATAATAACGAGACAAGGCACAAAAACTATTTAGTGTGTTTGGTTTGAGTTTTCTGGATTAAGTTTTTTGAAAATTGAGTTTTTTGGTTTTCGTATTCTTTTGTTT	non-genic		na	na	na	na	na	na	na	na	na	na
688	CSSssr037533	Scaffold475	GGAGAT	6	159	251041	251994	954	na	na	na	na	na	Scaffold475:251041-251994|motif:GGAGAT	CCCACCAACCAACTCATGCTAAACATGGTTTATATATGCAATAAAATACAAGGAAGAGTACACCTATTGGCTTTCACATTTCGTGATCCACCAAATTGAAGGAGATGGAGATGGAGATGGAGATGGAGATGGAGATGGAGATGGAGATGGAGATGGAGATGGAGATGGAGATGGAGATGGAGATGGAGATGGAGATGGAGATGGAGATGGAGATGGAGATGGAGATGGAGATGGAGATGGAGATGGAGATGGAGATGGAGATGGAGATGGAGATGGAGATGGAGATGGAGATGGAGATGGAGATGGAGATGGAGATGGAGATGGAGATGGAGATGGAGATGGAGATGGAGATGGAGATGGAGATGGAGATGGAGATGGAGATGGAGATGGAGATGGAGA…	non-genic		na	na	na	na	na	na	na	na	na	na
689	CSSssr037592	Scaffold475	ATT	3	21	944685	944747	63	na	na	na	na	na	Scaffold475:944685-944747|motif:ATT	CAATTTTTTAATATAACTATATAAATTAATTAATTTCGAATTAAATTACATTCTATCATATACCAACAGTAAATTAATTATTTATTTTACTAACACACCCATTATTATTATTATTATTATTATTATTATTATTATTATTATTATTATTATTATTATTATTATTTAATAATATCTTATCACATACAACCATAATACTAGTATAAAATTTAATGGACAACTTAAAATTTCAAGTTGTTACAATCTTCCCTCCTTTTAAAATTTCG	non-genic		na	na	na	na	na	na	na	na	na	na
690	CSSssr037608	Scaffold475	TC	2	45	1114714	1114803	90	na	na	na	na	na	Scaffold475:1114714-1114803|motif:TC	ATTTTTTAAAAAACGTGGTTACAAATCACGCTTTTTAAGCAAAATGTGAAAACGTGTTTTCAAAACACAATTTCAATAAAAAAAATCAATCACACTCCATTCTCTCTCTCTCTCTCTCTCTCTCTCTCTCTCTCTCTCTCTCTCTCTCTCTCTCTCTCTCTCTCTCTCTCTCTCTCTCTCTCTCTCTCTCTGTGACACATACACACCCACAACACTCACACACTCACATATATAATTGAAACAACCATACATACGTATGTATATAACCTGCTCAAAAGTTAAAATGATAA	non-genic		na	na	na	na	na	na	na	na	na	na
691	CSSssr037662	Scaffold475	TC	2	26	1872961	1873012	52	na	na	na	na	na	Scaffold475:1872961-1873012|motif:TC	TGGATGGTGTTGTGTGTGGGTAATATTATTCAATACGTACATAATATAATATTCTCAATTCCTTGAATATTGTTAATAGAATTCTTAAATGTTTACATTTTCTCTCTCTCTCTCTCTCTCTCTCTCTCTCTCTCTCTCTCTCTCTCTCTCTCTGTGCTCAATCGATTAAAAATCACAATTTTTACTCAATCAATATGAAATAATGATATCAATAATAACTAATTAAATGACACCACTAAATTAACTTTCTAG	non-genic		na	na	na	na	na	na	na	na	na	na
692	CSSssr037723	Scaffold478	TG	2	25	406730	406779	50	TCAATCACATTTCAATAACAATGCCC	59.18	TCCCTCTCGCTGTATCTCCC	60.18	159	Scaffold478:406730-406779|motif:TG	TTTAATTTCAATCACATTTCAATAACAATGCCCTAAGTTTTAATTTCAATCACATTTCAATAACAATGCCCTAATTTTCAGCATTTCCTATATGATTATATGTGTGTGTGTGTGTGTGTGTGTGTGTGTGTGTGTGTGTGTGTGTGTGTGAACAGAAACAGAGGCAAAGAAAGTGAAATCGAGAGGGAGATACAGCGAGAGGGAGAGACAGATGCAAAATAGAGGACATACCTGGAAGGGAGTTTGGGGG	non-genic		na	na	na	na	na	na	na	na	na	na
693	CSSssr037724	Scaffold478	AGAT	4	15	407130	407189	60	CGAGAGGCCTCTATGAGAAGG	59.11	ACTCCCTCCCAGGTATGTCC	60.03	159	Scaffold478:407130-407189|motif:AGAT	TGTGCGCATGTATGTATGTATGTGTGTAAACAACGAGAGAGAGAAAGAGAGAAACCGAGAGGCCTCTATGAGAAGGAGACTATCTTCGAGAGGGAGATACAGATAGATAGATAGATAGATAGATAGATAGATAGATAGATAGATAGATAGATAGATAGATAGAGAGAGAGAGAGAGAGAGAGAGGCGACATGGAGGACATACCTGGGAGGGAGTTCGGGGGATGATTCAAATATTTGCAGTGATGGCGATGGAGACAGAG	non-genic		na	na	na	na	na	na	na	na	na	na
694	CSSssr037756	Scaffold478	TAT	3	18	894470	894523	54	na	na	na	na	na	Scaffold478:894470-894523|motif:TAT	ATGTCAAGGTTTCTTATTAGGGAAAATGTTTGAGAGCTGTAGAAAAGGAGCTCTAATAGCTCTAATATGTGTGTAGGCCTCATCTGATGTGATGTTTTGGTATTATTATTATTATTATTATTATTATTATTATTATTATTATTATTATTATTATATTAATAATCCAAACTATTCATCTTATAATCCCAACAATTTAGATGAGTTATACAAAACAATAGTTTTATCAAATATCACTAGATATATAAAAAAATATA	non-genic		na	na	na	na	na	na	na	na	na	na
695	CSSssr037760	Scaffold478	AAT	3	19	904600	904656	57	TACGGTGTTGCCTGTATGCC	60.39	GGCACAAAAGAAAAAGCACATCG	60.06	213	Scaffold478:904600-904656|motif:AAT	TGACCATTTCATGAAGACGTGGATTTTGTATGGAAACAAGTCTACGGTGTTGCCTGTATGCCATATAAAAGATTTGTAAGGGTGTGGCAAAAGTATGTAAAATAATAATAATAATAATAATAATAATAATAATAATAATAATAATAATAATAATAATATTGAAATTGATTACAGATGTCGAGTGTCTTACTCAATAAATTTGTTGACTGTCTCACAATTAAATAGCACATATCGATGTGCTTTTTCTTTTGTGCCAT	non-genic		na	na	na	na	na	na	na	na	na	na
696	CSSssr037815	Scaffold478	TC	2	29	1651329	1651386	58	TCCTTCAATTTTGTTCTTCCTCTTGG	59.96	AGTCATACCCAATGCACATACG	58.53	138	Scaffold478:1651329-1651386|motif:TC	GAATTCTTACCTAGAATTAAAGAATTGAGTTGAATCCTTATTTTTCCTTCAATTTTGTTCTTCCTCTTGGATTTCTAACTGAGTTCACAATCTCTCTCTGTCTCTCTCTCTCTCTCTCTCTCTCTCTCTCTCTCTCTCTCTCTCTCTCTCTCTCTCTCCACGTATGTGCATTGGGTATGACTCAACAAAACCCATTGTTTTCCTTATACCAAGTGAAAGGGTGAATAATTGAGTAGAATAACTAATATAATAATAATT	non-genic		na	na	na	na	na	na	na	na	na	na
697	CSSssr038017	Scaffold480	TTA	3	17	2460807	2460857	51	CGTCAGGGAGGTCATCTGC	59.86	CTAACAACTAACAATTAACATTTGCCG	58.36	174	Scaffold480:2460807-2460857|motif:TTA	ATATATTCAAACGTCAGGGAGGTCATCTGCAACAATTCAAAACCACAAGGAGATAAAGTATTTTTTATCTAAAAATTAAATCAATCTAATCATTATAATTTTATTATTATTATTATTATTATTATTATTATTATTATTATTATTATTATTATTTTGATCGGCAAATGTTAATTGTTAGTTGTTAGTTGTTAGCATTTATGGGAGAAAATCTTCTCACCTTTAATAAAACACTTAAGTACTTACACTCTCCT	non-genic		na	na	na	na	na	na	na	na	na	na
698	CSSssr038029	Scaffold480	ATATA	5	74	2576155	2576524	370	na	na	na	na	na	Scaffold480:2576155-2576524|motif:ATATA	TTTGGTTGGGATATGATTTAAAAAGTCCAATTTACCCTCTTGTCTATCCAACAAAATATAATTTAATATAATATAATATAATATTATTTTTGAATTTACTATATAATATAATATAATATAATATAATATAATATAATATAATATAATATAATATAATATAATATAATATAATATAATATAATATAATATAATATAATATAATATAATATAATATAATATAATATAATATAATATAATATAATATAATATAATATAATATAATATAATATAATATAATATAATATAATATAATATAATATAATATAATATAATATAATATAATATAATATAATATAATATAATATAATATAATATAATATAATATAATATAATATAATATAATATAATATAATATAATAT…	genic	TEA018972.1	APF1_ARATHAspartyl protease family protein 1 OS=Arabidopsis thaliana OX=3702 GN=APF1 PE=2 SV=1	1350	4.36519e-160	50.74	F:GO:0004190; P:GO:0006508; F:GO:0008233; F:GO:0016787	F:aspartic-type endopeptidase activity; P:proteolysis; F:peptidase activity; F:hydrolase activity	na	na	no GO terms	no GO terms
699	CSSssr038051	Scaffold481	ATT	3	22	50352	50417	66	TTAGCTGCAACAGACAAGCC	58.76	GATGGAAGGACTTGTGCATGC	59.87	190	Scaffold481:50352-50417|motif:ATT	AGCCAAAGTGAACAAAATTAGCTGCAACAGACAAGCCAAACAACTAGTTAAACCAACTTAAGCTACAGTAACTCGCTAATATATGTTCACATGCTACTAAATTATTATTATTATTATTATTATTATTATTATTATTATTATTATTATTATTATTATTATTATTATTTAAGTCTCTCTCTCTCTCTTGCATGCACAAGTCCTTCCATCATATGAATAAAAAATTGGGAGAAAATAAATATTTTAAAAGTAGATAGTTTTTTTTTTTA	non-genic		na	na	na	na	na	na	na	na	na	na
700	CSSssr038154	Scaffold482	GCATGA	6	9	602104	602157	54	GAAAAGCCCAACCACAAGCC	60.25	CAATCTCGGCTTGCAATCCG	59.97	112	Scaffold482:602104-602157|motif:GCATGA	GAGTGCAGCCATGGCTGCTTCATTCATCTAGCGTTGACAAAAACAAAAACAAAAACAAACCATACGCAGTTAGGAAAAGCCCAACCACAAGCCAAGCTTGGCATGAGCATGAGCATGAGCATGAGCATGAGCATGAGCATGAGCATGAGCATGAGCAGACAATCTCGGATTGCAAGCCGAGATTGGGCAACTCTCAGTACAGCTCGAGTAAGTTGATCCTAGATAACCTCCCAACCCGTCCAAGTTGCACGCTA	non-genic		na	na	na	na	na	na	na	na	na	na
701	CSSssr038197	Scaffold482	CA	2	50	896124	896223	100	GGCTTATAACATGGAAGCTCGG	59.19	TTTTGGGGCAGCTTAGAGGG	59.96	252	Scaffold482:896124-896223|motif:CA	ATTCAATCCAATGGCTTACAACGTCTGATTTTGAACACATCCAATGGCTTATAACATGGAAGCTCGGATCCTCTCTCTCTCTCTCTCTCTCTCTCTCTCTCACACACACACACACACACACACACACACACACACACACACACACACACACACACACACACACACACACACACACACACACACACACACACACACACACACCTCTCTCTCTACATCACTCTCTTCATCTTCTCTCTTCCTCCATCCCTCTGAACCGCCACAACAAACCCATCTCAATCCCTCTAAGCTGCCCCAAAATTC	non-genic		na	na	na	na	na	na	na	na	na	na
702	CSSssr038212	Scaffold482	TTA	3	17	1134384	1134434	51	na	na	na	na	na	Scaffold482:1134384-1134434|motif:TTA	ACCTCCCTGACCACTTACTAAAATATTTAATGTTTGGTGTTTTACAATGTATTTCCTTAACAATAAAATTTCCAATTTCCTAAATTATGCATTTATTTATTTATTATTATTATTATTATTATTATTATTATTATTATTATTATTATTATTATTTATTTTTGAGTTCTATTTATTGTAATGTTAAATTTAAAACATTCGGTGTCACAGGTTCCATTTATGTTGCCTCGGGTAATTTTTCTTTTGTGGCCTTC	non-genic		na	na	na	na	na	na	na	na	na	na
703	CSSssr038307	Scaffold482	TAT	3	21	2337010	2337072	63	AGTGGTCTGATTCAGCATAAGC	58.46	TTTGACCAACTCCAGGGAGC	59.89	204	Scaffold482:2337010-2337072|motif:TAT	ATGTCATACCTAGTTTTGATTACGTTCGAAGGTAGTTTTTCTCAAATTTAGTGGTCTGATTCAGCATAAGCTATATTTACTAAAAGAACTATCTTTCAAGTATTATTATTATTATTATTATTATTATTATTATTATTATTATTATTATTATTATTATTATTATAATTATTATTATTATTATATATTTTTACTAGTGATACCCGGATCTAAGGTCTATCTTACAGAACACTTGTGCTCCCTGGAGTTGGTCAAACAGATTATCT	non-genic		na	na	na	na	na	na	na	na	na	na
704	CSSssr038319	Scaffold482	TAA	3	21	2605196	2605258	63	ACAAGAAAAACGGGAGATAGCC	58.66	ACCAATTAAACAAAAACAAAACTCCCC	59.88	190	Scaffold482:2605196-2605258|motif:TAA	TCAGAAGCAAACAAGAAAAACGGGAGATAGCCATCATATATGTCACTACTGGAAATCTATATTAGTTATTGAAGTTACTTTGAATGTTCATTGAAAGTCTTAATAATAATAATAATAATAATAATAATAATAATAATAATAATAATAATAATAATAATAATAATGAAAAGAGTGGGGAGTTTTGTTTTTGTTTAATTGGTTTGAATGGATTCAAATTCTGTGGAATTCAAAAGTGAATCAAATTGATTTGAAAAGTTATTTGA	non-genic		na	na	na	na	na	na	na	na	na	na
705	CSSssr038463	Scaffold483	TTA	3	18	673799	673852	54	CATCATCGAGCGCTCAATCG	59.57	CGGACTTACCAACGTATTTACCC	59.13	249	Scaffold483:673799-673852|motif:TTA	TACCATCATCGAGCGCTCAATCGATGACGTCTGAATCTTAAGGTCGGTAAAAAATGGGGTGTCTACAGGCATTAATTATTGTATTACATCCTCATTCAATTTATTATTATTATTATTATTATTATTATTATTATTATTATTATTATTATTATTATGCATCTTGAATTGAGTTTGGAAACGTTCACAATGAGAAAAGAATATTTGAAGCAGATCTATCGAAATGTTTAAGGGGTAAATACGTTGGTAAGTCCGGA	non-genic		na	na	na	na	na	na	na	na	na	na
706	CSSssr038464	Scaffold483	TTA	3	26	681536	681613	78	AGAAAAATGGAGAAATGTTATGAGGC	58.45	CGGACTTGCCAATGTATTTACCC	59.93	232	Scaffold483:681536-681613|motif:TTA	TTTGGTTGTGTACATGGTTATTTTGTGAAATAACATTGGAGGGAAGAAAAATGGAGAAATGTTATGAGGCATTAATTATTGCATTACATCCTCATTCAATTTATTATTATTATTATTATTATTATTATTATTATTATTATTATTATTATTATTATTATTATTATTATTATTATTATTATGCATCTTGAATTGAGTTTGGAAACTTTCACAATGAGAAAAGAATATTTGAATAAGATCTATCGAAATGTTTAAGGGGTAAATACATTGGCAAGTCCGAA	non-genic		na	na	na	na	na	na	na	na	na	na
707	CSSssr038551	Scaffold483	TC	2	28	1370559	1370614	56	na	na	na	na	na	Scaffold483:1370559-1370614|motif:TC	AATAAATAAATAAAATACTTTGAAAACTCCCTCATAATTATAAAATATGGTATGAAGGAGAAAATTTGTTATTTGATTATTTTATCTGACTATTATATTATCTCTCTCTCTCTCTCTCTCTCTCTCTCTCTCTCTCTCTCTCTCTCTCTCTCTCTCTTTTTTTTATAGTGCTCTCTTTCTTCTCCAACTCTACTACCGATGGTTATTCACCTTCTTCACCATCTCCATCGTCAACCGGCATTGCTCATCCTCACCG	non-genic		na	na	na	na	na	na	na	na	na	na
708	CSSssr038645	Scaffold485	TC	2	25	720518	720567	50	TAGGAGCGGGGTAGGTTTGG	60.98	AAACTAATCTTGACGCGCGC	59.91	115	Scaffold485:720518-720567|motif:TC	TGATAGTATTCTTCTTTTTCCCTGTTGGATGCCATTTTATAATGGTAATGCTCTTATTCTAGGAGCGGGGTAGGTTTGGAATTACGATTGTGTGTTTCATTCTCTCTCTCTCTCTCTCTCTCTCTCTCTCTCTCTCTCTCTCTCTCTCTCGCGCGCGCGCGTCAAGATTAGTTTGATTGAAATTTTGATATGTAGAGTACATGATAGTGAATGGTCACATGTCATCTGTAGGTTAATGCATTTAGGTCTA	genic	TEA023167.1	RT29_BOVIN28S ribosomal protein S29, mitochondrial OS=Bos taurus OX=9913 GN=DAP3 PE=1 SV=3	1293	7.21711e-10	40.29	C:GO:0005739; C:GO:0005840; P:GO:0009987; C:GO:0044446	C:mitochondrion; C:ribosome; P:cellular process; C:intracellular organelle part	na	na	no GO terms	no GO terms
709	CSSssr038824	Scaffold487	GA	2	25	2101866	2101915	50	AATGCGATTTCCTCATCAATGC	58.03	GCAACCAAATCATATTTTAGTCGCC	59.54	174	Scaffold487:2101866-2101915|motif:GA	GGCGATGGCGGAGGAGGAGGAGGTGTAACCTTGTATCTCCAACGAAACACTAAAAAATCCAAAATGCGATTTCCTCATCAATGCTTCACAACTAAGACCTGAGAGAGAGAGAGAGAGAGAGAGAGAGAGAGAGAGAGAGAGAGAGAGAGAGGTGCCAATAATTTTTGGAATCCATTCAAAATTTGAAAGGTCGTTGAAATAAATCATCTTTGGCGACTAAAATATGATTTGGTTGCCAAAGATAAAAGTA	non-genic		na	na	na	na	na	na	na	na	na	na
710	CSSssr038860	Scaffold487	AAT	3	38	2695009	2695122	114	TCTATTCAACTGCTATCACTCAACC	58.66	GTTTCGTTTAGTTCTATCAAACTAGGG	58.35	219	Scaffold487:2695009-2695122|motif:AAT	ATGTTATTGATTTGTTGAAGCTGTAAGACCTATGTTATTCTATTCAACTGCTATCACTCAACCATTTTGTTTGTGTGTGTCTATTTATATATTGTTTGAAAATAATAATAATAATAATAATAATAATAATAATAATAATAATAATAATAATAATAATAATAATAATAATAATAATAATAATAATAATAATAATAATAATAATAATAATAATAATGAACAGATGACACTTACCCTAGTTTGATAGAACTAAACGAAACAAGAAGATACAAACCTAAATAACAATAATAAACTGTTTAAAGAAGAGCACAACCAAG	genic	TEA003436.1	NAGS2_ARATHProbable amino-acid acetyltransferase NAGS2, chloroplastic OS=Arabidopsis thaliana OX=3702 GN=NAGS2 PE=1 SV=1	2040	0	59.54	F:GO:0016740	F:transferase activity	na	na	F:GO:0004042; C:GO:0005737; P:GO:0006526	F:acetyl-CoA:L-glutamate N-acetyltransferase activity; C:cytoplasm; P:arginine biosynthetic process
711	CSSssr038893	Scaffold487	GAAAAA	6	140	3066540	3067379	840	na	na	na	na	na	Scaffold487:3066540-3067379|motif:GAAAAA	TTGCAGGCACATAGAGAAAATAATACTTGATCAAAAAATTCAACATGAAGACATAAATTGATTCACAATCAAGAGAACTGAAAAATTCATCAGGTAAAAGGAAAAAGAAAAAGAAAAAGAAAAAGAAAAAGAAAAAGAAAAAGAAAAAGAAAAAGAAAAAGAAAAAGAAAAAGAAAAAGAAAAAGAAAAAGAAAAAGAAAAAGAAAAAGAAAAAGAAAAAGAAAAAGAAAAAGAAAAAGAAAAAGAAAAAGAAAAAGAAAAAGAAAAAGAAAAAGAAAAAGAAAAAGAAAAAGAAAAAGAAAAAGAAAAAGAAAAAGAAAAAGAAAAAGAAAAAGAAAAAGAAAAAGAAAAAGAAAAAGAAAAAGAAAAAGAAAAAGAAAAAGAAAAAGAAAAAGAAAA…	non-genic		na	na	na	na	na	na	na	na	na	na
712	CSSssr038903	Scaffold487	TTA	3	17	3216910	3216960	51	ACACATACACATAGTTTAACCAAGCC	59.85	TCTATTCAACTGCTATCACTCAACC	58.66	141	Scaffold487:3216910-3216960|motif:TTA	AAGATAAACAATGACAAAAGTAAGAGAATAAATAAGAACCTAAATATATATATATACACATACACATAGTTTAACCAAGCCAAATAAATAATGATCACACTTATTATTATTATTATTATTATTATTATTATTATTATTATTATTATTATTATAGACACACACAAATAAAATGGTTGAGTGATAGCAGTTGAATAGAATAGCATAAGTCTTACAGCTTCAACAAATCAATAACATGCTCTTCATCTTCCCTC	non-genic		na	na	na	na	na	na	na	na	na	na
713	CSSssr038997	Scaffold491	GA	2	25	2132	2181	50	na	na	na	na	na	Scaffold491:2132-2181|motif:GA	TTAATTTAAACCTAAATTGGATTAAGGATAATGGAAGTTAGATATTTTGTTATGTGGAACTCAACATAAGTATATATATAGAGAGAGAGAGACCAAATCTGAGAGAGAGAGAGAGAGAGAGAGAGAGAGAGAGAGAGAGAGAGAGAGAGAAACATAGGAGGTGAACTCAAGAGGAGAGAGAGAGAAACAATGTTGGACTAGGTGGTTAGAGCCTAATTCACCTTATTAAGATTAAGTATGGGTTGAGTTA	non-genic		na	na	na	na	na	na	na	na	na	na
714	CSSssr039052	Scaffold491	TAT	3	17	770193	770243	51	na	na	na	na	na	Scaffold491:770193-770243|motif:TAT	TACACTAATTAGTGATTAATTTAGCCACCAAATAATTCTCTTCATCATATATTTGATAATCACAATAGCAAATTAATTTACATAGTACGTATAGCTTAGCTATTATTATTATTATTATTATTATTATTATTATTATTATTATTATTATTATTTTTCCTTCATCTTATATTGACCCTAGTTAATTGTATAATAAATTAAATTATTTTATTTTACTATCACTCCCATTAGTATTAATATTATCATGATTGGTT	non-genic		na	na	na	na	na	na	na	na	na	na
715	CSSssr039085	Scaffold491	AG	2	25	1268698	1268747	50	AATGAGATGCAGCAGGAAAGG	58.62	TCCCTACAAAAATGCTGACAGC	59.18	215	Scaffold491:1268698-1268747|motif:AG	TGTAGAAATGAGATGCAGCAGGAAAGGAAATTAGACTTCTCCACACAAAAGCATATCCATAGAGGTAAAAATTTTAAAATTTAAAACAAAACAAAGAGAAAGAGAGAGAGAGAGAGAGAGAGAGAGAGAGAGAGAGAGAGAGAGAGAGAGAATAAAAATTAAAAAAAAAGTAATTGTCAATGCTTGATACATTACTTATGCTGTCAGCATTTTTGTAGGGAAAACTTTCTTTTCTGGTCATGAACAATTC	non-genic		na	na	na	na	na	na	na	na	na	na
716	CSSssr039176	Scaffold492	ATA	3	18	645569	645622	54	GGGGATGGGTTCAAAAGTGG	58.73	ATCTGTGATGGAGTGCACGG	60.11	195	Scaffold492:645569-645622|motif:ATA	GAAAATTGATTAAAAATAAATAAAAAATAAATAAAGAAGTGGGGATGGGTTCAAAAGTGGACACTGTCAGTGGGAAACATGAGTGTATTGATTATTTGATATAATAATAATAATAATAATAATAATAATAATAATAATAATAATAATAATAATAAAAATAAAAAGTTAGACCACTTGGAGAGAATGAGTGGAGTGTGGTAAGGGTTTCATGACCACCGTGCACTCCATCACAGATATAGGAAAAGGAAAATGAT	non-genic		na	na	na	na	na	na	na	na	na	na
717	CSSssr039238	Scaffold492	ATA	3	19	1175909	1175965	57	TGGATTCAAAGTTGTATTTTAGTGGG	58.11	GAGAGTGAGGGAGAGAGTTGG	58.9	165	Scaffold492:1175909-1175965|motif:ATA	CAAATAGTAGGTTCAAAAGAGTAGGATTTAAAACTATGGATTCAAAGTTGTATTTTAGTGGGTTTATTTACTAATTTTTTTCCTAAAATTATATATTTATATAATAATAATAATAATAATAATAATAATAATAATAATAATAATAATAATAATAATATATATAATAATAATAATAATAAACCAACTCTCTCCCTCACTCTCATCTCAACTCAACTCTCTGAGAGTCTCTCTCGTTCATCTCTCTCTCCCTCACTCTC	non-genic		na	na	na	na	na	na	na	na	na	na
718	CSSssr039288	Scaffold492	ATT	3	22	1657252	1657317	66	na	na	na	na	na	Scaffold492:1657252-1657317|motif:ATT	TGACATACCTAATGCATAGGGGATGTCAAACTAATTTTGTTAAACTTAAGAAATTTGTTGTATTTAATTCAAACATTAAAGAAATCAATATAATTTACCCATTATTATTATTATTATTATTATTATTATTATTATTATTATTATTATTATTATTATTATTATTATTTTCTATTTTAAAATGAGAATCTTTGATCTTAAAAATTGTTTTTAAATTGAACTAAATTGACATGTGTATCTCTTTATATCATTTATCCCACTAATGGTAA	non-genic		na	na	na	na	na	na	na	na	na	na
719	CSSssr039289	Scaffold492	ATT	3	18	1668703	1668756	54	AATCCAACCCTTCCCACTCC	59.3	GAAACCAAACGCTTCCCTGC	60.32	184	Scaffold492:1668703-1668756|motif:ATT	CCCCTTAAATCCAACCCTTCCCACTCCACCAGACATGAAAAAATTCCCAGGTATATTACAATAAGAGTTTATTACACTATTTTGGACTACATTGAATTCCATTATTATTATTATTATTATTATTATTATTATTATTATTATTATTATTATTATTATATTATTTTTTTGTGAGCAGGGAAGCGTTTGGTTTCTCCAATTGAGAGATATGCAGTTGTTCTCGATGACAACGTAAGTGTTCTTTCCACAGTCTTCAT	non-genic		na	na	na	na	na	na	na	na	na	na
720	CSSssr039385	Scaffold492	ATC	3	48	2549497	2549640	144	TCACTACCCTCGGAAACAGG	58.74	GGCTTTAAGGCCCAAAACGC	60.67	247	Scaffold492:2549497-2549640|motif:ATC	ACAACAACAAGAACAGACCTATTCACTACCCTCGGAAACAGGTTTATTGCTCCTGTGAAAACTCATCATCATCATCATCATCATCATCATCATCATCATAATCATCATCATCATCATCATCATCATCATCATCATCATCATCATCATCATCATCATCATCATCATCATCATCATCATCATCATCATCATCATCATCATCATCATCATCATCATCATCATCATCATCATCATCATCATCATCATCCCTTCGCGTTTTGGGCCTTAAAGCCCAACTCGCAGCTCGGCCCAATTTTTCCCAAAAATTACCCTCTCAATCATCATCATCATCATAGTATGTATGCTTC	non-genic		na	na	na	na	na	na	na	na	na	na
721	CSSssr039400	Scaffold492	TTC	3	19	2652667	2652723	57	na	na	na	na	na	Scaffold492:2652667-2652723|motif:TTC	CAGGTAAATCTCTTTATCATATATTTGATAACCACAATGGAAAATTAATTTACATAGCACGTGTAGCTTATATATTTTATTATTTTCATTATTATTGTTTTTCTTCTTCTTCTTCTTCTTCTTCTTCTTCTTCTTCTTCTTCTTCTTCTTCTTCTTCTTTTTCTTCTTCTTCTCCTTATTATTATTATTATTATTATTATTATTATTATTATTATTATTGTGCCTTAATTTTACATTGACCCTAGTTAATTGTACAA	non-genic		na	na	na	na	na	na	na	na	na	na
722	CSSssr039425	Scaffold492	GA	2	27	3146746	3146799	54	GCCTACATGAACCGGAAACC	58.91	TTTCTGGTTGCTCTACCGCG	60.67	104	Scaffold492:3146746-3146799|motif:GA	TTAAAAAAAATTTTGTTTTAAATCTGTTAAGGCCCCCCACCCACTTCTCTTCATCAACCCTTAAATCCTAAGCCTACATGAACCGGAAACCAAAATCGATGAGAGAGAGAGAGAGAGAGAGAGAGAGAGAGAGAGAGAGAGAGAGAGAGAGAGAGCGCGGTAGAGCAACCAGAAACCATAAACAAACACAAATCTTAATGGATTTGAACACAAAGTAACGAAAAACCAAAAAAACCCTAAATCGATGTGTATAT	non-genic		na	na	na	na	na	na	na	na	na	na
723	CSSssr039436	Scaffold492	TC	2	25	3234331	3234380	50	TGCAAGTTTCATCACTCGAGC	59.2	GAACTAAGGGTAGAAAGTGAGTGG	58.52	205	Scaffold492:3234331-3234380|motif:TC	CAGTCTTATGTCTCTGACGCTAGAATGCAAGTTTCATCACTCGAGCAGTCTATTCGAAATCAACACTTTAAAAAGCCATTTTTGGTTAAATCTAGATCATTCTCTCTCTCTCTCTCTCTCTCTCTCTCTCTCTCTCTCTCTCTCTCTCTCCTCTCTTGCACCATTTTTTATGGTTTCAAACTTTCTAGCTTAGTTTTCATCTATTTCCACTCACTTTCTACCCTTAGTTCCATATACCAAAACGTAGAGC	non-genic		na	na	na	na	na	na	na	na	na	na
724	CSSssr039479	Scaffold497	AAT	3	71	62473	62685	213	na	na	na	na	na	Scaffold497:62473-62685|motif:AAT	ATGTTATTAATTTGTTGAAACTGTAAGACCTATGCTATTCTATTCAGCTACTATCACTCAACCATTTTGTTTGTGTGTATCTATTTATATATTGTTTGAAAATAATAATAATAATAATAATAATAATAATAATAATAATAATAATAATAATAATAATAATAATAATAATAATAATAATAATAATAATAATAATAATAATAATAATAATAATAATAATAATAATAATAATAATAATAATAATAATAATAATAATAATAATAATAATAATAATAATAATAATAATAATAATAATAATAATAATAATAATAATAATTTTTTGTATAATATAAAGTCATTAATTATTAAAATAAAATGTAAAAAACTCAGTTTATAGTAATTTAAAAATATGAAATATATTGG…	non-genic		na	na	na	na	na	na	na	na	na	na
725	CSSssr039484	Scaffold497	GGAGGT	6	36	308179	308394	216	GATAGAAGCTCCTTGAGTTCACG	58.89	CTTCTACCTCTCCCACCCCC	60.69	300	Scaffold497:308179-308394|motif:GGAGGT	ACGGCCAGAGGTGGAGGTGGAGATGGGGGTGCGAGAGATAGAAGCTCCTTGAGTTCACGAATAAGACGTTGATGTTGTTCTTGTTGTTGTTGTTCATGTCGGAGGTGGAGGTGGAGGTGGAGGTGGAGGTGGAGGTGGAGGTGGAGGTGGAGGTGGAGGTGGAGGTGGAGGTGGAGGTGGAGGTGGAGGTGGAGGTGGAGGTGGAGGTGGAGGTGGAGGTGGAGGTGGAGGTGGAGGTGGAGGTGGAGGTGGAGGTGGAGGTGGAGGTGGAGGTGGAGGTGGAGGTGGAGGTGGAGGTGGAGGTGGAGGTGGAGGTGGGGGTGGGAGAGGTAGAAGCTCCTTGAGTTGAGGAACATCTGGGCCACATTTCAAACGTCGTAAGACAGAACCGCTCAGGCA…	non-genic		na	na	na	na	na	na	na	na	na	na
726	CSSssr039488	Scaffold497	ATT	3	17	317248	317298	51	AACTCAAAACACACCCACCC	58.52	GCAGTTGATGGTGAAACTCCC	59.46	156	Scaffold497:317248-317298|motif:ATT	TCGATTTCTAATAATTTGGAATGGATTTGATGGGTTTAGTTAAATTTGTATGAAACAATAATATCAGGAGTCAATAACTCAAAACACACCCACCCAAACAATTATTATTATTATTATTATTATTATTATTATTATTATTATTATTATTATTATGAATTAATTTGATTTATGTTGATTTATTATGGAATGGCTGAATAATTATTGCAAAAAGGGAGTTTCACCATCAACTGCAAAAGTTCATTTCAACCAAA	non-genic		na	na	na	na	na	na	na	na	na	na
727	CSSssr039493	Scaffold497	GTAACA	6	33	535301	535498	198	GTAAACAGTAGTGGTTCCGCG	59.28	ACTGTACTGTGGCATCCTTGG	60	268	Scaffold497:535301-535498|motif:GTAACA	TAGCATAGCGGTAAATAGTAGGTCTTAAAGACCGAACAGTAATGATGGCCATCAATCAGTAAACAGTAGTGGTTCCGCGAGGGAACCGACAAAGATCTCTGTAACAGTAACAGTAACAGTAACAGTAACAGTAACAGTAACAGTAACAGTAACAGTAACAGTAACAGTAACAGTAACAGTAACAGTAACAGTAACAGTAACAGTAACAGTAACAGTAACAGTAACAGTAACAGTAACAGTAACAGTAACAGTAACAGTAACAGTAACAGTAACAGTAACAGTAACAGTAACAGTAACAGTAGATGCCAAGGATGCCACAGTACAGTTTAGAATATAGGACATACATTCATTCAGTAAACAATATCAGTTCAGTAAACAGTTCAGTTCAGTATTCAGAA	non-genic		na	na	na	na	na	na	na	na	na	na
728	CSSssr039528	Scaffold497	TAT	3	20	902405	902464	60	na	na	na	na	na	Scaffold497:902405-902464|motif:TAT	TTTTTATGTGAAAATTATATAAAATTTTTAAAAACTTGTACTATATATATATATTTATTTTATTTTATTTTTTAATTATTTATTTATTCATTTAATTATGTATTATTATTATTATTATTATTATTATTATTATTATTATTATTATTATTATTATTATTATTTTAAAGCCATTGCTCTGATACCACTTTTGTCACGACCCAAACCCGGTACCCAAAGGTTCAGCGTCGTAACAAGATAAAAATAAAATAATTCGGATAATT	non-genic		na	na	na	na	na	na	na	na	na	na
729	CSSssr039545	Scaffold497	TTA	3	17	1145087	1145137	51	na	na	na	na	na	Scaffold497:1145087-1145137|motif:TTA	TGCTTTAAAAAGCAGGTCGGCGGCAAGTGCGGGAATTCCCAATTTATTTTTATTTAATTTCAAAAAAAAAAAAAATTCCAGATTTGTTTTGCTTTTACTCTTATTATTATTATTATTATTATTATTATTATTATTATTATTATTATTATTATTCATATACTAATTTAAAAAAAAATAAATAAAAAATGTTTGGTTTTTGTTATTATTATTATTTTTCTTTTATTTCATTTTTAATTTATTTAAGTAAATAA	non-genic		na	na	na	na	na	na	na	na	na	na
730	CSSssr039557	Scaffold497	TTTTC	5	34	1260372	1260541	170	na	na	na	na	na	Scaffold497:1260372-1260541|motif:TTTTC	AAATCTGTGTTTCAATCTTAAATTTATAAAAATATATATCTAAATAAATAAACTTCTACTTTTGTTATTTCTCCTTTCCCAATACTTAAAAAAAAATCTTTTTTCTTTTCTTTTCTTTTCTTTTCTTTTCTTTTCTTTTCTTTTCTTTTCTTTTCTTTTCTTTTCTTTTCTTTTCTTTTCTTTTCTTTTCTTTTCTTTTCTTTTCTTTTCTTTTCTTTTCTTTTCTTTTCTTTTCTTTTCTTTTCTTTTCTTTTCTTTTCTTTTCTTTTCTTTAGTGGAATTGCTTGGTGGAATAATGTTTGGCAACTTAATTGGACTTTAGCCAAGTGGAATTGCTTGGTGGAAACCACACTAACATATCTTAAGTAAA	non-genic		na	na	na	na	na	na	na	na	na	na
731	CSSssr039678	Scaffold497	AAT	3	17	2337576	2337626	51	AGCTGAGAATGTTCATAGCAGG	58.19	TTGTAGTGTTGGCTTCTTATTTTCC	58.02	198	Scaffold497:2337576-2337626|motif:AAT	CTATGTTTTAGAATTATCGCTTAATAGCTGAGAATGTTCATAGCAGGAGAGTAGGATTTGGATACCAATTCATATTGGATATATATATTTAAAATTTAAAAATAATAATAATAATAATAATAATAATAATAATAATAATAATAATAATAATAACATATGAATACTGATAAAAAAAAAAATAGTAATTAGATATTTCTAGGAAAATAAGAAGCCAACACTACAAAAAATTAAGGTTTTAGAGACCAAAATTT	non-genic		na	na	na	na	na	na	na	na	na	na
732	CSSssr039803	Scaffold498	TTA	3	21	829648	829710	63	na	na	na	na	na	Scaffold498:829648-829710|motif:TTA	TCATATTCTCTAATCACTAGTCAACCATCTTTATTCCCAAAAAAATTATACATAAAAATAACACCTAATTAATAATCGAGAGTATTATTATTATTATTGTTTATTATTATTATTATTATTATTATTATTATTATTATTATTATTATTATTATTATTATTATTATTTTATTTTTATTTTTTTTAAGTATGAAATGGAGACATATTGTCATATAGATAGACAAATATGGTTGTGAATTATACAATTTGAACTGTTGTGTTAGATT	non-genic		na	na	na	na	na	na	na	na	na	na
733	CSSssr039846	Scaffold498	AAT	3	21	1387831	1387893	63	AGTACAAAATTGCCCAATTGTTGC	59.49	TGGTTACAAGAATGTGCCGG	58.47	243	Scaffold498:1387831-1387893|motif:AAT	TTTGTCCAATTGCTAAAGTACAAAATTGCCCAATTGTTGCAAAATTTGATCCTATAAATAAATAAATAAACTCTATCTAAATAAATAAATAAACAAACAAAATAATAATAATAATAATAATAATAATAATAATAATAATAATAATAATAATAATAATAATAATTAAAAAGAGACAATTTCAAGTGAAATAGGTCATCCAAAATACTTGATTCAACTTTCTATCTTTTTTAATTTTTCTACCGGCACATTCTTGTAACCATAAT	non-genic		na	na	na	na	na	na	na	na	na	na
734	CSSssr040016	Scaffold501	AAAACA	6	149	948556	949449	894	na	na	na	na	na	Scaffold501:948556-949449|motif:AAAACA	TTGTTCTGTATTTTCATCAGCAGCTGAACATGTCAACCATTTTATCATATTATCATATCACCACACACACACACACAAATGCGCACACACATACACACACAAAACAAAAACAAAAACAAAAACAAAAACAAAAACAAAAACAAAAACAAAAACAAAAACAAAAACAAAAACAAAAACAAAAACAAAAACAAAAACAAAAACAAAAACAAAAACAAAAACAAAAACAAAAACAAAAACAAAAACAAAAACAAAAACAAAAACAAAAACAAAAACAAAAACAAAAACAAAAACAAAAACAAAAACAAAAACAAAAACAAAAACAAAAACAAAAACAAAAACAAAAACAAAAACAAAAACAAAAACAAAAACAAAAACAAAAACAAAAACAAAAACAAAAAC…	non-genic		na	na	na	na	na	na	na	na	na	na
735	CSSssr040064	Scaffold502	GA	2	25	446156	446205	50	CCTCCTTACCCTCATGTGCC	59.82	CCGATTGCCACCTTAGTCCC	60.46	197	Scaffold502:446156-446205|motif:GA	ACCCTCCATCGCCCTCCTTACCCTCATGTGCCACTCCAGCCTTTTCCGACACCACTGTTTGGCCCTTCGCCACCCTAGTTCTCTTTTTACTCTCCAATGTGAGAGAGAGAGAGAGAGAGAGAGAGAGAGAGAGAGAGAGAGAGAGAGAGACTATAGGGAAATAGAACGTACGATTGGGGTCACAAAGAAGGGACTAAGGTGGCAATCGGATTTGTGAAGCCCCCGAAATGTGTATTCACTTTAAAAATCC	non-genic		na	na	na	na	na	na	na	na	na	na
736	CSSssr040114	Scaffold502	TG	2	952	1166971	1168874	1904	na	na	na	na	na	Scaffold502:1166971-1168874|motif:TG	CTAGTTTACAGCTTACCTAGTTTAATTTGTTAATTAATTAGGATTTTGTAATTATTTGGACTGTAATATTCATTCGGGACTGTATATTATTTATTCGGACTGTGTGTGTGTGTGTGTGTGTGTGTGTGTGTGTGTGTGTGTGTGTGTGTGTGTGTGTGTGTGTGTGTGTGTGTGTGTGTGTGTGTGTGTGTGTGTGTGTGTGTGTGTGTGTGTGTGTGTGTGTGTGTGTGTGTGTGTGTGTGTGTGTGTGTGTGTGTGTGTGTGTGTGTGTGTGTGTGTGTGTGTGTGTGTGTGTGTGTGTGTGTGTGTGTGTGTGTGTGTGTGTGTGTGTGTGTGTGTGTGTGTGTGTGTGTGTGTGTGTGTGTGTGTGTGTGTGTGTGTGTGTGTGTGTGTGTGTGT…	non-genic		na	na	na	na	na	na	na	na	na	na
737	CSSssr040164	Scaffold502	AAT	3	17	1849987	1850037	51	na	na	na	na	na	Scaffold502:1849987-1850037|motif:AAT	AAACTGTCCCGACATAGATNNNNNNNNNNNNNNNNNNNNNNNNNNNNNNNNNNNNNNNNNNNNNNNNNNTAAAAGAAAGAAATAATAATAATATATTTAAAATAATAATAATAATAATAATAATAATAATAATAATAATAATAATAATAATATGTTTAAAAAGTGGGGCGGTGGAAAATGATGATTTTGGGTGTGAATAAAATATTTGATGTGTCTATGGAGGTGGAGTACCCACGTGAAATATCTTGAGG	non-genic		na	na	na	na	na	na	na	na	na	na
738	CSSssr040283	Scaffold502	TTA	3	18	3285556	3285609	54	ACCACACAATCTGTTGGTCG	58.41	ACTCTTTCGCCATGACTACCC	59.79	167	Scaffold502:3285556-3285609|motif:TTA	TTCATTACTGTTACAAAACCACACAATCTGTTGGTCGAACGTTTATTATTCTCATAAGTTGGTCGAACATTTGTTCATTAGTATAACAAAATCACATAATTTATTATTATTATTATTATTATTATTATTATTATTATTATTATTATTATTATTATAAAACTATGGGTAGTCATGGCGAAAGAGTATAATGCATTTTTTTGGAAGAGGGGATATAAAAATAGAAAATGGTATTTTCTTTAGACAGTGAAAAATGG	non-genic		na	na	na	na	na	na	na	na	na	na
739	CSSssr040306	Scaffold505	ATA	3	17	182880	182930	51	AAGTATAAAGCAATCAGGGTGGG	58.46	AAAAGTCTGAGAAAGCCTAGGC	58.32	202	Scaffold505:182880-182930|motif:ATA	ATTGGAAAAAAAGTATAAAGCAATCAGGGTGGGTGTTCTGTTTATTTATTATTATTATTATTATTATTATTATTATTTCATTTTAAAGTAGTTTAGATAGATAATAATAATAATAATAATAATAATAATAATAATAATAATAATAATAATAGTAGTAGTAGTAAGAGATAATAGATAGTAGATAGAAAACGCCTAGGCTTTCTCAGACTTTTAAAATGATGGTAGGTAGATTGTAAATAAGTATACTTATT	non-genic		na	na	na	na	na	na	na	na	na	na
740	CSSssr040397	Scaffold507	TTA	3	310	765429	766358	930	na	na	na	na	na	Scaffold507:765429-766358|motif:TTA	ATTTCTAATTTTGGATGGTATGAGTTTGAGCACCTTTTGAGCAATGTTTTATATACAAGGGATTGATTTTCGTAGAATTGAGAAAAAGAGAAATTTTATTTTATTATTATTATTATTATTATTATTATTATTATTATTATTATTATTATTATTATTATTATTATTATTATTATTATTATTATTATTATTATTATTATTATTATTATTATTATTATTATTATTATTATTATTATTATTATTATTATTATTATTATTATTATTATTATTATTATTATTATTATTATTATTATTATTATTATTATTATTATTATTATTATTATTATTATTATTATTATTATTATTATTATTATTATTATTATTATTATTATTATTATTATTATTATTATTATTATTATTATT…	non-genic		na	na	na	na	na	na	na	na	na	na
741	CSSssr040418	Scaffold507	TTA	3	24	862897	862968	72	TCACTTTTCCACCACCTCCC	59.52	TGTTGAAAAATCAGAAGTGGTTGG	58.34	233	Scaffold507:862897-862968|motif:TTA	TATTCTATACTTTAATAACATGAGTGGCCTCACTTTTCCACCACCTCCCTTTTTTTCTAACCAATATTTTTGTACCACCGCCCACTCCATGCTACCCATTTTATTATTATTATTATTATTATTATTATTATTATTATTATTATTATTATTATTATTATTATTATTATTATTACTCCGGGTTCCATCCCTCTCATCAATTATCTTTTATTTTCTATATATATCTATATATATGTACATTCCAACCACTTCTGATTTTTCAACATTTTCTTTTA	non-genic		na	na	na	na	na	na	na	na	na	na
742	CSSssr040427	Scaffold507	GT	2	1453	1208762	1211667	2906	na	na	na	na	na	Scaffold507:1208762-1211667|motif:GT	TTTAACTCCACAGCCAGTGACTGCCACAAGAAATGTTGATGACCAGGTAATGACTTAACACCGTTACATGTTCAAAAATAAATAGAATGAATGTTTGTTAGTGTGTGTGTGTGTGTGTGTGTGTGTGTGTGTGTGTGTGTGTGTGTGTGTGTGTGTGTGTGTGTGTGTGTGTGTGTGTGTGTGTGTGTGTGTGTGTGTGTGTGTGTGTGTGTGTGTGTGTGTGTGTGTGTGTGTGTGTGTGTGTGTGTGTGTGTGTGTGTGTGTGTGTGTGTGTGTGTGTGTGTGTGTGTGTGTGTGTGTGTGTGTGTGTGTGTGTGTGTGTGTGTGTGTGTGTGTGTGTGTGTGTGTGTGTGTGTGTGTGTGTGTGTGTGTGTGTGTGTGTGTGTGTGTGTGTGTGTG…	non-genic		na	na	na	na	na	na	na	na	na	na
743	CSSssr040473	Scaffold509	ATAG	4	114	170139	170594	456	na	na	na	na	na	Scaffold509:170139-170594|motif:ATAG	AAGTGCCACCTCATTTTTTTAATCTCTCAAAATTATGAGAAATTAGGATTAAATAATTGATAGTCTGTGAGCTTCCACTACATTTGCTTTTATAGATAGTATAGATAGATAGATAGATAGATAGATAGATAGATAGATAGATAGATAGATAGATAGATAGATAGATAGATAGATAGATAGATAGATAGATAGATAGATAGATAGATAGATAGATAGATAGATAGATAGATAGATAGATAGATAGATAGATAGATAGATAGATAGATAGATAGATAGATAGATAGATAGATAGATAGATAGATAGATAGATAGATAGATAGATAGATAGATAGATAGATAGATAGATAGATAGATAGATAGATAGATAGATAGATAGATAGATAGATAGATAGATAGATA…	non-genic		na	na	na	na	na	na	na	na	na	na
744	CSSssr040537	Scaffold509	ATT	3	53	911292	911450	159	na	na	na	na	na	Scaffold509:911292-911450|motif:ATT	TATTTCATATTTTTAAATCACTATAAACTGAGTTTTTTACATTTTATTTTAATAATTAATGACTTTATATTATTCAAAAAATCAATCACTAACTATTATAATTATTATTATTATTATTATTATTATTATTATTATTATTATTATTATTATTATTATTATTATTATTATTATTATTATTATTATTATTATTATTATTATTATTATTATTATTATTATTATTATTATTATTATTATTATTATTATTATTATTATTATTATTAAACAATATATAGATAGACACACACAAACAAAATAGTTGAGTGATAGCAGCTGAATACAATAGCATAGGTCTTACAGCTTCAACAAATCAATAACATGTT	genic	TEA002808.1	NDUV1_ARATHNADH dehydrogenase	1536	0	88.03	C:GO:0005747; P:GO:0006120; F:GO:0008137; P:GO:0009060; F:GO:0010181; P:GO:0032981; F:GO:0046872; F:GO:0051287; F:GO:0051539	C:mitochondrial respiratory chain complex I; P:mitochondrial electron transport, NADH to ubiquinone; F:NADH dehydrogenase (ubiquinone) activity; P:aerobic respiration; F:FMN binding; P:mitochondrial respiratory chain complex I assembly; F:metal ion binding; F:NAD binding; F:4 iron, 4 sulfur cluster binding	EC:1.6.99.5; EC:1.6.99.3; EC:1.6.5.3	Acting on NADH or NADPH; NADH dehydrogenase; NADH:ubiquinone reductase (H(+)-translocating)	F:GO:0010181; F:GO:0016651; F:GO:0051287; F:GO:0051539; P:GO:0055114	F:FMN binding; F:oxidoreductase activity, acting on NAD(P)H; F:NAD binding; F:4 iron, 4 sulfur cluster binding; P:oxidation-reduction process
745	CSSssr040559	Scaffold509	GA	2	29	1092444	1092501	58	CAAAACCACAAGGAGCAAATCG	58.95	CACCTGCTTGTAGTTCCCCC	60.32	181	Scaffold509:1092444-1092501|motif:GA	TCAAAACCACAAGGAGCAAATCGTATATTAACCAAATCTCAAGAGATGTATTTATAATTTGTTCATATATGATTGCCAAATGATTAGAGAATATATATACGAGAGAGAGAGAGAGAGAGAGAGAGAGAGAGAGAGAGAGAGAGAGAGAGAGAGAGAGAATATGGGGGAACTACAAGCAGGTGGCCGAAAGGAAAAAAAAAATTACCAAAACATGAGGGGTGTAAGTGTGTTTGTGGTAGAGTGTAAATAAAAGACTGT	non-genic		na	na	na	na	na	na	na	na	na	na
746	CSSssr040566	Scaffold509	ATA	3	18	1137384	1137437	54	na	na	na	na	na	Scaffold509:1137384-1137437|motif:ATA	AGTGTTTTTAATTTTTTTTTGTTTTATTTTTATTTTACTAATTGTAGCTTATCTAATCTAATTAATGAAGTTTTTTTTTTTATTATTACTATCCTTGCACATAATAATAATAATAATAATAATAATAATAATAATAATAATAATAATAATAATAAATGAATAAATGAACAAATCACAAATTACTATAAAAAAAAATTCCATCATGCAGAATGGCTGGACAAATAAGAAATAGTAACAGCGGTAATGGTGATGGA	non-genic		na	na	na	na	na	na	na	na	na	na
747	CSSssr040599	Scaffold509	CT	2	26	1481306	1481357	52	ACATATTTACCAGTTTCCGATGGG	58.87	ACTATCAATGGTGGCAAAGGC	58.9	157	Scaffold509:1481306-1481357|motif:CT	TGTCCAAATGCCTTGTTACCAACATATTTACCAGTTTCCGATGGGTTTAAACTCTAAGTTTGAATCCTTTTGAACTCAGATTTTAAACACATCACCTATACTCTCTCTCTCTCTCTCTCTCTCTCTCTCTCTCTCTCTCTCTCTCTCTCTCTATGAGGCCTTTGCCACCATTGATAGTGATGAGCGTCATAAGCGTCTAGTTTAGTAGAATCCTTCTCTTTTGTCTCCAGTTTCATCTAATCAGATGGCTCT	non-genic		na	na	na	na	na	na	na	na	na	na
748	CSSssr040642	Scaffold509	AGAAA	5	271	2008545	2009899	1355	na	na	na	na	na	Scaffold509:2008545-2009899|motif:AGAAA	ATACATTTCGTATGAGTACGGTTGTCTCTATATAACATCGTTCTCCCTTCCCATTCATACATTCTTATCCCAACAGCAGAAGAAACAAAGAGAAAGAGAGAGAAAAGAAAAGAAAAGAAAAGAAAAGAAAAGAAAAGAAAAGAAAAGAAAAGAAAAGAAAAGAAAAGAAAAGAAAAGAAAAGAAAAGAAAAGAAAAGAAAAGAAAAGAAAAGAAAAGAAAAGAAAAGAAAAGAAAAGAAAAGAAAAGAAAAGAAAAGAAAAGAAAAGAAAAGAAAAGAAAAGAAAAGAAAAGAAAAGAAAAGAAAAGAAAAGAAAAGAAAAGAAAAGAAAAGAAAAGAAAAGAAAAGAAAAGAAAAGAAAAGAAAAGAAAAGAAAAGAAAAGAAAAGAAAAGAAAAGAA…	non-genic		na	na	na	na	na	na	na	na	na	na
749	CSSssr040682	Scaffold509	TTTATT	6	92	2723512	2724063	552	na	na	na	na	na	Scaffold509:2723512-2724063|motif:TTTATT	TTTTAGTCGCTGTAGACCTACTTTTGGCTACTAAATTGTTTGGTAGCCGAATGAAAATAAAAAATTTAATTTTTAATCTTTGCCGACCAAAATTTTGGTCTTTATTTTTATTTTTATTTTTATTTTTATTTTTATTTTTATTTTTATTTTTATTTTTATTTTTATTTTTATTTTTATTTTTATTTTTATTTTTATTTTTATTTTTATTTTTATTTTTATTTTTATTTTTATTTTTATTTTTATTTTTATTTTTATTTTTATTTTTATTTTTATTTTTATTTTTATTTTTATTTTTATTTTTATTTTTATTTTTATTTTTATTTTTATTTTTATTTTTATTTTTATTTTTATTTTTATTTTTATTTTTATTTTTATTTTTATTTTTATTTTTATTTTTAT…	non-genic		na	na	na	na	na	na	na	na	na	na
750	CSSssr040703	Scaffold509	TAG	3	20	2917940	2917999	60	na	na	na	na	na	Scaffold509:2917940-2917999|motif:TAG	TTAAAATCTCTTCATATTTTATATTTAAATTATACTTTTACATAAATATTTAATATTTAATAATCTAAATAGAATTAAAAATAAAATATTGGTAAAAAAATAGTAGTAGTAGTAGTAGTAGTAGTAGTAGTAGTAGTAGTAGTAGTAGTAGTAGTAGTAGTATTATTATTAGTAGTAGTAGTAGTAGTAGTAGTAGTAGTAGTAGTAGTATTATGATTATTATTGTTTAATATTAATAAAAAAAATTTAACAAATTATTT	non-genic		na	na	na	na	na	na	na	na	na	na
751	CSSssr040708	Scaffold509	TCT	3	320	2975475	2976434	960	na	na	na	na	na	Scaffold509:2975475-2976434|motif:TCT	CCGAACAGCATTGACAAACTTGTTATGCAACACTCCAGTCCAACTAACCCTCTTCTTCTTCTGAGCAGAAGATTCCTCATTATGAGTGTTTGTTTCATCATCTTCTTCTTCTTCTTCTTCTTCTTCTTCTTCTTCTTCTTCTTCTTCTTCTTCTTCTTCTTCTTCTTCTTCTTCTTCTTCTTCTTCTTCTTCTTCTTCTTCTTCTTCTTCTTCTTCTTCTTCTTCTTCTTCTTCTTCTTCTTCTTCTTCTTCTTCTTCTTCTTCTTCTTCTTCTTCTTCTTCTTCTTCTTCTTCTTCTTCTTCTTCTTCTTCTTCTTCTTCTTCTTCTTCTTCTTCTTCTTCTTCTTCTTCTTCTTCTTCTTCTTCTTCTTCTTCTTCTTCTTCTTCTTCTTCTTCTTC…	non-genic		na	na	na	na	na	na	na	na	na	na
752	CSSssr040722	Scaffold509	TCT	3	22	3220321	3220386	66	GCAACACTCTAGTCCAAATAAGCC	59.9	ACAATGAAATCTGGCACCATGC	60.09	241	Scaffold509:3220321-3220386|motif:TCT	GACAAACTTGTTATGCAACACTCTAGTCCAAATAAGCCTCTTCTTCTTCTTCTTCTGAGCAGAAGATTCCTCATTAGAATGAGTGTTTGTTTCATCATCATCTTCTTCTTCTTCTTCTTCTTCTTCTTCTTCTTCTTCTTCTTCTTCTTCTTCTTCTTCTTCTTCTTCCTCATTGCTCTTTTCTCTCTGCCTCTTTGAAGATGGAATTGGGGGGTTTTGATCTGTTCCTGTTTGCATGGTGCCAGATTTCATTGTATTAAATAGAT	non-genic		na	na	na	na	na	na	na	na	na	na
753	CSSssr040805	Scaffold510	AAT	3	19	184739	184795	57	na	na	na	na	na	Scaffold510:184739-184795|motif:AAT	ATTTGGGGCTAAATTAATAGAAATATGGAATTATAATACTAGTTGGGCCAAATTAAAGTTAAAGATAGTAAATAAATAAATATAAAAGTCAGAGTAAATAAATAATAATAATAATAATAATAATAATAATAATAATAATAATAATAATAATAATAATGGGTGTGGTAGTAAAATAAATAATTAATTTTCGGTTGGTATACGATAGAGTGTAATTTAATTAGGAATTAATTTATTTATATAGTTATATTAGAAAACTG	non-genic		na	na	na	na	na	na	na	na	na	na
754	CSSssr040890	Scaffold513	AAT	3	19	294458	294514	57	TGGTGAGAACTGACACGTCG	59.97	CATTGGACCTAATGTCTTATACCTTCC	59.34	181	Scaffold513:294458-294514|motif:AAT	TTTATTAGTGAGACATTCACCACTTGTGAAATAGTTTGGTGAGAACTGACACGTCGGCGTCACTTTGCCATGTGTTGGTACTTAAAAATATATCCCCACAAATAATAATAATAATAATAATAATAATAATAATAATAATAATAATAATAATAATAATATGAGTAGAAAATTCGTTATAAATCTAATTTAAGGAAGGTATAAGACATTAGGTCCAATGGATATTTTTTTTATTAGTGAGACATCCACCACTTGTGAAA	non-genic		na	na	na	na	na	na	na	na	na	na
755	CSSssr040919	Scaffold513	ATA	3	21	864185	864247	63	na	na	na	na	na	Scaffold513:864185-864247|motif:ATA	GTATTTTAAAACTGATTAGTTAACTTTCCTTTTCGAATTTGTAAATTTAAATTTATAAATGAACTAATTAACTTTCCTTTTGAAATATGTAAATCAAGACATAATAATAATAATAATAATAATAATAATAATAATAATAATAATAATAATAATAATAATAATAAATAGGGTAAATTACAAACACACCCCCTGAGATTTACTTAAATTACAAATTACCCCCTGTGATTTTAGAAATTACATTATGTCCCCTAAGGTTTTTAATT	non-genic		na	na	na	na	na	na	na	na	na	na
756	CSSssr040947	Scaffold513	ACC	3	93	1202433	1202711	279	na	na	na	na	na	Scaffold513:1202433-1202711|motif:ACC	AGCAACAGGGTCAGGATAATGCCTTCGAGACGCGCGCTTTGATGCAAGCCTTGTTTGCCCAACATTTCCCACCACCACCACCACCACCGGCTTCTCCGTAACCACCACCACCACCACCACCACCACCACCACCACCACCACCACCACCACCACCACCACCACCACCACCACCACCACCACCACCACCACCACCACCACCACCACCACCACCACCACCACCACCACCACCACCACCACCACCACCACCACCACCACCACCACCACCACCACCACCACCACCACCACCACCACCACCACCACCACCACCACCACCACCACCACCACCACCACCACCACCACCACCACCACCACCACCACCACCACCACCACCACCACCACCGTTTAATTTTTTTTGTAGAA…	non-genic		na	na	na	na	na	na	na	na	na	na
757	CSSssr040967	Scaffold514	AAAT	4	99	99360	99755	396	na	na	na	na	na	Scaffold514:99360-99755|motif:AAAT	AAACAATACAGTAGGTCTTTCTTACTACGAATAATTTCTCCACTAACTATAGATTCAAAACTTCATACAATATGGGGATCAGATTTTCTTCCCAATCTAAAAATAAATAAATAAATAAATAAATAAATAAATAAATAAATAAATAAATAAATAAATAAATAAATAAATAAATAAATAAATAAATAAATAAATAAATAAATAAATAAATAAATAAATAAATAAATAAATAAATAAATAAATAAATAAATAAATAAATAAATAAATAAATAAATAAATAAATAAATAAATAAATAAATAAATAAATAAATAAATAAATAAATAAATAAATAAATAAATAAATAAATAAATAAATAAATAAATAAATAAATAAATAAATAAATAAATAAATAAATAAATAAA…	non-genic		na	na	na	na	na	na	na	na	na	na
758	CSSssr040969	Scaffold514	AAT	3	20	99792	99851	60	na	na	na	na	na	Scaffold514:99792-99851|motif:AAT	AAATAAATAAATAAATAAATAAATAAATAAATAAATAAATAAATAAATAAATAAATAAATAAATACTCACAAAAATAAATAAATAAATAAATAAATAAATAATAATAATAATAATAATAATAATAATAATAATAATAATAATAATAATAATAATAATAATGGAATTCAATGTAGTCCAAAATAGTGTAATAAACTCTTATTGTAATATACCTGGGGAATTTTTTCATGTCTGATGGGAGTGGGAAGGGTTGGACTTAAAG	non-genic		na	na	na	na	na	na	na	na	na	na
759	CSSssr040994	Scaffold516	TAA	3	20	294079	294138	60	GCTATATTTACATTGGGCTGTACTTGG	60.31	TAGCATTCGGGCTACTGACC	59.25	194	Scaffold516:294079-294138|motif:TAA	GATATTTTCTAAAATGCTATATTTACATTGGGCTGTACTTGGTTTTTATTTTCTTTTCTTTAATCTTTTGTAAATATAGATATATATATAAAAAATGATGTAATAATAATAATAATAATAATAATAATAATAATAATAATAATAATAATAATAATAATAAAAATGTTGTATTTGTTAATTGTTGTTTTTGGTCAGTAGCCCGAATGCTATAAACTACGTTGGGTTTTATTACCTGGGGAATTCTAAAGTGGCAACTTTAT	non-genic		na	na	na	na	na	na	na	na	na	na
760	CSSssr040995	Scaffold516	TTA	3	19	294826	294882	57	na	na	na	na	na	Scaffold516:294826-294882|motif:TTA	GAGCGGCCCGAATTAGGCGCTCGAGCGGCCCCATGTGGCGCACGAGCGGCCCAGCATTCAAAAAAAAAAAAAATTTTAAATTGCAAATTTTGTTTTGTTTTTATTATTATTATTATTATTATTATTATTATTATTATTATTATTATTATTATTATTATTTTCTTTCTTCTTACTTATTTAAACAAATGTATATTTATTTTATTTTATTTATTTATTTACAAATTTTATTCCTTATTTATTTACATATGAAAAAATAA	non-genic		na	na	na	na	na	na	na	na	na	na
761	CSSssr041027	Scaffold516	ATT	3	18	666899	666952	54	TTGACCACTCGTACATTCTGC	58.32	AAAGGACAGAGATGCGGACC	59.75	198	Scaffold516:666899-666952|motif:ATT	TACTTTCTGTTGTTATGGACATATTTTCTAACCTGAGAAAATGTTCATGTTTGACCACTCGTACATTCTGCAGTTCATTAATTTTAAAATAGTAGCCTGAATTATTATTATTATTATTATTATTATTATTATTATTATTATTATTATTATTATTTTGCTTGGAGAACTAATTGCTGGACACTTATTATTTTTGTTTTTGATTTTGGTGCAGTTAGTTAGATGGTTCCTGGTCCGCATCTCTGTCCTTTATGGTG	non-genic		na	na	na	na	na	na	na	na	na	na
762	CSSssr041031	Scaffold516	TC	2	25	682994	683043	50	AACACATGACACTCCAACTACG	58.61	GAAAGAAAGAGTGAGCCGTCG	59.28	152	Scaffold516:682994-683043|motif:TC	AATAGTAATTGATCGGTCATCATTTTTATCTAATTATGTTGTTGTGTTGCCATTACCTCAAACATTATCACTAACAAAAACACATGACACTCCAACTACGTCTCTCTCTCTCTCTCTCTCTCTCTCTCTCTCTCTCTCTCTCTCTCTCTCACACACACACATTATCTTCAATGTTAATGTTACCTGAAATGTTGTTGATATGACTATCTCGACGGCTCACTCTTTCTTTCCTTGTTATTATTAGTGAATT	non-genic		na	na	na	na	na	na	na	na	na	na
763	CSSssr041075	Scaffold516	ACATTC	6	9	1240746	1240799	54	GCTTGTGGTTGTGTTATTTGATGC	59.85	TCCAAATGTTGACTCTACATGATAACG	59.72	208	Scaffold516:1240746-1240799|motif:ACATTC	GTTTATATTCAAATAAAAGTTAAGGCTTGTGGTTGTGTTATTTGATGCAATACTGTTGTGAACCTTAACATTACCTTTATCACAACGTCATCTAATGTGAACATTCACATTCACATTCACATTCACATTCACATTCACATTCACATTCACATTCACATCATCTGATGTAAACATTCATATTCATGTCATCTAATGTGAACATTTACGTTATCATGTAGAGTCAACATTTGGATACATGTGAACTATTAAAACAT	non-genic		na	na	na	na	na	na	na	na	na	na
764	CSSssr041099	Scaffold516	TAA	3	51	1478513	1478665	153	na	na	na	na	na	Scaffold516:1478513-1478665|motif:TAA	GAACATGTTATTGATTTGTTGAAGTTGTAAGACCTATGCTATTCTATTTAGTTGCTATCACTCAATCATTTTGTTTATATGTGCCTATCTATATATTGTTTAATAATAATAATAATAATAATAATAATAATAATAATAATAATAATAATAATAATAATAATAATAATAATAATAATAATAATAATAATAATAATAATAATAATAATAATAATAATAATAATAATAATAATAATAATAATAATAATAATAATAATTACACACTAATTTATATAATTTTTTAATACACATTTTTTCATAAAAAATTAACCCAAACAACCATATTTTTTTCCTCAACTTTTTAGTCCAAAAAGCAA	genic	TEA006848.1	RS193_ARATH40S ribosomal protein S19-3 OS=Arabidopsis thaliana OX=3702 GN=RPS19C PE=2 SV=1	507	3.68105e-72	87.74	P:GO:0000028; F:GO:0003735; P:GO:0006412; C:GO:0022627	P:ribosomal small subunit assembly; F:structural constituent of ribosome; P:translation; C:cytosolic small ribosomal subunit	na	na	F:GO:0003735; C:GO:0005840; P:GO:0006412	F:structural constituent of ribosome; C:ribosome; P:translation
765	CSSssr041130	Scaffold516	TC	2	33	1770464	1770529	66	TGCTTAAGTTTCCAAGTCAAAACC	58.34	CTCCCTCATCTCCCTTGAGC	59.24	181	Scaffold516:1770464-1770529|motif:TC	TTGTGTTCTAGATGTTCAATTGCTTAAGTTTCCAAGTCAAAACCTTCAATTCTCTACAATTCTTCTTCCTTTCCTTGAATTCAAACTCTCTCTAGGTTTTTCTCTCTCTCTCTCTCTCTCTCTCTCTCTCTCTCTCTCTCTCTCTCTCTCTCTCTCTCTCTCTCTCTTCACGTTTTGTTGAGCTCAAGGGAGATGAGGGAGAATAAAACATGAGTGAATTCTAAAATCAATTAGCCTTATATAGGCTTAATTAATGAGACTTAATT	non-genic		na	na	na	na	na	na	na	na	na	na
766	CSSssr041242	Scaffold520	TTC	3	30	38521	38610	90	na	na	na	na	na	Scaffold520:38521-38610|motif:TTC	AATTTTTTTTATAGATAAATAAATAGTTGTGAGAGAAAAAAAAAATGATTGATTGATTGATGTATAGAATATGACATTTTATCTTAATAACTATTTTAATTTCTTCTTCTTCTTCTTCTTCTTCTTCTTCTTCTTCTTCTTCTTCTTCTTCTTCTTCTTCTTCTTCTTCTTCTTCTTCTTCTTCTTCTTCTNNNNNNNNNNNNNNNNNNNNNNNNNTGGGAATGTGTGAAGGTATTCTTTGAAATGAGTTTGTTACTATAATCTATTTTGCTTTTTTCCTGTGTTGGCAT	genic	TEA028025.1	SD113_ARATHG-type lectin S-receptor-like serine/threonine-protein kinase SD1-13 OS=Arabidopsis thaliana OX=3702 GN=SD113 PE=1 SV=2	1803	1.10015e-30	66.68	na	na	na	na	no GO terms	no GO terms
767	CSSssr041247	Scaffold520	CT	2	26	57869	57920	52	na	na	na	na	na	Scaffold520:57869-57920|motif:CT	TCTGAAATATTTTGTCCAAAAGGACAAATTCAAACAAAATGACAAAAATACCTTATATATATATATATATATATACACGAATTAGAACATGAAAATCAAACTCTCTCTCTCTCTCTCTCTCTCTCTCTCTCTCTCTCTCTCTCTCTCTCTCTTTTTCTCCCCGTCCCCTGCGTCGCCGTCGACGCCCACCGCCTCGCCTCGCCTCGCCTTGCCTTGCCGTCACCACCACCAGCCTTACCACCACATTCACTG	non-genic		na	na	na	na	na	na	na	na	na	na
768	CSSssr041292	Scaffold520	CA	2	25	608389	608438	50	ACAATTCCACACTTCTAACCCC	58.24	TGGGTTTTGAATTCAGGTGTGG	59.3	183	Scaffold520:608389-608438|motif:CA	TTTTACAATTCCACACTTCTAACCCCTAAAATCAATGTTTGGCTTTCATAAACAAGTTGATCAACTCTCTCTCTCTCTCTCTCTCTCTCTCTCTCTCTCTCACACACACACACACACACACACACACACACACACACACACACACACACACCAGTTCCCTAATGTCCACACCTGAATTCAAAACCCATATGAACACAATTAGCCCTAGCATTAGTACATAAAGAAACAATTTCAATTAAACTTGAAACAA	genic	TEA028029.1	PUB35_ARATHU-box domain-containing protein 35 OS=Arabidopsis thaliana OX=3702 GN=PUB35 PE=2 SV=2	2394	0	68.42	na	na	na	na	F:GO:0004672; F:GO:0004842; F:GO:0005524; P:GO:0006468; P:GO:0016567	F:protein kinase activity; F:ubiquitin-protein transferase activity; F:ATP binding; P:protein phosphorylation; P:protein ubiquitination
769	CSSssr041307	Scaffold520	AAT	3	26	760893	760970	78	na	na	na	na	na	Scaffold520:760893-760970|motif:AAT	AGCTAATACTAATGCAAATTATTAGATTATAATGTTGCAGACAAAGTTGAATTCGATTTGGAGGACTTTGAACTTGGTAAAACAACAACAACAACAACAAAATAATAATAATAATAATAATAATAATAATAATAATAATAATAATAATAATAATAATAATAATAATAATAATAATAATAAAAAATTGGGACATTGTACTTAAAAAACCTATCAACATTTTTCTTATATAATAGATATTATTTAAACAAATATTATCTTAGAGTTGTTTTAGGAATATA	non-genic		na	na	na	na	na	na	na	na	na	na
770	CSSssr041312	Scaffold520	TTG	3	21	773644	773706	63	na	na	na	na	na	Scaffold520:773644-773706|motif:TTG	TGCAAAATAGTAGCTTGGAACAACTCTGGAAGAGAACCAAGGTATGATTCAATTTTTTTTAATCCTGTTTTTGTTGATTTTATTATTATTATTATTATTATTGTTGTTGTTGTTGTTGTTGTTGTTGTTGTTGTTGTTGTTGTTGTTGTTGTTGTTGTTGTTGTTATTATTATTATTTATTTATTTATTTATTTATTTATTTTTGGGATCCATATGAATTCTTGTAGTGACTGATTTCTTACTTTTTTGTGACAGTTGCTCAG	non-genic		na	na	na	na	na	na	na	na	na	na
771	CSSssr041315	Scaffold520	TTA	3	290	789637	790506	870	na	na	na	na	na	Scaffold520:789637-790506|motif:TTA	CCTCTAAATCGGATATTGTTTGGGAGGAGATAGGGGATGGACTCCGTTGATACAACACTAAAATGTGTATCATTTTGGAAGTATGAAGTGTTTTTTGTGTTTATTATTATTATTATTATTATTATTATTATTATTATTATTATTATTATTATTATTATTATTATTATTATTATTATTATTATTATTATTATTATTATTATTATTATTATTATTATTATTATTATTATTATTATTATTATTATTATTATTATTATTATTATTATTATTATTATTATTATTATTATTATTATTATTATTATTATTATTATTATTATTATTATTATTATTATTATTATTATTATTATTATTATTATTATTATTATTATTATTATTATTATTATTATTATTATTATTATTATT…	non-genic		na	na	na	na	na	na	na	na	na	na
772	CSSssr041316	Scaffold520	TTA	3	18	790528	790581	54	na	na	na	na	na	Scaffold520:790528-790581|motif:TTA	ATTATTATTATTATTATTATTATTATTATTATTATTATTATTATTATTATTATTATTATTATTATTATTATTATTATTATTTGTTGATTTTTTTTATTTTTTATTATTATTATTATTATTATTATTATTATTATTATTATTATTATTATTATTATTTATTATTATTATTTTTTGGGATCCATATGAATTATTGTAGTGATCGATTTCTTACTTTTTTATGACAGCTGCTCAGATCATTGAAAATCCTTGATCTC	non-genic		na	na	na	na	na	na	na	na	na	na
773	CSSssr041322	Scaffold520	TG	2	253	823771	824276	506	na	na	na	na	na	Scaffold520:823771-824276|motif:TG	TCAGGAGACTCTGAAAGTATAATTAGACAACTATATCTAGTCCTAGACCAATTGATGGATCAACCGGTATACATACAAGTTGATCCTGACAATGTAGCATTGTGTGTGTGTGTGTGTGTGTGTGTGTGTGTGTGTGTGTGTGTGTGTGTGTGTGTGTGTGTGTGTGTGTGTGTGTGTGTGTGTGTGTGTGTGTGTGTGTGTGTGTGTGTGTGTGTGTGTGTGTGTGTGTGTGTGTGTGTGTGTGTGTGTGTGTGTGTGTGTGTGTGTGTGTGTGTGTGTGTGTGTGTGTGTGTGTGTGTGTGTGTGTGTGTGTGTGTGTGTGTGTGTGTGTGTGTGTGTGTGTGTGTGTGTGTGTGTGTGTGTGTGTGTGTGTGTGTGTGTGTGTGTGTGTGTGTGTGT…	non-genic		na	na	na	na	na	na	na	na	na	na
774	CSSssr041390	Scaffold520	CTT	3	20	1636203	1636262	60	TCCAGTTCATCATCAGCCCC	59.45	AGAGGGCAGGGAGGATAAGG	60.1	174	Scaffold520:1636203-1636262|motif:CTT	AGCCTTTTCCCACCTCCCGCTGCCAACCCCAGCCCCTTTCCAGTTCATCATCAGCCCCTAAACCCTATTTTTACCAACCTGCAAGCAGCCACTTCCCTCCCTTCTTCTTCTTCTTCTTCTTCTTCTTCTTCTTCTTCTTCTTCTTCTTCTTCTTCTTCTTCCTCCTCTCCTCCTCTACCATCGCAATCCATTCCTTATCCTCCCTGCCCTCTTTTGAATTTTTCTGATTGGGGGTGAAATAGGAATAGACGACGATGACT	non-genic		na	na	na	na	na	na	na	na	na	na
775	CSSssr041420	Scaffold520	TC	2	27	2065741	2065794	54	TCCAAAGTTTTTCGGAAGGATTACC	59.76	AAAAAGAGAAGTAGAGGTAGCAGC	58.52	122	Scaffold520:2065741-2065794|motif:TC	ATTAATGAAGTGAAGCTTCTGTAGGTCTCTTTCTATAAATCGCATATCAGGAACAATTCCAAAGTTTTTCGGAAGGATTACCAGTCTCTATTTTGTGTATTCTCTCTCTCTCTCTCTCTCTCTCTCTCTCTCTCTCTCTCTCTCTCTCTCTCTCAGCTGCTACCTCTACTTCTCTTTTTCCTTAAGTTTATAACCCAAACATTTATTATATAACCTAAACACTTGTGATATATCCTAATAGTTATTATATTATA	non-genic		na	na	na	na	na	na	na	na	na	na
776	CSSssr041443	Scaffold522	AAT	3	187	83131	83691	561	na	na	na	na	na	Scaffold522:83131-83691|motif:AAT	AAATCTTTACTTATGAAATTTTAATGTGTTATAGTGTGTTTCTATACCTAATAATAATAATAATAATAATAATAATAATAATAAAATCATACAAAGATGCAATAATAATAATAATAATAATAATAATAATAATAATAATAATAATAATAATAATAATAATAATAATAATAATAATAATAATAATAATAATAATAATAATAATAATAATAATAATAATAATAATAATAATAATAATAATAATAATAATAATAATAATAATAATAATAATAATAATAATAATAATAATAATAATAATAATAATAATAATAATAATAATAATAATAATAATAATAATAATAATAATAATAATAATAATAATAATAATAATAATAATAATAATAATAATAATAATAATAATAA…	non-genic		na	na	na	na	na	na	na	na	na	na
777	CSSssr041532	Scaffold522	TTC	3	21	1122897	1122959	63	TGGTATGCTGAAAGTTGTCCG	58.58	ACAACACCAAATCCATCGCC	59.11	226	Scaffold522:1122897-1122959|motif:TTC	CATATAATGGGTGATTTTGGTATGCTGAAAGTTGTCCGAAAACTAATTTTGAAAATTTCAAAACATTCATCTTTTGTTTCTTTCTTCTTTATCTTCCTCATTCTTCTTCTTCTTCTTCTTCTTCTTCTTCTTCTTCTTCTTCTTCTTCTTCTTCTTCTTCTTCATTTATAACATGATGTGGAACATGGTTCTAGGTGGTAACGGAACTGGTAATGGTGGTGGTGGCGATGGATTTGGTGTTGTAAGGTGGTGGTGATGGTAAT	non-genic		na	na	na	na	na	na	na	na	na	na
778	CSSssr041608	Scaffold522	CGGCGT	6	35	2293211	2293420	210	TTGGAAAACCACACACGACG	59.27	TTCCTCAACTGACCAGCACC	59.89	293	Scaffold522:2293211-2293420|motif:CGGCGT	AAAGCCACAGTTAAGGGGGGTGATATCCGAGGCCGATGTTGGAAAACCACACACGACGCGTTGAAAGGGCGACGTGTGTGGTTGGCACTGGAGCAAGCAGCGGCGTCGGCGTCGGCGTCGGCGTCGGCGTCGGCGTCGGCGTCGGCGTCGGCGTCGGCGTCGGCGTCGGCGTCGGCGTCGGCGTCGGCGTCGGCGTCGGCGTCGGCGTCGGCGTCGGCGTCGGCGTCGGCGTCGGCGTCGGCGTCGGCGTCGGCGTCGGCGTCGGCGTCGGCGTCGGCGTCGGCGTCGGCGTCGGCGTCGGCGTCGGCGTCGGTGCTGGTCAGTTGAGGAAGGCAATGGCAGTAGGACTACAGAAGAGGCTGGTGTTGGCTTGACGACGTTGTCACGACACCGATGATA…	non-genic		na	na	na	na	na	na	na	na	na	na
779	CSSssr041614	Scaffold522	CT	2	26	2310024	2310075	52	CCTCTTAAGCAATTTCGGTGTCC	59.87	AGAACCCAAGACATGAAAGAAAGC	59.72	161	Scaffold522:2310024-2310075|motif:CT	CCTTAAAATGAGTTGTTTCTTCACTTCATCAATTGATGATGTCAACCTCTTAAGCAATTTCGGTGTCCAAATAGTGCACAATATCAATATCAATATGATACTCTCTCTCTCTCTCTCTCTCTCTCTCTCTCTCTCTCTCTCTCTCTCTCTCTCATGTTTTTGTGTTTTTGTGGGTATGCTATGCTTTCTTTCATGTCTTGGGTTCTGTCAATTGATTTGATAAACAATTTCATCAATATTTTAACAATGTCT	non-genic		na	na	na	na	na	na	na	na	na	na
780	CSSssr041622	Scaffold522	TTA	3	18	2458968	2459021	54	AGTTCCCAAGCAATAAACAAGGC	59.99	GGTTCAAACTTTGCATGGTTGG	59.13	168	Scaffold522:2458968-2459021|motif:TTA	AAAAAATGCATCCTTTCCTCTAAAGGAATTCCCAGATGAGCAAAACAAAGTAGTTCCCAAGCAATAAACAAGGCAATTTTTGATGGATGATTGAAGTTTCTTATTATTATTATTATTATTATTATTATTATTATTATTATTATTATTATTATTAGACTATGTTTTCATGCTCTAAAATGATTTGAAAAGTTTTTGTACCAACCATGCAAAGTTTGAACCACTAAGGTGGAAGTTTGAACTTTAAAAATAATTTT	non-genic		na	na	na	na	na	na	na	na	na	na
781	CSSssr041652	Scaffold523	AAT	3	21	337050	337112	63	na	na	na	na	na	Scaffold523:337050-337112|motif:AAT	TGTAACTCCCATAAGTTTCACCAACCATCACTTTTAATAGAAAAATAATGTTTATTTCTATTTGATTTTAGCAAAAGTCACTTATTAACTATTTAAGCGAAATAATAATAATAATAATAATAATAATAATAATAATAATAATAATAATAATAATAATAATAATTTGTTAAATTAAAAGAAAAAATACAGAATCCACCATGTTTGGAAATTATTAAAAAAAAATTATTCATTTTTCAATATTTTTATTGTTTGTTAAAGAAAAT	non-genic		na	na	na	na	na	na	na	na	na	na
782	CSSssr041689	Scaffold523	TAA	3	19	1071754	1071810	57	na	na	na	na	na	Scaffold523:1071754-1071810|motif:TAA	TAGGGAAAATATATAATTTATTATATATTATTATGTGTAATTTTATAAAATAATATTATTAAAAATTCAGGGGTCAAAGTATAAATAAATAAATAAATAATAATAATAATAATAATAATAATAATAATAATAATAATAATAATAATAATAATAATAATGGATGTGGTAATAAAATAAATAAATAATTTTCTGTTGGTATATAATAAAATATAATTTAATTATAGATTAATTTATTTATATAGTTATATTAAAAAATT	non-genic		na	na	na	na	na	na	na	na	na	na
783	CSSssr041779	Scaffold527	TC	2	25	320186	320235	50	TGAAAAATACGTGTTTTGAAAACGC	58.54	GTGTGTGAGAGAGAGAGAGTGG	59.51	187	Scaffold527:320186-320235|motif:TC	TCGCATCAATTAATAAAACGAAATTGAAAAATACGTGTTTTGAAAACGCGTTTTCAATAAAAAAAAAATAATTAATTTTACACTAACACTCACTCTTCTTTCTCTCTCTCTCTCTCTCTCTCTCTCTCTCTCTCTCTCTCTCTCTCTCTCACATACACTTACACTCACATCACTCGCACTCATATCATTCCACTCTCTCTCTCTCACACACACTTCTACACACATTTATAATAAATAAATAAAAATAAAA	non-genic		na	na	na	na	na	na	na	na	na	na
784	CSSssr041813	Scaffold527	AC	2	83	546580	546745	166	na	na	na	na	na	Scaffold527:546580-546745|motif:AC	GCTCGTACGTCACTGTCGATCCTCCTCTCTCACCGCTGCTATTGGTTAGAGTTTTTCATCTCTCTCTCTCTCTCTTTCTCTCTCTCTCTCTCTCTCTCTCACACACACACACACACACACACACACACACACACACACACACACACACACACACACACACACACACACACACACACACACACACACACACACACACACACACACACACACACACACACACACACACACACACACACACACACACACACACACACACACACACACACATATATATATATATATATATATATCTGTGTGTATATCAAGGGATTTCGACCTCTATTTTTTTTTTTTTGAAATATGTTTGAATTGGATGTTTATAGATTT	non-genic		na	na	na	na	na	na	na	na	na	na
785	CSSssr041979	Scaffold529	TC	2	25	595595	595644	50	na	na	na	na	na	Scaffold529:595595-595644|motif:TC	NNNNNNNNNNNNNNNNNNNNNNNNNNNNNNNNNNNNNNNNNNNNNNNNNNNNNNNNNNNNNNNNNNNNNNNNNNNNNNNNNNNNNNNNNNNNNNNNNNNNTCTCTCTCTCTCTCTCTCTCTCTCTCTCTCTCTCTCTCTCTCTCTCTCTCGTCTTCTAAGCTTGAGGTAGGGATTCTCTATACTCTTGTTTAAGTTTTACCTTAGTTATTTTCTATTTCAAAGGATTATAGTGGTTTGGGTTGTTTTGGT	non-genic		na	na	na	na	na	na	na	na	na	na
786	CSSssr041982	Scaffold529	TTA	3	17	610872	610922	51	AGGTCATCTTTCTTTGTTTGAGCC	59.72	TCCTCCCAAAATAAGAGATGAAATTCG	59.72	170	Scaffold529:610872-610922|motif:TTA	AACATTGAAATCATTATTTTTATGCCATTTTGTCCTTGTAATATATGGATCATGTTATATTTTGATAAATGATTTTAGGTCATCTTTCTTTGTTTGAGCCTTATTATTATTATTATTATTATTATTATTATTATTATTATTATTATTATTATATATTCAATTACCACTTGTTAGAAAAACTTTTTATCCATTTAGTCATTTCTTCCGATGTCTCGATAACGAATTTCATCTCTTATTTTGGGAGGAAGCTA	non-genic		na	na	na	na	na	na	na	na	na	na
787	CSSssr041983	Scaffold529	GGAGGT	6	62	623910	624281	372	na	na	na	na	na	Scaffold529:623910-624281|motif:GGAGGT	ATCTAATCCACCACGGAACTGTGGTGGTTTCATTTTCTTGAACTCTTCGGTGAGAGCTATGATTCGATCATCATTTTGATTATCTGGCACAGGAGGTGCCGGAGGTGGAGGTGGAGGTGGAGGTGGAGGTGGAGGTGGAGGTGGAGGTGGAGGTGGAGGTGGAGGTGGAGGTGGAGGTGGAGGTGGAGGTGGAGGTGGAGGTGGAGGTGGAGGTGGAGGTGGAGGTGGAGGTGGAGGTGGAGGTGGAGGTGGAGGTGGAGGTGGAGGTGGAGGTGGAGGTGGAGGTGGAGGTGGAGGTGGAGGTGGAGGTGGAGGTGGAGGTGGAGGTGGAGGTGGAGGTGGAGGTGGAGGTGGAGGTGGAGGTGGAGGTGGAGGTGGAGGTGGAGGTGGAGGTGGAGG…	non-genic		na	na	na	na	na	na	na	na	na	na
788	CSSssr041989	Scaffold529	TG	2	34	666525	666592	68	CTCTGATTTGAGACCCACATGTGG	61.4	CATGAAGTATTGACCACATCCTTCC	59.7	175	Scaffold529:666525-666592|motif:TG	TTTTCAATTTCCAATATTGAGGTAAGAGTGTCTTTAACCTGTTATATCTCTGATTTGAGACCCACATGTGGTAATATCATTAGATATTCATCCTTTTATATGTGTGTGTGTGTGTGTGTGTGTGTGTGTGTGTGTGTGTGTGTGTGTGTGTGTGTGTGTGTGTGTGTGTATGGATTGTGTTGGTTAATAAATGATTTGGAAGGATGTGGTCAATACTTCATGATTTTGGATGGAATGATGTCATTTATTAATGATTTTCATTGTTGAT	non-genic		na	na	na	na	na	na	na	na	na	na
789	CSSssr042013	Scaffold529	TG	2	28	931428	931483	56	GTCCAACAAAGCAATTGACGC	59.21	TCTCACACACACACACAAACC	58.92	151	Scaffold529:931428-931483|motif:TG	GTGGATCCTACACATTAACAACGTAGTTTTCTGTAACATGTGTCAATAAATAGAGTGGATCCTACACATTGACAATGTGGTCCAACAAAGCAATTGACGCTGTGTGTGTGTGTGTGTGTGTGTGTGTGTGTGTGTGTGTGTGTGTGTGTGTGTGTGAGAGTTTCCTGTTTTGAGAGAGAGAGAGAGAGAGAGAGAGAGAGAATTAAATTGGTTTGTGTGTGTGTGTGAGAGAGACAATTAAGGCTTCGTTTGGGAA	non-genic		na	na	na	na	na	na	na	na	na	na
790	CSSssr042128	Scaffold533	TTA	3	317	1034083	1035033	951	na	na	na	na	na	Scaffold533:1034083-1035033|motif:TTA	GAACGGTAACACAAACTGAAGCAACAGTGTTGTCATCTGTTGCGCTGCTAGGAATGGCAATGGGGCCGGGCGGGGCTGGGGATCACACTCCCCGTCCCCGTTATTATTATTATTATTATTATTATTATTATTATTATTATTATTATTATTATTATTATTATTATTATTATTATTATTATTATTATTATTATTATTATTATTATTATTATTATTATTATTATTATTATTATTATTATTATTATTATTATTATTATTATTATTATTATTATTATTATTATTATTATTATTATTATTATTATTATTATTATTATTATTATTATTATTATTATTATTATTATTATTATTATTATTATTATTATTATTATTATTATTATTATTATTATTATTATTATTATTATT…	non-genic		na	na	na	na	na	na	na	na	na	na
791	CSSssr042174	Scaffold535	CTC	3	67	112348	112548	201	TAATCAGTGGCGGTCTCAGC	59.82	GAAATGGGTATTCAGGGATTGGG	59.1	296	Scaffold535:112348-112548|motif:CTC	GTCGCTCGCCATCGACAACTCCATTGGGACGGAGCTCAAATATGGCCTCCTCAGCTTCACTTCCCATAATCAGTGGCGGTCTCAGCATCTCTACATCGCTCTCCTCCTCCTCCTCCTCCTCCTCCTCCTCCTCCTCCTCCTCCTCCTCCTCCTCCTCCTCCTCCTCCTCCTCCTCCTCCTCCTCCTCCTCCTCCTCCTCCTCCTCCTCCTCCTCCTCCTCCTCCTCCTCCTCCTCCTCCTCCTCCTCCTCCTCCTCCTCCTCCTCCTCCTCCTCCTCCTCCTCCTCCTCCTCCTCCTCCTCTATCAATCACTCTTCAACAGTCTTCAAGTAAGTTCAATCCCAATCCCTGAATACCCATTTCTTCTATTTATTATCCTTTTTGAGGATTTGTGTGTTCT…	genic	TEA026408.1	LCB1_ARATHLong chain base biosynthesis protein 1 OS=Arabidopsis thaliana OX=3702 GN=LCB1 PE=1 SV=1	1470	0	80.8	F:GO:0004758; C:GO:0005789; P:GO:0006665; P:GO:0009058; C:GO:0016021; F:GO:0030170	F:serine C-palmitoyltransferase activity; C:endoplasmic reticulum membrane; P:sphingolipid metabolic process; P:biosynthetic process; C:integral component of membrane; F:pyridoxal phosphate binding	EC:2.3.1.50	Serine C-palmitoyltransferase	F:GO:0003824; P:GO:0009058; F:GO:0030170	F:catalytic activity; P:biosynthetic process; F:pyridoxal phosphate binding
792	CSSssr042309	Scaffold535	TTTTCT	6	70	1968012	1968431	420	na	na	na	na	na	Scaffold535:1968012-1968431|motif:TTTTCT	ACGTTTTCACCGGGAGAGGGCCACCGGACTGAGAATTGTTTGCCTTTGAGACAACATTTGAAGAACTGGTTGCGGCGGGCATCTGGACATCTCTCTCTCCTTTTCTTTTTCTTTTTCTTTTTCTTTTTCTTTTTCTTTTTCTTTTTCTTTTTCTTTTTCTTTTTCTTTTTCTTTTTCTTTTTCTTTTTCTTTTTCTTTTTCTTTTTCTTTTTCTTTTTCTTTTTCTTTTTCTTTTTCTTTTTCTTTTTCTTTTTCTTTTTCTTTTTCTTTTTCTTTTTCTTTTTCTTTTTCTTTTTCTTTTTCTTTTTCTTTTTCTTTTTCTTTTTCTTTTTCTTTTTCTTTTTCTTTTTCTTTTTCTTTTTCTTTTTCTTTTTCTTTTTCTTTTTCTTTTTCTTTTTC…	non-genic		na	na	na	na	na	na	na	na	na	na
793	CSSssr042344	Scaffold539	AAT	3	17	54724	54774	51	GCACATACCACAGAGGAAAAGC	59.84	GTGCATACCTCCCTATGACCG	60	161	Scaffold539:54724-54774|motif:AAT	ACAAAATAAATATAAACCAAACACTTTCCCCCTAACTTAATTGACATTGTCCTCAATGGCACATACCACAGAGGAAAAGCAAAATTAGTTAAAGAGAGAAAATAATAATAATAATAATAATAATAATAATAATAATAATAATAATAATAATACAAAGAAGAAAAAAAGATTAGTAAAAGAATCTACCCTTATCTTACTCGGTCATAGGGAGGTATGCACTCCAAAGTTTTTCAGTCGGCTGAAAAGTGCCC	non-genic		na	na	na	na	na	na	na	na	na	na
794	CSSssr042366	Scaffold539	TAT	3	18	369279	369332	54	ACCCTAATGAGGTGAATAGCATCC	59.96	TGGTTGCTGAGAAATTGGAGG	58.48	236	Scaffold539:369279-369332|motif:TAT	TAGGATTTCTAACCCTAATGAGGTGAATAGCATCCAAATTGAAGTGAATTGCAACGAAATTAAAGATATTTAAGCCTATTCATCTTTGAGAAATTAAAGATATTATTATTATTATTATTATTATTATTATTATTATTATTATTATTATTATTATTTAAGCCTACAGTAAATGCTTGGTTTTGCAACCAAAGCAAGAGAAGATTTTGATTTCATTTTCATTAGTTTTCCTCCAATTTCTCAGCAACCAAATTGAG	non-genic		na	na	na	na	na	na	na	na	na	na
795	CSSssr042405	Scaffold539	CT	2	26	882219	882270	52	GTTAAAAAGCTGCAACGTGGC	59.48	CGTGGTCTAAGACTTTAATGCTCG	59.73	215	Scaffold539:882219-882270|motif:CT	AAGCTTCGTACGAGCGGACAAAGTTAAAAAGCTGCAACGTGGCAACCTCTCTGCCTAGCATTTTTTAATCCTTTTTTTTCTACTTTTGCAGAGAGAGCTCCTCTCTCTCTCTCTCTCTCTCTCTCTCTCTCTCTCTCTCTCTCTCTCTCTCTCCACCATAACTACACATAAAAGCTAGATTAGGTGTTCTAGAGTGGAAATCATTCAAAAGTTCGAGCATTAAAGTCTTAGACCACGACAAAGGCTTTGATT	non-genic		na	na	na	na	na	na	na	na	na	na
796	CSSssr042454	Scaffold540	AAAAAT	6	32	68837	69028	192	na	na	na	na	na	Scaffold540:68837-69028|motif:AAAAAT	TACGTATAAAAAAGAAAAAGTAAAATATTTATGAGTTTGATGTGACATTATTTTATTAGTTATTTTAAGCTGTTTTATCTTTTTATAAATTTTAGTCCAAAAAAATAAAAATAAAAATAAAAATAAAAATAAAAATAAAAATAAAAATAAAAATAAAAATAAAAATAAAAATAAAAATAAAAATAAAAATAAAAATAAAAATAAAAATAAAAATAAAAATAAAAATAAAAATAAAAATAAAAATAAAAATAAAAATAAAAATAAAAATAAAAATAAAAATAAAAATAAAAATAAAAAACCTTTGCCAAACAAGACATTAGTTTAAAAAAAACCTCTTCTCCCATTATATTTATATGCGGCTACATCAGAAGAGTACATGCACCACATGATCA	non-genic		na	na	na	na	na	na	na	na	na	na
797	CSSssr042500	Scaffold540	GA	2	25	555260	555309	50	TGAGTTTAGATTTAGGGGTGAGACC	59.81	GCACCCACCTACCCTTTTCC	60.61	207	Scaffold540:555260-555309|motif:GA	AGGGTTTGAAATTAAAGATTGAGTTTAGATTTAGGGGTGAGACCATTAGAGAAACTATGGATGCATTAGGGTTTCAAAGAGAAACAGAGAGAGGATTCGTGAGAGAGAGAGAGAGAGAGAGAGAGAGAGAGAGAGAGAGAGAGAGAGAGAAAACTTGGGAAATTTATGAAGAAAATGAGAGCCTAAGAGATATAGAGAGAGAGAGAGGAAAAGGGTAGGTGGGTGCTCATCATCATCTACCTGTTGTTTG	genic	TEA009026.1	FRIP1_ARATHProtein FIP1 OS=Arabidopsis thaliana OX=3702 GN=FIP1 PE=1 SV=1	1368	1.29745e-63	69.95	na	na	na	na	no GO terms	no GO terms
798	CSSssr042539	Scaffold540	ATT	3	18	1202614	1202667	54	na	na	na	na	na	Scaffold540:1202614-1202667|motif:ATT	TATTTTAATATAATTATATAAATAAATTAATTCTTAATTAAATTACACTTTATTTTATACTAACAGAAAATTAATTATTTATTTTACTATCACACCCATCATTATTATTATTATTATTATTATTATTATTATTATTATTATTATTATTATTATTTATGTTTTGACCTCTAAACTTTTAATAATTATATTGTTTTACAAAATTACACATAATAATATATAATAAATTATATATTTTCCTAACTGTGATTAAATAA	non-genic		na	na	na	na	na	na	na	na	na	na
799	CSSssr042657	Scaffold546	ATT	3	17	940945	940995	51	CAGTACGGTCAACTCGTTGG	58.58	AGTCCAAGCTGTACTGTACTGG	59.44	219	Scaffold546:940945-940995|motif:ATT	GTACCAGTACGGTCAACTCGTTGGTTTGTATTAAAATATTGTGTAAATTAAATTTTTTATATTTTTAATTTATAAATAGTCATAATTTTTTAACTTTTTAATTATTATTATTATTATTATTATTATTATTATTATTATTATTATTATTATTTATTTATTTATTTTTTTTATCAAACTTTTTTTAATTAAAGATGAGTATCACCAGTACAGTACAGCTTGGACTTCAAAATAACCTGTCCATTATTTGTCTG	non-genic		na	na	na	na	na	na	na	na	na	na
800	CSSssr042692	Scaffold546	TG	2	35	1495728	1495797	70	TTTTCTCTCTCCAATTTCATTGTACG	58.19	TGTTGGAGTGTCTCTAATCCATGG	60.08	177	Scaffold546:1495728-1495797|motif:TG	ACCTAGTGAATTCAATAGAAGTTTACAATTATCTCTTTGCTTCTTTCTCTATCTGATTTTTTCTCTCTCCAATTTCATTGTACGTGAATATATATGTGTTTGTGTGTGTGTGTGTGTGTGTGTGTGTGTGTGTGTGTGTGTGTGTGTGTGTGTGTGTGTGTGTGTGTGTGTCATGTAATTATCAATATTTTTATTTTTGAAGACACCCAATCCATGGATTAGAGACACTCCAACACTAATAGGCATTTTTCCTAACAAAAGTACATAAAA	non-genic		na	na	na	na	na	na	na	na	na	na
801	CSSssr042697	Scaffold546	AG	2	29	1533474	1533531	58	ACTTGACTGTGAGAACAAATTGGC	60.2	TGGACCAAAGAATTTCTCGGG	58.21	174	Scaffold546:1533474-1533531|motif:AG	TCGGCCTTAATCAATAACACCACTACTTGACTGTGAGAACAAATTGGCAATTCTTTTTCTCAACAACCACCAAAAAAAAAAATGAAAACAAGAGAGAGGAAGAGAGAGAGAGAGAGAGAGAGAGAGAGAGAGAGAGAGAGAGAGAGAGAGAGAGAGAGAAGCCAGAGAAAATTTAATCCCGAGAAATTCTTTGGTCCAAGCCAGAGAAAATTCAATGCAGAGTCCAGAGAAATTCTGGAGAATTTCTTCCTAGAGAAA	non-genic		na	na	na	na	na	na	na	na	na	na
802	CSSssr042704	Scaffold546	TGA	3	17	1573264	1573314	51	CAAAGTGATAAAGTCTAAACTATCGGG	58.18	GATGCAGCTAACTTGGCAGG	59.26	216	Scaffold546:1573264-1573314|motif:TGA	TACGTCACAATTAAAAAGTCAAGAATCAAAGTGATAAAGTCTAAACTATCGGGATTGTTAGTGTAATTCACCCTAATAATAATAATAATAATAATAATAATGATGATGATGATGATGATGATGATGATGATGATGATGATGATGATGATGATAATAATACTGAGAAGTCACAAAATATATAAAAAAAAGACGGATGTGGGGCCCACTGCTTGGCGTGAAGTTCCTGCCAAGTTAGCTGCATCGAAGAAGAT	non-genic		na	na	na	na	na	na	na	na	na	na
803	CSSssr042876	Scaffold550	AG	2	25	1006496	1006545	50	TGGTGGTCTTGGTAGTTGCG	60.25	CTCTCTCCACCTTTGAGCCC	59.75	174	Scaffold550:1006496-1006545|motif:AG	GGTGGTCGTAGTAGTGGTTTTGGTCATGGTGGTCTTGGTAGTTGCGACGGCGCCGATGGTCGTGATGGTGGCCTTTGGTTTGTTGTTGTATGGAGTGTTAAGAGAGAGAGAGAGAGAGAGAGAGAGAGAGAGAGAGAGAGAGAGAGAGAGACATGAGAGAGAGAGAGGTTTGGATAAATGGGGCTCAAAGGTGGAGAGAGACCTGTATTTATAGTGTGGGTATTTTAATCATTTTGTGAGAGCTTGTTCT	non-genic		na	na	na	na	na	na	na	na	na	na
804	CSSssr042938	Scaffold556	TC	2	28	47389	47444	56	TCACTTTCTCTTCTTGAACTAGCC	58.46	GGTTGAGTCATCTTTTCTTCACACC	60.28	128	Scaffold556:47389-47444|motif:TC	TAACCCTTACCTAGAGATAAAGGAAATGAGCTATCTACTACGAATTTCATGCCTCTAATAATCTGCTTCACTTTCTCTTCTTGAACTAGCCTTCTCTCTTTCTCTCTCTCTCTCTCTCTCTCTCTCTCTCTCTCTCTCTCTCTCTCTCTCTCTCTCTATGTGGGTCTATTGGTGTGAAGAAAAGATGACTCAACCAACTAAACACTCTCTCTCTTCTATATCTATTGGGTAGGTAAGTAGGATTTATTTTATTTAG	non-genic		na	na	na	na	na	na	na	na	na	na
805	CSSssr042982	Scaffold556	AAT	3	73	598048	598266	219	na	na	na	na	na	Scaffold556:598048-598266|motif:AAT	GCAAAAAATAATTAAAAATTTTTATTGCATCCTAATCAAACATAATGCAATAATCTCCTATCCTCACTTGAAAGTAATGATATGCAAATAGAATTAGGAGAATAATAATAATAATAATAATAATAATAATAATAATAATAATAATAATAATAATAATAATAATAATAATAATAATAATAATAATAATAATAATAATAATAATAATAATAATAATAATAATAATAATAATAATAATAATAATAATAATAATAATAATAATAATAATAATAATAATAATAATAATAATAATAATAATAATAATAATAATAATAATAATAATATATATATATATATATATTAGTCATTAAATTCAACGAAAATTATATTTTAGATATTTTCTATACACTTATATTCAGTTTA…	non-genic		na	na	na	na	na	na	na	na	na	na
806	CSSssr043028	Scaffold556	TTA	3	17	923643	923693	51	TTGTGTATATATCAAGAAATTGCACCC	58.37	ACATTGAACTTGCACAAGGGC	59.93	223	Scaffold556:923643-923693|motif:TTA	CTGTATCCATGTTAAAATGTAACAATTGTGTATATATCAAGAAATTGCACCCAAAAATTAGTCTAATATTGTAGATCAAAGTATTTGCAAGCCTACCCTTTTATTATTATTATTATTATTATTATTATTATTATTATTATTATTATTATTATTTTGAACTCCCACAAACTTCTATGAAATAATTTTCTCTCTGCTCTGTTTTTTGTCATGAACTAGCATTATCACATGCCCTTGTGCAAGTTCAATGTGGA	non-genic		na	na	na	na	na	na	na	na	na	na
807	CSSssr043107	Scaffold558	AAT	3	19	767732	767788	57	na	na	na	na	na	Scaffold558:767732-767788|motif:AAT	GGAGCCAAATTAACAGAAATATGGAATTATAATACTAGTTGGGCCAAATTAAAGTTAAAGATAGTAAATAAATAAATATAAAAGTAAGAGTAAATAAATAAATAATAATAATAATAATAATAATAATAATAATAATAATAATAATAATAATAATAATAAGGGAAATTTACCAATAAATCCTAAATGTTGATCTTATAATCCAATTAGTCCCATATGTTTTCTAGTGCTCCGTTTAGTCCTATCTGTTGTCAAAGGAC	non-genic		na	na	na	na	na	na	na	na	na	na
[truncated: 3,767 more rows]

## Sheet: S8b
Table S8b. Hypervariable SSRs (≥ 50 nt) in the CA (TV-1) genome.
[truncated: 3,446 more rows]

## Sheet: S8c.
Table S8c. Hypervariable SSRs (≥ 50 nt) in the CSA genome.
[truncated: 2,289 more rows]

## Sheet: S8d
Table S8d. Hypervariable SSRs (≥ 50 nt) from assembled transcriptome sequences .
[truncated: 152 more rows]
