# Supplementary material for: TeaMiD: a comprehensive database of simple sequence repeat markers of tea
Source: Database (Oxford). 2020 Mar 11;2020:baaa013. doi: 10.1093/database/baaa013 (PMC7065459; doi:10.1093/database/baaa013)
Supplement: Supp_baaa013 [file supp_baaa013.zip › Supplementary_Table_S9.xlsx]

## Sheet: S9a
Table S9a. Distribution of SSR in mitochondrial genome of Camellia species.
Sl	Repeats	total
1	A	73
2	C	8
3	G	13
4	T	78
5	AC	6
6	AG	54
7	AT	22
8	CA	1
9	CG	3
10	CT	45
11	GA	33
12	GC	1
13	GT	6
14	TA	29
15	TC	33
16	TG	7
17	AAC	2
18	AAG	1
19	ACT	2
20	AGC	1
21	CTT	3
22	GAA	2
23	GAT	1
24	GCT	1
25	TAA	3
26	TAT	1
27	TCT	4
28	TTA	3
29	TTC	2
30	TTG	1
31	AAAG	4
32	AAAT	2
33	AACA	1
34	AACC	1
35	AAGA	2
36	AAGC	1
37	AAGG	1
38	AATG	1
39	ACTA	1
40	AGAA	5
41	AGCT	1
42	AGTC	1
43	ATAA	1
44	ATAG	2
45	ATGG	1
46	ATTC	2
47	CAAA	2
48	CAAT	1
49	CAGA	1
50	CCAG	1
51	CCGA	1
52	CCTT	2
53	CGGG	1
54	CTAG	1
55	CTTC	2
56	CTTG	2
57	CTTT	7
58	GAAA	2
59	GAAG	1
60	GAAT	2
61	GAGC	1
62	GATT	2
63	GCTT	1
64	GGAA	2
65	GGCC	1
66	GTGA	1
67	TAGA	1
68	TAGT	1
69	TATC	1
70	TCTT	4
71	TGAA	1
72	TTAC	1
73	TTAT	1
74	TTCC	1
75	TTCT	4
76	TTTG	1
77	ACTAG	1
78	ATAGG	1
79	CCGGG	1
80	CTAAT	1
81	CTTTC	1
82	GAAAT	1
83	GCCTT	1
84	TAAAG	1
85	TAGAG	2
86	TATAA	1
87	TATTA	1
88	TTTCTA	1

## Sheet: S9b
Table S9b. Distribution of classified SSR repeat types (considering sequence complementary) in mitochondrial genome of Camellia species.
Sl	Repeats	total
1	A/T	151
2	C/G	21
3	AC/GT	20
4	AG/CT	165
5	AT/AT	51
6	CG/CG	4
7	AAC/GTT	3
8	AAG/CTT	12
9	AAT/ATT	7
10	ACT/AGT	2
11	AGC/CTG	2
12	ATC/ATG	1
13	AAAC/GTTT	4
14	AAAG/CTTT	28
15	AAAT/ATTT	4
16	AACC/GGTT	1
17	AACT/AGTT	2
18	AAGC/CTTG	4
19	AAGG/CCTT	9
20	AAGT/ACTT	1
21	AATC/ATTG	3
22	AATG/ATTC	6
23	ACAG/CTGT	1
24	ACCG/CGGT	1
25	ACTC/AGTG	1
26	ACTG/AGTC	1
27	AGAT/ATCT	4
28	AGCC/CTGG	1
29	AGCG/CGCT	1
30	AGCT/AGCT	2
31	ATCC/ATGG	1
32	CCCG/CGGG	1
33	CCGG/CCGG	1
34	AAAGG/CCTTT	1
35	AAAGT/ACTTT	1
36	AAATG/ATTTC	1
37	AAGGC/CCTTG	1
38	AATAT/ATATT	2
39	AATCT/AGATT	1
40	ACTAG/AGTCT	1
41	ACTCT/AGAGT	2
42	AGGAT/ATCCT	1
43	CCCGG/CCGGG	1
44	AAATAG/ATTTCT	1
45
46
47
48
49
50
51
52
53
54
55
56
57
58
59
60
61
62
63
64
65
66
67
68
69
70
71
72
73
74
75
76
77
78
79
80
81
82
83
84
85
86
87
88

## Sheet: S9c
Table S9c. Numbers of SSR identified in chloroplast genome of Camellia species.
Sl	Spcies	genome size (bp)	Total no. of SSRs	Mono	Di	Tri	Tetra	Penta	Hexa
1	Camellia_assamica	157353	212	157	41	1	11	0	2
2	Camellia_azalea	157039	209	155	41	1	12	0	0
3	Camellia_chekiangoleosa	156971	214	157	42	1	14	0	0
4	Camellia_cuspidata	156618	211	157	41	1	12	0	0
5	Camellia_danzaiensis	156576	212	155	41	1	13	0	2
6	Camellia_grandibracteata	157127	213	159	41	1	10	0	2
7	Camellia_impressinervis	156892	214	157	41	2	12	0	2
8	Camellia_japonica	156606	210	152	42	1	13	0	2
9	Camellia_leptophylla	157102	213	157	41	1	12	0	2
10	Camellia_petelotii	157121	214	158	41	1	12	0	2
11	Camellia_pitardii	156585	211	154	41	1	13	0	2
12	Camellia_pubicosta	157076	211	156	41	1	11	0	2
13	Camellia_reticulata	156971	210	155	41	1	12	0	1
14	Camellia_sinensis	157103	212	157	41	1	11	0	2
15	Camellia_taliensis	156974	211	158	41	2	10	0	0
16	Camellia_yunnanensis	156592	212	157	41	2	12	0	0

## Sheet: S9d
Table S9d. Distribution of SSR in chloroplast genome of Camellia species.
Sl	Repeat	Camellia_assamica	Camellia_cuspidata	Camellia_grandibracteata	Camellia_azalea	Camellia_japonica	Camellia_pubicosta	Camellia_reticulata	Camellia_danzaiensis	Camellia_impressinervis	Camellia_leptophylla	Camellia_petelotii	Camellia_pitardii	Camellia_yunnanensis	Camellia_chekiangoleosa	Camellia_sinensis	Camellia_taliensis
1	A	61	61	61	62	62	62	62	63	63	63	63	63	63	64	64	64
2	T	91	91	93	88	85	89	88	86	89	89	90	86	89	89	88	89
3	G	2	2	2	2	2	2	2	2	2	2	2	2	2	2	2	2
4	C	3	3	3	3	3	3	3	4	3	3	3	3	3	2	3	3
5	AG	3	3	3	3	3	3	3	3	3	3	3	3	3	3	3	3
6	AT	15	15	15	15	15	15	15	15	15	15	15	15	15	16	15	15
7	CT	3	3	3	3	3	3	3	3	3	3	3	3	3	3	3	3
8	GA	5	5	5	5	5	5	5	5	5	5	5	5	5	5	5	5
9	TA	10	10	10	10	11	10	10	10	10	10	10	10	10	10	10	10
10	TC	5	5	5	5	5	5	5	5	5	5	5	5	5	5	5	5
11	ATT	0	0	0	0	0	0	0	0	1	0	0	0	1	0	0	1
12	TTC	1	1	1	1	1	1	1	1	1	1	1	1	1	1	1	1
13	AAAG	0	1	0	0	0	0	0	1	1	0	0	1	0	1	0	0
14	AAAT	2	1	2	2	2	2	2	2	2	2	2	2	2	3	2	0
15	AATA	0	1	1	1	2	1	1	1	1	1	1	1	1	1	1	1
16	AGAT	1	1	1	1	1	1	1	1	1	1	1	1	1	1	1	1
17	ATAG	1	1	1	1	1	1	1	1	1	1	1	1	1	1	1	1
18	CCCT	1	1	0	1	1	0	1	1	1	1	1	1	1	1	1	1
19	CTTT	0	0	0	0	0	1	0	0	0	0	0	0	0	0	0	0
20	GAAA	1	1	1	1	1	1	1	1	1	1	1	1	1	1	1	1
21	GAGG	1	1	0	1	1	0	1	1	1	1	1	1	1	1	1	1
22	GTCT	1	1	1	1	1	1	1	1	1	1	1	1	1	1	1	1
23	TCTA	1	1	1	1	1	1	1	1	1	1	1	1	1	1	1	1
24	TCTT	1	1	1	1	1	1	1	1	1	1	1	1	1	1	0	1
25	TTTC	1	1	1	1	1	1	1	1	0	1	1	1	1	1	1	1
26	AAAAAG	1	0	1	0	1	1	0	0	1	1	1	0	0	0	1	0
27	ATTTGA	0	0	0	0	0	0	0	1	0	0	0	1	0	0	0	0
28	CTTTTT	1	0	1	0	1	1	1	0	1	1	1	0	0	0	1	0
29	TACAAA	0	0	0	0	0	0	0	1	0	0	0	1	0	0	0	0

## Sheet: S9e
Table S9e. Distribution of classified SSR repeat types (considering sequence complementary) in chloroplast genome of Camellia species.
Sl	Complementary motifs	C_assamica	Camellia_azalea	Camellia_chekiangoleosa	Camellia_cuspidata	Camellia_danzaiensis	Camellia_grandibracteata	Camellia_impressinervis	Camellia_japonica	Camellia_leptophylla	Camellia_petelotii	Camellia_pitardii	Camellia_pubicosta	Camellia_reticulata	Camellia_sinensis	Camellia_taliensis	Camellia_yunnanensis
1	A/T	152	150	153	152	149	154	152	147	152	153	149	151	150	152	153	152
2	AAAAAG/CTTTTT	2	0	0	0	0	2	2	2	2	2	0	2	1	2	0	0
3	AAAG/CTTT	3	3	4	4	4	3	3	3	3	3	4	4	3	2	3	3
4	AAAT/ATTT	2	3	4	2	3	3	3	4	3	3	3	3	3	3	1	3
5	AAATAC/ATTTGT	0	0	0	0	1	0	0	0	0	0	1	0	0	0	0	0
6	AAATTC/AATTTG	0	0	0	0	1	0	0	0	0	0	1	0	0	0	0	0
7	AAG/CTT	1	1	1	1	1	1	1	1	1	1	1	1	1	1	1	1
8	AAT/ATT	0	0	0	0	0	0	1	0	0	0	0	0	0	0	1	1
9	ACAG/CTGT	1	1	1	1	1	1	1	1	1	1	1	1	1	1	1	1
10	AG/CT	16	16	16	16	16	16	16	16	16	16	16	16	16	16	16	16
11	AGAT/ATCT	3	3	3	3	3	3	3	3	3	3	3	3	3	3	3	3
12	AGGG/CCCT	2	2	2	2	2	0	2	2	2	2	2	0	2	2	2	2
13	AT/AT	25	25	26	25	25	25	25	26	25	25	25	25	25	25	25	25
14	C/G	5	5	4	5	6	5	5	5	5	5	5	5	5	5	5	5
