# Supplementary material for: TeaMiD: a comprehensive database of simple sequence repeat markers of tea
Source: Database (Oxford). 2020 Mar 11;2020:baaa013. doi: 10.1093/database/baaa013 (PMC7065459; doi:10.1093/database/baaa013)
Supplement: Supp_baaa013 [file supp_baaa013.zip › Supplimentray_Table_S7.xlsx]

## Sheet: Sheet1
Table S7 Number of SSR mined from the RNAseq data of different camellia species.
C.angustifola	C. atrothea	C. crossicolumna	C. gymogyna	C. jingyunshanica	C. kwangsiensis	C. leptophylla	C. makuanica	C. oleifera	C. parvisepala	C. ptilophylla	C. pubescens	C. reticulata	C. sasanqua+	C. tachangensis	C. taliensis	C. tetracocca
2463	2539	2463	2037	2710	2552	342	2458	2437	2010	2240	2059	3136	7305	2392	1322	2550
7110	7485	7110	5767	7221	7170	1409	6346	3668	5516	6369	5987	10032	6731	6403	5707	7319
7985	8990	7985	6088	8735	8740	1863	7763	3213	6014	7315	6513	8626	5401	7613	4444	8423
846	858	846	541	843	888	186	716	601	507	681	626	877	928	725	445	911
748	726	748	639	722	715	78	677	575	618	731	640	818	1388	678	315	749
19152	20598	19152	15072	20231	20065	3878	17960	10494	14665	17336	15825	23489	21753	17811	12233	19952
