# Supplementary material for: TeaMiD: a comprehensive database of simple sequence repeat markers of tea
Source: Database (Oxford). 2020 Mar 11;2020:baaa013. doi: 10.1093/database/baaa013 (PMC7065459; doi:10.1093/database/baaa013)
Supplement: Supp_baaa013 [file supp_baaa013.zip › Supplimentray_Table__S11.xlsx]

## Sheet: Sheet1
Supplimentray Table S11: List of SSRs identified from combined nucleotide sequences (EST, GSS and others).
ID	Scaffold	Motif	Repeat No	Start	End	Product size	Forward Primer	TM	Reverse Primer
ssr000001	Contig10	CT	11	60	81	150	GGAACCAAGTTGCTGTAGCC	59.12	TTGCCAGAGGAATCATGGGC
ssr000002	Contig11	AA	14	710	737	152	AGTAAGGCTATTTGTCTTGTAACTTGG	59.61	AGTCTAGAGTCGACTGGGCC
ssr000003	Contig16	AA	10	578	597	204	TCCGGGATATACCTCTGGCG	60.61	CTTGCAGAAAAGGAGCTCAGC
ssr000004	Contig16	GAAAT	4	715	734	131	TGCAAGATTGACAAAACCCCC	59.31	GACCGCAGTTTGTTCGTTCG
ssr000005	Contig17	CTCT	4	48	63	100	AATCATTTGTGCATCACCCCC	59.17	AAATGGGAAGAAGAGGCTTTGC
ssr000006	Contig17	TGTG	4	65	80	100	AATCATTTGTGCATCACCCCC	59.17	AAATGGGAAGAAGAGGCTTTGC
ssr000007	Contig23	TT	11	4985	5006	120	TTTCCTTTTGCTTTACAAGTAGTGG	58.2	AGTAACCAACTCTTCGACCTACC
ssr000008	Contig23	AAT	7	5156	5176	161	GCATGTCTAATATGGTGCCTCC	58.92	CCTTTCCTTTCCAAATCCCTCC
ssr000009	Contig25	TATG	4	471	486	108	CAGAGAGAAGAACTGTGATTTCTACG	59.47	TCTCTGTTTGCTTCTTCACCC
ssr000010	Contig25	AG	11	4356	4377	138	AAGTTTGCTGAGTGTGCTGG	58.97	TGCCTTTAGTCTCTTATTCTTCTTCC
ssr000011	Contig25	ATAT	4	5447	5462	130	ATTACATACCTTTCCGTGGAGC	58.19	TGTACTACCAATGTTGATCGGC
ssr000012	Contig26	TTT	5	422	436	149	GCCAAAAAGTCCAATTTTACCAGG	59.25	AGAGAGAGCCCAGACTCAGG
ssr000013	Contig26	CT	13	521	546	158	CTCTTGGAAAGTGCTCAACTCC	59.19	AGCCCACCCCTTACGACC
ssr000014	Contig26	CA	12	547	570	157	CTCAACTCCTGAGTCTGGGC	59.75	TTGTAGTCACCAAGCCCACC
ssr000015	Contig26	CT	10	1076	1095	140	ACAAGAGCAACTAATCAATTTCATGC	59.19	CTCCCTATTTCACTTCCACTGC
ssr000016	Contig26	ATAT	4	1096	1111	140	ACAAGAGCAACTAATCAATTTCATGC	59.19	CTCCCTATTTCACTTCCACTGC
ssr000017	Contig39	TT	10	998	1017	156	TCCCCTTTTGCCCTACTTGC	60.25	TTTTTAGTGCATGCCAAACACC
ssr000018	Contig47	TC	18	5176	5211	194	AGCCAAATCCCAAACCAAGC	59.31	TGCCATTTCACTCTTCTCCCC
ssr000019	Contig47	TG	11	5214	5235	171	TGTGTTTGTATGTGTATTTTGGTTTGG	59.51	TGCCATTTCACTCTTCTCCCC
ssr000020	Contig47	TTG	5	6544	6558	147	AGAGCTGTACGTTCGTTCCC	59.76	AAGCGCTATTCGAGTCAAGC
ssr000021	Contig47	TTTA	4	7567	7582	114	GCAATTGATCTGCGGACACC	59.9	ATATCCATTGCTACGGTATGGC
ssr000022	Contig47	AAA	5	9768	9782	121	ACAAACATATTAGTCAAAATTTGGGGG	58.9	TCTCTCTCGCGTGGAAAAGG
ssr000023	Contig47	GA	10	9854	9873	100	GGGGTCGCATGAGATAGACG	60.04	TGGCATTACGGTTAAATCTCGC
ssr000024	Contig53	AG	17	404	437	158	GAAAGGCGAGTCTCTTGGGG	60.39	TCGAGCCAGACAACATTCCC
ssr000025	Contig57	AAAC	5	864	883	162	AGATCTGAGCCATCTCCAAACC	59.83	ACCACAACGCTGTCTCTAGG
ssr000026	Contig57	GA	16	1739	1770	182	GATGGAGGTGGTGATGTCGG	60.18	GGCACTGAAACAATTTGTCAGC
ssr000027	Contig60	AAAT	4	1664	1679	108	TGATCTTTTGTAGCGAATCATTCTCG	60.02	GTTAGGTAAAGTTTTCTTTTGCCCG
ssr000028	Contig60	TT	13	2388	2413	146	TGCAAAATAGTTGGTCCAAATAGC	58.28	TGAGAATAGCTATGGTTGATAGAGGG
ssr000029	Contig62	CT	11	2582	2603	111	TGGATGCCTCCTTCAGTTGC	60.32	GCTCCCTTAGACCACTTTCTTCC
ssr000030	Contig72	TAG	7	984	1004	195	AGTCTCTCGCACCTGGTAGG	60.68	CAAATGTTCTCTCGCGTCGC
ssr000031	Contig89	AAAT	4	497	512	136	TCAAGGGCTTGTTTGTCAAAGG	59.57	GCAAAGTACTACAAGCACTAGAAATCC
ssr000032	Contig91	CTCT	4	491	506	152	TCACCTCGTCTTTCTCAGGC	59.4	TGAGGAACCATAACCATACAAGGG
ssr000033	Contig91	GAA	5	634	648	100	ACAAGTTATGGGTTGTTGCGG	59.39	GCCGTTGGGAGGATGAGG
ssr000034	Contig91	CCG	5	684	698	194	GTTATGGGTTGTTGCGGATCG	59.94	GAGCTGAAGTTGTTGGTGGC
ssr000035	Contig96	AAA	6	1713	1730	146	TCTGCAGAAGAAGAAGAGGCC	59.72	CCTGTCGCCTTCTCTGTCG
ssr000036	Contig96	CT	13	1963	1988	121	CTCACCCACTCACTCACTCG	59.76	GAGTGTGCTGGAGTCCATGG
ssr000037	Contig96	GAT	7	6789	6809	100	GTTCGATTTGGAGCTCGAGC	59.35	ATGTAGGCACGGCTAATGGG
ssr000038	Contig98	CTCTC	5	937	961	175	TCAACTCTTGGTGTGCATCC	58.1	GCTAAAAATGGCCGACACCC
ssr000039	Contig98	AA	10	1754	1773	171	GGGTTATCCTAGAAAGCAAGGC	58.78	TCGAGAAAGGGTGGTTTGGC
ssr000040	Contig99	TC	21	281	322	117	TCCTCCTTCCCCCTCAAACC	60.85	GGTTGTTAGCTTTGGGATCAGC
ssr000041	Contig99	TCTC	4	559	574	157	CCTGCTTCACCCAGTACACC	60.32	CGAATGGGCAACATCAAATGG
ssr000042	Contig99	AAT	6	2009	2026	150	GTCATAGTGTGTGCTGTGCC	59.2	AGATGGTGTTGTTGAACTTGGC
ssr000043	Contig99	ATT	5	3044	3058	107	AGATGGTGTTGTTGAACTTGGC	59.64	CTTCACTAGTGGTGGATTTAGAGC
ssr000044	Contig100	AAA	5	1945	1959	156	GGAGAGTCATCGCGTTTCCC	60.81	GGGGAAGAAGAAGAGACTCTGC
ssr000045	Contig100	AAA	5	2042	2056	117	GCAGAGTCTCTTCTTCTTCCCC	60.09	ATAGACATTGTTCTTCTCTTCTCTCC
ssr000046	Contig100	TA	10	2625	2644	192	ACCTGGGTGTGAAGAAAGGC	60.18	GATTGCCCCTTTCTCTGAACC
ssr000047	Contig100	GA	10	2645	2664	164	TGCTCTCCACCATCAAAAACC	58.76	GATTGCCCCTTTCTCTGAACC
ssr000048	Contig101	AAA	5	69	83	100	GCGGCAGCATTTCTTATTTCC	58.54	AAGTTAACATGCATGCTTCAAGGG
ssr000049	Contig101	AGAG	4	2462	2477	211	GCCCTAATCCTACAACCTAGCC	59.96	GTTTCCCGATCAAAGAAAATGGG
ssr000050	Contig102	AGAG	4	175	190	116	TCATTCGCAAGTGCATGTTGG	60.07	TCCACCACCTTATCACTTGCC
ssr000051	Contig104	TGC	5	440	454	106	TGGAATTGCATTCTAAAGGCTGG	59.55	ATTCGGTCATCATGGGCTGG
ssr000052	Contig105	TCTCTG	4	97	120	179	CTCTCTCTCTCCCTCCCTCC	59.52	TGTTTCTCTCTTTGCTTTCCCC
ssr000053	Contig113	AT	10	690	709	208	TTGGATCCAATGAACTGCGC	59.19	TGCTTACTTAGTCTCGGCGC
ssr000054	Contig115	AAA	5	95	109	153	GTGGGTATTGAGGGTGTCGG	60.11	TCCAAAGAGCCTTAGTCCACC
ssr000055	Contig117	GAT	5	545	559	150	AAGAGGAACCATGTCGACGG	59.75	TCAACACCTACCATCAGCGG
ssr000056	Contig122	TTTTC	4	3200	3219	120	AAGACGCCAGTTCTTGCTCC	60.6	ACAACAAAGCAACATTGTTCATGC
ssr000057	Contig125	GAGA	4	59	74	145	CACACCAACAGATCCCCAGC	60.96	CTGGCTGAGAAGGCATCTGG
ssr000058	Contig125	AGC	7	680	700	141	AAGGAAGCAGTGGGAAGTGG	59.89	CGATGTCATTCTCCCCTCCC
ssr000059	Contig125	TGG	5	762	776	180	GAAGAAGAAGCAGCAGCAGC	59.83	CCGTTCTTTTTCCCACGCG
ssr000060	Contig130	CT	11	36	57	119	TCTACAACTTCATCGCTCAGC	58.12	CCTCCTGCAGATGAGAGAATCC
ssr000061	Contig134	AAA	5	1264	1278	199	ACCACGATAGGGTTATAGTAGGG	58.33	CAGCAACAGTGTCCCTACCC
ssr000062	Contig134	AAA	6	3715	3732	126	TTAGACGACAATCAACCCAAGG	58.33	TCTGGGAGGCAATTCTAATTGG
ssr000063	Contig137	TC	10	266	285	161	TGTAGCAGCAATCCTCTCCC	59.17	TGGCGATGCTTTGTTGTTGG
ssr000064	Contig137	AAGAGC	5	2650	2679	137	GCAGAGGTTGAGTTTAAGATGTGG	59.85	CACCCTCCACCTTTGAGTCC
ssr000065	Contig141	GAG	6	313	330	167	CTAACACCAGCCGTACCTCC	59.82	GTCGTGCTCATCCATCCTCC
ssr000066	Contig142	TT	10	3281	3300	192	GATGATTACGAGGAGCTCCCC	59.73	TGATCCAAAAACAGTTGAAGAGCC
ssr000067	Contig143	CT	12	2628	2651	142	TCCATAGGATCGTCGGAGGG	60.25	AAGGAAAGCAGGCGTTCACG
ssr000068	Contig144	AAA	5	2247	2261	100	GTTTCTCTCTTCATCTTCGGATTCC	59.48	TCAAGCAAGGAAAGCGAAAATCC
ssr000069	Contig149	AGA	6	20	37	117	GGTAGCTGAGAGACGGACC	58.89	GTCGATCTATCCGACGGTCC
ssr000070	Contig149	GTG	5	368	382	140	TGTGCTGGACAAAGATGGAGG	60.27	TGCGTAGAAGCCTGACAACC
ssr000071	Contig150	TCTC	4	44	59	121	TGTTAATAAACCACTCTCTCCCCC	59.77	AGGAGACAGAATGGGGTTTGG
ssr000072	Contig151	AG	11	31	52	131	TGAGAGAGAGAGAATAGAGAAGAGG	58.17	GGTATCGAAGTTGTGTCGTCG
ssr000073	Contig151	ATG	5	341	355	141	TTCCGTGGTGTGTACATGGC	60.6	AAAACCCTCCTCTTCCGAGC
ssr000074	Contig154	AGAG	4	57	72	122	GACTGAGAGAAAACAGAGCAGC	59.26	ATGTTGGTGGAAGGTTGTGG
ssr000075	Contig155	CAC	5	813	827	122	ACCCAGCAGATGCATACACG	60.46	GAGAAGAGAGCTGGGTTCGG
ssr000076	Contig155	TCA	6	1125	1142	101	GGGAGTTAACAGATTCACACATGC	60.14	CACGGACACTTTGCTCATCC
ssr000077	Contig158	CTTCAC	5	2113	2142	126	CTCTCCACTTCTGCTTCCCC	59.75	GCACGAATCCAATCGACAGC
ssr000078	Contig165	CTCT	4	360	375	103	TCTGTCCTGCTGCTTTTACG	58.2	CTGAGAGACGAAATCGAACTGC
ssr000079	Contig170	AGA	5	110	124	126	AGTAGGGATAGAGCAGAGGAGG	59.62	TCCCTTGCAGATATCCAGAAGC
ssr000080	Contig175	TTG	5	2009	2023	137	AAATTAGCCGTCCTTCACAGG	58.29	GTGAAAATGAGAGCTGAGAGAAGC
ssr000081	Contig180	TC	12	73	96	176	CAAAACCCTAGTTTCACTCCATCC	59.54	GATCGTGTTGCCAAACTCCG
ssr000082	Contig187	TC	13	1916	1941	119	TGATGTGATCGCCGGAAAGG	60.46	TGGATTCCACCCAGAGTCCC
ssr000083	Contig189	TTT	5	1977	1991	117	TCAGTCTGTTTTCCACTGCC	58.03	TCTCCACCTTTTCGACCTCC
ssr000084	Contig191	TGA	8	1638	1661	195	ATGGATAGAAGCCTCAGAGGG	58.38	CGAACACTTTTTCCCCCACC
ssr000085	Contig197	AGAG	4	49	64	136	GAATAAGACATGGCAGAGTAGGC	58.94	GAGGATGCGAAGGACGAAGG
ssr000086	Contig201	GAGA	4	28	43	100	GAGAAGTAGTGTGTGTGTGTGC	59.46	TCTCTATCTCTCTGTAACTCACGC
ssr000087	Contig205	TC	21	1759	1800	139	CCAATGATGGTGTGTCCCCC	60.68	AATAGCTGACTGTGATACACATCG
ssr000088	Contig206	TCG	6	75	92	121	AAGAGTCCTCTTCGTCGGCC	61.6	TATCGAGGCCAATAGCGAGC
ssr000089	Contig213	GAGA	4	1817	1832	139	GGTGAGAATGTTGTTGACGAGG	59.52	TTCAACTCCCGCCATTCTCC
ssr000090	Contig214	GAT	7	679	699	161	CTGGGAGGAAATGGTCTGGG	59.74	ATCATTGGCGTCCCGAAACC
ssr000091	Contig216	GA	10	1753	1772	143	CCTCCTCCATCCCTCTCTCC	60.18	TGTGTTAGTTGTTGCAGTGATGG
ssr000092	Contig216	CAGA	4	1773	1788	143	CCTCCTCCATCCCTCTCTCC	60.18	TGTGTTAGTTGTTGCAGTGATGG
ssr000093	Contig218	CAA	13	206	244	135	AAGACCAAAACCGTCTTGCC	58.97	GGAGGAAATGGGTTGGGAGG
ssr000094	Contig218	TCTC	4	265	280	135	AAGACCAAAACCGTCTTGCC	58.97	GGAGGAAATGGGTTGGGAGG
ssr000095	Contig219	CT	11	43	64	148	ACCCTACCTGAGAAATTGTAAAGC	58.75	CGTTAAACCCTTTATACCCATGGG
ssr000096	Contig223	GAGA	4	1311	1326	172	AGTTGGAGTGTGGAAGACGG	59.61	CTCTGCTTCTCTCTCTCTCGC
ssr000097	Contig223	TCC	7	1582	1602	167	GCTTCCTCTCCAGAACCACC	60.04	AGATCCGATGGAGGCATTGC
ssr000098	Contig224	CTCT	4	49	64	152	TTCCTCTCTCCACCAGTCCC	60.25	GAGAGGGAGAGGGAGAGGG
ssr000099	Contig224	TCA	8	104	127	166	TTCCTCTCTCCACCAGTCCC	60.25	AGGAGACAAGGAGGGAGAGG
ssr000100	Contig224	CCA	6	198	215	103	TTGTACCCTCTCCCTCTCCC	59.66	TGGTGATGAGGAGGAGGAGG
ssr000101	Contig224	CTC	6	552	569	186	CCTATTCGCCCCCAGATTCC	59.96	GGCTTAGGGTTGGTAGTGCC
ssr000102	Contig224	CCA	8	579	602	193	CACGTCCAAATCTCCCTCCC	60.11	GGAGATCGGTGTTGGTGAGG
ssr000103	Contig225	GAA	5	687	701	130	AGGCTAAGCTATTCGAGTCCG	59.39	TCCTCAATCAAGTGCCTCGC
ssr000104	Contig227	TCA	5	672	686	124	CTCCGGTGTCCTCCATATGC	59.97	TCTCTCGAACGCATCAGAGC
ssr000105	Contig229	CT	13	1557	1582	181	TCCACTGAGAAGACGATGCG	59.83	AGATCGTCACAACACCGTCG
ssr000106	Contig230	CAG	6	307	324	164	ATGGATGGCGATGCAGTACC	60.25	GAGACTGTTGTGGCTGTTGC
ssr000107	Contig231	CAAAC	4	71	90	103	TTATTCATGTCGGGGCTCCC	59.53	GGATTCATGTAGCCGACCCC
ssr000108	Contig232	GAA	5	223	237	144	ATGAAGAAGTAAAACAACATGGCC	58.22	CTCCATCGTCACTTCCCTGG
ssr000109	Contig233	AGAG	4	111	126	140	TGCTTTTCCTCTGCTTGTTTCC	59.64	GCTAGTGGGGGTAAAGAGGC
ssr000110	Contig233	GAT	5	662	676	172	CAGCAAGGTTTGGCAAAGGG	60.25	GCCTGAGCAGATTCAGTTGG
ssr000111	Contig233	CAA	7	764	784	118	CCAACTGAATCTGCTCAGGC	58.91	GTTGGAAGCTGAAGCAATGGG
ssr000112	Contig233	TGCTTC	7	1066	1107	201	TGTTATGCTTCCTGGGGAGG	59.08	ACTTGATGAAACCCTCCCCC
ssr000113	Contig233	AG	13	1566	1591	194	GCAATGATCACTCTGCGACC	59.35	CATAGGACCACTAACTTCCCCC
ssr000114	Contig235	GA	11	169	190	191	TTGAACGCGTAAACGGTTCG	59.77	CGTTCAATCTCAGTCGAATCGG
ssr000115	Contig239	TATA	4	1813	1828	126	ACTCTCCATGGACCAGAAGC	59.09	TCTCTCTCTCTCGCTCTCTCC
ssr000116	Contig240	AG	10	107	126	142	TCTTCGGTAGGTTTCGTCCG	59.48	CCTCAATTTCGGCTCCATCG
ssr000117	Contig242	TTC	5	175	189	110	TGTCCCAACCATCATAGGCG	59.82	GCCGAGAGAGAGAACGATGG
ssr000118	Contig245	CA	19	1415	1452	116	TTAAGAATTGTCTACTCTTTTGGAAGC	58.22	TCCTCCATAGGTGTGTGTGC
ssr000119	Contig246	AGAG	4	1668	1683	145	AGGGTTTGGAATTGGAGGGG	59.59	TCAAAATCAGAGATCTTTGACTCTCC
ssr000120	Contig248	TCT	5	1296	1310	149	CACCACTACCACTTCCCTCC	59.39	ATCTTTGCACGGTCCAGAGG
ssr000121	Contig249	GA	14	828	855	116	TACGCCGGTGGATTTGAACC	60.67	TCTCATCATTGCTCCTCCGC
ssr000122	Contig249	TGTTA	4	1516	1535	112	AGAAATGTGCTCAAGCTGGG	58.46	GGAACATCTCTCCACTCCAGG
ssr000123	Contig250	CT	15	1628	1657	230	CGCGCTTGATCATGTTACCG	60.04	TGTATCAGGATTTGGGTCGCC
ssr000124	Contig250	CA	24	1658	1705	170	CCTGCCTTGGATCTACAGCC	60.18	TGTATCAGGATTTGGGTCGCC
ssr000125	Contig253	AAA	5	867	881	150	ACTGGGTATTGCACTTGGGG	59.96	TTGCCTAGGCTCATCAGACC
ssr000126	Contig254	CAC	5	50	64	127	CACCCTATTTCTTTACCACCACC	58.99	AGACCCAACCTTTGTCTGCC
ssr000127	Contig255	CCA	6	228	245	171	GGTCAAGAATCTACCGGGGC	60.18	TTACCAAAATGGCCGCAACC
ssr000128	Contig255	CAG	5	739	753	154	CTGGCACAACAGAACCATGC	60.04	TCTTATGCTGGGTTGAGAGCG
ssr000129	Contig256	CT	10	111	130	168	CTCAGACACAAAACCGCAGC	60.04	GCAGATCACCAAGGTCCTCC
ssr000130	Contig257	ATAT	4	1405	1420	163	CGATTGGAATGCTTCAAGCG	58.18	AGCCAGCGATAAAGGTTAGGG
ssr000131	Contig259	CTC	5	144	158	143	TAAGACCCCCAAAGCGAAGG	59.67	GACTGTGACTGTGGCTGTGG
ssr000132	Contig261	CA	19	69	106	117	CACTCTTTCTCTCGCTCTCCC	59.87	GGGAAAGGCTAGTTCATGGAGG
ssr000133	Contig268	TC	14	1512	1539	134	ACTCGAAAATGATGAAGAACACGG	59.85	CAGGTATTGATTCAGATTCTCGGG
ssr000134	Contig269	GAGA	4	73	88	146	AAAAACCAAAGCCCTGCAGC	60.18	ACTTTGGAAAACCTGGAGCG
ssr000135	Contig275	TC	17	2876	2909	179	TGGCTATGAACAGCAGTGGG	60.04	CGGTATCATCAACTGCTGCC
ssr000136	Contig278	TC	10	3070	3089	164	CCCCATAGGCTACCCATTCC	59.3	CCGTCTCCTTCAACCTTGGG
ssr000137	Contig281	CTCT	4	174	189	139	AGCAGTCCCTCCACTTTTGC	60.54	TGTGGTGAATTCAACTGCCG
ssr000138	Contig281	TATC	4	340	355	143	TGAAGACTCCCACCCACTCC	60.84	TCTCCGGATCTTCATTCGCC
ssr000139	Contig282	AA	10	1295	1314	137	AAGATCACTGAAGGAAAGGTTGG	58.6	TCCTTTTCGTGCCATATGCG
ssr000140	Contig283	TTTATT	4	1192	1215	147	CAAGCACCACTAGATGAAGAAGC	59.63	TCTCCAAAAAGCAAACCCCC
ssr000141	Contig284	TTTTC	6	194	223	149	GCGACTTAAGTCAGGGAAGC	58.64	GTCTTTGCCCAATCTTTTGTTGG
ssr000142	Contig284	GTG	7	893	913	130	TTTGGTGGTGATGGTGGTGG	60.47	TTACACCACCACTCCACACC
ssr000143	Contig286	ATG	5	1408	1422	134	TGGTGTCACTGCTGTTCTGC	60.82	CTCCATCATCCCCGTCAGC
ssr000144	Contig290	GAA	5	563	577	171	ATCGGAAGTACACGTGGACG	59.83	GTGTGATCGGAGAGTCGTCG
ssr000145	Contig291	AGAG	4	94	109	124	TAGTAGAGCTGCCCTTGACC	58.51	ACACAGACGAGGGAAAGACG
ssr000146	Contig292	GAA	10	130	159	121	ACAAACAACGACAAAGCCCG	59.9	TTCTTCGGCCTCTTCTTCCG
ssr000147	Contig292	GAA	6	214	231	136	GAAGAAACGGAAGAAGAGGCC	58.92	AATCAAGGATTTGTTCTTTGCCG
ssr000148	Contig292	AAG	8	233	256	157	GAAGAAACGGAAGAAGAGGCC	58.92	TGAGAGCGGCTTCTTTGAGC
ssr000149	Contig292	TGG	5	957	971	155	GGATTCAAATGCAGTGCCGG	60.18	TCCCGGATTCATACCCAAGC
ssr000150	Contig295	TCTTCG	5	169	198	144	CGTACCCTCTTCAACACCTCG	60.4	GAGTCCTGAGGCGAAGAACC
ssr000151	Contig297	TTCGAT	5	173	202	141	AGGCTGATCTACAATCGGAGC	59.66	TTCGATGCTCTTCCAAACCC
ssr000152	Contig297	TAC	6	234	251	130	CGCACTGTGCTCATCATTCC	59.62	GAACAAAAGGGCGGGTAAGG
ssr000153	Contig299	GAT	5	1471	1485	130	TGGAGGATACCAGAAAGAGGG	58.24	AGATGAGAGACCTTGTGGCC
ssr000154	Contig303	TC	11	311	332	140	TTCTCTCCAGATCGGTTGCC	59.46	GAGGGATAAGGTGGCCATGG
ssr000155	Contig303	CCA	5	426	440	104	CATGGCCACCTTATCCCTCC	59.89	TAAGAGAGGGGGAGCGTAGG
ssr000156	Contig309	AAA	5	1395	1409	131	AGTAAATTCATCATGGTATGTTTGGC	58.51	AAGAGCAAGCTCGTATTGACC
ssr000157	Contig309	TTTGTT	4	1430	1453	177	AGTAAATTCATCATGGTATGTTTGGC	58.51	CTCGGACTTACACTCACGGC
ssr000158	Contig310	CT	11	53	74	130	ACAAACCTTTGCGGCTAGGG	60.89	CCCTACTTCCACTTCACACCC
ssr000159	Contig317	GA	12	382	405	168	CAGCACGAATGACAGAAGCC	59.55	TCCCATACGTTCCCTCTCCC
ssr000160	Contig319	ATAT	4	139	154	141	CCGTCCGTTTGAATTGAAGGG	59.8	TTGGAGACAGCGTTGGATCC
ssr000161	Contig324	CCA	6	274	291	144	GCCCTTCCCTCAAACTCTCC	60.03	GAGGGGAGACAGTGAAGTGG
ssr000162	Contig328	AG	15	137	166	188	CTCTCTCTCTCCCTCTCTCGG	59.93	TCGACAAAGGGATCCATGCG
ssr000163	Contig333	GAGA	4	1450	1465	155	TCGCCACATAGTATGAGGACG	59.39	GTGCTTCTTCAGTCACCACG
ssr000164	Contig338	CT	11	165	186	164	GTACAATCACCACCGACTCG	58.37	GAGGTTCTGCGGACTTTTGC
ssr000165	Contig338	CCG	6	237	254	127	AAAAGTCCGCAGAACCTCCG	60.6	CTGGGGAGGTAGAACTTGGC
ssr000166	Contig343	TC	10	37	56	105	TCGAGAAAACGCAGACTCCG	60.39	AGATAACATAGGTGAGGGGAAGC
ssr000167	Contig347	AG	16	668	699	100	AGGAGGTGGTTGAGGAGAGG	60.25	CCGGAGTGCATTTCAACACC
ssr000168	Contig352	AGAG	4	81	96	175	ACAAACCCTTCTCGCACTCG	60.6	TCTAATGGTGATCGCCGACG
ssr000169	Contig356	TTT	5	152	166	197	CAATGAACGAGAACATCAACAGC	58.85	GAACGGGTTGATTCGATGCC
ssr000170	Contig357	TC	17	1361	1394	215	CCATCAAGGCTGCTCGATCC	60.88	CAAGGCCCAACGTCTCTAGG
ssr000171	Contig358	GAA	6	243	260	101	ACTAGGAAGGGTTCGAGTGG	58.44	GGCAGAGGATCGAGAAACCC
ssr000172	Contig366	TATC	4	1526	1541	104	AGCTGACTTGTCAAAATTTGGGG	59.93	AGATTGGAGCTCCCACAAGG
ssr000173	Contig368	AG	10	155	174	164	ACACACAAAGGGCCAAAAGC	59.82	TTGAATGTTCCCGGCATTGC
ssr000174	Contig371	ATAC	4	80	95	162	AAACCAAGAGCCACGGAGG	59.93	AATCGCTGGTACGAAGCTCC
ssr000175	Contig371	AG	16	114	145	146	AGGAAGTAGTTGATCCTGCGG	59.52	AATCGCTGGTACGAAGCTCC
ssr000176	Contig372	TC	12	134	157	110	CAACCCCTTGACGTCCATCC	60.68	CCACAAGTCATTTCTACAGAGGG
ssr000177	Contig372	CAT	6	378	395	199	CAAACTCACCCATCTCTCATGC	59.32	CTCGTCTCCCCACTTGAACC
ssr000178	Contig376	CTCT	4	1376	1391	141	GGAGTGTGAAGAGGACGACG	60.11	GAGGGCGGGTCTCATAATCC
ssr000179	Contig381	GAT	8	1214	1237	135	ACTTCAAATCTCTTTCTTCTTTAGCG	58.2	TCTACAAAATCGACGGCAGC
ssr000180	Contig394	TCTC	4	1354	1369	123	GTTGAGACCGACGTTGATGC	59.56	AGAGAATCGGAGGAAGAAACAGG
ssr000181	Contig399	AGAG	4	1266	1281	164	TACAATGTGGCAGCATTCGG	58.91	ACAAACAGATCGAGGTCGCC
ssr000182	Contig403	GAGA	4	1545	1560	105	TTGGTGATTGATTGATTTCTTCTAACC	58.48	CGATCTAAAACCTTCACCGACC
ssr000183	Contig405	TC	11	1078	1099	175	GCTATGTACCCTGACGCTCC	59.97	CAAATCGCAAACCGTTGTCC
ssr000184	Contig408	TC	11	1589	1610	187	CTACCCGGGAACTGAGATCG	59.33	GGTTTTTCCTGTCTGCGTCG
ssr000185	Contig413	CTCT	4	29	44	124	GGCCGGGGACTCAAAACG	61.05	GCAAGTGGCGCACATTAGC
ssr000186	Contig414	TCC	5	89	103	144	CGCTACCTCGCTTATCCTGC	60.66	TACGGCAATAGCGAGTGAGG
ssr000187	Contig423	TCT	5	1071	1085	111	CATCCCGCAGAATCTCCACC	60.53	TCAAAGCCTTGGACACTTTCC
ssr000188	Contig424	TCT	5	113	127	128	CCTCCAATTCATCACGCTGC	59.62	CCATTCCATCGATTCTCGCC
ssr000189	Contig426	TC	11	455	476	214	TCATTCCTCAAGATTCTCACACG	58.5	AGTTTCGCTAGACATTCCCCG
ssr000190	Contig428	AA	14	1787	1814	168	TCGTGTGTATTGTGTGAAACCC	59.13	CAAGTGAGCTCGAATTGCGG
ssr000191	Contig430	TATG	4	1129	1144	160	TCTGACTTTTGTAGGTTTCTGGG	58.29	ACAAAAGCTGCTTACATAGAAGACC
ssr000192	Contig432	AG	10	67	86	151	AGACTCTAGTTTCTGGGTATTCTGG	59.34	TAGTACGCCCCTCCATCTCC
ssr000193	Contig433	TCTC	4	74	89	150	AAAAACCAAGGCCGAGCG	58.96	TCGAGCAAGAGAGATATTTGTGC
ssr000194	Contig438	CT	10	770	789	103	TCCAACGATCCTCTCTCCCC	60.4	TTTGGGAGGTGTTTTCAGAGC
ssr000195	Contig439	TCT	12	56	91	152	ACCAAACCACAATGACATTTTCC	58.3	AACATTAGGGCATGTGGTGG
ssr000196	Contig443	CTG	6	1020	1037	145	TGCCACTGGATGTCATCACC	60.04	TGGCTGCCAAAACATCAACC
ssr000197	Contig445	CT	10	36	55	111	TCTACGAAAGCTACATCCCCC	58.96	AGAGTGCGTTCACACAGAGC
ssr000198	Contig445	TGA	5	788	802	142	ACTTGCTCCTCCAGAAGTGC	59.96	GCCGCAACATTGATCCAAGC
ssr000199	Contig445	ATAT	4	1202	1217	128	TGTGTGAAGTGTTTGACCTAAGG	58.8	GCTTGAAGTGATGTCAAACATGC
ssr000200	Contig447	TCC	8	326	349	128	TCCGACTACGAAGATGAAGACG	59.65	TCACCCACATTCTCCGAAGC
ssr000201	Contig449	ACTC	5	96	115	111	CAATCCCAATTGTGTGGCCG	60.11	AGAGAAAGATTCAGTGTTTGGTGG
ssr000202	Contig450	CTCT	4	109	124	187	GTTGTCTGCACAGTTCACCG	59.7	AGTCATGGCTGAAACAGGGC
ssr000203	Contig451	TCTC	4	1273	1288	153	AGTTGCTGCTCTCTCTTCACC	60	TGGGTGACGGATAGACATCG
ssr000204	Contig451	AAA	5	2145	2159	126	CAGAATCCAACTGTGGGTGC	59.12	TCAATGTGCTTACATGTTTTCCG
ssr000205	Contig452	TC	15	947	976	104	TCCCAATGTTGCAGAGACCC	59.96	GAGGTGGGTCTTCGATTCCG
ssr000206	Contig454	CCA	5	435	449	146	GAATACTCACCACCACCCCC	59.74	TGAATTGGAGGTGGTGGTGG
ssr000207	Contig454	CCA	5	480	494	117	GTGTATGCTTCCCCACCTCC	60.11	CGGTGGAGGTGGAGAATGG
ssr000208	Contig454	ACC	6	641	658	121	CTCCCGTCCACTACAACTCC	59.47	TATACAGGGGTGGGAGGTGG
ssr000209	Contig455	AAA	6	1673	1690	157	TGTTTCTTCCTGGCAGGAGC	60.25	GAAGACACTCTATGCTGTTCGC
ssr000210	Contig456	CT	12	97	120	194	ACAAACACAGATCGCCTCCC	60.32	TTTGAAAATCGGCGGTGAGG
ssr000211	Contig468	AG	23	1275	1320	114	AGGTCGTTCATTTTGACTTGGC	59.71	TGATACCTTCACTTTCCATCCCC
ssr000212	Contig469	TTC	10	35	64	112	ACACCATTCCTCCTCTCTGC	59.09	ACGTACAACTACTGATAATACTGATCG
ssr000213	Contig469	CTT	5	514	528	122	CGACTCTCCTCTTCAGTCCG	59.27	TGTTGTGAGGGAGGTCATCG
ssr000214	Contig469	CAA	5	596	610	163	CCCTGAGGAACATGAGGCG	60.15	CTCCCTTGATCTCACTGCGG
ssr000215	Contig471	TC	10	116	135	123	TCCAAGCACTCACAAACACG	58.99	AAGTTACATGGCCTTCCCCC
ssr000216	Contig479	AGAG	4	162	177	116	AGCTCGAGGTCTGCTATTGC	59.9	TTTCGCCCCTTTCTTTCTGC
ssr000217	Contig479	AAG	5	558	572	183	GTGGAATCACGAATCAGCGC	59.97	CAGGATCCTCGCTCTTCACG
ssr000218	Contig481	AG	10	1015	1034	169	CTGCCTTGAACCCTTGAAAGC	60	GGCCACCATAATTTGCAGAGC
ssr000219	Contig486	ATTTTT	4	2529	2552	210	GTAGGAGCGACATCGGGC	59.97	TTTACATATGTCCCAATTGTTCAACC
ssr000220	Contig488	CCA	7	46	66	152	CCCTCTTCCTCCGTCATCG	59.26	AGCTCTTGTACTCGGTGTCG
ssr000221	Contig488	GGT	5	762	776	183	CGAAATGGATGCTGCTGAGC	59.97	CTGTCAGAAGTTGGCCTCCC
ssr000222	Contig488	CAC	6	999	1016	136	AGGAGGATGAGGGCTATGGC	60.84	CACGACTGCCATTCGAAAGG
ssr000223	Contig490	TCTC	4	118	133	127	CGCACCAAATGATAGACCGC	59.7	CTTCAACACCAAACTCCACTCC
ssr000224	Contig490	AAC	5	230	244	137	TCGAAACAATCACGACGATACG	59.16	CACCCTGGAAGAAGGAGACG
ssr000225	Contig491	AGAAG	5	37	61	130	GCTTTTTGCACACAAGTCAGC	59.41	CGTCCCATCATTCCCACTCC
ssr000226	Contig491	AAA	6	1262	1279	121	TTGGTGGTAGTGGTGGTTGC	60.47	ACAACTGACAAGCCAAGTTATCC
ssr000227	Contig493	GCG	5	1515	1529	122	GCCCAGCCAAATTCTGAAGC	60.11	AGATCAGCTCGACTTGTCCG
ssr000228	Contig493	AG	10	1605	1624	151	CGAGATCGGACAAGTCGAGC	60.59	GAGAGAGAGAAGAGCCGACG
ssr000229	Contig503	TTC	5	230	244	112	CTACCATTGCCGCTTCAAGC	59.9	GTACTTGCGCTTGTTGGTGG
ssr000230	Contig503	TCTC	4	245	260	112	CTACCATTGCCGCTTCAAGC	59.9	GTACTTGCGCTTGTTGGTGG
ssr000231	Contig504	GAA	6	36	53	117	TTGAGAGAGAAGCACAGGGC	59.68	AGAAGGTTCAAACGGCTAGGG
ssr000232	Contig507	GGC	5	635	649	118	GTCCTTCAGCTGGTGGTAGC	60.39	TCACCATAACGTTCCAGCCC
ssr000233	Contig509	AAG	5	941	955	170	AGACAGGTCTTGCCAACGG	59.93	AGAGAGAAGGACGAAGGGGG
ssr000234	Contig509	AGAG	4	1246	1261	149	GAGGAAATGGAAACTCGAACCC	59.25	TCCCGCGACTTTAAACCTCC
ssr000235	Contig511	TCTC	4	1115	1130	158	TCTGTCATGTAGTTTCTATTTGTGCG	59.91	TGTAGCAAGAATGGCCCAGG
ssr000236	Contig512	GAG	12	438	473	121	AGGGGGTGTGATGAAAGAGG	59	CCTCATCATCATCCTCAGTTGC
ssr000237	Contig512	TTCT	4	1264	1279	155	GAGAAGGGGGTCAGAGTAGC	58.88	TGCAGACATGAACATAAACCCC
ssr000238	Contig519	AGAG	4	33	48	109	TTGAGGCAGGAATTCTGGGG	59.67	AGCACCTGAATCTTCTCCACC
ssr000239	Contig521	ATC	9	286	312	129	ACATCTCAAGTCTCAGTCACTGG	59.74	TCGACTTGGAAGAGGTGACC
ssr000240	Contig524	TTCTCA	4	79	102	160	GGATATGGATCGGGATTGGGG	59.79	CGCTAGATCGTTGCCTTTGC
ssr000241	Contig525	TCT	5	474	488	100	GGCTTCTTCGGTTTGTTGGG	59.69	TGCTCAAGAAGAAAGAGAAAACCG
ssr000242	Contig527	TTC	6	88	105	133	GTGGTTCCTTCACTTACGCC	58.85	TGCGAAGGAAGATGGAACGG
ssr000243	Contig532	TC	13	1179	1204	150	CTCCTCCTCCATTGTCCACC	59.46	ACAAAGTACAGGTATACTAGTCTAGGC
ssr000244	Contig534	AGAG	4	625	640	130	GAACCCTAGGGATCGATGCG	60.04	CTTTAACTTCGATTTTGGTGGGC
ssr000245	Contig536	GA	10	1011	1030	142	AGGTTTTGGGGGAGTTGTGG	60.11	TCCGCTACGCTACAGAATGC
ssr000246	Contig540	GAT	6	1060	1077	140	TGTGAGTGTGAGGTCGAAGC	59.97	AAACATGGCCACCATTTCGC
ssr000247	Contig541	TC	10	54	73	146	ACATTACATAGGATCTGTGTGGC	58.29	CCTTCTCCTCCCTTGCTTCC
ssr000248	Contig541	CTC	5	311	325	174	GTGGCTCTGATTCACCCTCC	60.11	CTGCCACAGTAGCTGGAAGG
ssr000249	Contig542	CT	15	174	203	224	CATACAATCACCACCGACTCG	58.81	CCGCTGTCGATCAGAACTCC
ssr000250	Contig543	GTG	5	1960	1974	137	ACGAATCGGGTCGATCTTCG	59.97	TCGTAAATTGCCGCCAAACC
ssr000251	Contig548	CTCT	4	82	97	128	AAATAGGGACGTCTGGGTGG	59.09	GCGATTGAGAAACTCAGCGG
ssr000252	Contig549	TCTGGT	5	132	161	196	CGTAGTGTGGTGCTTTGTCC	59.13	TACGGAAGGGATTGTCGTCG
ssr000253	Contig550	TCTC	4	49	64	139	TTTTGTTAGTAGCCCTAGTTCTTCG	58.84	TATGCTTCGATCGCTGCTCG
ssr000254	Contig554	TCTC	4	93	108	160	ACCCAAACCATTGTCGATTCC	58.83	TTCTCTGAAGATTCCGGCGG
ssr000255	Contig557	GTG	8	990	1013	124	TGGCGAGAGAGTTTCAGAGC	59.76	CCCCAACTCTCTCTTCTCTCC
ssr000256	Contig558	AGAG	4	39	54	132	AGAGGGAGAGAAGAGAGAAAACG	59.24	TCCAACTCCATTCCCGATCG
ssr000257	Contig559	ATAT	4	191	206	167	GCTCTCAAGTACAACAACTTTCTTAGG	60.31	GCTGGTGATGTGATCTTTGAGG
ssr000258	Contig566	AGC	5	261	275	174	CACAAAGCAGATCACTCGCC	59.55	TTCCTCTGAGCTGCCTTTGG
ssr000259	Contig572	GAGA	4	231	246	112	TGTTGGACGAGAGACAACCC	59.61	ATCTGGTGTGATCCCATCGC
ssr000260	Contig574	TC	12	84	107	183	AACCAGTGGGAAGGAAAGCC	60.18	GGGTTGGAGAGAATTGGGGG
ssr000261	Contig575	CTCT	4	195	210	206	GCACACCCCTATCTCCAATGG	60.48	ATCTGCCATTGTGGGGAAGG
ssr000262	Contig581	GGT	6	157	174	126	AAGCTCCGGGGATTTCATGG	60.11	CAACAACCATCACCCCATCC
ssr000263	Contig588	TCT	6	25	42	139	ACGCTTTTTACGACTTCATCATCG	60.2	AATGAGCCATGCGATCTCCC
ssr000264	Contig591	GA	10	45	64	136	TGTTCCTTCCTTCCCAACCG	59.89	GAGAAGGTTGGGGTAGTGGC
ssr000265	Contig591	AAA	5	1182	1196	124	GGGCTTGCTAGTTTAGTGGC	58.9	GCCTGATATTGCATGAACCCC
ssr000266	Contig595	GA	12	43	66	101	GCGACGGACTGAATCATTCC	59.07	AGGTTGAAGAAGAAGACTTTGAGG
ssr000267	Contig595	GA	14	141	168	146	TCCTCAAAGTCTTCTTCTTCAACC	58.63	GTGGGTAGGTCTTGGAAGCC
ssr000268	Contig595	AAA	6	883	900	169	AAAGGGTAGGATGTGCCTCC	59.08	TGGCCGCAACCAAATAAAGG
ssr000269	Contig596	ATAT	4	1552	1567	112	TGTATGCTTTGTGCCCTTGC	59.4	CCTTTAATCATCAAACCAAAACCAAGC
ssr000270	Contig602	AGAG	4	1375	1390	138	AGAGGAGGAGGAGGAAGAGG	59.07	TGCTATTACTACTCTGATACCCTGC
ssr000271	Contig606	AACAAA	6	216	251	175	AGCTTTTTCACATAGAGGAGGAGG	60.08	TATTCTGCCGTGACAGCTCG
ssr000272	Contig607	GA	17	880	913	165	AGCGTGAGATTGTGGAGACG	60.11	GTCGGACCCTCTCTCTCCC
ssr000273	Contig611	TCT	5	163	177	155	TCTCTTCACCTTCTTGTACCTCC	59.17	GGAATTACAATCTGCTCCTGAAGG
ssr000274	Contig612	ATC	5	1112	1126	104	TGAAGAAGCCTCATGATCAACC	58.39	AGGAGAGAGATGGAAGGGGG
ssr000275	Contig613	TAG	7	168	188	159	AAGAGAGAGGCCCCACTCC	60.31	CACAACAGAAGAAAAGATACTGTAAGG
ssr000276	Contig614	AAA	5	2037	2051	160	CTATCCTGCATCATTGGGTGC	59.12	TTTGGAACTTGGAGGCCAGG
ssr000277	Contig618	AAAAAT	4	1151	1174	196	GCTTGGCCGAATGAGTTAGC	59.62	TGCAAAACATTCTCTTTGTCACC
ssr000278	Contig622	TGGCGG	4	609	632	161	TTCAAGTGTGGGAAGCCAGG	60.18	CGTCCCCCAAATCGATCTCC
ssr000279	Contig631	GAGA	4	44	59	100	TTGGCAGTTGCTCTCTCTCC	59.68	ATACAGACCCGATACCTTGGC
ssr000280	Contig636	TCT	5	1281	1295	148	TCCCTCGAAGATCTAATTCGCG	60.03	ACCCACTAATTCACTGTAGAGCC
ssr000281	Contig639	TC	11	175	196	136	AGACAAGTGACATTGATGAAACCC	59.48	TCTTCCTTGTTGCGATTCAAACC
ssr000282	Contig642	CCA	7	96	116	125	GCCAAAATGACTATAAAGCCCCC	59.93	TGTTGGTGTAGTAGGTGTAGGG
ssr000283	Contig642	CAC	5	265	279	119	CACAGTCTACACCACCACCC	59.97	TGTCACTCATGCCTTGTGGG
ssr000284	Contig642	CCA	5	396	410	129	ACACAGCATACACCACCACC	60.25	TGTAGCCTCTGTCAGTGAACC
ssr000285	Contig642	ACA	9	870	896	102	CAACAAGGGGTATTATGGGAGC	58.78	TGGAACTCCTCTTGGTTCTGG
ssr000286	Contig643	GA	11	37	58	149	TAGGACCAATTTACGGCCGG	59.82	CTTCTGGGGTCTATTGGGGC
ssr000287	Contig643	AGA	6	152	169	108	CGTTCAAAAAGCAGCCTCCC	60.04	CTTGTGGGACGTGGTTTTGG
ssr000288	Contig644	ATC	5	540	554	169	ACAGGGATAGTGGTTCCTCC	58.12	TCTGAATTTAGCATTCACAATTGGG
ssr000289	Contig647	TTC	5	80	94	140	TCCCTCCTTGAACTTTCTAGGG	58.82	AGTGAGCTGTGCTGTCGC
ssr000290	Contig649	TC	16	217	248	189	TAACCCCTCCCAAAAACCCC	59.51	TGCAATCGAAGGGAGAAGTGG
ssr000291	Contig658	AGAG	4	1363	1378	107	GGGAGGAAAGTAGGGCTTGG	59.74	ACAGAACAGTCCACAGTCTCC
ssr000292	Contig669	GAA	8	65	88	165	AGTAAGAGGAGCCCAAAGCC	59.38	TGGAAGCGTATTCGACCTGG
ssr000293	Contig671	CACT	4	149	164	108	ACAAAACTCTACCAAATGCAACC	58.06	CTACATGCCAACCCACAAGG
ssr000294	Contig674	AAG	6	297	314	138	CGTGACGATGAGAAGGACCC	60.18	AGTCAAGCTCTTCGTCCTCG
ssr000295	Contig679	CT	11	649	670	160	CCATCGCTGCTCTCTTCTCC	60.25	GACGGGGTATTTGGGAGTGG
ssr000296	Contig680	TC	17	40	73	148	GCCAATCAACAAATATCTCTTAACGC	59.59	AGCAAGACATGACTGAAGAGAGG
ssr000297	Contig680	CT	15	84	113	148	GCCAATCAACAAATATCTCTTAACGC	59.59	AGCAAGACATGACTGAAGAGAGG
ssr000298	Contig684	CT	12	1036	1059	104	GCACCGTATCTCCAGTAGGG	59.33	TTGGCCTTTGAGAAACACGC
ssr000299	Contig691	AAACC	4	96	115	213	GAATAGGCGGAAGGGAAGGG	59.89	GGTTATATGGAGGAGGAGGAGG
ssr000300	Contig691	TCC	5	192	206	187	ACAAAACCAAACCAAACCAAACC	59.18	ACAGCTTGTGAACCACTTCC
ssr000301	Contig691	CAA	9	352	378	174	AGTGGTGCTTCACTAGTCACG	60	GGCGCATTCTTCAACATTGC
ssr000302	Contig696	ACC	9	120	146	122	CTCCTTTCCTCACCTGCTCC	59.75	TGGTGGATGAAACTTGAGGAGG
ssr000303	Contig703	CTCT	4	147	162	160	AAACCCTTCCAGACCCTTCG	59.6	AGAGGGAAGAGAGAGGCAGG
ssr000304	Contig711	TC	13	304	329	151	TTGGCTTGCCACAAGTTTGG	59.82	TTGCACTGAAAAACCAAACCC
ssr000305	Contig715	TTTCTG	5	84	113	165	GCCTTTACTTACTTACTCCAACCG	59.37	TCTTCAGCTGATCACCACCG
ssr000306	Contig719	GCAG	4	581	596	145	GGCAGAAGCAGCTCAAAACC	60.04	TCCCTTCGATTCCCACTTTCG
ssr000307	Contig720	CTT	5	922	936	130	TCCATAGATGCACTCCACAGC	59.86	GATGGAGGAGAAAGAGGCGC
ssr000308	Contig721	AG	10	69	88	140	ACCGCCATAACTGAGCTTCG	60.46	CTCAACTTCGCTGACCTCGG
ssr000309	Contig723	GGA	5	724	738	148	CTCCGTCGAGTAACCACAGC	60.46	CCCTCCCTTCATCAGTTGGC
ssr000310	Contig724	GAGA	4	1027	1042	101	AGGGGTTTTCTTGATTGTCTTCG	59.18	CCTCTCTCTGTCTCTCTCTCCC
ssr000311	Contig729	GAA	7	102	122	146	TAGCATCCACAGCTTCGTCG	60.18	GGCCATGAAAAAGGAATGGAGG
ssr000312	Contig731	AAA	5	1064	1078	115	TCCATGAGTCTTGTCATTGAGC	58.4	TCTACCTTGCATCGCATCCC
ssr000313	Contig734	AA	14	1263	1290	191	GTCTATGGTGGGTTTGGTTGC	59.46	CAAGTGAGCTCGAATTGCGG
ssr000314	Contig735	AGAG	4	146	161	157	CCCCAATTTCTGCTTCTGCG	59.83	CTTCCTTTCGCTTCTTCGCC
ssr000315	Contig742	GA	12	111	134	119	TGGTCTTCCTCTCGTCGTCC	60.96	CGCTTGTTGGGGTGAATTGG
ssr000316	Contig743	CCAACC	5	183	212	140	GTACTACTGTCTGGCCCTGC	59.82	GTTGTGGAAGTCGAGGAGGG
ssr000317	Contig747	TTG	5	870	884	211	TCAAGCCAATTCCATCCCCG	60.4	CAAGACCAAAGTACTGCTGCC
ssr000318	Contig747	CTG	5	885	899	194	CCGGTGCTCATTTTCACGC	60.15	CAAGACCAAAGTACTGCTGCC
ssr000319	Contig747	ATC	5	1676	1690	192	CTTCCCCTCCATTACAGCCC	59.82	CGAACACTTATCTTTCTCTCTTTCTCC
ssr000320	Contig748	TAA	5	224	238	115	CTGATCCTGCTTTGGTGTCC	58.54	CCTCCTCTTCTGGTGTTGGG
ssr000321	Contig754	AGAG	4	123	138	123	CACGAAGACTTCAGACACAGC	59.21	TCTGATCTGTGTTCTTGTTTGGG
ssr000322	Contig758	TCTC	4	106	121	159	TGCCGATCGTTCCTCTTTCC	60.11	TAGATCAGCGACTGTTGGCC
ssr000323	Contig759	CCG	6	290	307	133	ACCGCTAAGAAGGTACGTCG	59.55	TGATTTCCTTTGCGCTTGGC
ssr000324	Contig762	AA	15	1048	1077	175	TGTGTTTCTGAAATGATTATCCTACGG	59.72	CAAGTGAGCTCGAATTGCGG
ssr000325	Contig768	CGC	7	119	139	192	GCTTCCTCTTCTCCTTCCCC	59.46	TATCAGGTGGATGCGATGCC
ssr000326	Contig769	CTCT	4	67	82	156	TCAGAAGTGGCCCATTACGG	59.75	ACTGGAGTTGATGCACTTCG
ssr000327	Contig769	GAG	5	608	622	100	GTGGATACGTTGGAGGTGGG	60.11	GAACTCCCATCCCCATCACC
ssr000328	Contig770	TCTC	4	273	288	166	TCTTATCTTTCTATCTCTCTCGCCC	59.29	TCGAACTAGACGACCGAAGC
ssr000329	Contig771	CAC	5	303	317	111	TCCGATCAGCACCACAATGG	60.39	GTGGTGGTGCCGGAATAAGG
ssr000330	Contig774	ACAC	4	561	576	189	GATACCGGCACAAAACCAGC	59.83	ATTTGCCGAGGAATCGAGGG
ssr000331	Contig775	CGG	6	581	598	145	CATGGTTTCCTCTCCGGCC	60.45	ACCAATGTAAGGTGGCGGC
ssr000332	Contig778	TCC	7	65	85	102	CCTCAACCTCACTACGGAACC	60.07	AGGAACAGGTTGAGGGAAGC
ssr000333	Contig779	CAT	11	91	123	171	TCCCAAGCTCTTCTTCGTCC	59.39	TCCCCACACCTGTATCTCCG
ssr000334	Contig780	TCC	8	538	561	152	TCGATCGCTCACACTCTTCG	59.9	CGAAACATGTATCGATTGATCAACG
ssr000335	Contig780	GTT	5	582	596	152	TCGATCGCTCACACTCTTCG	59.9	CGAAACATGTATCGATTGATCAACG
ssr000336	Contig780	TCG	8	787	810	178	GGGAGGAGGAGATTGAGTGG	58.87	CGATGCTTGGATCGAAGACG
ssr000337	Contig780	TTCT	4	974	989	161	TCTTCGATCCAAGCATCGGC	60.53	GGAGCTTTGTTATATACGTGGGG
ssr000338	Contig781	TC	10	1010	1029	152	TTCCTAGTGTTTGCCGAGGC	60.32	ACCCATTGTTCAGCCAAAACC
ssr000339	Contig788	CCA	9	172	198	107	CTTTCTCTACCCCCAACGCC	60.39	GGGTTTCCGGACCTTCTTGG
ssr000340	Contig789	GAA	8	99	122	139	ACTTCCACATCTGAGAAGCCC	59.72	CGCAGAGCTTTCAGCAATGG
ssr000341	Contig790	GAT	6	1203	1220	102	TACCCATCAGCAAGGAGAGC	59.17	GTATCATCAATCGCCACGGC
ssr000342	Contig791	TCTC	4	1052	1067	145	CCTCCCTCCATTGCTCTTACC	59.86	TCTCAAGGGCATGGTCATCG
ssr000343	Contig791	GCGGTG	4	1334	1357	177	GGATGAGCAGTCGATGAGGG	59.97	CTGTAGCCACCTCCATCACG
ssr000344	Contig795	TCT	13	92	130	186	AACCACACCATCCCTCAACC	59.89	GTTTAGGTGCTGGCATGACC
ssr000345	Contig799	AG	12	67	90	121	AGCAAGCAAGAACCACCTCC	60.54	AGAGATGCCGACTTGAAGCC
ssr000346	Contig799	TC	11	1462	1483	137	GTGTTGGGAATTCGCAGAAGG	59.8	GCAACAGAACGATCTTAATATTCATCC
ssr000347	Contig803	TCTC	4	315	330	163	TAGCGGCTTCCTTCTTGTCG	60.11	TATCCAACGATGTGGGAGGC
ssr000348	Contig807	CTCT	4	123	138	145	ACCTACCTCCTCAGCTCAGG	60.03	AGGAGTGGGAGTGGAAGAGG
ssr000349	Contig807	CCA	6	221	238	126	TCTCTCACCACCACAAAGCC	59.89	GGAGACGACCTTTTGGGAGG
ssr000350	Contig807	CTCT	4	2873	2888	150	AAAAAGGTCTTTGCTTCCAACG	58.22	TGCAGTAAAACCGAGGAGAGG
ssr000351	Contig810	TCG	9	658	684	184	TTCGCCTTCCTCATCGTTCG	60.46	TGAAGAGGACGATGCGAAGG
ssr000352	Contig811	GAT	9	867	893	113	TCACGTAGAACGATGACGATGG	60.22	GGTGGAGCACTTGGAGTTGG
ssr000353	Contig816	ACAAA	5	108	132	122	CACCATTGAGAGAAGAGCTTGC	59.58	ACTTGATTCCTATCTCAGAAGTAAGC
ssr000354	Contig818	TCA	5	179	193	180	ATGGCGTCCTCTTCAGTAGC	59.54	GGTCCTATGGTGGTGCAAGG
ssr000355	Contig820	TC	10	113	132	161	ATCGTTTTCTCCGAAGCCCC	60.39	GTAAATGAAAGTCCGGGCCG
ssr000356	Contig822	GGT	5	551	565	160	GCGATGTCAGCAATGGATGG	59.69	GGGAACCGTAACCACCACC
ssr000357	Contig826	AAC	5	1939	1953	142	TGACGATACTCCATGGTCGC	59.62	TGAAACCGCAGAACCAGAGG
ssr000358	Contig833	GA	13	41	66	116	GAGAGAGAGAGAGAGAAAAGAGGG	59.12	GAGGCTCGTCCGTGTATGC
ssr000359	Contig834	TCTC	4	119	134	144	CCAACTACACCGTCCCTTCC	60.04	GCCATAACAGGGTCATTGCC
ssr000360	Contig837	AA	10	966	985	151	AGGTGGTATTTTTCTGCATCAACC	59.78	TCAACAAGGGGTAGCCTAACC
ssr000361	Contig841	CCA	8	210	233	167	CTTCTCCCCCAAAACCCTCC	59.96	AGTAGGAGAGGGTGGAGTCG
ssr000362	Contig844	TCT	7	840	860	188	AGTTCTGCTCATGATGCGGG	60.46	AGTAATTCTCACAGGCCAGGG
ssr000363	Contig846	TCAC	5	884	903	132	GCAAGATGCAGTGGATCTTCC	59.33	TAGGACCGTGTTGAGATCCG
ssr000364	Contig848	CC	10	1810	1829	127	TGGGAGAATAGAGAAAAGTAGTAAGCC	60.15	TGAGGAGGCAGTAAACCTGG
ssr000365	Contig848	CTCT	4	1830	1845	103	GCCCATTGTAAGTAGATCTCCCC	60.24	TGAGGAGGCAGTAAACCTGG
ssr000366	Contig852	CTCT	4	87	102	171	ACAAGAACGAAACAACTCTCCG	59.14	GGATCGAGAGCTGGAATGGG
ssr000367	Contig854	TC	13	34	59	115	ACCTTCCTTTCGTCCCTACC	58.73	GCCATCGACATCGCAATTGG
ssr000368	Contig855	CCA	8	182	205	133	GCACCACCACATTCAAACCC	59.97	TGGTGTTGGGAATTGGGAGG
ssr000369	Contig861	AG	12	36	59	132	GCCGGGGATCAAAGTTAGGG	60.47	ATCTTGGCACCACTGAAGCG
ssr000370	Contig865	GGC	5	251	265	103	GCTGTTTCGTTTTCTTATGTGCG	59.64	CCACTTCGGACTTCTCCACC
ssr000371	Contig865	GCG	5	901	915	109	TAAGAGGAAGATCAGGGCGC	59.25	AGATGGAGAAGACTTGACGCC
ssr000372	Contig868	TATC	4	102	117	119	GGCCAGCAAAACATTCTGGG	60.04	TTTTCCCCCAAGACTTCGCC
ssr000373	Contig870	AG	14	137	164	210	TCCTAGAGTCGCTACTATTTCTGG	58.94	CTCTTGGAAGCTGGAGTCCG
ssr000374	Contig872	AA	11	958	979	115	CTTTCCGCATTGTTTGATTGGG	59	TGAATCTCATCATCCCCGCG
ssr000375	Contig873	CTCT	4	35	50	142	GGGAGAAGAAGCGTCGTAGG	59.9	CTTCAGTTACGGAGCCACCC
ssr000376	Contig874	TTT	5	1354	1368	192	TCATTACTGTTTGGGGATTCGC	58.99	AGGCATTACAACAGGCAATTGG
ssr000377	Contig877	AG	13	210	235	134	ACCAGAAAAACAGGCACAAGC	59.86	GCCTTTCCAACTCTGTCTGC
ssr000378	Contig878	AAAATC	6	68	103	102	TCGCACAACTCTCAGACTCG	59.76	TCTCTCAAGCTGGGCATTCG
ssr000379	Contig880	GAC	5	463	477	130	GAGGCTATCGCAACTCCTCC	59.97	CTGCACGTTCTTCAGCAGC
ssr000380	Contig893	CTA	5	1214	1228	158	GCGTGCACTGCTAACAATGG	60.45	AGAATCTGGCGGAAGAGACG
ssr000381	Contig895	GCT	6	321	338	184	CTTCAATGCAGCCATAGCGG	59.69	TCAAACACCAACACCAACATCG
ssr000382	Contig895	GTT	5	526	540	195	AAATGGTGGTGGAGGAAGGG	59.59	CCAACAACCATCCCAATGCC
ssr000383	Contig895	AATTGG	4	855	878	168	GTCGTTGTGTCGAGGAAAACC	59.74	GAAAAGGAGGAGGAGGAGGC
ssr000384	Contig895	CCT	5	927	941	108	TGGAATTGGAGGAGAGATCATGG	59.61	GCTATACAATACGACGGAGGAGG
ssr000385	Contig896	CGG	6	1185	1202	149	ACTTCTTCTCTGCCGACACC	59.68	GAAACGCCTCCTCCACCG
ssr000386	Contig897	TTT	5	951	965	126	GGGGAAGAGATGATGAGACTGG	59.63	CACATTACTTGGGTCAAAGAGAAGG
ssr000387	Contig900	GATGGA	4	907	930	177	AGGGCTGAAATACGACGACG	60.18	CTAGCTGCCAAACCCTAGCC
ssr000388	Contig905	CACAC	4	76	95	132	GTAGCCACGTAATCTCCGCC	60.6	TCAGTTTTTGTTGGCTCGCG
ssr000389	Contig908	TCTC	4	624	639	205	ACGCTGTGAAGTCCAAAACG	59.34	TCGATCAAATGCATCTCTGATGG
ssr000390	Contig914	CTCT	4	36	51	134	AGAGCTCTATCTATCCAGATTGCC	59.29	TCCATCGTCTCTCTCTCCCC
ssr000391	Contig914	AGAG	4	106	121	153	TGCCTCTCTCTCTCTCTCTCC	59.51	TTCGGTGGAGTTTGGATGGG
ssr000392	Contig918	CTTCT	6	786	815	188	GCAAACTCGCCCATTTCTCC	59.83	CTATGCTCGTCGTCTCACCG
ssr000393	Contig925	TTT	5	103	117	138	AGACGAGAGATAGGGCCACC	60.47	GAGAATCTAGCGCTTCGACG
ssr000394	Contig933	CTT	10	764	793	143	TCATCCTCCTCCTCCTCTGC	60.11	CCATAGAAGGCGTGAATTATAGTGC
ssr000395	Contig939	AG	10	51	70	127	GCCTCACTCTGTTTTGCAGC	60.04	CGCCTCTGATCAGATCTGGG
ssr000396	Contig939	AGA	5	572	586	126	TGATTGCCACTTCAACCAAGG	59.04	TCTCAGCTTCAAAGAACTCCCC
ssr000397	Contig944	TGGTGA	7	2045	2086	141	GTTGAGGAGCAAAATGGGCG	60.11	ATCCCTCTACCAAGCCCTCC
ssr000398	Contig944	AG	11	2190	2211	139	TTTGGCTTCACTGTGTTGCG	59.9	AAACGGGAGAGCAAGCAAGG
ssr000399	Contig945	AA	14	707	734	170	TGCTGTGTAATTCTGAGTGTTTGG	59.72	GAAGTCCTCATCTCTCTCTCTCC
ssr000400	Contig949	AAT	7	61	81	113	AGACGGTCCAACTAAGAATTCG	58.15	AGCAAAGGAGAAGGAGGAGC
ssr000401	Contig949	ATCC	4	152	167	139	AGCTCCTCCTTCTCCTTTGC	59.38	TGGTAGTGGTAGAATCGGCG
ssr000402	Contig952	CAATGG	4	79	102	102	AAAATCTCCCTCACTCTGTTTCG	58.68	GAGGACCTCCAAAGACGTCG
ssr000403	Contig953	TTTCAG	5	103	132	117	TGATAACTGGTCTCGCGTCG	59.9	TGAGAGAGAAAACAGGGCGG
ssr000404	Contig953	AGC	5	355	369	114	CTTCTTCTGAGCTGGGTCCC	59.75	TGCCAACTTCATTCATTCTGCC
ssr000405	Contig961	CT	11	152	173	162	CAAACCTCAATCTCAAGCTCTCC	59.31	AGCATGGCTTGTTTGAGAGC
ssr000406	Contig961	CAC	6	425	442	173	CCAACACCAACAGCAACACC	60.18	GTTGGAGGAGAAGACGTCGG
ssr000407	Contig968	ACC	6	467	484	180	GGGTTGGAGAAAATGGTGGC	59.39	CTGCCATTGTTGCACCACC
ssr000408	Contig973	GAG	5	146	160	188	CTCAGTTCCCGAAGACGAGG	59.83	CTTCTTTGGCAACGGTCTCG
ssr000409	Contig974	GCA	5	720	734	182	ATCAAAGAAAACTGGCCGCC	59.4	CCAAACAGAGGACACAACCC
ssr000410	Contig975	TCGAG	4	251	270	114	TTGGATTGAATTGAAGGGTCTCC	58.66	AGAGAGAGAGAGAGACGGCG
ssr000411	Contig975	TCTC	4	280	295	188	TGGATTGAATTGAAGGGTCTCC	58.03	GATCATGCAAATGCCGTCTCC
ssr000412	Contig980	GAGA	4	191	206	126	TCATCGACAGGAGCTCAACG	59.83	AGATGTGCTTCACCACTCCC
ssr000413	Contig984	TC	12	1328	1351	175	TAGGGTTCCGATGACCTCCG	60.75	TCCGTCCTCTGTTTCTGTGC
ssr000414	Contig988	TC	13	953	978	143	GTACTACTCTCTGCCTGCGC	60.25	AACAAAGTTTGTCTGGAGTTAAACG
ssr000415	Contig999	TC	17	63	96	172	CACAAACCAAACAGAGTTTCACC	58.83	CACAGAGGGAGCTGAATCGG
ssr000416	Contig1002	GAA	6	768	785	110	CTGCGCAACAATGTCTCTGG	59.83	AATCGGAACTCTCTGTGCGG
ssr000417	Contig1008	TC	12	168	191	144	TGCTACACCGAACCAAAGCC	60.89	CTCTGCTAAACATGCTGGCG
ssr000418	Contig1008	TCA	9	607	633	174	AGATGAATACCCCCGAAACCC	59.51	CTTGGTGCTTGAATCCAGGG
ssr000419	Contig1017	CTT	8	151	174	142	TGCTGCAATGCAATCGATGG	59.9	TATGGGCTTTAAGGCACCGC
ssr000420	Contig1023	CTTC	4	194	209	155	TCCTCAGGAGAAACACAAAGC	58.15	CCAAACATCCTTTCCCCTCC
ssr000421	Contig1024	GA	11	777	798	150	AACCAAACCGGCAGAAAAGC	59.9	TTCTTCCCACCTCTTTCGGC
ssr000422	Contig1027	TCTC	4	81	96	100	CGAGCGTTGCAAGAGAGAACC	61.84	TGGTCCATGGAGAGGTGAGC
ssr000423	Contig1027	CCA	5	560	574	121	AACACCCCAACCCTGAAGC	60.15	GAGAGCTGGTCTTTGGAGCC
ssr000424	Contig1031	AAAT	5	275	294	162	AGAAATCAGGAATATCACAGAACCG	58.95	GTATGAGCATGACCCCACCC
ssr000425	Contig1031	CGT	6	1333	1350	114	ACGAGATCTAGGTCGTCCGG	60.53	TTCTCTCCCCCAAAACGTCC
ssr000426	Contig1050	AG	13	506	531	124	ACCGGTGCTCAATCTCATCC	59.82	TCTTCATCCATGGCCTCTCC
ssr000427	Contig1054	AG	11	36	57	101	AGAAAGAGAGAGAACAGGCAAGG	59.99	TCTCAAACGTCTCTCTCTGTGC
ssr000428	Contig1054	CCCAAC	5	345	374	124	ACCTATCCCACAAAGCCAGC	60.03	TTAGGAGGGTAGGGTTGGGG
ssr000429	Contig1054	CACCAA	5	452	481	135	TTGCCCTCCAACAATACCCC	59.96	TGCGGAAGTTGAGCTCTTCG
ssr000430	Contig1060	TC	12	39	62	121	GCCGCACTGTCTTCATTTTTCC	60.92	GTGGTGTTGTGCTTCTTCCG
ssr000431	Contig1060	ATCT	4	85	100	182	GCCGCACTGTCTTCATTTTTCC	60.92	GGTGGATTTGAGAGGTCGGG
ssr000432	Contig1060	CCT	5	239	253	125	CCCGACCTCTCAAATCCACC	60.11	ATGAAGGCGGAGTTTGTGGG
ssr000433	Contig1063	TCTC	4	58	73	120	TTCAGACAGACACACGCACC	60.53	TTAGTGTAGACCGCTGGACG
ssr000434	Contig1063	TTT	5	1084	1098	102	AGATGACGGATATTTTCTGCGC	59.2	CAAGAAGTTCATAAAACAGAGCTTGG
ssr000435	Contig1067	GAGA	4	47	62	129	GAAGACCCGAGCAGTATCCG	59.97	TAGTGCCAAGAAGACGAGCG
ssr000436	Contig1082	GA	11	2024	2045	104	TGATGAGAGGGGACACAACC	59.02	GTGAGGCAGCCATTGTTTCC
ssr000437	Contig1087	TGAT	4	691	706	114	ACGATCTGTTCTGCGAATTCG	59.08	ACCCTAAGCCTTACCCTCCC
ssr000438	Contig1087	CGAT	4	707	722	114	ACGATCTGTTCTGCGAATTCG	59.08	ACCCTAAGCCTTACCCTCCC
ssr000439	Contig1089	GAAGA	4	534	553	100	TGAGCAAGTGGGTGATGATGG	60.34	TCACTAGCAAAACCCACCTGC
ssr000440	Contig1089	AGC	5	691	705	121	ATCTGCTCGTTCGCTCACC	60.15	TCATGAGACAAACAGGAGGATGG
ssr000441	Contig1092	GAA	6	81	98	132	GCGAACGAAGACCCAAAACC	60.04	AGATGGATTATCGGCCAATGGC
ssr000442	Contig1092	GAC	5	99	113	172	GCGAACGAAGACCCAAAACC	60.04	AGTCGGAGTCGGAGTCGG
ssr000443	Contig1095	ATC	5	151	165	169	GCATACAACATCAATCTCTCATCCG	60.11	CCCTCTGCATTCATCTCCTACC
ssr000444	Contig1097	AA	11	1911	1932	215	TGACAACAGTGTAGCCCAGG	59.6	GACCAGCTCTGATGTAGATCCC
ssr000445	Contig1098	GAGA	4	87	102	122	TTGCAACATCACACACACGC	60.25	GTGGATCCAAGGATTTTAACCCC
ssr000446	Contig1101	AG	10	713	732	121	AGGAGGGAAGGGATGTCTCC	60.03	CATGGTCATCTAGGTCCGCC
ssr000447	Contig1103	TGG	6	735	752	105	ATCAGTTCCTTCTGGTGGCG	60.04	TCCTCTTTCTTGGGCTCAGC
ssr000448	Contig1106	TTT	5	1748	1762	136	AGAAACAATTTCCTCCATCACTTCC	59.52	TGGGGTGTCTGAATTTGTGG
ssr000449	Contig1107	TC	12	1102	1125	170	CTGGTCGCGGAATCAGAGG	60.23	ACCCTTTAGTGACTAGCAAATAGC
ssr000450	Contig1108	CTCCAC	5	200	229	195	AGAGAGATGGGTTCCAAGAGC	59.16	TAGGGCATTTATGGGGCAGG
ssr000451	Contig1109	GA	10	490	509	166	TCTGTCTCTTCATCTGAAAATGCC	59.06	ACAGTGCCAAATCATTCGCG
ssr000452	Contig1114	ATAA	4	1697	1712	140	GTTTAAGTTTCCCAACAGATAGAATGC	59.24	CATTGTGTGTGTCGTCTTTAACC
ssr000453	Contig1115	TC	12	385	408	188	GAGGACTCCAAGGGTCTTCG	59.47	CACAAACACACTCAATTCCAATCC
ssr000454	Contig1123	TTT	6	780	797	112	TCCATAGTATACCTCTGCTTTGGC	59.96	GGGGTCTCATCAGCTATAACCC
ssr000455	Contig1125	TCT	5	55	69	113	TGGTCTCCGAATACGATCTCG	59.13	GACCTCTCTCTGAGAAGCTGG
ssr000456	Contig1126	AG	10	149	168	116	CCCACCCATATTCTTCCCCG	59.89	CAGATCTACTCTCGCTGCCG
ssr000457	Contig1128	CT	11	81	102	163	CCTGCGCATCAACGATAACG	60.04	AGAGAGCGAGGGTAGGTTGG
ssr000458	Contig1132	AA	13	830	855	113	TGCCATTGTATGTTTAAAACTGAAGC	59.36	AGTCTAGAGTCGACTGGGCC
ssr000459	Contig1143	AAA	6	452	469	105	AACCCGAATTGCAACAGACG	59.41	TGAGTCCTGTATGAATAGGATTGC
ssr000460	Contig1150	TAGTGT	4	1429	1452	184	TGCAGTAGCTATCTTTCCGGC	60.2	ACGAGGAAGAGAGGGAAGGG
ssr000461	Contig1151	GAGA	4	84	99	160	GCTTGACCGAGTTCGTTGC	59.8	GCTCTTCGATGAACTTGATGCC
ssr000462	Contig1161	CCTCAT	4	479	502	102	CCATTCGAATGCTCATCGCC	59.76	AGAAGAAGACGATGACCAAGAGG
ssr000463	Contig1161	TCT	6	520	537	211	CCATTCGAATGCTCATCGCC	59.76	ACGAAGACAGAAACGAAAGCG
ssr000464	Contig1161	TGT	6	685	702	128	CAAATCCGCTTTCCGCTTCG	60.52	TGCGACACAAAGAAAAGCCC
ssr000465	Contig1162	TGGTGT	4	323	346	129	CCATCACCAACAGATGCACC	59.19	TGGTTGAAGGAGTGAACCGG
ssr000466	Contig1162	CAA	7	1071	1091	171	ATCACGACACTTGGTGGACG	60.32	CCCTGAAGAAGACTCATCCCC
ssr000467	Contig1166	AAG	6	671	688	118	CGAGAAACGAGAGGCACAGG	60.73	AAATGGCGATGGTATTGCGG
ssr000468	Contig1179	AG	11	174	195	104	TTCGGACATATGCACAGGGG	59.82	GTGCTGTGTCCATCTCCTCC
ssr000469	Contig1182	GAA	5	283	297	131	TCTTCGCTTCGCCTCTATCC	59.33	CTAGGGCTTTGGAAGGGTCG
ssr000470	Contig1184	GA	12	106	129	177	ATTGGAGGAGGAGACGATGG	58.58	CCGAAAACAAACAATTGGGTCC
ssr000471	Contig1190	AGAG	4	95	110	189	ATTATGCCCCTTTCTCCCCG	59.52	CCATTCGCATTGGCATTGGC
ssr000472	Contig1190	CAATGC	4	178	201	171	AGAGAGAGAGAAGCAGCAGC	59.18	AGTGGGGATTCCGAACTTCG
ssr000473	Contig1204	GGA	5	69	83	161	AGAGAGAGAGGGGAGAGAGC	59.15	GGTTGAGGTCGGACATCTCC
ssr000474	Contig1206	ACC	5	148	162	149	AGAAAGCCCTGACAGTTGGG	59.89	AACATCTGTGGTGGTGGTGG
ssr000475	Contig1206	CAC	8	176	199	144	TATCCTCAACCACCACCACC	59.01	AGTTCCAGGTTTTTCAGGCC
ssr000476	Contig1208	AAA	5	780	794	160	TGTTGGCTGTCCATTTTGGC	59.61	AGACGACCACGAGCAATACC
ssr000477	Contig1212	TTG	5	443	457	170	AGACTCTCAATGCCTATTTGTCG	58.56	TCCTAAGGAATCCACAAATGATGC
ssr000478	Contig1213	CTCTCC	4	129	152	153	TTATACACACCACCACCGCC	60.04	GGAGTTTTGGGAGGAGGAGC
ssr000479	Contig1218	ACAC	4	105	120	118	GAGATACTAGAACCGCCGCC	60.04	AACCTTGATCCTCGCCATGG
ssr000480	Contig1221	CCA	6	28	45	115	GGTTTGGCACTCCATTACCC	58.82	GGTTCCCCCAAACAGGTGG
ssr000481	Contig1222	GGT	6	1794	1811	152	GTGGATTGGGAGGAGTTGGG	60.03	CCTCCCCACCAATAACCACC
ssr000482	Contig1228	ATG	5	1774	1788	100	CATGATTTTGACCAGGACCGG	59.25	TCATAGCATAAAAACGAGGCATGC
ssr000483	Contig1235	GA	10	85	104	195	GGTTCCTCCCAAACCAAACC	58.95	ACGAGAAGCTTAGCCATCCC
ssr000484	Contig1236	CAAACC	4	308	331	142	CCCCAACACTTCCTCACTCC	59.96	GGTTTGGGTTTGGGTTTGGG
ssr000485	Contig1236	CAAACC	4	338	361	183	CACACTCTCTCGCTAAGCCC	60.18	TCAAGTCGTTGATGAATCCTTGG
ssr000486	Contig1241	ATAC	4	452	467	115	ATGGCATCAAAGAGGGAGGG	59.45	AAGTGTTTCTCTTTTGTGTGCG
ssr000487	Contig1243	AAC	5	413	427	110	GATGAGGAGGATGACAGCGG	59.97	ATCACAGTTGCCACTCTCGG
ssr000488	Contig1251	CT	11	124	145	162	ACAAATTTCTGGTTCACCTGCC	59.63	TGAACCAGCAATCCTCCTTGG
ssr000489	Contig1258	TGA	5	1306	1320	162	GCTGAGAGAGCCTTTTTAAGAGG	59.06	TTCTTCACCAACCCCACACC
ssr000490	Contig1259	GA	11	101	122	129	GCAAGAAAACCTGAGGCTGC	60.04	TCACGAAACGATCTGGGTCG
ssr000491	Contig1260	TC	15	720	749	202	GGCCTTGACATTGTCGATGG	59.27	GAGGTTGGGTAGAGAAGGGG
ssr000492	Contig1262	AA	10	946	965	127	TTTTGTTTACTCCGCTCCGC	59.13	TTCAAACAAAGAGTGCGCCC
ssr000493	Contig1268	TGG	9	75	101	125	GTAGCTACTGGCAGAGGTGG	59.54	GTACTACATGTTGGCAAATGAAGC
ssr000494	Contig1270	CT	13	36	61	158	AGCCTTAGCAGAGGATAAGCC	59.3	TCTGGTGGTGGTTGTGTTGC
ssr000495	Contig1271	TCT	8	1546	1569	127	TGGTGGGTAGTCTCTGGAGG	59.96	CTGAACTCAAGGCCTATAAGACG
ssr000496	Contig1274	GA	17	137	170	134	GAACTAGGGTTGCCTAGAGCC	59.86	TGTAAAGCTCGATTTGGCCG
ssr000497	Contig1276	CTCAAT	5	313	342	116	TCCACCTCCTCTCAATCCCC	60.33	CTAGGGTTTGAGAGCACCGG
ssr000498	Contig1278	CT	12	97	120	145	AGCTACCAGTCGTGAAAGGG	59.39	CCGGCATTGAATCTCATCGC
ssr000499	Contig1281	TTTCT	4	1217	1236	204	TCTTGGTTCATCAAGAAAGCCC	58.84	GTTTGCATCAAAAGAAGAATCATATGG
ssr000500	Contig1282	AA	13	688	713	142	GGCCCTCTAATGGTTGAATGC	59.32	AGTCTAGAGTCGACTGGGCC
ssr000501	Contig1283	TCTTCG	4	1393	1416	101	AAAGTGGGGGAAAGGACTCC	59.22	TCCAAACCAGAAATCATCTCGG
ssr000502	Contig1286	TT	12	1638	1661	146	TTGTCCCCTCGGTTCATTGG	59.96	CGCGAGGGAAAGATGAAAAGG
ssr000503	Contig1294	TGG	5	939	953	165	TGCTAGGGCTTCACTTGTGG	59.96	GACCCAGTTGGAGGAACACC
ssr000504	Contig1294	GGT	5	1213	1227	123	TTCGTCGATTGGTGCTCAGG	60.39	CCCCCATACTGTGAACCACC
ssr000505	Contig1295	AAA	6	748	765	158	TCCCTTGTTGATGAATGGATGG	58.37	TGCCAGTACATTTTTGGTGTGG
ssr000506	Contig1296	TCTC	4	81	96	105	TTCCGCACAAACCTCAAAGC	59.62	CAAGCCCCTCTCTTCCTTGG
ssr000507	Contig1305	TAA	6	181	198	140	ATAAGCAACAAAGGTGCGGG	59.11	TGATTGTTTCCCCTTTTCGAACC
ssr000508	Contig1308	AG	13	362	387	195	CGTTGACAGCGGAGTAGAGG	60.18	TTCGTCGCAACCGATCTACC
ssr000509	Contig1308	AGAG	4	491	506	111	TAGATCGGTTGCGACGAAGG	59.9	ATCACAGTGGTTCATGGCGG
ssr000510	Contig1310	CCT	8	523	546	161	CCTCTGAGGCAGTTTACACCC	60.34	TGTTCATGGAGGCAAGGAGG
ssr000511	Contig1310	AGC	5	816	830	138	TCGTCGATCAACACGAGAGG	59.55	CAGTGGGGAAACAGAAAGCG
ssr000512	Contig1316	CCA	7	315	335	138	CTGGAGGAGAAGAGCTTCGG	59.54	TGAATGAGTCGAGGTGGTGG
ssr000513	Contig1316	CAC	5	349	363	154	ATTCTTCCACCACCACCACC	59.89	CCATACCCACCACCACTTCC
ssr000514	Contig1323	TCTC	4	388	403	150	TGCATCTCCGTCTATCACTCC	59.04	ACCATCTCTTCAGATCCCCC
ssr000515	Contig1325	CACA	4	48	63	125	GACCCGAAAACACACATCTCC	59.2	ACAAGACCAGATATCGGCGG
ssr000516	Contig1328	AGAG	4	64	79	115	GAGGAGAGAACAAAGGCGGG	60.39	AAACCTCCATGCATGCAACG
ssr000517	Contig1330	AGAG	4	149	164	148	CTCTTCCCTTCCCTCTCAACC	59.44	TTCTGAGCCGACTTCTCTGC
ssr000518	Contig1332	AG	10	668	687	116	CCGAAAACCTTGGACGAAGC	59.76	TACTCCAGCGCAATCTCACC
ssr000519	Contig1334	GAA	5	207	221	147	GAAGACAAGAACCACCGTGC	59.41	TACGATGGTGAGGCGTTTGG
ssr000520	Contig1338	TTC	8	60	83	161	CTGAGTCCCAAACACAGTGC	59.05	GAGAACCATTGTCGCATGGC
ssr000521	Contig1339	CT	12	1181	1204	120	GCTAATTGTGTCTGTATTAGGTTGTCC	60.2	TTCCAAGAACTGGTGAGCCC
ssr000522	Contig1343	TGG	6	118	135	129	GATGTTGGGGAAGAGGGTGG	60.03	GTCACAGAGGGTTTGCATGC
ssr000523	Contig1344	CA	10	45	64	121	CACACACACACACACACACG	60.18	GATCTTCGTCGTCCTCGTCG
ssr000524	Contig1344	CAT	7	412	432	151	TTGTTCTTGCAGGTCACCCC	60.47	GAGAGGACTTGACTCACTGACC
ssr000525	Contig1346	AGT	6	420	437	130	CAACAAACCGTCACTCCTGC	59.69	TTGAACAAGGACGATGGCCC
ssr000526	Contig1346	TGTG	4	909	924	178	GAGAAGGGTTCAGAGCTAGGG	59.24	CTCTCTCGCATACGGAGAGC
ssr000527	Contig1350	CTCT	4	113	128	123	CCACCTCCCTCTCACAAACC	59.96	ATCGGTCCTTTTGGTCTCCG
ssr000528	Contig1359	AAA	6	2170	2187	144	ATGAACTTTTATCAGGCAAGATGC	58.1	ATCAGCTACAGCAGAGTCGC
ssr000529	Contig1364	GAGA	4	149	164	161	GAGAAAAGAGTGTGCAAGGCC	59.73	ACTGAATAGCCTCAGAGACTCC
ssr000530	Contig1364	TAGC	5	3461	3480	198	ACAAACCTTTGGATGCTCTGC	59.38	CGTAACAAACATTTAAGAGAAGCGC
ssr000531	Contig1369	TTG	7	285	305	159	AGTTGACTACGAAACCCATTTTCC	59.48	ACAAGGAGACGATGAAGCCG
ssr000532	Contig1375	CCG	5	330	344	116	TCATCTCCTCCACCACCTCC	60.33	TTGTAGGGATGATGTGGCGG
ssr000533	Contig1375	CCA	5	669	683	149	TACAAATCTCCACCGCCACC	60.04	TTGTACGGATGTGGTGGTGG
ssr000534	Contig1375	CCA	5	816	830	105	CCACTTACCACCAGTGCACC	60.89	GGTGGTAAGTGGTGCACTGG
ssr000535	Contig1376	CTCT	4	1534	1549	107	GAGAACACGATCAACGCTGC	59.91	CTATCTCACCCGCGAAGAGC
ssr000536	Contig1385	GAGGC	4	671	690	136	TGATTCTCGGGGAATATCTGAGG	59.17	TGCTGGGGCGTAAATGTCC
ssr000537	Contig1387	CTCT	4	772	787	133	TGAGCAGCCATCTCCATTCC	59.82	GGCTTTTGATTCATCTCGCGG
ssr000538	Contig1387	ATG	6	940	957	131	CAAACTACACAAGGACCGCG	59.49	TCGATCGAGCTCTCCTCTGG
ssr000539	Contig1388	AG	12	147	170	100	TTCCATTTCACACAAACAGAGCC	59.93	ATCCACGTATGTCTGCCACG
ssr000540	Contig1392	ACC	6	406	423	164	TTTGGGAAGCACAACAACGG	59.54	TTAGTCGCGACAACATGTGC
ssr000541	Contig1400	AG	11	57	78	139	GAGAGAGAAACTTCATAGCAGAGC	58.96	TTTCGGAAGTGGAGGCATCG
ssr000542	Contig1401	TTTC	7	1390	1417	155	TGGCAAAGAAGGGATTGTCG	58.47	AAGAACCATGGGCAATTCGG
ssr000543	Contig1402	AGAG	4	102	117	103	GCGTGTGTGTGTGAATTTCG	58.61	ATTCCAATGTCTTCCTCTCGC
ssr000544	Contig1402	AG	13	462	487	158	GAGGGGTTAGAGAAATATGGGGG	59.67	TGTGGAATCACCGGCATAGG
ssr000545	Contig1407	TCT	8	133	156	128	TCCCACCTTTCTCTCTCCCC	60.25	GAGCGAGTCTGAAGCAGAGG
ssr000546	Contig1412	AAA	5	2392	2406	104	GGGCTACTCTGCTTCATCCG	60.25	AATGGATGGACACCTAGCGC
ssr000547	Contig1414	AA	10	706	725	145	TGTAAGTACTGGTGTTTTCATTCAGG	59.51	CAAGTGAGCTCGAATTGCGG
ssr000548	Contig1415	AGAG	4	684	699	100	AGGATCGAACAGTCATGGCG	60.18	ACGAAGCATTACAATACTTTCCCC
ssr000549	Contig1424	CAATAT	4	53	76	143	GAGGGAGAGGGGAGAGGC	60.12	CGATTTCACCATTTTCGACCCC
ssr000550	Contig1424	GAGA	4	112	127	213	GAGAGGGGAGAGGCCAGC	61.16	TTGAGGTTTGTGGGAGTGGC
ssr000551	Contig1428	TGA	5	462	476	194	GCAGTTTTGATCATTTTGGGAGC	59.32	AATTGCAATCCAAGGCAGCC
ssr000552	Contig1434	GAA	5	434	448	153	AGAAGGGGAAAGAACCAGCG	59.96	AAATGCGGATCCCTCTGACG
ssr000553	Contig1437	ATG	5	287	301	103	AGATGAGGCTGAAGAGGAGG	58.21	CAAAACTTAATAGACATCATCATCGGC
ssr000554	Contig1438	AAA	5	2078	2092	147	TCGATCGGATAGTTAGCTTCGC	60.1	TCTTTCTTTGCTTGCTGCCC
ssr000555	Contig1445	ATT	5	1999	2013	104	GCATCCATCATTGTCCCTAACC	59.11	CTCTTCGATCTCATCTCAGATTCG
ssr000556	Contig1449	GA	11	1363	1384	133	AGAGATCTGCATCGGCTTGG	59.89	GCTTTGTTGTATATGAGCAGCCC
ssr000557	Contig1456	CACACT	4	36	59	131	ACTTCGTCTCACTCACCACC	59.33	GCGTTGAACTCTATTCGCACC
ssr000558	Contig1456	GA	11	78	99	125	ACACTCACAACACTGACGGG	60.18	GCTAAGAACTCCATGCACGC
ssr000559	Contig1459	TATA	4	1018	1033	201	GAACGTGGGGTGTGTTTTGG	59.9	TCTGCAGCCTACACCAATGC
ssr000560	Contig1465	TC	11	76	97	132	ACTCTCCTCTTCCTCTGCGG	60.68	AGAAAGGGTTAACGACGGGC
ssr000561	Contig1470	TC	10	50	69	151	ATATGCTCATTGCCCCGTCG	60.6	TGAAGTGGGGGAGGAGATGG
ssr000562	Contig1470	CTCA	5	89	108	151	ATATGCTCATTGCCCCGTCG	60.6	TGAAGTGGGGGAGGAGATGG
ssr000563	Contig1470	CTCT	4	111	126	151	ATATGCTCATTGCCCCGTCG	60.6	TGAAGTGGGGGAGGAGATGG
ssr000564	Contig1470	CAT	8	176	199	165	AAACACACCCATCTCCTCCC	59.3	TGGTTTCAACACGAGCAACC
ssr000565	Contig1471	AG	11	66	87	123	AAGATCCAATCTTCCAGTCGC	58.09	CGATCTTGCGAGACTTGTGC
ssr000566	Contig1484	GCT	5	329	343	104	AGTAGAAGAGTGGCTGCTGC	59.75	CTTGCACAACGTTGGACTGC
ssr000567	Contig1484	TTG	7	1280	1300	179	GCAGCTAAATTAATTGCGACACC	59.21	TCTGTCTCTTACTATCTTGAAGTTCG
ssr000568	Contig1487	GAA	7	117	137	144	GTGTAACAGTTACAGTGAGACTCG	59.09	TGTGCGAATGTCGGAGAAGG
ssr000569	Contig1487	CAT	5	2201	2215	189	TCCATTCATTTCACGCCATGG	59.25	AGCTCTCTGGGACTTGATTGG
ssr000570	Contig1487	GAT	7	2422	2442	117	CGAGGAACTTTTGCAGCAGC	60.39	GAGATCGTTCTACTCCGCCG
ssr000571	Contig1488	ATAT	4	464	479	168	TATATGGCGGTCACACGTCG	59.97	AGAGGAAGAAGCAGCAACTCC
ssr000572	Contig1489	GTG	6	153	170	108	ACTAGTAGTAGAACAACGACTTGC	58.3	TTTTAGGGCACTGAGGGAGC
ssr000573	Contig1490	TGTC	4	54	69	125	TCCCTCTTTTCAAATTCAAACCCC	59.65	GAGGTGGACTTCTTGGGTGC
ssr000574	Contig1504	AT	11	725	746	143	TCCTGCCCATTGTACAGTCC	59.38	ATAATGATACAACGCCTCCACC
ssr000575	Contig1511	AGAG	4	35	50	141	GGAAGCACAGATTTCAATTTCCG	58.83	GTTGTGGAGGAGGAGGAAGG
ssr000576	Contig1511	CAA	8	276	299	112	ACTATTACTCCTAACCCTAGCAGG	58.6	CGATATTGGGCACTTGTGTCG
ssr000577	Contig1513	GA	10	1599	1618	131	AGCCGAGACCAAGCTATTGC	60.46	CTCCCTTTCCAAGTCTCCCC
ssr000578	Contig1515	GGGGTT	5	482	511	176	TGTGAACCTGCCTTGGAACC	60.47	CGAGGGGATCCATTGTTGGG
ssr000579	Contig1515	TC	13	589	614	112	GATTTGGGGCCCAACAATGG	59.75	GACAACACAGCTCCAAGACG
ssr000580	Contig1526	AGA	5	61	75	148	GTGGGTGGGTGCATAAGAGG	60.39	CGTCAACGTGTTTGGCTTCC
ssr000581	Contig1526	GAA	6	1847	1864	146	TCCTGATGAGATTATTGATCCAGC	58.2	CATCATCTGACAAGTCATACGGC
ssr000582	Contig1527	TCT	5	369	383	184	AGCCCTAGAGATTGCCAAGC	59.82	GGCCAACTCTTCAACACTGC
ssr000583	Contig1530	TCTC	4	159	174	137	AACAAAGCCTCTGTGTGTGC	59.26	TCTGCTAACCCTTCTTTTGGC
ssr000584	Contig1533	AGAG	4	76	91	156	GTGTTGGTTGCAGAGACAAGG	59.67	ACCGCCATTTCGTGCTCG
ssr000585	Contig1536	TAT	6	1180	1197	141	GGAATTGGTTTGGTGTGTTTTCC	59.13	TGCTTCTTTGGTAGGTAGGCC
ssr000586	Contig1538	AATA	4	139	154	171	AGACAATAGGCAAACACCGC	58.83	CGCAAGAAAAGAAGGCATCATCC
ssr000587	Contig1549	TCTC	4	49	64	100	TCTTTTCACGATTCGCTTCGC	59.87	CAGAATTCGACTCGACATCGC
ssr000588	Contig1554	TC	11	555	576	167	AAGAGTGCTGTCATAGGCCG	59.82	ACCACTAGAGCTGGACTTTGC
ssr000589	Contig1556	TC	10	640	659	134	CTTCCGTTCTCTCGAGCTCC	59.9	TCGCGGCAACAATTGATTCC
ssr000590	Contig1557	CAG	5	657	671	137	AAACTGCCCGGATCTTCAGC	60.68	CGAATAGCTGTTGTTCGGGC
ssr000591	Contig1559	TCTC	4	60	75	145	TCTTCTTCTCTCTGCGATCGC	59.94	GGTCTCTTTCTGGGACGACG
ssr000592	Contig1563	AGAG	4	2632	2647	128	GGGAGAGAGACAAAGGATGGC	60.13	TGAAAACATCTTGTTGGGTCGC
ssr000593	Contig1567	CCA	7	655	675	107	ACATCTTCATCCGCAACCCC	60.39	GTTGTTGTTTACTCCGCGGG
ssr000594	Contig1567	GTTAGG	6	744	779	135	GAATTCAGCCGCGAAGAACC	59.9	AACTAAGCCTTCCACCACCG
ssr000595	Contig1567	GGA	5	1282	1296	115	GATCTGGTAGACGGTGGTGC	60.18	AACGCATCTCACCTCCATCC
ssr000596	Contig1568	GGA	6	132	149	101	CTAGATCATCATGCGGAGGGG	59.79	TCCTGATCGAAACGAAGCCC
ssr000597	Contig1572	TTC	12	77	112	132	GAGCTCCTCTCTCTCAACCC	58.89	CCCACATGGAAAGCGTAATGG
ssr000598	Contig1574	CT	11	651	672	114	TCCAACTCTTCCTCTGCTGC	59.68	AGCCTATGGAACCCACAAGC
ssr000599	Contig1582	GAA	5	822	836	103	ACCATTCTGGAGGGAATGCG	60.11	ACTTCTGGCAGAGAAACCGG
ssr000600	Contig1589	GAGA	4	598	613	139	AATTCTTGCTCTACCAAAACAACC	58.16	AGCCTTGAGTGTTGAAAGTGC
ssr000601	Contig1604	GGA	11	365	397	199	AGAACCACACCCAACTGAGC	60.18	TATGCAGTGCTTCCTGGAGC
ssr000602	Contig1604	TGA	8	526	549	160	GCATACTTTGCCAGGACTGC	59.55	CTCAGTTGGGTTGTCCTCCG
ssr000603	Contig1607	CTC	6	33	50	114	CCAAAAATGCCACGACCACC	60.32	GTTGTTGGTGAGAGAGGGGG
ssr000604	Contig1612	AG	12	53	76	161	GTGTTTTCAATAGCGGCAGC	58.38	CCATCTTCTTCGACCTTCTTCG
ssr000605	Contig1612	AG	12	123	146	131	AGAGAGAGAGAGAGAGAAGAGACG	59.9	TCGTTTCCATTCCTCCTCCC
ssr000606	Contig1614	AA	11	195	216	171	CCAAAACGGAGAAAATGACAAATCC	59.59	GGTGACGATTTTGACGAGGC
ssr000607	Contig1618	GAA	5	313	327	128	AGAGCACAGGAACATGAAAATTAGG	59.58	TGGGAGAAAGTGATACACAACCC
ssr000608	Contig1629	AGAG	4	1267	1282	117	GGTGGAGGAGAGATTGTGGG	59.46	TGCTCTCTCTTCGCTTGTGC
ssr000609	Contig1631	TTC	5	95	109	144	TGGATGATTGGGTGCTGAGC	60.39	GTTGTTGTTGTTGCTGCTGC
ssr000610	Contig1631	GCA	7	131	151	192	CGCGGAAGAACTCGATTCCC	61.15	GACTCGTCGATGGTCTTGGC
ssr000611	Contig1631	ACA	7	152	172	160	CTCTCAAACAGATCGCTCAGC	59.07	GACTCGTCGATGGTCTTGGC
ssr000612	Contig1641	TCTC	4	594	609	132	TGGAGGAAGAGGACCACTGG	60.55	TTTGCTATTGCTAGAGACAGCG
ssr000613	Contig1666	TTTTG	4	167	186	101	TCCATAGATTTCTCCGCCGC	59.97	GCGTTTACTAGTAGAAATGCATCGG
ssr000614	Contig1666	CT	14	355	382	148	AGGTAAATTTCACCCCAACGC	59.11	ATTGATTGAGGAGACGGCGG
ssr000615	Contig1677	GTT	5	150	164	105	GTCACAGCCCAAATCGAAGC	59.83	CACCCATTCTTGCCTCCTCC
ssr000616	Contig1677	AGA	8	336	359	147	AATCCATTGGCTTTGGCTGC	59.75	ACCCAGACTTCCAAACCATCC
ssr000617	Contig1680	AAGCAG	5	252	281	152	GAGCCTGGCCAGATAGAAGC	60.25	TCAACAGCCACTTTTTCCGC
ssr000618	Contig1691	AAA	5	131	145	158	GTGGACTGATGGTGGGTGG	60	TGGAGTAGCAACAAGAGTGGG
ssr000619	Contig1693	CAGT	5	132	151	134	CCCAATCTACAGCAGCAAGC	59.26	CATAATAGCGGAGGAGGGGG
ssr000620	Contig1693	ATCCCC	5	159	188	166	TGCTTCTTGGTTGGCAGAGG	60.54	ACACTCTCTACTACTCCACTCCC
ssr000621	Contig1693	GGT	5	420	434	149	TCTCTCTTTCTGTCTCTGTCCG	58.92	TCCTCCCGAAGCCTAATTGC
ssr000622	Contig1702	TTCC	5	69	88	184	GGACGCGGTTTTAGGAACCC	61.3	TGTGGCACCTTGATCTGAGG
ssr000623	Contig1702	TC	11	90	111	199	GGACGCGGTTTTAGGAACCC	61.3	AGAAATCGCCGGATCTGTGG
ssr000624	Contig1704	CT	10	54	73	135	AGTGAGAGAAAGTGCTGGGG	59.31	AGAAAGATTCTCATGGCGATGG
ssr000625	Contig1705	TCTC	4	28	43	113	GTACTAATCACTGGGAATGTCTCC	58.4	CTGAGGACCAAAAAGCAGAGC
ssr000626	Contig1705	CTCT	4	44	59	113	GTACTAATCACTGGGAATGTCTCC	58.4	CTGAGGACCAAAAAGCAGAGC
ssr000627	Contig1705	CAGA	7	111	138	146	TCCAACTCCATTTTGCTCTGC	59.11	AGAGAGCTGAATTGGAGCCC
ssr000628	Contig1706	TTT	5	122	136	146	CTTTCCCGGAAACCTGGTCC	60.61	TCCGACAATATTCCCTCGGC
ssr000629	Contig1708	CCTGCC	4	134	157	132	TGGGGATTCCACAATCTGCC	60.03	TGATACCCTCTAAGTTACTTCCAGC
ssr000630	Contig1709	TTT	5	450	464	109	CAAGCAATGCAGAGAAGTGGG	59.8	CTACCCCACTCTTCATGCGG
ssr000631	Contig1710	GAA	5	318	332	153	AGCAGCATCAGAAACATTGGG	59.18	GTGGTAGTTTGTACTTTGTGATGGG
ssr000632	Contig1710	CCA	8	735	758	147	CAGCAAAGCAGTGGATTGGC	60.39	TCTGCATTAGGGTCTACATTGGG
ssr000633	Contig1714	AAACA	4	199	218	175	CAGCTTCAGCATGTACATGGC	59.93	CCACTACTAGCTGAGGAACTGC
ssr000634	Contig1715	CAA	6	201	218	148	ACGAAGCCCAAGCAAAATGC	60.32	TGTTCATCTTCATTGCCCTTGG
ssr000635	Contig1718	GAG	5	1064	1078	159	GCGGAATCTGAGAGTGAGAGG	59.93	GGCGGAAAAACCAGTGAAGC
ssr000636	Contig1723	TTT	5	2893	2907	112	GAGTTGAATGGCCCTTTCTGG	59.18	GGCTAAATTACTCATGGAGTCAGG
ssr000637	Contig1727	GA	10	49	68	126	GATTGATTGAGCAGAGACGCG	59.74	ACCGAAATCCTCAAAAATCATATGC
ssr000638	Contig1728	GA	11	1056	1077	168	AGCAAGAACTGTCAAGTGCG	59.06	TCTTTCCAATTCCATTGTCTGAGG
ssr000639	Contig1729	ATTTT	5	469	493	115	CAGGACACTTAGTACCCCGC	59.82	CAACATGAACTCCCTGCTGG
ssr000640	Contig1737	GAGA	4	84	99	112	AGAGAGAACCGAGAAAGGGC	59.1	TCAGCACAAAACTTGAAGTCTTCC
ssr000641	Contig1741	TCTC	4	611	626	107	TTGCCCTTCCTCTGAAACCC	59.89	ATTGATGAGGCCCCTCTTCC
ssr000642	Contig1747	AGAG	4	1332	1347	163	AGTAGCTCCGATTTAAGGACGG	59.64	CTTGTGTCCATACAGTGCTACC
ssr000643	Contig1747	ATAT	4	1453	1468	186	GGTTAGTTTGTGTTGTCTGTCCC	59.69	AATACAAGAGATGACCCCAAACC
ssr000644	Contig1754	GA	13	52	77	115	ATACAAGCCTTCAAGCACGC	59.2	GTGCTTCCTCCACTCGTCC
ssr000645	Contig1759	TC	14	440	467	178	CTCTCCTTTCCTCGCTTGGG	60.11	ATGCTTGTAAGACTGGGGCG
ssr000646	Contig1760	GAT	5	1780	1794	118	TCAGGGAGGAAGAGAGGAAGG	59.99	CGGTTTCTTCTTTGGCATTGC
ssr000647	Contig1769	CTCT	4	2165	2180	124	AGGGGAGATATGTGAGCTGC	58.94	TCACCTTTCCACACATCATTGG
ssr000648	Contig1771	TCTC	4	402	417	134	CCATCGTCGATCCATGGTCG	60.66	AGAGAGAGAAGATCGATTCGCG
ssr000649	Contig1775	GA	10	67	86	163	GCAGTTAGGCAGGTAGGTACC	59.86	GTCAAGGACAGGCGATTCGG
ssr000650	Contig1783	AG	11	122	143	152	TCTACTTGCTTTGTTCTTGGAACG	59.73	AGCTCCACTTTTTGGTAAAGAGG
ssr000651	Contig1783	AG	10	250	269	137	AAAGTGGAGCTCATGTATTACGG	58.56	TTGTTGCGATGAATCCAATTACC
ssr000652	Contig1788	TC	17	102	135	193	GACGTGTGTCTGGAAACTTTTCC	60.24	ACCGCTTGGTGTTGTTTTCG
ssr000653	Contig1790	TCG	5	981	995	177	CAGGCTCTTGGTCCATCTCC	59.82	GCTCCAGGTACCCAAAGTCC
ssr000654	Contig1792	ACAACC	4	166	189	127	ACAGTCATACGCAGACACCG	60.11	CGATGATGAGTGGTCGGAGG
ssr000655	Contig1797	GA	13	2668	2693	104	ACAAATCTGAATCTTCGGCTTCC	59.31	TTTTGCCCTCTCACTCCACC
ssr000656	Contig1798	TGGCGG	6	444	479	132	TCTCCCGACACTCTGAAACG	59.4	AGGTATCACCACCAACACCG
ssr000657	Contig1802	GCA	5	366	380	108	ACCTCAAGGGGTTTTTCAGC	58.3	TTGGGTGGTTCTGATTCTGC
ssr000658	Contig1805	TTT	6	3369	3386	140	TCATGACTTTGTTTGACCTGACC	59.12	TCGGATAAAGAATGAGATTGGTCC
ssr000659	Contig1805	AA	11	7822	7843	164	ATGGATACTAGGCGCTGTGC	59.97	AGGTTTTGCGCGTTGTATCG
ssr000660	Contig1805	AAA	6	11764	11781	189	TCCCGTGTGAATCAGCAAGG	60.32	CGGCTCATTCTTCAACAGGC
ssr000661	Contig1805	AAA	6	17754	17771	177	TCAGAACAAGGAAGAATGGATTCC	58.74	TCTCCTTCCTGTTGTTCTAATTCG
ssr000662	Contig1805	AA	14	26559	26586	186	TCGGATAAAGAATGAGATTGGTCC	58.39	CAAGTGAGCTCGAATTGCGG
ssr000663	Contig1811	CTCT	4	93	108	128	GTGGCCTATTACGGTCCGG	59.93	CTTGTCCTTCTCATGGGCCC
ssr000664	Contig1814	TCTC	4	160	175	182	AAAGCTCATCCCTTCTCGGC	60.11	AGAAGTGGTTTCCGAAGCCG
ssr000665	Contig1819	TCTC	4	43	58	114	AGATAGAGGACTCCCCACGC	60.47	TTTGGAAGCAACAAAAGGAAACC
ssr000666	Contig1823	TTC	6	640	657	143	CTCCTTGCAGTAGCTTTGGC	59.19	AGTTGCACACTACTATCCATTTGC
ssr000667	Contig1823	TTC	7	1045	1065	138	GCCCTCCCTAAGCAACATCC	60.47	TCATCATCACCACCACCACC
ssr000668	Contig1824	TATA	4	50	65	119	TGGAGTCATAGGTGAATAACAATCC	58.41	ATCTCTTCCACTCCCAACCG
ssr000669	Contig1824	GTGT	4	69	84	119	TGGAGTCATAGGTGAATAACAATCC	58.41	ATCTCTTCCACTCCCAACCG
ssr000670	Contig1830	CAC	5	144	158	169	CAAAACCCACAGCAACTCCG	59.97	TGCACTGAACAGTCATTTGCC
ssr000671	Contig1833	TC	14	50	77	106	TGATCGAACCCTCCCTCTCC	60.4	AGGGTTTGGGGAATTTTCTCG
ssr000672	Contig1835	TC	12	136	159	145	CCATCTTCCTGATCTCGGCG	60.32	TGGAATATGATTGAGGCTTGTTTGG
ssr000673	Contig1839	TTT	5	1931	1945	131	CCTTCGTTAATGGGGGAATGC	59.32	GGGCCATCATATCAGGGAGG
ssr000674	Contig1841	TCT	6	67	84	116	AGAGCACTCTTTTCACATTCTTCG	59.55	GGGATGCCAAGAAAGAAAGGG
ssr000675	Contig1843	TAAAAA	4	229	252	112	TTTGCTCCCTCCGACTTTCC	59.96	CTTGTTTGGTGTAGTGGCGG
ssr000676	Contig1853	ATAC	4	1110	1125	188	ATGGAGAAAACAGATTTGAGAAAGC	58.31	GAGTGAGGGAGGTAGGGAGG
ssr000677	Contig1854	AGG	5	164	178	185	CCAGGCTTTGGCATTATCCC	58.96	CTGAGAAGCCACCGTAGAGC
ssr000678	Contig1855	TTC	7	184	204	139	CCTCCACTGCTACTTCCACC	59.75	GTGTTTGGACTGTTGTTGGGG
ssr000679	Contig1857	ATTT	4	1374	1389	149	TCGCACTTATGATGTCGAGGG	59.93	ACAGTTCAGAAGGAAAACGTATGC
ssr000680	Contig1861	GAGA	4	67	82	155	ATTTGTCTGGGTTTGGCAGG	58.66	CAGACTCCCAATGCACCTCC
ssr000681	Contig1863	AAA	5	449	463	135	ATTGCTCAAGGCTGGAATGC	59.18	AAACCCGTAAACGTTCGTCG
ssr000682	Contig1868	AGA	7	62	82	103	ACCGGATTCCGCTAAAACCC	60.39	GCGTGAAGCCTACAACAAGC
ssr000683	Contig1869	TCTC	4	88	103	117	GGTCTGTCAAAATGTCTTCAGTCC	59.79	GTTCTTCGTCTCCGATTGAGC
ssr000684	Contig1873	CAT	5	212	226	120	GTTGGGCCTAGCTATGCTGG	60.54	TAAGAGTCCCCTCCTGCTCC
ssr000685	Contig1875	TG	10	3685	3704	144	AGAGAAGATTACGGTGGCGC	60.18	ACAGAGAAATCGAAAGCAAACCC
ssr000686	Contig1878	ATC	5	147	161	111	TCATCCTCATCTGCCTTGCC	59.82	ATGAGGAGAGGAGGGATGGG
ssr000687	Contig1878	TAC	5	864	878	147	CGCACAAGCAGAAGAAGAGG	59.2	CCTTCTTGCTCTGTCAAGTAACC
ssr000688	Contig1878	TT	15	1067	1096	151	TACCTCACCACCCTTTTGCC	59.89	AACCCTCTTTTTCAATCCCCC
ssr000689	Contig1882	CAA	9	507	533	133	GTGGGAAGCATGATTGGAAGC	59.86	TTTTGTCAACTGCACTCATATTGG
ssr000690	Contig1884	TG	13	950	975	100	GAAGCTATAACGTGTCCGAACC	59.14	CATCACAAGATGGCCCCAGG
ssr000691	Contig1886	TTTCG	4	52	71	148	TCTGATTCGAGGTTTGCCCC	60.04	TGCAAAAGTCTAATTCACACAATCC
ssr000692	Contig1891	GAGCCC	4	813	836	119	GGGTGGTATGATAACCGGCC	60.25	ATTTGAGTTCAGCCCTCCGC
ssr000693	Contig1894	AGAG	4	123	138	159	AGGGAGAGGCTATAGACGGG	59.59	ACAAGGGTTTTGCGAATGCC
ssr000694	Contig1896	TTT	5	511	525	118	GTTCACAGACGAAACGAAAATCC	58.79	AAACCACTTACAGCCCAGCC
ssr000695	Contig1897	CAC	8	151	174	136	AGATGGTGTCAATGGCGACC	60.39	GGAGAAGATGAGGACGTGGG
ssr000696	Contig1900	TCTC	4	231	246	113	TTCTCATCACCGACACCACC	59.68	GCCCCTTAGGTTTCGAAGAAGG
ssr000697	Contig1909	TAT	5	70	84	148	TTCTCTTCACTGAGGTCTACTCC	58.66	GGGCTTCACATGGGTTTTGC
ssr000698	Contig1912	CTT	7	517	537	130	ACGTGATTTTCTCTGGCTTGC	59.46	TAAAGCAAAGCAAGCACGGG
ssr000699	Contig1915	ATC	7	220	240	100	ATGTAGGCACGGCTAATGGG	59.89	GTTCGATTTGGAGCTCGAGC
ssr000700	Contig1915	GA	10	1774	1793	115	GAGTGTGCTGGAGTCCATGG	60.39	CTCACCCACTCACTCACTCG
ssr000701	Contig1922	GTGGAC	4	288	311	153	GCTGTTCTTGATCTTCAACGCC	60.41	GCCTTGGCCTGTTTTCTTCC
ssr000702	Contig1925	CATCTT	4	157	180	206	TAGGGCACTTTCCGAAACCC	59.96	TCGATCGACACGAAGTCTGC
ssr000703	Contig1930	AAG	7	394	414	121	CTTGCTTTCCTTGCGATTGC	58.66	GCACAATCTCCTCCCTCACC
ssr000704	Contig1931	AGAG	4	521	536	138	AACTTGCCGACAGAGGTGG	59.93	TCATCTCATCTCTCACCTCGC
ssr000705	Contig1938	GA	10	156	175	162	TCTGGAGTGGAGGACAGACC	60.25	AGGAAGGAAGCGAATTGGGG
ssr000706	Contig1940	TCG	7	177	197	181	TTCTTTCTCAGCTGATTCCGC	58.65	TACCACTGCTAGCCATTGCC
ssr000707	Contig1940	TCA	6	198	215	115	TACAATCGTCGTCGTCGTCG	60.25	TACCACTGCTAGCCATTGCC
ssr000708	Contig1940	TCT	5	216	230	115	TACAATCGTCGTCGTCGTCG	60.25	TACCACTGCTAGCCATTGCC
ssr000709	Contig1940	TCGTCT	5	231	260	115	TACAATCGTCGTCGTCGTCG	60.25	TACCACTGCTAGCCATTGCC
ssr000710	Contig1941	AGAG	4	80	95	125	AATAAGTTTTGGAATCCGAAAAGAGG	58.4	GGCCTCCATCACTCAGATCC
ssr000711	Contig1944	TC	12	113	136	129	CAACAAGGTAAACTTTAGATTCACAGC	59.41	AGAGAAAGAGGGAAGGAGTTGG
ssr000712	Contig1944	ACAC	4	137	152	129	CAACAAGGTAAACTTTAGATTCACAGC	59.41	AGAGAAAGAGGGAAGGAGTTGG
ssr000713	Contig1944	TAT	6	599	616	133	GTGCGTAAAAGGAGTTGCTCG	60.14	AGAGGTTGACCAAGCCATCC
ssr000714	Contig1948	AGAG	4	158	173	124	GTGAGAGGTCTTGGACTGGC	60.04	CTCTCCATCGTGTTCCTCCG
ssr000715	Contig1950	GAA	7	357	377	138	CCGAAGCAGCAATGAAGACG	59.9	AACCCACCACCAATAACCCC
ssr000716	Contig1952	CAC	5	502	516	119	TTTCCAGTGAAGCGACGTCC	60.6	AGCGACGATGAGTTGAGACG
ssr000717	Contig1954	GA	13	92	117	150	GGGAGAGGGAGAGATCGACC	60.54	CTCCCTCTCTGTCTCCCTCC
ssr000718	Contig1966	CACA	4	191	206	141	TGACAAGCCACACATACACG	58.49	GCGACGAGAGGGTTAGAAGG
ssr000719	Contig1972	GAA	5	412	426	121	AACGCATCAAAGGGAGTCCC	60.32	GCCACTGCAATTTGATGAGGG
ssr000720	Contig1973	GAA	7	138	158	125	AACCTTTCAAAGCGACGACC	59.06	GCTCAAACAGCTGCGAAACC
ssr000721	Contig1974	AAA	5	94	108	187	GAGAGAGGCAAGCGTCTACG	60.25	TGAAGCTTCGAGAAATCACAAGC
ssr000722	Contig1977	GGA	8	363	386	136	TGTAGAAAGTCTCGCGACCG	59.83	GAGCTCCTCATACCAGTCGC
ssr000723	Contig1978	GAAGGA	4	307	330	177	GAAACTCCCTGACATTGCCG	59.2	TGTGTCGATGACAACCGAGG
ssr000724	Contig1981	GAG	5	596	610	179	TCGGTGGTCTCTCTCTCTCC	59.75	ACGAACATAGCCTCACGCC
ssr000725	Contig1984	CTCT	4	1540	1555	160	GCACCCATTGTTGTTCAGCC	60.32	TCAAGAATGCCAACGAGAAGC
ssr000726	Contig1985	TCT	9	350	376	166	GACCCAAATCGTGCGATTCG	59.97	AGGTGAAGATGAAATGGGTCG
ssr000727	Contig1988	CTT	7	231	251	110	AGCTTTCGACGATGGAGTCC	59.83	ACGGCGAATCTCTTCATCGG
ssr000728	Contig1990	GCAA	4	558	573	115	GGAGAAAACACAGGGCTACG	58.56	ACTGTCGAAGATGAGCAGCC
ssr000729	Contig1995	CT	12	142	165	145	CATACAATCACCACCGACTCG	58.81	TCTCCATTTTGCTGCTTCACC
ssr000730	Contig1997	TC	10	108	127	159	CTCTAAACAGGCGTTCTTTCCC	59.26	TCATCAACCATGAAACGCGC
ssr000731	Contig1997	TTC	6	267	284	158	GGACGCAGGAGATGAAGACG	60.53	ACCATTCCAGTTCTTCCTCGG
ssr000732	Contig1997	ACC	6	675	692	189	TTCAGACTTACCGGGTCAGC	59.39	TTGCACAATGTTTTCGGCCC
ssr000733	Contig1999	AGAGGA	6	179	214	133	AAAAACAGAGCAGTGGCAGC	59.61	TGCGGTCACATACTTCTCCC
ssr000734	Contig1999	GGA	5	317	331	151	TGGGAGAAGTATGTGACCGC	59.46	CTTCAATGGCTGTGGTTGTGG
ssr000735	Contig2000	CAC	5	76	90	135	TTGTACTGGCCTGTCACTGC	60.25	TAAAGTGGCAGTGGCAGTGG
ssr000736	Contig2000	GCCACT	4	116	139	126	CTCTTCTCCTCACCACCACC	59.39	TAACCAGAGTGTCGGTTGGC
ssr000737	Contig2002	TCA	5	1681	1695	206	TTTACCTCGAAACTCCCGCC	60.04	CAGTTCCAACCGGAGTTTCC
ssr000738	Contig2003	AG	13	105	130	184	TTTTTCGTGCAAAGCCCAGG	59.9	CTCACCACTCACTCACTCACC
ssr000739	Contig2004	TGG	5	335	349	148	CGTCAGATGGGTTGCTCTGG	60.74	CTCTCACCCACCACTTCACC
ssr000740	Contig2014	GAT	5	447	461	189	GTATGCCAGCTTGCAAGTGC	60.46	TTGACCTTGTCCAGCGAACC
ssr000741	Contig2021	GA	14	38	65	141	CGATAGAGAGAGGGAGGGGG	59.96	TCTTGATAATGAAGCTCGCTCC
ssr000742	Contig2027	CT	11	135	156	148	CGCTACCACTTTGTTTCTCCG	59.54	CAGAACAATGCGGAACAGCC
ssr000743	Contig2040	TTCCAA	5	81	110	121	TCTCTCGTCGGAAACCATCG	59.55	AGGTTGAACCGTGAAGGACG
ssr000744	Contig2041	CT	13	748	773	181	ACTCCTCAAGCACATTGCCC	60.61	CACTAATCATCTCCAAGTCACGC
ssr000745	Contig2045	GTC	6	94	111	147	GGGGAGCTTCGAATCCATGG	60.54	AGGAGGGTTAGGTTGTGGGG
ssr000746	Contig2046	CTCT	4	35	50	148	GGTCCAAGTCAAGGTTGGCC	61.18	CTAGGGTTTGGGGTTTCGGC
ssr000747	Contig2047	CAA	6	1473	1490	122	TCTCACTCTCCCTCTTCCCC	59.66	GACTCTGAAGGTTTCTCCATGG
ssr000748	Contig2048	TTCGTC	4	439	462	137	AGAGTATGAAGCAGAGGAAACCG	60.12	TCTGGAAGAACCGAGTCAGC
ssr000749	Contig2050	AGA	6	197	214	162	ATGGGTCTCTGTTGAATCTTCG	58.13	CACACAATGTAACTATCAAAACTAGGG
ssr000750	Contig2058	AGAG	4	144	159	112	TCTTCCCCCTTTGGACAAGG	59.22	TCTTCTCTCTCTCCCCGTCC
ssr000751	Contig2058	ATT	5	1403	1417	130	AGACACAAGACAGAAGTAAAAGAGC	59.24	TGGCCAAACTAACCCTTATCCC
ssr000752	Contig2067	CAC	8	127	150	100	GAACAAGAACCAGCACAACCC	59.93	TGAAGGGGTTTGATTGGGAGG
ssr000753	Contig2068	AAA	5	1176	1190	100	ACTTGCCTGCTAGACAAAACG	59.13	ACAGTAACCCATAGTCATTCAAATGG
ssr000754	Contig2076	AAA	6	539	556	109	GCTGAGCTTTCTGCAACACC	60.04	AGGCAACACTGAGATTGTGC
ssr000755	Contig2083	AAA	6	43	60	121	AGCATAAGTAAAAGTTCCTTCCACC	59.29	GGCAAGGTTGTGATGTTTTGG
ssr000756	Contig2083	AA	10	147	166	156	AAACATCACAACCTTGCCCC	58.95	AGTTGATGACTGGGAGCAGG
ssr000757	Contig2088	AAC	9	204	230	141	ATCTGCCAATTTGCATCGGC	59.9	TCTTTATTGAGGAGGAAGAGGAGG
ssr000758	Contig2088	ACATCT	4	293	316	166	CAACTCATCCTCCTCTTCCTCC	59.57	TGGTGGTTTGTCTCCGATCG
ssr000759	Contig2088	AGC	7	406	426	111	TCGATCGGAGACAAACCACC	59.75	GGGACAGAGAGCTACCATGC
ssr000760	Contig2095	CTCT	4	118	133	154	CCTCTAACACGCAAATCGCC	59.63	AGCAGAACAAGTCTTCTAATGTCG
ssr000761	Contig2095	TCTGCA	4	220	243	133	ACTTCTTCAGACATTCCAACTCG	58.69	GGCATTTGTCTTCTCTGCCG
ssr000762	Contig2099	AA	10	372	391	137	TGCAACAATGAAGTGTATCTGACC	59.54	ATGTCCCGACCAAAACAGCC
ssr000763	Contig2109	TCC	6	423	440	155	GTGGGAAGAAGACGAGTGGG	60.04	TTCGGTTCTTCTCTTCCGCC
ssr000764	Contig2125	TCT	10	133	162	139	TGATGCGTCGAATCTCTCCG	59.97	GACGAGGATTGAGGTTCGGG
ssr000765	Contig2128	TGATG	4	1105	1124	155	GAGCATGGTGAGGATACGGG	59.97	AAAGAAGAGTGCAAGCAAAAGC
ssr000766	Contig2134	CTCT	4	32	47	100	TGTGGACTTACAGGATTCCCC	59.09	AGAAATTCGTATAATAATGGTGTGCCC
ssr000767	Contig2143	CAAT	5	1210	1229	135	AAGAGGTGATTCGATCCCGC	59.89	TCTTCTGTGATTGTGTCCTCTGG
ssr000768	Contig2144	GGA	5	279	293	144	AACTATGAGGAAGCACGGCC	60.11	CTCACTCTCCTCACATCGCC
ssr000769	Contig2144	CTCT	4	397	412	171	GCGATGTGAGGAGAGTGAGG	59.9	TGGTCTTTGGAGTTCGGACC
ssr000770	Contig2146	AAA	5	135	149	185	AGCAGAAAGTAGCATGGACCC	60.07	AGGGCCTTACATCAACACTGG
ssr000771	Contig2151	GAT	6	209	226	196	AGGTTCTACAACATCTAAGCGGG	60.12	AGGAACATGAAACCGCCAGG
ssr000772	Contig2154	TCA	5	518	532	157	CGCGATCAACAATGACGACC	59.97	AATCCAAACACAGACCAGCC
ssr000773	Contig2157	GA	17	33	66	135	CCAGCAGAGCCCATTGTAGG	60.47	TGATGGTACTTAGGGACGTGC
ssr000774	Contig2169	TCA	5	788	802	142	AGTGCCTTGGCTAATCTTTTCC	58.91	GGTTGAGGAGGAGGAGGAGG
ssr000775	Contig2169	CTC	7	808	828	102	TTGCTTCAAGTTCGTCCTCC	58.12	AAGATAAAGGTGGAAACAAAAGAGC
ssr000776	Contig2176	GA	17	27	60	100	ATGGAGAAGGGAGAAGCAGC	59.45	CACTGAGCATACGCACTTGC
ssr000777	Contig2176	CCT	5	197	211	114	AGAACGCAAACCCCTTCTCC	60.25	GGCTTCCATTTGGCCAAAGC
ssr000778	Contig2177	CTCT	4	614	629	103	GTGCTTCTTCAACCGTGTCG	59.77	TCCATATCTCTCCTCCGCCG
ssr000779	Contig2179	TGG	10	308	337	105	CAAGTCGTTTTGAGTCTGTTTTGC	59.74	TCCACTGTCGGAGCAATACG
ssr000780	Contig2180	AAACC	4	51	70	108	TGAGATTGAATTTACTTATGTGGTTGG	58.26	TGCCACAACACAACCATAAGC
ssr000781	Contig2183	CAG	5	224	238	154	GCTTTGTGCTTCCCTCTTTACG	60.1	CTTGGAACTTGGATGCTGCC
ssr000782	Contig2190	AGAG	4	1266	1281	100	AACTACACATCTGGCAATTTGAGC	60.08	ATAAGATTGCCTGCACACAAGG
ssr000783	Contig2192	CCT	5	146	160	136	AGAAAGTTGCCCAGCCCG	60.28	GAGGAGGAGGAGGAAGGAGG
ssr000784	Contig2192	TCC	6	168	185	132	CTCCTCCTCCTCCTTCCTCC	60.11	TGTGGCTCGAATCTGTGTGG
ssr000785	Contig2193	TTC	5	231	245	181	TCCTGCTGAGAACCACTTGC	60.25	GCGATGATGCAGAGGACTCC
ssr000786	Contig2193	ACC	5	490	504	149	AGCCACTCTCATCACCAAGC	60.04	GAGAGAAGAGTTGGGTGGCG
ssr000787	Contig2195	GGT	5	536	550	107	ATCACCGGCTGAAATGGACC	60.39	ACCACCACAACCCATCTTCC
ssr000788	Contig2195	CGG	5	873	887	151	CATGACATCCCATGTTCGCG	59.69	TCTCCAACGATTGCCAGAGC
ssr000789	Contig2195	GTG	5	890	904	149	TGACATCCCATGTTCGCGG	60.45	TCTCCAACGATTGCCAGAGC
ssr000790	Contig2195	TGGAGA	4	933	956	134	TGTTAGCCTCCAAACTCGGC	60.32	TCCAAACCCAGATCCAGATCC
ssr000791	Contig2195	ATC	5	1265	1279	176	TCTTGCCCTCTCAGCTCC	58.28	TGTTTGTTCTTAAGATTAGCTTTGGG
ssr000792	Contig2197	GAGA	4	76	91	116	GAGTTAAGAGAGCCAGAGCCC	59.86	GACATGTTGGCATTAGGAGGG
ssr000793	Contig2199	GTA	5	218	232	120	CGTAGTAGTAGTAGCACGCGG	60.07	TCAGCATGATAATCGCGGGG
ssr000794	Contig2199	GA	13	662	687	123	ATGGAGAATAGTTTCTTGCCTCC	58.21	CAACATGAACTGCTTCACTTCG
ssr000795	Contig2201	CTC	5	247	261	154	CCCTTTTTCACCCCCTCTCC	59.96	GAAAGATCGGAGGGGAGTGC
ssr000796	Contig2202	ATG	8	85	108	122	GGAGTTGGAAATGTGCATCAGC	60.42	CCAGCTTTGCTACCAATGGC
ssr000797	Contig2202	CTT	5	209	223	175	CCATTGGTAGCAAAGCTGGC	59.83	GGGACGAAGAAGAGATCTACATGG
ssr000798	Contig2205	CTC	6	137	154	165	ACACTTTGTAATTGATCTAGGAGTGG	58.89	CACTCAATGCGTTTAGGCCG
ssr000799	Contig2205	CAC	5	443	457	180	AACCCACTAGCCATAGACCC	58.49	GAATTCTTCGTCGATTCCGGC
ssr000800	Contig2205	TTG	6	744	761	162	TCCGGGGAAGAAAATCCTGC	60.03	GGCTCTACCATGTCTGCACC
ssr000801	Contig2205	TGTTGG	4	1138	1161	162	GAGGCTTTTTGGGTGCTTGG	59.97	CATGTTCCAGCTCCTCCACC
ssr000802	Contig2205	CT	12	1424	1447	108	CTAGATGACCCCCTCCCTCC	60.18	ACAACACAGCTGCCATCTCC
ssr000803	Contig2215	CGG	7	118	138	141	ACGGAAAAGCTCAAAACCGC	59.97	TTCGAATATCTCCGGCACCG
ssr000804	Contig2224	CTT	7	40	60	141	GCCTCTTCGAACCTTCCGG	60.45	GTGGTGGTCATTGTTGTCGC
ssr000805	Contig2228	AGA	5	332	346	148	ATCGACTCCCCTCTCTGCC	60.46	AGAAGGCGGTGATGAAACCC
ssr000806	Contig2228	TTGT	4	1747	1762	125	ATATATGTGAAACTTGGTTGTGTAGC	58.01	TCTATGCATGCAGGGTCACC
ssr000807	Contig2233	CGA	5	335	349	129	CCATCGAGATGCTGAGCTCC	60.32	CCCCATCTCTTGCATCTTTTTGG
ssr000808	Contig2237	AGAG	4	423	438	158	ATCTCAACAAGCGAGGACGG	60.11	CACCACCTCTTCCTTCCTTCC
ssr000809	Contig2246	AGAG	4	1146	1161	122	AGCAGGGAACATAAAGGGGC	60.03	CCGCCATTTTCAGATGCTCC
ssr000810	Contig2249	TCT	5	326	340	129	TGAACCAACCTCTCACAGCC	59.89	ATTGCTCTTTTCACTCTGGAGG
ssr000811	Contig2250	CT	10	184	203	154	TCTTGCCAAACCAAAATCAAGC	58.53	ACAGCAATGGAAATGACAAAGC
ssr000812	Contig2252	GAA	6	253	270	144	GCAGATCGAACAACACCACC	59.48	TCGTCTTCTTCTTCGACACCC
ssr000813	Contig2254	CTCT	4	517	532	195	TCGTCATCGAACTCTCTGTCG	59.61	TGCGGAGAGAGAAGCAAACC
ssr000814	Contig2263	TGG	6	2654	2671	133	GGTGTTGATGTTGCTGCTGC	60.67	ATCGGAGGAACCAGAGAGGG
ssr000815	Contig2267	CCA	9	111	137	160	TCTCTCTCTTCTTCACGCGC	59.83	TTGGGGTTTTGGGGTTAGGG
ssr000816	Contig2268	AGAG	4	40	55	123	CCGACCGACTATTGGTAGCC	59.97	GGTGGTAGGAGGAGAGAGGG
ssr000817	Contig2269	GCCACT	4	74	97	120	TCTCGTGATGTTTGCCCTCC	60.04	GTGGAAAACAAGCCAGTGAGG
ssr000818	Contig2270	AGA	5	569	583	158	CTTGAGAAGGACCCGACTCC	59.47	ACAAGGTGCTAGAGTTCGCC
ssr000819	Contig2272	AG	12	1868	1891	130	TGGGTTCCTGCGATCATTCC	60.11	CCATGTTCCCCTCTCTCATACC
ssr000820	Contig2272	GTGA	4	1911	1926	130	TGGGTTCCTGCGATCATTCC	60.11	CCATGTTCCCCTCTCTCATACC
ssr000821	Contig2282	CATCTC	7	140	181	241	AAATGGAGATCAGGCCAGGC	60.11	CTGAATTGCTCCCCTGTTGC
ssr000822	Contig2285	TCTC	4	946	961	172	TCGATCCCATACTCGCTTGC	59.97	GGTTAACGAAACGCTTCCCG
ssr000823	Contig2301	CTCT	4	123	138	137	TGGTAGACGCGACTAGGAGG	60.46	TTCGATTTGCCCGTTTCAGC
ssr000824	Contig2302	AGA	5	347	361	133	ACACCGATTCTTGCTCGTCC	60.39	GTCCACCTCTCTCCAATGGC
ssr000825	Contig2302	AGAG	4	433	448	115	GAGCCATTGGAGAGAGGTGG	59.82	TGTCTTCTCTTTCATCTTTCAAGCC
ssr000826	Contig2303	GCA	6	389	406	120	CGAGTGGAGTTTGATCTGAAATGG	59.91	TCGTATTGGGTGTGTGAGGG
ssr000827	Contig2306	GAGA	4	458	473	160	TGGGAAGGAGACGAGAAGGG	60.61	CACCCTCATTTCTCTCCCGC
ssr000828	Contig2306	AAA	5	580	594	108	AAAGAGACTGAAGCAGCGGG	60.32	TCAATACGTCTCTGTCGCGC
ssr000829	Contig2313	AGA	5	60	74	132	ACAGAGAGAAAGAGGGGGAGG	60.27	TTATGTGGCCTTGCAGAGGG
ssr000830	Contig2322	TGCTT	4	238	257	102	CTGTTCTGCTCACTTTTCACCC	59.71	TGAAGGTTGGAGATGGAGGC
ssr000831	Contig2327	CCA	7	155	175	193	AATGCTGCTACTCTCTGCGG	60.18	GAGGGAAGAGGAGGAGGAGG
ssr000832	Contig2327	GGA	10	361	390	151	CCCTAACCCTAGCCCTCTCC	60.47	TTCAACAGGTGAGGTCGACG
ssr000833	Contig2337	GAGA	4	1361	1376	157	GGGAAGAGAGGGAGAGAGGG	60.11	TCCCGTGATTTGTGCTGACC
ssr000834	Contig2337	GAGA	4	1379	1394	173	ATGAGGGGTTGCTAGGGAGG	60.7	ATTACTCCCCAATCCACCGC
ssr000835	Contig2350	TCTC	4	325	340	114	CTCCTCTCATGTCGACGTCG	59.97	AGAATCGCGTTTCTGTGGGG
ssr000836	Contig2351	TCTC	4	93	108	127	CAGATCTCGCGACTGAGTGG	60.25	CATTGCAGACCTCAACCTTCG
ssr000837	Contig2365	AACCCA	4	49	72	126	CGGTATCGTCTGTGTGTAGATAGG	60.08	CCTAGCGGACCCAAGATTCG
ssr000838	Contig2387	CAC	5	160	174	131	ACGCACCGGAGAGAATATGG	59.61	CGATCCCGAAATCCTCCTCC
ssr000839	Contig2393	AGCA	4	272	287	122	AGATGCTTTGATAACGATTCGCC	59.75	AGAACCTCCTCTCCTCCACC
ssr000840	Contig2395	AGAA	5	114	133	101	AAACAATGTGAATTGGCCGC	58.21	AGTTAGGGAGACAGCTTTCGG
ssr000841	Contig2398	TCT	5	256	270	128	TCCTACGGCTCTTTCTTGGC	59.75	AGCCGGTGATAGTGAATCGG
ssr000842	Contig2402	TCTC	4	167	182	115	CGAAACCGACCAAGAAAGGC	59.76	AGAGAGAGAGACAGAGGCGG
ssr000843	Contig2402	TCTC	4	196	211	129	CTCTCTCTCTCTCTCCCCCG	59.89	CGAGGATGGCTTGGGATAGG
ssr000844	Contig2402	CTCT	4	229	244	129	CTCTCTCTCTCTCTCCCCCG	59.89	CGAGGATGGCTTGGGATAGG
ssr000845	Contig2425	TCTC	4	67	82	114	CACCACCTCTTCCTTCCTTCC	60	TCGGAGAAGAGGAGAGTAAGAGG
ssr000846	Contig2425	ATATGA	4	738	761	101	TTGGATTTGTACGTATTGGGGG	58.38	TCAGCTCCTATTAGGCTTCGC
ssr000847	Contig2427	AAA	5	2193	2207	159	GTACTCGTGCAACCGTTTGG	59.77	CAACTTCCCACCACATTGCC
ssr000848	Contig2431	CCT	6	89	106	149	TTGGAAACAGTGTCACCCCC	60.11	TTCTTCAACTGGGCAGCTGG
ssr000849	Contig2435	GGC	6	926	943	117	ACAAGGAAGCGAAGAAGGGC	60.61	TCATCTCCACCAGTTTCGCC
ssr000850	Contig2444	TCC	6	301	318	150	AAAGAGAGGGATTGTGGGGG	59	TTCGTCTGTAGGGGTGAACC
ssr000851	Contig2444	AAT	6	845	862	170	ATGCTATGGTTGTTTGCCGC	59.83	GCTGGCTCCTTCAAATATGCC
ssr000852	Contig2452	TCTC	4	302	317	134	TGGCTTTGATCCTCCGTTCG	60.39	GATCGAGGGTGAGAGAAGCG
ssr000853	Contig2453	CAC	6	91	108	142	CAACCCAGCATCTGAAGTTGG	59.46	TGTACAGGAACACACGACGG
ssr000854	Contig2460	AGAG	4	593	608	193	TGGTGCTGATTTCACTTGGC	59.04	TGGCTGGCTACATTAAGAAAATGC
ssr000855	Contig2464	CATCTC	6	323	358	133	CAACAAGCAGGACAACAGAGG	59.39	GTTCCTTTCTAGGTAACCACAGC
ssr000856	Contig2465	CTCT	4	1548	1563	107	AGGGTTTGCTTCTTCTGATTTCC	59.17	TCTCTCTCTTCTCGTATAGAGTTCG
ssr000857	Contig2475	TCTC	4	31	46	133	CTTTTGCTTTCTCTTCCCTCCC	59.18	AAAGAAGGTGGTGGTGGTGG
ssr000858	Contig2475	GGA	5	1067	1081	187	GCTGGTGGGATGATGACAGG	60.47	ACTGAAAGAGGTGGTGTGGG
ssr000859	Contig2475	CAG	5	1158	1172	116	GGGTATGGTGTGCAGTACCC	60.11	GCAAGAGAAACAGGAGCAGC
ssr000860	Contig2475	AACC	4	2048	2063	147	GTGACTGGTCATGTCTATTTTAAAAGC	59.25	AAGATTACCTCCCCTTACCCC
ssr000861	Contig2475	TC	13	2409	2434	160	TCAACCATGGTTAGGACTCAGG	59.43	TCTAAGCAGCATTCTTAGTTACAATCC
ssr000862	Contig2477	GGA	6	1082	1099	167	AGGCAGCAAATACAGACACG	58.56	TCGTAATGCGGGTCTTGAGG
ssr000863	Contig2477	GGT	6	1100	1117	104	GAAAAAGTGGGCGGTAGTGG	59.12	TCGTAATGCGGGTCTTGAGG
ssr000864	Contig2480	TC	11	43	64	150	CGTCTTTCTCCCCGACTTGG	60.39	CTTGCTCTTGGTCTTGCTGC
ssr000865	Contig2480	CGA	5	214	228	108	CAAAGCAGAAGCAGAAGCCG	60.11	GAGACTCCGCTTGTGAGAGC
ssr000866	Contig2499	TC	10	1553	1572	168	CTCCGTTAGCCATCCTAGCG	60.04	GGAAGAAGCAGAGTATCACATATAGG
ssr000867	Contig2499	TATA	4	1573	1588	194	CTAGCGATTCCACCACCACC	60.46	AGAGAGAGAGTCTTGATCGATCC
ssr000868	Contig2501	GGT	6	585	602	192	GACGCCGATAATTGGTTGGG	59.34	GGATTCGGGTCGGAATTCGG
ssr000869	Contig2502	CT	12	47	70	102	TGGAGCCAATAATGCTTTCAGC	59.57	ATGAAGGGAGATTGGAGGCG
ssr000870	Contig2507	GA	12	48	71	118	AGAAACAAAGAAATACAGAGAAAGGC	58.35	TGAAGGTGACACTGTGGTGG
ssr000871	Contig2514	TACA	4	198	213	156	TCATCACGATCAAACACGCG	59.29	TGAGGATGAGTAGGAGAGAGAGG
ssr000872	Contig2524	AG	15	1930	1959	205	AGCAAAGAAAGCAAAAACAAGATGG	59.7	TCTGGGTTTGTGTTTAATCCGC
ssr000873	Contig2524	AT	10	2215	2234	120	TCCGATTCGACTACACACGC	60.18	CCTCCTCCTTTAAACACAGAGC
ssr000874	Contig2526	ACAA	4	124	139	119	ACAGACTAACCAGATTAACAAGGC	58.75	AGCACCAACAGATTCAAGTGG
ssr000875	Contig2530	CCGGT	4	37	56	124	TGGCAATTCACTCACACCGG	60.89	GATTGGAGAAATGGCGGTGC
ssr000876	Contig2531	AT	11	299	320	134	CTCTCTCCCTCCAATGTCGC	59.9	TCACAACACAATACCCATCATCC
ssr000877	Contig2531	TGTG	4	336	351	134	CTCTCTCCCTCCAATGTCGC	59.9	TCACAACACAATACCCATCATCC
ssr000878	Contig2542	AGA	6	60	77	127	ACCGATCGCCAATACAACCC	60.46	TCACAGGCCCCATTATTCCG
ssr000879	Contig2549	CCG	5	226	240	142	AAACCCTTGTCTCTCCTCCG	59.02	CTAGCTGTGGTGCTGGTAGG
ssr000880	Contig2555	GAGA	4	1417	1432	104	TGCAGAGAACGCCATGATCG	60.81	AACACGGTCCACACAGTACC
ssr000881	Contig2559	TCTC	4	119	134	167	AGACGATCTCTGAGGGAAGC	58.6	GAGAACTCGAACTGTTGCGC
ssr000882	Contig2559	GAGA	4	294	309	152	AGTTCGAGTTCTCTTGGCGG	60.04	CCCACGGCTAGTATCAACCC
ssr000883	Contig2562	CT	11	1409	1430	150	TGTATTCCGGCGTCTACAGC	59.9	TTAGTCACGATCTCGCACGG
ssr000884	Contig2567	TGG	5	288	302	181	AAAGGTCGGAGTTGGGATCG	59.75	TCACCCCCTAACCCTAACCC
ssr000885	Contig2573	TCTTCC	5	262	291	158	TTCTTCATCATCGCCTTCACC	58.37	TCGGTGCAAATGAAGAAGACG
ssr000886	Contig2584	TTG	5	267	281	128	GACGAGCTGGTCACAAATGG	59.2	TGAATAGCAGCAGCAACACC
ssr000887	Contig2584	CTCT	4	381	396	102	ACGTTGTTGTTGGTTTTGTTGC	59.52	GGTCCCTTGCTCATGTTTGC
ssr000888	Contig2595	CTCT	4	69	84	136	ACTCATCACTCGCTCTCTCC	58.61	TCGACGACAGAAGAGATGTCC
ssr000889	Contig2598	AAAT	4	98	113	110	GATACAACATCTTGAGCAAAAGGC	58.9	TTTCAGTGACTCCCCCTTGC
ssr000890	Contig2599	CGC	5	1303	1317	107	AACCAACTTCTTTGCTCCGC	59.33	AGACCGAGAAGCCAATTGGG
ssr000891	Contig2607	TT	10	416	435	127	CCTGAGACAGGTTTTGCTGC	59.4	AGTGATGTTGCCAGGTACCC
ssr000892	Contig2609	AA	14	1827	1854	147	TGCTGATGTTTTCTCATTTATGGGG	59.87	AGTCTAGAGTCGACTGGGCC
ssr000893	Contig2615	AGC	5	256	270	126	ACAGAAATTCGAGTGGGTTTGC	59.71	AGCCCAGAATGCTGTCTTGG
ssr000894	Contig2617	TCCAA	4	104	123	152	GCGATCAAGATCTCGTCTGC	58.87	TGCCATTGATGAATTTTACTGCG
ssr000895	Contig2628	GCT	8	1094	1117	175	TGATAGGAGGCAGAGGGAGG	59.81	CAAGGAGTTTCAGGGGGAGG
ssr000896	Contig2635	CAA	7	90	110	156	CTGAAGAAGAGGGAACACGC	58.57	GGGTCAGATAGCTATCCACCG
ssr000897	Contig2635	GAA	7	111	131	156	CTGAAGAAGAGGGAACACGC	58.57	GGGTCAGATAGCTATCCACCG
ssr000898	Contig2639	TCT	6	338	355	159	GTGAGCGACGAAGAAATGGC	59.9	ATGGACTGAATCGACCTCGC
ssr000899	Contig2643	GA	19	229	266	159	GAGGTGGGTCTTCGATTCCG	60.18	ATCCAACGGTTGATCTGCCC
ssr000900	Contig2651	TCTCA	4	23	42	110	TTTGGACACCCCTACCTTGG	59.23	AAGAAGAAGAGTCGTGGCGG
ssr000901	Contig2651	CTCT	4	239	254	102	CTCATCACCACCTCCACACC	60.04	AAAGGGGGCTATAGTGGTGC
ssr000902	Contig2655	AGAATA	4	636	659	158	AAACCCTAGTGTGCCAATGG	58.08	ACGAACACTCCACCAGTTCC
ssr000903	Contig2661	CTCT	4	55	70	125	TTCTCTCTCTGCAAAGCCGG	60.04	GGAGAGTATATCACATAGAGCTGGC
ssr000904	Contig2661	TG	10	111	130	125	TTCTCTCTCTGCAAAGCCGG	60.04	GGAGAGTATATCACATAGAGCTGGC
ssr000905	Contig2663	TTC	13	175	213	222	TAAGCCGGCGATCAATCTCC	59.97	CAAGCCACAGACAAACCAGC
ssr000906	Contig2664	TTC	6	98	115	188	AGGGGAGAGACACGAGAAGC	60.97	GGCCTTGATTGGACATTGAGC
ssr000907	Contig2664	CAT	6	398	415	135	AAGCAGAAGCAACCAATCGC	59.76	TTCCAGGTGGTCTGTTGTCG
ssr000908	Contig2677	TGC	5	329	343	107	TTTCGCTGTTGAGGTGGTCC	60.53	GAGAAGACGCGACGATGACC
ssr000909	Contig2686	CCTCT	4	77	96	110	CTCAACGGTGATCTCCCTCC	59.54	CACAGAGGAGACGTCATCGG
ssr000910	Contig2688	TGA	11	58	90	117	ACACCAGTCCTAGAAGAAGAGC	59.17	AGAGAGAGAGAGAGAGAGAAGATAGG
ssr000911	Contig2688	TC	12	115	138	190	ACACCAGTCCTAGAAGAAGAGC	59.17	CCAAGGGTAGATTTGTGTGTTCC
ssr000912	Contig2698	ATGA	4	202	217	143	ATGTGGGAGGGGGAAAATGC	60.33	TTCCCATCAACTGCAATGGC
ssr000913	Contig2699	GGAA	6	108	131	164	GAATGGGTGAGTGAGTGGGG	60.04	TTGAGTGCTTCCCCGAATCC
ssr000914	Contig2714	TC	10	30	49	120	GTTTAAGGCCGCAACATCCC	59.83	ACCTCTGCTTCACTATGTTTCC
ssr000915	Contig2715	AAA	6	563	580	188	CGAAGCTTCGTTCCTCAGC	58.93	CTCTTCAAGCTCCGCCCC
ssr000916	Contig2727	TGA	5	1081	1095	125	TGGAATGCAAGATGTCGGGG	60.39	AAGCAGTGCCACTACGATCC
ssr000917	Contig2730	TTG	5	919	933	149	AATGCCTAGCGGTCTAGTCG	59.33	TGATTGAGAGAAGGCTAGCACG
ssr000918	Contig2732	GA	12	83	106	139	TCAGAGAATTGTGAAGGTTACAAGG	59	TTCCGTTGAAAGAGCCCAGC
ssr000919	Contig2735	GATTTT	4	34	57	120	CGGAAGTTGCTAAAATCTCAGTGC	60.67	AGTTGATGATTCTGCTGCAGC
ssr000920	Contig2737	TCTC	4	52	67	112	CGCTTCTCTTCAAATCCGCC	59.62	GAAAGACGGAGCTTGTGACC
ssr000921	Contig2751	AGA	5	1284	1298	134	AGAGGTGAGTTCGTTGTCGG	59.69	TCTCTCTCGTCTTCATCGTCC
ssr000922	Contig2752	AAC	6	338	355	148	AGAGCATAACCTCCACGAGC	59.54	GGGAGGTGGAGAGATGATGG
ssr000923	Contig2753	CAA	5	596	610	132	GGACAACACCAACAGCAACG	60.25	TCACAACATTCCTCCCTCTCC
ssr000924	Contig2757	TACA	4	190	205	167	GGCAGTCGATTGTTGAATCCC	59.6	TCGTGGACCACAGAAGTTGG
ssr000925	Contig2758	GACGGA	8	310	357	127	ATATCGCTCTTCTCGGCAGC	60.04	CTCCTGGTTCAACGCCATCG
ssr000926	Contig2759	CGATTC	4	1921	1944	114	CAAGACACCATGCGATTCCG	59.63	TCATGTGCTGGAGAGTGTGG
ssr000927	Contig2760	CAC	8	236	259	140	TGCTAGGCTCGATATTGGCC	59.68	TCCATTAATCGCCGTCGTCG
ssr000928	Contig2760	GAC	5	260	274	150	ATGAGACCACCAACACCACC	59.89	CCTTGCCGAGAGTATGAGCG
ssr000929	Contig2770	AAAAT	4	86	105	190	GAACAGCACCAGACAGAATGG	59.19	AAATCTGTAAAGCTTCTTATGCGC
ssr000930	Contig2771	ATATG	4	99	118	185	TGGTTGTGTTGTTGAATAAATCGG	58.48	TGGGATGAATAGAAAGTCTAGTAGGG
ssr000931	Contig2773	TGGT	4	1093	1108	129	GGAAAGGTCCAATTGTGTTAAATTTGG	60.04	TCACAATGCAAGGTAACCCC
ssr000932	Contig2783	TT	14	467	494	149	CTCAACGTACAGTGTCCGGG	60.39	GATATCCACTGCGCCCATCC
ssr000933	Contig2786	TTC	6	129	146	141	CAAACCGCCCAATCCATTCC	59.82	GGTCTCTACCATTCAAGACGGG
ssr000934	Contig2788	TGG	6	161	178	111	GGGAGGGAGTTACGTTCTGC	60.11	AGAGGCCAAAAAGCTTTGCC
ssr000935	Contig2790	TCT	9	145	171	156	AACAGACCCTTGCCTTCACC	60.18	AGGAGCGAGAAAACAGAGGC
ssr000936	Contig2794	CT	11	124	145	206	CAGACTCGTCACAGAGAGCC	59.83	GCGAGTCCAACACAAGAAAACC
ssr000937	Contig2796	ACC	5	149	163	119	TCGCCTCCAATCTCATCAGC	59.89	GATTTTATGATGGCGGCGGC
ssr000938	Contig2810	GAT	5	111	125	123	CGATCGATCGGACATGGAGG	60.11	ATCGCAACCTTCACCTGACC
ssr000939	Contig2817	TAC	5	458	472	118	GCATCAAATGGGGAATGTGGG	59.86	GAAGCGATCGAGCAAGTAGC
ssr000940	Contig2818	AAT	6	292	309	156	ACCTATTTACATCCAGATTGCGC	59.18	GATCTGAAGAGGGTGCTGGG
ssr000941	Contig2818	CT	11	1316	1337	127	ATCTTCGTCACTCGCATTGC	59	CTCTTGCCCCCAACTTCTCC
ssr000942	Contig2822	CCA	5	901	915	144	GTGGTTTGATTGGACCTCGG	58.83	ATCATCACCACCACCAACCC
ssr000943	Contig2832	TCTTGA	6	104	139	135	TACCTTCACTCCACTGCAGC	59.68	ATGATGAGCGGAGTTTTGCC
ssr000944	Contig2832	TGC	6	149	166	135	TACCTTCACTCCACTGCAGC	59.68	ATGATGAGCGGAGTTTTGCC
ssr000945	Contig2844	TGA	6	362	379	107	AAAGCGGTGTCGAATGATGC	59.55	AAGTGCCCTTGAAGAAGCCC
ssr000946	Contig2851	CTCT	4	90	105	126	CGAAACCGCCTACATTCAGG	58.99	GAACGCAGAGAGAGAGAGGC
ssr000947	Contig2852	CACC	4	71	86	142	CCAGGTGTGTGTGTAATTGCC	59.73	GAGAGGAGGATTGGAGAGCC
ssr000948	Contig2852	CAC	6	110	127	132	ATTTCTGACACCCACCCACC	59.89	GGTTTAGTGGAGATGGGCGG
ssr000949	Contig2857	GCG	5	312	326	128	AGGTGAAGTGTTGAGGCTGC	60.54	CCGTGAGAGTACAGCACCG
ssr000950	Contig2860	ACC	5	292	306	146	CCTACTGTCCATTCTCCGCC	59.89	TGGTGAGGGTGATGGTGAGG
ssr000951	Contig2863	TC	13	47	72	136	TGTCACTCGTTTGACTGTATACC	58.2	TGTCACCATGGAAGATTGGC
ssr000952	Contig2869	CTCT	4	220	235	132	CTCACTCGATCGCCTCTTCG	60.32	TCTCGGCTTAGGTTGTCTGG
ssr000953	Contig2871	CT	21	382	423	218	CCTGTTCCCGTTTCCCCC	59.96	TTCGACGACTCTAGCATCGC
ssr000954	Contig2873	AAA	6	388	405	157	TGTGTAATTGGTGTTACTTGTAATTGC	59.14	CTCCCATATGGTCGACCTGC
ssr000955	Contig2878	CT	12	44	67	144	CACACACATTACAAACTGTTTCGC	59.8	TCGGTGAGATCGGAGATCGG
ssr000956	Contig2883	GAA	9	38	64	134	GGAATAGTCAATTCATCAGCGCG	60.36	TGTCTCATCAGTGTAACCATCTGG
ssr000957	Contig2885	GAA	5	519	533	139	CCGTATCAGGACTTCGTCGG	59.97	TCGTGAAATGGGTGTCTCGC
ssr000958	Contig2887	AGA	7	135	155	144	AGCTGATGCAGAGAAGACCC	59.46	CAATGGAGGAACTGGGTTTGG
ssr000959	Contig2890	TT	10	224	243	183	TGGTGTGAAAAGAAAAATATAGGTGGG	60.04	CTTCGGCCATTGTTAGTGCG
ssr000960	Contig2890	TTAT	6	400	423	140	AGCACATGACCACTTGTTTGC	59.93	GGGTTCTGCTTTGTTTGGGG
ssr000961	Contig2890	TTAT	6	455	478	157	AGCACATGACCACTTGTTTGC	59.93	TGAGGCTGAATGGTGATGGG
ssr000962	Contig2891	CTCT	4	129	144	161	ATACAACCACCACCGACTCG	59.75	CTGCGATGAGTCTGGTTTGG
ssr000963	Contig2891	AG	11	211	232	145	AACCAAACCAGACTCATCGC	58.48	GACGTCTGGTTGGGTGAGG
ssr000964	Contig2895	AAC	5	703	717	114	GGCTCTACTCGATCCCAACC	59.61	CACGGTGTCAACATTGTCGC
ssr000965	Contig2905	AG	11	231	252	115	GCAACTCCCTCCATCTGACC	60.11	TGCTGAACCAATGCCTTTGC
ssr000966	Contig2905	CAACAG	4	367	390	111	AGAAACAACAACAGCAGCAGC	60.2	GAGGTCTGAGATGAGCGTCG
ssr000967	Contig2905	CAA	5	484	498	142	CCTGGCTTTCAACAACACCG	59.97	GCTGCTGTTGCTGTTGTGG
ssr000968	Contig2910	GA	11	250	271	110	GAGAGAGTGTGAGATCGAGCG	60	TCGTTATCTCTCTGTCGCTCG
ssr000969	Contig2912	TCA	8	2532	2555	134	GACAGAGAAAGATTGGCGCG	59.63	TCGACTCTGCTTAATATTACGAACG
ssr000970	Contig2913	GCT	5	289	303	156	GTCTTCAGGTGTTATCGTCTCG	58.57	AACAGAGAGACAAGATGACAGC
ssr000971	Contig2916	TCTC	4	334	349	100	ATTTTCCAGCTCCGTCGTCC	60.39	GAGAACCTCTGCCATTGATTTGG
ssr000972	Contig2916	ATG	5	425	439	196	TCTCTCTCTCTCTCTCTAATGGC	58.03	TCATCCCGGTTAGCCTTGC
ssr000973	Contig2936	CT	11	135	156	182	GTACAATCACCACCGACTCG	58.37	CCATGGAAATGCTGTTGGCC
ssr000974	Contig2936	CACA	4	157	172	124	CAAATAACAATAGTAACAACCACCACC	59.19	CCATGGAAATGCTGTTGGCC
ssr000975	Contig2940	CTCT	4	101	116	143	CAGCAGCAAAAACTCACCCC	59.97	CTGAGACCAGAGATCGAAGCC
ssr000976	Contig2952	AACAC	4	194	213	167	CATCGCCATATGGGGTTTGC	59.69	GGGAGAAAGGTCAGGGTTCC
ssr000977	Contig2952	TTG	6	261	278	129	GCGCCTTCTGTTCAATTGAGC	60.73	GGGAGAAAGGTCAGGGTTCC
ssr000978	Contig2958	AGAG	4	97	112	104	CCTACGAGAGAGAGAGATCGC	58.93	ACAGCCTCTGTGTTTCTAGGG
ssr000979	Contig2959	AGAG	4	1949	1964	165	AGAGAGTTTTGGGTTTTGGTCG	59.05	CTGTCTTGTGCTTGCTCATCC
ssr000980	Contig2960	TC	11	349	370	146	GACCATTCATTGCGTCACCG	59.9	CAAGCATTGTCAGCTAGCGG
ssr000981	Contig2966	TCAT	5	135	154	202	TGGTGAGACTGCGAAGATGG	59.75	GTTTGTACAGGGGGTGAGGG
ssr000982	Contig2974	AGATGG	4	104	127	145	ACAACCACAGATCCATCCCG	59.75	TTGAAGAAGGGATGGCTCCG
ssr000983	Contig2974	TGTAGA	4	530	553	122	TCACCTACCTTACGACCAGG	58.16	AGGGAGGTGCAAACATCTGG
ssr000984	Contig2978	TTT	5	527	541	213	GAGGTCATGGTTGAATTTACAGC	58.01	GGGTGAGAGAATATGATCAAGTGG
ssr000985	Contig2985	GA	18	309	344	157	CGAAGTCGGTAGGGTTAGGG	59.26	CGTCTTCAAATTCGAGGCCC
ssr000986	Contig2988	TCTC	4	326	341	198	CACGTGTCACCATCCTATTGC	59.33	AGAAAGGAAGAGGAAGAGAGGG
ssr000987	Contig2990	GAC	5	147	161	101	TCTTAACGATGAGGCCGTGG	59.83	CATCTTCCTTGTCGTCGTCG
ssr000988	Contig2990	GAC	5	174	188	175	TCTTAACGATGAGGCCGTGG	59.83	CAGCTTCAGCATTGCCTTCC
ssr000989	Contig3003	AGAG	4	148	163	159	ACCCAGATCAGATCCTGAGC	58.58	TTCTCGGATTGTGCTCCACC
ssr000990	Contig3011	ACAC	4	159	174	100	CCACCACCTTCTAGAACACCC	60	GAAACTCAAGAGAGGGAGTGGG
ssr000991	Contig3019	AGA	5	294	308	141	GTACGAGGGTAGTTCGGACC	59.26	TTCTGTCTTCTTCTTCGCTGC
ssr000992	Contig3022	GAGA	4	41	56	127	CACACACACACACACACACG	60.18	AGCCAAACATGATCAGTAACCC
ssr000993	Contig3024	AGAG	4	3760	3775	108	AGAGGGATTCGAATCTGAGAAAGG	59.9	GTCTTGTTCGTGGTGGAGC
ssr000994	Contig3029	TTT	5	636	650	159	CGAGGGGATATGTTCAGGCC	59.96	ACACCCAAACACTTCTCATAGC
ssr000995	Contig3033	GCG	5	649	663	123	GAGGGTTTGGTAATAGCAGCG	59.06	AGAAAGAGAACTACGCCGCC
ssr000996	Contig3039	TCA	5	133	147	134	CACCATGAACGCAATTGGGG	60.11	TGCTCCAGTAGGTAGAAATTAGGG
ssr000997	Contig3040	CT	10	66	85	101	CTTGCAACCCGACAAACTCC	59.69	AGCTCTGTGAGTGTGAGAGG
ssr000998	Contig3041	TCA	5	411	425	149	CACCTCCTCCGTCAAAGTCG	60.39	ACTGGATATTGATGGGGACGG
ssr000999	Contig3048	TC	10	989	1008	147	AGTTTCTCTCCTCCCTCCCC	59.96	GTGAAACAAACTCAGCCGCC
ssr001000	Contig3060	CTC	6	602	619	125	CTCCCCAAGCTTGTAGACCC	59.75	TGGTTTACTTCTGGTGGCGG
ssr001001	Contig3069	TTC	9	238	264	120	TAGATCTGCTTCGCACTCGC	60.25	ACAACCAAAGGCTTATCGATCC
ssr001002	Contig3071	AA	12	1268	1291	142	GCGATCTTTGTGGTGGTATGG	59.33	GGTTATGGAGAATCTTCTGTTTGGG
ssr001003	Contig3074	AGAG	4	552	567	157	TCAGCACATCCGAAACCACC	60.61	CATCCCATTTTCTCTCTCTTCTCG
ssr001004	Contig3075	AATAA	4	107	126	130	TGTCACTTGGAGTCGCTACC	59.4	CCCTGATTATGCGACTGTTACC
ssr001005	Contig3101	TCTC	4	1365	1380	107	GTGAACGTTACCCAACACGC	60.04	GACATTTGTACACGGGTCGG
ssr001006	Contig3105	GA	10	888	907	168	TCCTTTGGCAGCTTCTTCCC	60.25	CCGGGGATCTCAATCTCTCC
ssr001007	Contig3109	GAGA	4	2375	2390	207	TGTTTTTGGGTGTGTATGGATCC	59.17	GTTGGGGGAAATGGGATTTGC
ssr001008	Contig3111	TC	14	63	90	168	TCAACCATGGTTAGGACTCAGG	59.43	TCTAAGCAGCATTCTTAGTTACAATCC
ssr001009	Contig3118	CT	10	733	752	116	CTTTGACCGCTTGTTTCTGGG	60	AGCTTCCACAGTTGGTATAGCC
ssr001010	Contig3125	GTGT	4	173	188	113	AATGGCCACAGCAGTTTTGG	59.61	ACACTCCGAGGAAATAGCTCC
ssr001011	Contig3125	AG	20	309	348	144	GAGTGTTCTTCAACTTCTCGGC	59.52	TCAAAGGAGCTACTGCCACC
ssr001012	Contig3127	TTT	5	259	273	111	CGTAGCAGTGTGGTTTTCGC	60.11	CTGCCAAGTACCGAGCTTCC
ssr001013	Contig3137	AAA	5	244	258	103	CTCTTCTTGACACTGCAAGGC	59.47	TGTAACAAGTGCCAACTAGTCC
ssr001014	Contig3144	AAA	5	258	272	102	GACACCTATTTTCCAACGCGG	59.87	AGGAACAAGAAGGCCAAGGC
ssr001015	Contig3145	GA	24	704	751	150	AGCACAAAAGGGATTCAAAATATTGC	59.63	CACTCCAAGTAACTTCAAGGAGC
ssr001016	Contig3150	TTCA	4	76	91	156	TCACAACCCTTTCTCTCTCGC	60	AGAGTGAGGATGGGTTTGGC
ssr001017	Contig3150	GAT	6	216	233	140	GACTCTCGTAGGCCAAACCC	60.11	CCACCTTTTTCCGAAGAAATCCC
ssr001018	Contig3153	TTT	6	689	706	148	AGCCCATTCTTCCTGTTGAGG	59.99	TTAGCTCACTTCAACCACTGC
ssr001019	Contig3163	TTT	6	57	74	151	TCTACTTTTTGAGACAATAGGAAGCC	59.12	CCAGGACCAACCCAAGATCC
ssr001020	Contig3167	GAAA	7	255	282	193	GCCTTCACCAGACAGGATGC	61.03	GCCATGTGTATCTCTTTCCACC
ssr001021	Contig3169	AG	18	194	229	168	ATGCAGTCAAACGAAAGGGC	59.4	GCTGGAGGAATGGATTTTCCC
ssr001022	Contig3172	TC	10	218	237	169	TCTGGGTTATCGACTGTCGC	59.55	TGTTCTAAGCGTCGATCCGG
ssr001023	Contig3179	CTTC	4	281	296	146	CAAGACAGCTCACCCTCACC	60.32	GTTGGGTGGTTTGAACTGTGG
ssr001024	Contig3182	AAA	5	227	241	168	GCCTCTAACAGAGTCAGCAGG	60.13	GGTAATTTGTGTTGACGGTGGG
ssr001025	Contig3186	CTCT	4	31	46	122	AAGTTCTTCCCGCTCATGGC	60.68	AAGGTCTCCAAACCCACAGC
ssr001026	Contig3188	CCACA	4	31	50	130	GAACCTTTCATCTCCTAGACTTCC	58.33	GACGCTAAATTGGGTGTCGC
ssr001027	Contig3200	ACC	6	1327	1344	116	AGTAACATGGCACTTGTGGC	58.75	TTTGGGTATGGCTGGTGAGG
ssr001028	Contig3202	AG	14	171	198	177	CTGCTTCTCTCTCTAGCCGG	59.33	AGAGGCTGTTTGGAGGATGC
ssr001029	Contig3205	AGAG	4	217	232	145	GCTGTCTGCTTTGTACGAGC	59.56	TTGCATTTCCAGTTACCGCC
ssr001030	Contig3208	GGA	5	197	211	201	AAGATCACGACGAGCTCTCC	59.26	TCTTCAACCTCCTCATGCGC
ssr001031	Contig3210	TTT	5	578	592	165	AGTGGCAATGTTGGAAAGTGG	59.31	CAACATTGCCACTGCCAACC
ssr001032	Contig3212	CTCT	4	170	185	128	TTCCTACTCCATTCTCGCCG	59.26	CAGTGATAGGGCTCTCGCG
ssr001033	Contig3215	TATA	4	87	102	158	TCTCTCTCTCTCCCAACCCC	59.66	GGAACGACGATCGGAGAAGC
ssr001034	Contig3217	ATAT	4	46	61	134	TACTGTGGGTGGAAGATGCC	59.38	AGAGATATAGGTCAGCTTGCCC
ssr001035	Contig3217	AC	13	206	231	135	AACAACCAAAACACTTTCCACC	58.07	AGAGAGAGACTAGGAAGATCAGC
ssr001036	Contig3217	TGA	9	1905	1931	136	TAGAAAGGGTGGCAGCTAGC	59.46	TCAAGCGTGCAAGTCTTTCC
ssr001037	Contig3218	CT	11	123	144	212	GTACAATCACCACCGACTCG	58.37	TGGGTTCGCTTGAGAAGACG
ssr001038	Contig3224	TC	15	139	168	216	CATACAATCACCACCGACTCG	58.81	TGCAATCGAAGGGAGAAGTGG
ssr001039	Contig3236	GAC	7	51	71	101	ATCGAACACCATGCCTCTCC	59.82	CATCATCCTCCTCATCGAGAGC
ssr001040	Contig3236	GAT	5	117	131	107	AGAGGAGGCTCTCGATGAGG	60.18	GCGTCATGTCCTCCTCTTCC
ssr001041	Contig3239	CA	10	279	298	145	ACCACACTGCAATTATTAGCTGG	59.3	TTGCTAGAGATGCCATGGCC
ssr001042	Contig3247	TGTG	4	198	213	104	TCTCTTCCTTCCATGGTGTGC	60	ACAACAGCAAGCACAAGATCC
ssr001043	Contig3248	TCTC	4	85	100	174	CTTTTCGTCCTACCTTACTACTGC	58.9	GTCGACTGAACCAGAGCTCC
ssr001044	Contig3249	AGAG	4	203	218	127	GAGGGAGAGAGAAGGAAGCG	59.26	TTTTCGAAGGGGTACGAGGG
ssr001045	Contig3252	CTCT	4	80	95	124	AACTAACAGAACAACCCGCC	58.4	TGGAAAAGGGTTTTGGAGATTGG
ssr001046	Contig3261	TATT	5	290	309	213	TGGCTCTGGAACAACACACG	60.81	CCCTTATAAACAGTTACAGCTTACCC
ssr001047	Contig3265	GAGA	4	2229	2244	103	GCTGAGATCGAAGAACTGCG	59.08	AAACAACCGAAATGGCGTCC
ssr001048	Contig3271	GAA	6	341	358	136	CAGCCCAGCCTAACTCTATGG	59.93	TCTCTTCTCTTCGTCAGTCATCG
ssr001049	Contig3285	ACCA	6	238	261	133	CTCAGCCAAAATCCGCAACG	60.45	AAGTGATGAGGAGGCCATGG
ssr001050	Contig3293	AGG	5	64	78	157	CTGTTGGTTCGTCGGAGTGG	60.94	ACGAAGTTTCCAACGTTGCG
ssr001051	Contig3297	AGAG	4	105	120	111	TCTCTGTTTGATTTCCCCAGC	58.2	TGATCCATTTGTGTGTGCGC
ssr001052	Contig3301	TG	14	268	295	130	TGTAATGTGATCATACTCGCACC	58.63	TGATAGATTTTCTCCCGTGACAGG
ssr001053	Contig3310	GAGA	4	1239	1254	135	GTTTGTTGCCATGTTGCAGC	59.42	ACAAATGTTGATTCCTTTCTCATCC
ssr001054	Contig3313	CT	10	259	278	100	AACTAAACTACAAGCCTGCGC	59.2	AGTGACATTCATGAATAACAGTTGAGG
ssr001055	Contig3329	CT	12	106	129	171	TGTCACCGTCTTGGATTCTTCC	60.29	CAGCTTGGTGTTCGATTCTCG
ssr001056	Contig3336	TTTTTG	4	741	764	156	TGAATAAGAAGTCCCCACAGTGG	59.99	GCACAATAAGGCTACTCTTGGC
ssr001057	Contig3347	CAA	6	24	41	119	AACAACAGCAACAACAATGGC	58.72	CTGAGGGGGTTGTTGCTGG
ssr001058	Contig3350	AA	11	138	159	178	AGGACTAACCAGTACATACAAAGC	58.27	AGCCAACAGTTTTGTAGAGTGC
ssr001059	Contig3362	TC	10	33	52	130	GGGTCCACACTCCAATTGGC	61.25	ACCCAATTGCCAATCACTAATGC
ssr001060	Contig3385	TTA	5	428	442	120	TCAAATGCACTGTACTGCCC	58.47	TCAAGGGTTCAACTCCGTCC
ssr001061	Contig3387	TCTC	4	240	255	106	TGGTGTATAGGTTGCCGTGG	59.75	CAAAACAAGAGTGAAAGGCAGC
ssr001062	Contig3390	ACAATC	4	53	76	148	GGACGGCACATGCTATATTATGC	59.94	TGTTTTGCTTCACCACTTCCC
ssr001063	Contig3393	TCG	6	231	248	128	TCCGAGTCATCATCACCACC	59.18	TGTGATGGTGGCTGAGAAGG
ssr001064	Contig3396	AA	12	1041	1064	128	CAAAATAAGAAAAGCTTGTTGTGATGG	58.72	ACTCACGGTAGAATCCCACC
ssr001065	Contig3405	TCATCT	4	776	799	107	AACAATCTCTACCCCGGTGG	59.09	TCTACGGCCATGAAAATCGC
ssr001066	Contig3405	CCTCTT	5	1497	1526	111	CCCGCCTTCTCATTCAGAGG	60.18	TCCTCAGTGCCTTTAGCTGC
ssr001067	Contig3417	TC	10	150	169	143	AGTACCATATCGGCCATTACGG	59.77	GCTGTCTGCTTTGTACGAGC
ssr001068	Contig3417	AA	18	807	842	172	TGGTGTCCTATCTACTGTTGAAGC	60.08	AGGGAACAAAAAGCTGGAGC
ssr001069	Contig3426	CTCT	4	441	456	162	AGTCGCCTAGTGGTTGTTCG	60.04	GGAGCTCATACCCATCACCC
ssr001070	Contig3437	ATC	5	741	755	108	TGGGGATTGCACAGATTCTCC	60.06	TACTGGAAAGCTGGACACCG
ssr001071	Contig3456	TATC	4	842	857	174	AAATCGGGGTCTTCAAGGCC	60.32	ACAACTTTTGAAATTGTTCTTCCCC
ssr001072	Contig3458	CT	12	1546	1569	116	CGGCGATACAGCTGGTGG	60.59	GAAGTACTTGAAATCGGGTCGG
ssr001073	Contig3460	AA	11	634	655	164	TTGTACACAGCAAGCTTGGG	58.68	CTCCCATATGGTCGACCTGC
ssr001074	Contig3474	CT	11	80	101	174	AAACCGTGAAAGCCCAATGC	59.97	ATGAACCTCGCAGACCTTCC
ssr001075	Contig3489	AG	16	737	768	161	CTTTGCCACATTGGAGCTGG	59.75	CAGTGAAAATGCAAGGCTCCC
ssr001076	Contig3491	GAGA	4	642	657	117	TCTGCCATGCTCACAGTCG	60.08	TGCGCAAAATCGAATAATCCCC
ssr001077	Contig3494	AGA	8	207	230	131	GACCGCAAATGGAAGTCAGG	59.2	TGGGAAGAAGAGAGAGAAGAGG
ssr001078	Contig3494	ACAA	4	248	263	195	ACCGCAAATGGAAGTCAGGG	60.61	CCTAAGGTCCGCAGAGATCG
ssr001079	Contig3494	ATATGT	4	402	425	182	CGATCTCTGCGGACCTTAGG	59.69	GTCTACCTCACCATCCTCCG
ssr001080	Contig3505	AAA	6	842	859	112	TGACTAGCTCTGGATATGTTTATCTGG	60.04	CCTTCCATCACCTCCTCACC
ssr001081	Contig3512	TCC	10	187	216	141	ACGACAACAGCCTCTACACC	59.68	CGCGAGAGATCTCCAAGTCC
ssr001082	Contig3525	TATA	4	691	706	183	TCATTTGCTCTCTCCCTGGC	59.75	TGCTCATTCAAACCAACTTTATTTCC
ssr001083	Contig3525	AG	17	712	745	146	ACCCTCTTCTTCATGCTCCC	59.08	AGTGGTTGACAAAGGCATGC
ssr001084	Contig3526	CTCT	4	1149	1164	210	CCATTTAACCGATTTGTGTGATTGG	59.42	CATCTTCCATTCAAACCATCATTTCC
ssr001085	Contig3533	AAA	6	489	506	128	ACTTGAGTTGATTGGTGGACC	58.14	TTTCGGCCATATTTGGGTCC
ssr001086	Contig3537	TGTA	4	292	307	105	ATTAGTGTTGGAAGGCAGGC	58.16	ACGTCAGAAGGTACCGATGC
ssr001087	Contig3541	AG	10	133	152	152	AGATCACAGAGCTATACCAACACC	59.9	TGTTATACATACATGGCACTGAAGC
ssr001088	Contig3542	ACAA	4	64	79	105	CCTAATTTCTCTCTCTCACGTGC	58.89	AAGATTGGGACGACGGATCC
ssr001089	Contig3549	GTTAT	4	585	604	104	ATCATGATGGTGGTGGTGGG	59.74	AGTCAACAGGTCAAAACAGCC
ssr001090	Contig3552	TCTC	4	52	67	107	GGATAGATCGTTTGATTTAACTTGTGC	59.36	GTAGTAGGTCAGCTCCGTCG
ssr001091	Contig3553	TATA	4	1773	1788	110	AGAAGAGCGAATGCAATACTGG	58.8	GAACACCAATTCAAAACCCTCG
ssr001092	Contig3561	AAA	5	49	63	105	CGTCTAGAGTGGCCATTACGG	60.27	CCGAAACGAGATACTGGGGG
ssr001093	Contig3569	ATTC	4	180	195	136	ACATCGTATCGGCTTTGATGC	59.13	AACACGAACATCGAATCGCC
ssr001094	Contig3582	TGA	7	288	308	124	TGCTAGCTTTGTGTGTTCATGG	59.45	CACTTCTTGGGGTTCTTGCC
ssr001095	Contig3584	TC	12	101	124	129	TCGCAGACACTTTCGTCTCC	60.04	ACACACACAAGCTATATGGGC
ssr001096	Contig3588	AG	13	97	122	190	ACAGTCTAGGGAGTTCCTTCC	58.18	TCACACGAACTAGAACCAGCC
ssr001097	Contig3588	AAA	5	576	590	162	GGTTTCTTTGGCCCCATTGG	59.68	CGAACAACAAACCCACTGGC
ssr001098	Contig3591	TTC	7	95	115	133	CTTTGGGTGCATTGGCTTCG	60.39	TGAATCTGATAGCCCAGCTTGG
ssr001099	Contig3595	TTCATC	6	83	118	191	TTTCGGGCAATGGACTTCCC	60.61	TCTGGATCTTTCCTCTCGCC
ssr001100	Contig3595	AA	15	1041	1070	157	GCCATGACATTTTACTGTTAATTTCCC	59.72	ATGCAAGCACCACACAAAGG
ssr001101	Contig3598	CT	10	80	99	135	TCCTTCGTTCTTCTTCTCCTCC	59.17	AGGAGAGAAGATGGGGTGGG
ssr001102	Contig3598	CA	11	182	203	188	AACCAGTCACCATTCCCACC	59.89	GAGAGGCCTGAGTTAGTCGC
ssr001103	Contig3613	AGC	5	1122	1136	141	GGTGCACAAGAAATTATAGCTGC	58.65	CTTCAGTCGGTGAGATTGCG
ssr001104	Contig3621	CT	11	1296	1317	125	TGAAGGTTACAATTTGCAACCG	58.03	AGTTCTGCAGCCTTTCTTGC
ssr001105	Contig3623	TCTC	4	75	90	136	ACGAACAGACGAATTGACTGG	58.6	CCAATGCACTGAAGACACTGG
ssr001106	Contig3630	ACAC	4	177	192	174	TGGCAACAGCGATCTTCTCC	60.39	ATAGAGAAGATCGCCGTCGC
ssr001107	Contig3633	AGG	5	1731	1745	137	CTTGATGGCTCCTCAAGGGG	60.11	ATGAGCAAGAGTGGTGGTGC
ssr001108	Contig3634	TGA	9	986	1012	167	TTTCCCACACCTGTGTCTCC	59.53	TCCCAAGCTCTTCTTCGTCC
ssr001109	Contig3639	CCAAAG	4	263	286	137	TTGATTCCTCCCTTCCCTGC	59.37	GACTCCAACTTGGTCGAAGC
ssr001110	Contig3641	GATC	4	175	190	128	CAAACAGAGAAGCCGAAGCG	59.84	CGATGGAGAGCATCAAAACGG
ssr001111	Contig3643	TATA	4	361	376	151	CGTATTGGCGCATGAATTTGC	59.48	CTAGCACCATTTGGCATGGC
ssr001112	Contig3654	TCTC	4	1390	1405	125	AGACCTTGCTCTTCCCTTGC	59.96	TAGGAGAGAAAACCGAGGCG
ssr001113	Contig3655	GAGA	4	155	170	171	CATATAACCGCGGAAAATCAATTCC	59.14	TGTGTACCCTTTGCTGAGCC
ssr001114	Contig3657	CGACTC	6	120	155	169	TGTCCACCCATTCAAAGCCC	60.54	AGCAGACATCCAGCGATTCG
ssr001115	Contig3658	AGA	5	528	542	139	GGCCACAAAAACCACTGAAGG	60.2	TTCTTCCCGTTCTCTGCAGC
ssr001116	Contig3661	AA	16	1586	1617	202	GTTGTCTTTGCCCTTGAGCC	59.68	CCATATGGTCGACCTGCAGG
ssr001117	Contig3664	AG	13	118	143	104	AGGAGCTTGGAACTTGAGAGG	59.37	GGTCAACTGCTATTCTCTCTCTCG
ssr001118	Contig3666	TC	11	41	62	110	CAACTGCTACAACATATAGGACCC	58.94	TGACACCCCTATTGCACAGC
ssr001119	Contig3675	GAGA	4	109	124	159	AGAAGGAGGAGACAGAATGGG	58.52	TAATGAGAACGCAACGCAGG
ssr001120	Contig3675	GAAGA	4	125	144	155	GGAGGAGACAGAATGGGTTTGG	60.62	TAATGAGAACGCAACGCAGG
ssr001121	Contig3681	AG	12	254	277	107	TCCAGTGGTAGTGATGGTCG	58.82	GCTCGCTCTTACAGTCTCTCC
ssr001122	Contig3681	TTCTGA	4	1754	1777	130	AACGAGGAGTAGACACTGGC	59.11	TTCTCCACACTACCCCCTCC
ssr001123	Contig3681	GTA	5	1947	1961	137	GAGCTGTTGTTGATGTCGGC	59.83	GAGATTGCAATGGAGCCAGC
ssr001124	Contig3686	AACC	6	72	95	146	AATGTACAATCAAAATGAACCTCCC	58.06	TTGGTGTGATTAGGCGGTCC
ssr001125	Contig3698	GGA	5	3291	3305	152	CGGCACCTGTGATTTTGATCG	60.2	TGGCTCTAATCCCTCTCCTCC
ssr001126	Contig3699	TGCC	4	48	63	130	ACAGACCAGGGCTAACAACC	59.6	GGTGTTTCTGGCGACATTGC
ssr001127	Contig3699	CAC	6	138	155	123	GGAACGCAACCGACATTTCC	60.11	TGCTAGAGCCATTGTGGTGG
ssr001128	Contig3701	GA	10	159	178	183	AGAGGCCATTGTGGAGAAGC	60.03	GAAAGTGGCGTAGACGGAGG
ssr001129	Contig3702	AAG	5	246	260	142	TTGAGAGAGAGAGAGGGCGG	60.4	AACCTGTCTCGTGAAGCTGC
ssr001130	Contig3704	CT	11	165	186	183	GTACAATCACCACCGACTCG	58.37	GGAACTCCGTCTCTGGATCC
ssr001131	Contig3730	TTC	5	106	120	151	TCACCGGAAACTCAGACACG	59.97	CACCACACCATAAACGCAGC
ssr001132	Contig3736	TGA	7	289	309	167	AGAGAGTGGTAGCCAGTGGG	60.62	AAGCAGCCATAACAGGTGGG
ssr001133	Contig3747	TCA	5	420	434	108	CGACACCGATGGAGTGACC	60.15	TCGATGGCTTCCAATCCTCC
ssr001134	Contig3749	CTCT	4	3075	3090	184	ATCGGATGAGACGGCAAAGG	60.18	ACGTTGTTCTTTGAACGCCG
ssr001135	Contig3750	TCTC	4	192	207	147	TCCACTCCTGTCTTCATTGTACG	60.06	ACCATCGAAGCAAGCAGGG
ssr001136	Contig3758	AG	11	224	245	176	GGGCATGATGTGTTTGGTGG	59.75	CGCGCATATGTTCGAGTACG
ssr001137	Contig3768	TT	14	513	540	160	TCACAAATATCATTAGTTTCAGTCGC	58.32	TCTATGGTCTTTTGGTTGAACTCC
ssr001138	Contig3773	AG	10	81	100	122	TGTCAATTTCAGTTGCCAAAGC	58.54	TCACGATCAGTAGAGTGCGG
ssr001139	Contig3774	ATAT	4	120	135	119	TCCGATGCTCACAGATCACC	59.54	GTCATGGAGTCAAGATCGGC
ssr001140	Contig3774	GGT	5	505	519	190	TAGCAGAGACCAGGAATGGC	59.17	TCTCAAGCTGGGCAACACC
ssr001141	Contig3775	TATA	4	1762	1777	127	TACCCATCTCTCTCCTCCCC	59.14	TTTGATTCTTGGCTTTCTTGGC
ssr001142	Contig3779	TATA	4	474	489	168	CTCAATCTCCCAGTGGACCC	59.46	CAGAACTACTACAAGGAACACAGC
ssr001143	Contig3783	AA	13	258	283	179	TCCCTGATTGTTCTTCAAGATGG	58.41	AGAGTTTGTCGCCTCACTGG
ssr001144	Contig3791	TCCTTC	4	29	52	146	CGCCACCCTCCACTATCC	59.18	CGTCATCATCATCGGCTTGG
ssr001145	Contig3791	GCCACC	5	462	491	101	ATCCGGTGACAGATCCAAGG	59.17	TCCTTCTTGATCGCTTGTTGG
ssr001146	Contig3792	AA	10	523	542	166	GGATACCCAACAAACTGTTCAGG	59.49	TCTTGTTTCTCTGTTTTCGTTTTGC
ssr001147	Contig3792	AA	10	545	564	147	CAGGTTCAACAAACAAGGATACCC	60.02	TCTTGTTTCTCTGTTTTCGTTTTGC
ssr001148	Contig3795	CCAAG	5	166	190	180	GCCTCTTTCTTCAATTCCCTGC	59.83	AGCTTGATTCCAACAACTCAGG
ssr001149	Contig3795	ATT	9	747	773	201	CTATGCACAACACAACCACCC	59.73	TGAGTGGGGTGGTCAATTACG
ssr001150	Contig3795	AGC	5	1281	1295	100	TGTTGATCCAAGTGACGGAGC	60.61	TCATCCCCCTGTTAGCTTCG
ssr001151	Contig3795	AGA	8	1406	1429	158	TCTTCGAAGCTAACAGGGGG	59.1	TGAAAGCCTTCTCCTCGACC
ssr001152	Contig3795	AGAG	4	1602	1617	108	AGAAAAGAAACCCCAGGTCCC	59.85	TTATGGTTGTACCCCCACCC
ssr001153	Contig3804	TGA	7	76	96	148	ACTCGAACAAGAAAATGACAATGG	58.24	CAATCATGGGTATATTGTTGGTGC
ssr001154	Contig3820	ATAT	4	1452	1467	127	CACTAAACATTGTTTCATCATTCTTGC	58.57	TCACTGGACTTTAGTTCACCCC
ssr001155	Contig3844	CT	17	1508	1541	112	TGCTCACCCAAGTCGTATCG	59.83	TCTGCAAATAAAGGAAGGGAAAGG
ssr001156	Contig3846	GAG	10	689	718	107	TATAATAGGCGAGCCCCTGC	59.1	TGGTCAGGGACTAAAAGCTCC
ssr001157	Contig3847	CTCT	4	129	144	152	CTCTCTCTGCTCTTCTTTTGTTCC	59.31	AGGAAAGGGGAGGGACTTCG
ssr001158	Contig3852	TCC	5	388	402	130	TTTGAATCGAGCCACCGACG	61.01	TGGGGCAACAAAATTGGTGG
ssr001159	Contig3864	GAGA	4	94	109	151	CAGAGGAAAAGCAATGAAATGAAAGG	59.63	TCATACGTCACTGCGATCCG
ssr001160	Contig3866	ATC	5	94	108	132	GCAACCTCATTTCGCAGACC	59.83	CAGCATCATCTCCACCTCCC
ssr001161	Contig3867	CTCT	4	60	75	146	AATCCATTCCCAACCACCCC	59.96	TGCCGAGAAAGTTCAAGAAAAGC
ssr001162	Contig3874	AG	12	205	228	119	TGAGGCCCAAATCGGATAGC	59.89	GAGCTTCTCCTTCACCACCC
ssr001163	Contig3896	TCTC	4	39	54	113	CCGAATCGAAAAACTTTTACAGGG	58.85	TGTGCGTTCATTTCCACACG
ssr001164	Contig3919	TCTT	4	165	180	155	CATCAAGCTGGAAAATGAATGCC	59.13	GGGCTATTTTGCTGTGATTTGC
ssr001165	Contig3919	CT	10	306	325	133	GCAAATCACAGCAAAATAGCCC	59.07	TGTACTGAGCTCCTCCGTCC
ssr001166	Contig3927	TCTTT	4	530	549	148	TCATGGTCATACTCACTGAGTCC	59.3	GGAGGCACTGACAACACACC
ssr001167	Contig3938	GTG	7	2385	2405	117	AGGGAATGTTGTGTTTGGTGG	58.96	ACCTGTCTTACCAACGTTTGC
ssr001168	Contig3953	TGA	6	380	397	108	AAGGCTAGGGCTCTTTCACC	59.38	TGTCTCCCGCTTACGATGC
ssr001169	Contig3954	TC	14	43	70	130	GGAGTACCGGGTGTTTTGC	58.75	AGAAGCAGCTCCCTCTTTTCC
ssr001170	Contig3969	AG	11	172	193	126	GGTGATGAGGGAGATCCACC	59.24	AACTCCCAACTTCCTGCTGG
ssr001171	Contig3969	GGA	6	291	308	171	GTAACTACGGTGAGGTGGGC	60.11	ATGTTAGCGACCCAGCATCC
ssr001172	Contig3970	TC	15	277	306	173	ACGTTAACACCGCATTTGCC	60.04	GGAGGAGGAGACGATGGTGG
ssr001173	Contig3970	CCT	5	458	472	196	ATTGTCAATCCTCCTCGGCC	59.82	GTGGATCTCGCGAATTTCGG
ssr001174	Contig3970	GAT	5	832	846	119	TCTCTCTTTGCCCCTAACCG	59.1	GCAGGAATCGTAACATACCCG
ssr001175	Contig3970	TC	14	1056	1083	136	AGTGTGGGCTATTAAACAAGTGC	59.49	AAAGAGTAGCATTTTGGCTTATTGG
ssr001176	Contig3976	TTG	8	329	352	132	TAGCGGCGGTCATGAAATCG	60.87	ACACCAAACCCACAATCCCC
ssr001177	Contig3982	GAG	6	840	857	208	TAGGATCGTTCTCGGCAAGC	59.9	GGCCCCGATGAATTCAATCC
ssr001178	Contig4007	GAT	8	47	70	118	GCCGGGGATCAATTAGCGG	60.97	CAGTGACTGCTTCGAATGCG
ssr001179	Contig4016	TCTC	4	123	138	165	TCTACTCCTCTTCCTCCTCACC	59.76	CGGTTGCTCTGACTCTCCG
ssr001180	Contig4016	TGA	5	821	835	106	TTGATCTCAACGTCCTGCCG	60.39	AGAAGGGTTTTTGAACCGATCG
ssr001181	Contig4018	CAC	6	77	94	125	ATGGCAGCGAACTCTGAAGC	61.02	AACGGTGCTCACTCTTCTCC
ssr001182	Contig4020	TC	10	105	124	176	TGAAGACGAGGAGGAGGAGG	60.03	TGGTGTGTGTGTGTTCTTGC
ssr001183	Contig4023	GA	12	186	209	189	ATGAGGATTGAAAGCCGGGG	60.11	ATGAGGATTCCCACACACGC
ssr001184	Contig4030	TGG	5	36	50	121	AAACGCGTAGTAAGTGGTGC	58.86	TACAAATCTCCACCGCCACC
ssr001185	Contig4035	TAGGGT	5	378	407	119	GGGATAGATGATTTGTGGCGG	58.85	ATCAACCCGATCCATCTCCG
ssr001186	Contig4038	AGAG	4	151	166	154	GGCGAGGAGTTCTTCTTGCG	61.36	ACCGACTCGATGACATAAGACG
ssr001187	Contig4043	CT	12	202	225	179	TCACCGTAACCCCCAAAACC	60.18	AGTTGCTGGGATTCCATGGG
ssr001188	Contig4046	GAT	8	181	204	170	GAAGAATCGGACAATGGTGGC	59.6	ATCCTTCTGGCAATGGAGGC
ssr001189	Contig4049	CCA	6	63	80	110	CTCTCCCCTCTCAAATCCTCC	58.95	GAGAGGTGGAGGGGGAGG
ssr001190	Contig4050	CT	10	150	169	186	CATACAATCACCACCGACTCG	58.81	TTCTCCACTGCCATTGTCCC
ssr001191	Contig4062	CT	11	47	68	150	GGTCGTCTTGATTGGTTATCGC	59.72	AGACCGTGAATCAAGATTGACC
ssr001192	Contig4071	CAG	5	164	178	139	GGGGGAGTGGAATTGTACGG	60.11	ACCCACTCAGTCCATTCAGC
ssr001193	Contig4076	TCT	5	101	115	130	TCTCTTGTGCACGAACTAGGG	59.73	GGAATTTTGGCAAACACTTTGGG
ssr001194	Contig4076	AGAG	4	171	186	183	GGGCAGAGAGATCTCAAAGCC	60.47	CTCAAGGTCGCCTGAGAGC
ssr001195	Contig4086	GCA	6	343	360	179	AGGGCATCTGAAACCGTTGG	60.61	ACTTTTTGGTCAGCTGCAGC
ssr001196	Contig4087	CTG	13	152	190	109	CAACAAGAGACTCATCGTCCG	58.75	GAAGGAATCACATGGTGGACG
ssr001197	Contig4087	AGAG	4	554	569	157	CTTTGGGTTTGGCAGCTGC	60.3	ATGAAAGTGGGTCGGTGTCG
ssr001198	Contig4098	GAA	6	170	187	108	GAAGGCCCAATTAGTGTGGC	59.18	AAGCTTGAGCAGAGAGGTGG
ssr001199	Contig4100	GATCGC	4	874	897	111	CATGTTCTCGCCGAAATCGC	60.32	GAGAGAGAGCAGACTTCGCG
ssr001200	Contig4100	CTCT	4	937	952	137	ATCGCACCGTTAGCTTCTGG	60.46	GATGTAAAGAGAGCGCGACG
ssr001201	Contig4102	TCTC	4	1926	1941	190	GTGAGACCAGCCATGAGACC	60.11	CCTTCCCTTCTCTTCTCCGC
ssr001202	Contig4121	AAA	5	232	246	113	CCTCATCTTGTGTTTTTCAGAAATCG	59.42	TGGAAGTCGCAATAGCAGGC
ssr001203	Contig4170	AATA	6	2861	2884	135	AACTCATCTTGGTGGAGCCC	59.67	CAAACTTTCTTTCTTTGGATGAGGC
ssr001204	Contig4172	TCT	10	201	230	118	GCTTGATGATCACCACGTCG	59.35	TGGCAAAGAACAGTTCAGGG
ssr001205	Contig4197	AG	11	80	101	145	TGCCTTGCTTTCCTTGTAATGC	60.03	AGTCTTTGCCGTTCTCCAGG
ssr001206	Contig4199	GA	14	233	260	140	CCGAAGAAAGATGCTGCAGG	59.27	AACCTTGATCCTCGCCATGG
ssr001207	Contig4200	TGT	5	296	310	120	TCTCGGGATTGGGAGGATCG	60.83	TCAAAATCGGCAATCGCAGC
ssr001208	Contig4202	TGG	6	1112	1129	152	AAAATGGAAACCCCGTGTGG	58.96	TCCACTGCCGCTTAACGC
ssr001209	Contig4207	TAGGGT	4	135	158	144	TCTGTCTGTGTCTCTCCCCC	60.25	TGCTGTGGTGGTGGTTGG
ssr001210	Contig4207	CAG	6	198	215	199	TCTGTCTGTGTCTCTCCCCC	60.25	TTGTTGTTGAGGAGGACCCC
ssr001211	Contig4211	AG	11	330	351	166	TGTTTGGTGGTGTTCTTGTCG	59.26	GAGCCCTAGTTTCGAAATGGG
ssr001212	Contig4219	GA	12	57	80	105	AAGAATCTTCCAGGCTCCCG	59.46	GAGAGAAAGAGGGGCAAGGG
ssr001213	Contig4221	AGA	5	83	97	131	ACTGGTCCCACTTCAAACCC	59.81	AGAAACACCTTCTTCAAACCCG
ssr001214	Contig4236	CCT	6	94	111	131	ACTCCTCTTCCTCCGCATCC	61.05	GAGAAGAGAGGGCTATTGAAGGG
ssr001215	Contig4236	CTT	6	181	198	161	CCTCCTCCTCCTCCTATCTCC	59.64	AGAGATTGTGGGCTTGGTCG
ssr001216	Contig4246	TTG	6	1303	1320	153	CTGAACAAACTCATCGCCGC	60.18	ATGAGAATAGTGGTCGGCGG
ssr001217	Contig4250	CTCT	4	143	158	161	GTACAATCACCACCGACTCG	58.37	ATGGAAATGGAGGCGATCGG
ssr001218	Contig4267	TGTG	4	1397	1412	177	CAGAAACAGGTAATGGGAGTCC	58.39	CTTACTCTCAATGGGGAGCCC
ssr001219	Contig4279	ATAT	4	143	158	202	AAACCCCATGAAAACCAGGG	58.27	AGTGACATCCTTTGCTGTTTGC
ssr001220	Contig4279	CTT	10	754	783	184	GAACCAACAAACACCACCGC	60.53	ACGAAGAGGCTAGGGTTTTGG
ssr001221	Contig4279	TCA	5	1257	1271	151	TGATTCTTCGACCGACACCG	60.11	AGAACTCCTCTTCACTGTCGC
ssr001222	Contig4281	GAA	6	1494	1511	133	CCAATGCCTGATGTTGCACC	60.11	GTATAGCCGGGCCAAGTGG
ssr001223	Contig4283	GATTCC	4	76	99	127	CCAATCCAACGCAAGACACC	59.76	GGAGTCCAAACCCACTAGCC
ssr001224	Contig4286	AGAG	4	54	69	110	GGAAGGAATAAAGGACAATGGCC	59.62	AGATCACCATGCTCCCTTGG
ssr001225	Contig4295	CT	17	48	81	120	GGGGAACTCCATCCTTAGACC	59.23	AACCTCAGCCATCTCTCACG
ssr001226	Contig4297	AC	10	57	76	115	GGAAAGCATGTTTTCAGGAATCC	58.5	GGTGTCTTAGCTCCAATCTCTAGC
ssr001227	Contig4303	ATCA	6	456	479	154	AGGCAGATCCAAGAAGGTGG	59.38	GTGGTGTTCCTGTGACAAGG
ssr001228	Contig4307	TTCT	6	100	123	167	GGGCAAACCAGGCATATTGG	59.53	TCACGCTAAAAGCTAATTATGTATTGC
ssr001229	Contig4307	TCT	7	124	144	167	GGGCAAACCAGGCATATTGG	59.53	TCACGCTAAAAGCTAATTATGTATTGC
ssr001230	Contig4307	TCT	6	158	175	195	CTTTCTCAGGCCTTTCTTCCG	58.92	AAGTGCAGGATGTAGTGATTATCC
ssr001231	Contig4308	TTTC	6	51	74	111	GATGCTGCCCAAGACATTGC	60.18	TCCACTCCAGCTAATCAGGG
ssr001232	Contig4310	TAGA	7	545	572	155	GTCGAACCAGAGCTTCCTCG	60.46	CGTCTGAAGATCTCCAGCGG
ssr001233	Contig4310	GA	17	714	747	150	ACAATGACGAGCGAGAGAGC	60.18	AGCTTGTGTTCTAGATGATTCTCG
ssr001234	Contig4311	TGTC	4	289	304	149	GCCTGTAGCATTTCCTGAACC	59.25	AACCTCTTTTGGGTGGTGGG
ssr001235	Contig4312	AAAC	5	85	104	117	TGCTAGCTATGACAATCAAAGCC	59.12	GGCTATGATAGTCATTGATGCCC
ssr001236	Contig4315	GA	11	383	404	193	CAAAGAACGGTGAACTGCCC	59.69	TAATCCTGAGGCTGCATGGC
ssr001237	Contig4316	AAA	5	544	558	180	TGGCCATGCAAGGATCTTGG	60.69	TACAGCTATTTGGCACGGGG
ssr001238	Contig4317	GAT	5	563	577	143	GCGTTCATGTCGGGAGTAGC	61.15	AGGGGCATCGTCATATGAGC
ssr001239	Contig4319	AA	13	281	306	137	CATCTAGGCTGCCAACCTCC	60.18	ATTGGAGCTGCTCTCTTGGC
ssr001240	Contig4323	CTCT	4	93	108	180	CCTCTCCTCTCCTCACCACC	60.69	TGAGGTTTCAGAGGTTCGCC
ssr001241	Contig4325	TCT	5	139	153	163	AAAGAAGGCCCTGGAGATGC	60.03	AGAATAGTGTCCCTGGTCTGG
ssr001242	Contig4327	TC	16	112	143	150	ATGCCTTCAATCTCTCACAGC	58.36	TGAGAACAAGAAAAGATTCACCATGG
ssr001243	Contig4332	TCT	6	77	94	111	CGTCTCTCTCTCACTTCCGC	59.9	AGATAGAGAAAGTCTGGCGGC
ssr001244	Contig4333	TGC	6	728	745	135	GCTGCTGAAGTTGTTGCTGC	60.94	TGCACACTCTCTTGACTGCC
ssr001245	Contig4333	GGGA	6	2032	2055	144	AAGAGAATCGACGAGAAAGCG	58.48	GGGATCTCTCGGAAGCTTCG
ssr001246	Contig4349	TTTTTA	4	718	741	124	GCATTGGCCTCTTAGTAGTGC	59.06	CATATGCCAGTGTCATAACTCCC
ssr001247	Contig4354	AA	13	848	873	120	TGTCTATGTTTTTGTCAGTTTTTGCC	59.47	AGTCTAGAGTCGACTGGGCC
ssr001248	Contig4355	CT	13	784	809	118	ATTGGATGGAAGAGCCCAGC	60.11	GAGCGAAACGTTTCATCGGC
ssr001249	Contig4364	AAA	5	88	102	159	CAGGTCACCTCCATATCGCC	59.97	CCCTGCCATTTCTTACTAATTCACC
ssr001250	Contig4367	AA	12	915	938	111	GTGCGTGTGTTGATACCTCG	59.29	ATCTAGAGTCGACTGGGCCG
ssr001251	Contig4374	AAA	5	131	145	128	TGGATCTACTATTCTCCAACACCC	59.35	GGAAGGGACTCTCTTCTTCTAATACC
ssr001252	Contig4374	TTTC	4	648	663	136	TGAGGTCTTCAATGGTGGAAGG	59.96	GATCTGCAACACTCCACACC
ssr001253	Contig4376	TGTG	4	604	619	106	TGGATTCCACCCAGAGTCCC	60.91	CCAAATACAATAGTAACAACCACCACC
ssr001254	Contig4376	GA	11	621	642	163	TGGATTCCACCCAGAGTCCC	60.91	CGTACAATCACCACCGACTCG
ssr001255	Contig4376	AA	15	795	824	138	CGAGTCGGTGGTGATTGTACG	61.05	AGTCTAGAGTCGACTGGGCC
ssr001256	Contig4379	CT	16	125	156	122	GAGTGCTCGGAGGCAAGG	60.13	GAGGCGAAGAAGACCCTTCC
ssr001257	Contig4382	AAA	6	634	651	195	TCCGTACTGGACTTGAGTTGG	59.38	CTCCCATATGGTCGACCTGC
ssr001258	Contig4385	GTGTG	6	1264	1293	103	AGACACAGAGAAAGAACCCCG	59.66	CCCTCGAACCCCTCTTTCG
ssr001259	Contig4397	AGA	5	531	545	127	TGATTGCCACTTCAACCAAGG	59.04	TCTCAGCTTCAAAGAACTCCCC
ssr001260	Contig4411	TG	14	784	811	134	GATTCCACCCGGAGTCCC	59.09	AGAAAGACTTGACAGTAGTGCC
ssr001261	Contig4411	AG	12	812	835	170	ATTCCACCCGGAGTCCCC	60.69	CATACAATCACCACCGACTCG
ssr001262	Contig4411	AA	13	985	1010	180	GTATTATGTCATCGAGTCGGTGG	58.77	GCCAAAGAGCCCGAAATTGG
ssr001263	Contig4427	GA	10	1007	1026	122	GGTGGAGAGAGAGAAGCTGC	59.82	TTTCTAGAACCTCGCCACCG
ssr001264	Contig4429	AT	11	91	112	101	AATCCTCCTCAAAAGCTCAACC	58.57	GGTTTGTGGTTTGGTTGGTGG
ssr001265	Contig4437	TTT	6	858	875	144	AATGGTTTCTCTTCTGCCGG	58.17	AGCTCAAGACACATGGACCC
ssr001266	Contig4441	CTCT	4	1040	1055	208	TGGTGTGGTCTTTGAGAGCG	60.25	GTAATAGAGGCGGAGAGAGCG
ssr001267	Contig4447	CGT	7	650	670	102	AGTTGGAGGAATCGAACCGC	60.39	GCATGTCATCGTCGTTCGC
ssr001268	Contig4447	TC	12	741	764	103	GCGAACGACGATGACATGC	60.01	TCTCAAGAGGCCATTCGACG
ssr001269	Contig4452	TC	12	86	109	144	GGTTTTGAAGGGGGAGGTGG	60.54	GCATATGCCCATGAAGGAAGG
ssr001270	Contig4460	TTTG	4	1092	1107	151	TCGTTACTGACCAGTGAGCG	59.76	CAACACGAGAACAAACCCCC
ssr001271	Contig4477	GCG	5	1635	1649	100	AGTAGGTCATTTGGCGAGGG	59.46	GAACCTTCCAAAACCACCGC
ssr001272	Contig4477	CGG	5	1663	1677	100	AGTAGGTCATTTGGCGAGGG	59.46	GAACCTTCCAAAACCACCGC
ssr001273	Contig4486	CTCT	4	123	138	201	ATGGCATTGCAGAAACCACC	59.39	TGGGTTCGCTTGAGAAGACG
ssr001274	Contig4486	AA	10	1072	1091	152	AGTGCCTCCTTTGTTTGAACC	58.97	ACTAGTGATTTCGAGCGGCC
ssr001275	Contig4495	CTCT	4	839	854	131	ACCGAGTGATGATTCCGATGG	59.93	AGAGAAAACACACCCACCCC
ssr001276	Contig4507	GAG	7	832	852	133	TTTCCTGACCCAAGTCGACG	59.97	TCACGCACCATCACTATCCC
ssr001277	Contig4508	TCT	5	622	636	146	GTAAGGCGACCCCTCTTGC	60.45	TACAGCACAAACTCCCTGCC
ssr001278	Contig4509	CAC	5	474	488	134	GGTGTTTTGAAGGTTTGGATGC	58.87	TGATCACCATTGTTGTTCTCGG
ssr001279	Contig4509	ATC	5	551	565	128	CCACCACCACAATCAACAACG	60.27	ACTTTGATGATGCTGATGAACTCC
ssr001280	Contig4513	GAA	7	731	751	124	TCCTCTATGATGTTGCCGCG	60.25	ACCAGAGACAACCAAACCCC
ssr001281	Contig4523	ATAT	4	72	87	127	AGATACAGATTTCTCCTCTCTCCC	58.61	TTGCAGAGACCAAGGCACG
ssr001282	Contig4531	AGA	8	1365	1388	168	TGACACGGAGGCAAAGAAGG	60.25	ACTTTTCCAGTAGCAGCCCG
ssr001283	Contig4560	GA	10	1152	1171	104	TCTTCGGGAGAGTGCAAACG	60.32	CTGAATTGCCATCCCCTGGG
ssr001284	Contig4568	AAC	5	1678	1692	141	GGTTGTTAGAGAAGAAGAGAGGC	58.5	ACACTGCTCTGCACTCTGC
ssr001285	Contig4589	CAT	6	64	81	106	TGGCCTTTGTTCTTCTGTCG	58.41	TTTGCGAGGAGGTCTGTTCG
ssr001286	Contig4595	TTC	6	640	657	127	GAGAGAGAGAGTTGGCGACC	59.55	GCGAAGTCAAAACTGTCAAATAGC
ssr001287	Contig4603	CTC	6	2389	2406	116	TCCCAATCCCAATCAGTGCC	60.03	GCTTGCATATCGTCCGTTCG
ssr001288	Contig4643	TCT	5	475	489	158	CGAGGAGAGACTTGACGAGC	59.9	CTCTAAAATGGCGGCCAAGG
ssr001289	Contig4646	CTCT	4	1855	1870	177	AGACAGAGCATTGTGAGGCC	60.04	TCACGGATTTCTTACCCGCC
ssr001290	Contig4646	AG	11	1922	1943	107	TCTCTCTCTCTGAATCTCTCGC	58.53	TCACGGATTTCTTACCCGCC
ssr001291	Contig4656	CT	11	186	207	196	CAGTGCTCCATCTCTGTCTCC	59.86	CGCAAAGGAGGAATCTTGCG
ssr001292	Contig4664	GATGAC	4	198	221	118	GGACAGTTCAGAGGAGAGCG	59.83	TGAAGACCACATCGACGTCG
ssr001293	Contig4667	CTT	5	1185	1199	141	GTATGTCCTCGTGATCGGAGG	59.73	AGGAAGTACAAGTGGACGGC
ssr001294	Contig4675	CT	10	2753	2772	109	GAAGATCGGTCCAGCTACCC	59.61	CTAGTTGCAGAGCAGAGAGGG
ssr001295	Contig4710	TCTC	4	1042	1057	192	TGAACCCCTCAAAAACCCCC	60.11	CGCTTGTAGAGAGAGAAAGTAAAGC
ssr001296	Contig4711	CTTTT	6	91	120	204	CCACTGGCATAACAACTTACCC	59.25	GCACTCGGTTCAACACATCG
ssr001297	Contig4711	ATAT	4	1079	1094	151	TTTTGACACCCCAACCCACC	60.69	CCCTTCTTTTTCATGATTCTCTTTGC
ssr001298	Contig4725	AG	15	150	179	176	TCAAAACAAGCTGAAAAGCTAGC	58.39	GGAGATGCCGACTTTTGAGG
ssr001299	Contig4725	CTC	6	558	575	157	TCCTCCGAGTTGACATCAAGG	59.45	CTTGCCCTGAAATGCTTGGG
ssr001300	Contig4751	CCA	5	359	373	116	ACTTCGTTGTAGTGAGGGGG	59.03	AATTGCAGCGAGACTTCACC
ssr001301	Contig4773	TCATCT	4	769	792	146	TCCTCTCCAGACCCTAACCC	59.66	AGAAAGGCCGAGGATCAAGG
ssr001302	Contig4776	AG	11	221	242	209	TGGTGATTGCACACAAAACCG	60.2	TCTTGCTGGGAAAAAGGAAGC
ssr001303	Contig4782	GGA	5	377	391	185	AGACGGAGCATCAATGGAGC	60.18	GTCTCCGCTACTCCTTTCCC
ssr001304	Contig4784	TTT	6	958	975	101	CCACAGCTTGGCTATGGTGG	61.03	CAAAATTTGCTGGCTGCTGC
ssr001305	Contig4785	TTG	6	739	756	134	TTTGCCAAGCTCTCATCCCG	60.68	AATTGGCGCAACAACACACC
ssr001306	Contig4790	TTT	5	2623	2637	154	TGAGTTCTAATAGGGGTGAGTCC	58.71	GATCGAAGCCCAAAGAGAGC
ssr001307	Contig4795	TTT	5	563	577	188	ACCACGACCTTGACGAACC	59.93	TGTCTCTATCTGTGTGCGCC
ssr001308	Contig4798	TATA	4	1280	1295	148	CTGTAGCTCCGCCATTAACG	58.79	CCAAGTTCCCGAAAAAGGCC
ssr001309	Contig4805	ACTC	5	162	181	107	CGAGCCTTGACTTACCGTCG	60.8	CTCAATCGCTTCTTCACGAGC
ssr001310	Contig4806	TA	11	191	212	139	CTCTCAGTTGTAGAGCCTTTGC	59	TGTCCAGGTCGTTGGTAAGC
ssr001311	Contig4810	TC	12	179	202	100	GCATCCTCGTATTCTCGAAGC	58.94	CCACAACCATACCCATCTCTCC
ssr001312	Contig4810	TTGT	4	556	571	107	AGTACATCTTGTTCTTTCCAGTGG	58.69	TGTATGCCCACACCAATTGG
ssr001313	Contig4820	CCA	5	963	977	106	CTCTATTGCCACCGCCACC	60.82	CGGAAATTGGCGAGAGGGC
ssr001314	Contig4826	GCTT	4	1719	1734	151	TCACGATCGATGCTGAGTCG	59.97	TCATTTTGTCGGGACTCGGG
ssr001315	Contig4836	CAA	7	70	90	103	TGGGGTTCTCACTAGGAGCC	60.62	CGGATATAGGACGCATCGAGC
ssr001316	Contig4844	AAA	5	564	578	150	TCGTCAAGGTCATGATGGCC	60.11	CCCCAAACAGAGTCCTAACCC
ssr001317	Contig4848	TG	25	804	853	162	TGGATTCCACCCAGAGTCCC	60.91	ACTTGACAGTAGTACCATATACAGTGG
ssr001318	Contig4848	AGAG	4	864	879	162	TGGATTCCACCCAGAGTCCC	60.91	ACTTGACAGTAGTACCATATACAGTGG
ssr001319	Contig4859	CTCT	4	26	41	133	ACCCCCTTACCTCACTCTCG	60.32	ACCTTGGTTGCAGTGAGAGC
ssr001320	Contig4870	AGAG	4	2415	2430	125	CGAGCTCGATTGCTTCTTCG	59.43	GCGTTCGCTTCAAACCTCC
ssr001321	Contig4877	TTT	5	1657	1671	124	AATGATGTGGCAGTGGGTCC	60.32	TCATGCTAGAGACCACTAATTTGG
ssr001322	Contig4880	GGTGAT	4	331	354	206	GGAGAAGCTGAGAACCCTCC	59.46	ACCGATTCCTGGGCTTTTCC
ssr001323	Contig4881	ACC	5	407	421	157	ATTCTCACTCTCACGGTGGC	59.75	TGAACTGAGTTGGGTGGTCG
ssr001324	Contig4881	AGA	5	600	614	189	TGAGTTACTGGGTTCGTTGGG	59.93	GGCGACTCTGACTCACTTCC
ssr001325	Contig4889	ATAT	4	171	186	143	TCAACAGTTGCTTGAAAGGGG	58.97	TCTGAGTGGCAAAAAGGTATGG
ssr001326	Contig4889	AAG	10	1552	1581	151	ATCAACAGTTGAGGGAGGCG	60.04	TCGCACACTCACAACTCTCG
ssr001327	Contig4892	GCC	7	1207	1227	121	AAACATTCCCCCATTGCTGC	59.39	ACAACATCAGCATCAGCAGC
ssr001328	Contig4892	TGC	8	1253	1276	196	AAACATTCCCCCATTGCTGC	59.39	GCGGAGAGAGGTCTGAAAGG
ssr001329	Contig4909	GGA	5	194	208	119	CTTGAAGATTGGGGTTGGCG	59.47	TCCCCAAATCCATCCCAACC
ssr001330	Contig4924	CT	10	42	61	146	GGGTTTCAGTAGCATTCGCG	59.63	AGAGCCACGGAATGACAAGG
ssr001331	Contig4928	AGC	5	721	735	150	AGACTGACCCTCAAATGGCC	59.67	CTCGCTGCCGAATCAAAAGC
ssr001332	Contig4930	TGG	7	189	209	122	AGATTACATCAATTCTGAGCCGC	59.19	CAGGTGTATTTTGTGGCGGC
ssr001333	Contig4930	TCTC	4	764	779	110	AGTTGCAGAGTCGATGGTGG	60.04	CGTTTTGAGAGAGAGAGAGAGC
ssr001334	Contig4936	CCT	8	34	57	144	CATTTACCAATCTCTCCCTCACG	58.88	TCTTTAACCGGTGCAGGGC
ssr001335	Contig4936	ACA	6	271	288	163	CACCGACGAGTCTGACTCC	59.5	TCCTAGGGCTTGAGAGGTGG
ssr001336	Contig4942	CAC	5	663	677	156	CATGTCTCTCACCACCTCCC	59.46	CTGAAGGAAGCTGTGAAACTCG
ssr001337	Contig4944	AC	10	113	132	111	ACTTCATGTGCAATGATCAGATGG	59.66	AGGAAAATGCAATAAAATGGACTGC
ssr001338	Contig4944	AAA	5	163	177	138	ACACACACACAAAAAGCAGTCC	60.09	TGCTTTATGCTGGGGGTTCC
ssr001339	Contig4945	GAA	5	793	807	155	GCTGTCTCGAAATCGCAACG	60.25	ACACTCCCATCTCGACATGC
ssr001340	Contig4949	TC	11	707	728	101	ACCAGAGCATACAGAATCGCC	60.2	ATTCAACAACCTACCCTTGATCC
ssr001341	Contig4953	GCAG	5	1051	1070	110	CAACACCACCAAATCCAAGGG	59.66	GCCGCATGCTGTTAAAAGC
ssr001342	Contig4957	GAC	5	532	546	162	TGATATGGGGTGTTCGTTCCG	60.13	TCGATAGGGGTCCTTTTGCG
ssr001343	Contig4986	TTT	5	869	883	159	AAGAGGCCTACTTGACAGCC	59.38	ACAATAGTTCAGGAAACAACCACC
ssr001344	Contig4987	CT	13	662	687	116	CTTTGCGCCATGTCTGTAGC	59.9	AGAGAAAGGTCTGAAGAACACG
ssr001345	Contig4987	CT	11	759	780	169	TCTCTCTACGTGTTCTTCAGACC	59.25	GAGAGAGTGATGGGAGCTTGG
ssr001346	Contig4988	TATA	4	1227	1242	142	CGTTGCAGGAAGCTTTTTGC	59.15	TCTTTACCATCCAGCCAGGC
ssr001347	Contig4992	ATT	7	772	792	139	CTCACCCTCGACTGTGAAGC	60.39	TCTGTTGCTGTTGCTGTTGC
ssr001348	Contig5012	TG	13	1208	1233	154	GTTCATTTGTCAGGGGTCATCC	59.24	TGTCAAATTCCTTATGCTCAGAATGG
ssr001349	Contig5012	AG	11	1234	1255	154	GTTCATTTGTCAGGGGTCATCC	59.24	TGTCAAATTCCTTATGCTCAGAATGG
ssr001350	Contig5027	GGT	6	1735	1752	106	GTCGTAAGCCCTTCCATCGG	60.53	ACACCCATCTCCGCCACC
ssr001351	Contig5035	TC	10	64	83	145	CCGTAAGCGTTGTTGTTGGC	60.66	ACACTGCGCTAGAGTATGCC
ssr001352	Contig5037	CAA	6	438	455	110	GATGACAATGACGACGAGGC	59.08	TCCCCACCAAACAAGAACCC
ssr001353	Contig5037	GCA	6	651	668	122	GGGTTTGGTTCTTCAGCAGC	59.68	TGTGACTGACTGAAGCAGGG
ssr001354	Contig5049	GAA	5	647	661	190	CGAGTTTGGGAGCCATCTCG	60.81	CAAGTAATGCCTTGCCGACG
ssr001355	Contig5067	AA	15	976	1005	135	TGTCTATGTTTTTGTCAGTTTTTGCC	59.47	AGTCTAGAGTCGACTGGGCC
ssr001356	Contig5068	CATCTT	4	350	373	212	CTTCATAGACGAGCTTACAAGGC	59.2	GTCGAGTCCATCTTCCGTCG
ssr001357	Contig5083	TTC	5	227	241	134	TTTGGATCATGGGTCACTTGG	58.19	TTGCACAAAAACCCAATGCC
ssr001358	Contig5085	AG	11	374	395	199	CTACCACTTGTGGGGTTCCC	59.96	CTTGTGTCCATACAGTGCTACC
ssr001359	Contig5085	AT	11	506	527	190	GGTTAGTTTGTGTTGTCTGTCCC	59.69	AATACAAGAGATGACCCCAAACC
ssr001360	Contig5087	CTCT	4	1305	1320	160	CATCCTTTGTGGCAGGGAGG	60.68	TGGTTCTTACGGTGCTTTGC
ssr001361	Contig5087	AGAG	4	1415	1430	107	TACTAGCCAGCAAAGCACCG	60.39	ATTGTTGCAGGTTTCGTGCC
ssr001362	Contig5088	GAGA	4	47	62	148	AGCAGAGAGAGAGAAAGATAAGGG	59.1	AGCCTCTCATCATCCCAAACC
ssr001363	Contig5089	GAA	5	222	236	173	TCTTTGGCACTTGCATTCCG	59.4	AGCTTTACCGCTATGCCAGG
ssr001364	Contig5093	CAA	6	2265	2282	169	GACTTTGTATCGGTTGCGGC	59.9	TCTCTCTCTCTCTCTCTACGTATACG
ssr001365	Contig5099	ATC	7	450	470	111	GAGATCGTTCTACTCCGCCG	60.04	ACTTTTGCAGCAGTCTGGGG
ssr001366	Contig5099	ATG	5	677	691	189	AGCTCTCTGGGACTTGATTGG	59.44	TCCATTCATTTCACGCCATGG
ssr001367	Contig5100	CA	15	1373	1402	161	CGCTTCACTGTTCTGTTCGG	59.49	GTCATCCGCGTTTCAAACCC
ssr001368	Contig5109	ATCTC	4	3092	3111	141	CCCGATTTCAACCGATTCCC	58.98	GAAGACGATGATGAAGCGAAGG
ssr001369	Contig5116	TCT	5	399	413	159	CAAGTGAGTCAGCTCCTGGG	60.04	GAAGAGATGATGTGAAGATTTTGAAGG
ssr001370	Contig5116	GGT	10	500	529	187	CTTCATCATCATCACCACCACC	59.05	GGTAATGCAGGAGGAGGAGG
ssr001371	Contig5116	AGAG	4	701	716	136	TGCTCTTCTGGTTGTGGTGG	60.18	CAAAGCTCATAAACCCACCGC
ssr001372	Contig5117	TGA	5	792	806	104	GGAGTAGTGTGAAGGCCTGG	59.75	AACCCAAAGTACCCGACTCG
ssr001373	Contig5119	ATC	5	152	166	104	TCCTGGCAACCAAACACACC	61.04	ATGGTCGGAGGAGGTGATGG
ssr001374	Contig5135	TCTC	4	2583	2598	179	GGGCACGATACAAAAAGGAGC	59.87	CTAAACACCAGCGAGCAAGC
ssr001375	Contig5143	AGAG	4	310	325	154	GTAGGTTATAGCAAGTGCAGCC	59.13	GCGCTTTTGTACCCAAGACC
ssr001376	Contig5147	TC	10	1833	1852	188	TCGCCTTCTCTTTCCTCTCC	58.81	TGGATCGTCCTCTTCATATTGC
ssr001377	Contig5151	GAA	5	2462	2476	154	TGAGTTGGGAAGATGGACGG	59.39	TCATGGCTTCACTTCCCTGC
ssr001378	Contig5153	AGAG	4	65	80	122	ACCCTCCGTGACATTTTTCC	58.09	TGTAAGCGCAGTTCGTATGC
ssr001379	Contig5172	ATG	9	1561	1587	168	CACAATCCACCCTCTCTCGC	60.46	CGAGGACAACGAGGAAGTGG
ssr001380	Contig5174	GAA	5	793	807	151	CCCCAGAGCCTACAAGTGC	60.08	GGAGATGGAGTTGACAAGACCC
ssr001381	Contig5177	AG	12	147	170	119	TGACTAACACAATCCCCAATGC	58.91	CTAGGAAAGCTGAGGAGGCC
ssr001382	Contig5177	CT	12	880	903	107	GGAGATCCAAGCGAGTGTCC	60.18	AATAGAGGCAATTCACCAACCC
ssr001383	Contig5192	AGAA	4	385	400	156	TAGCTCTGGCATCGTCAACC	59.82	TCACCGACTCGAATCTGAGC
ssr001384	Contig5205	GGT	5	77	91	102	AAGAAAAGCATAAGCCGGCG	59.55	ATAAGAATGTTGCAGCCGCC
ssr001385	Contig5205	CCA	5	197	211	158	GGAGTTGTTTTGTGGGGTGG	59.25	AGATCAGCAATGGGTTCAGC
ssr001386	Contig5218	TTC	7	120	140	153	TTCTTGAGGATTAAACCCTTCTGG	58.43	TTGTGCTTAACTGCAGTGGC
ssr001387	Contig5230	TGA	5	296	310	120	CAATCATGCCATGGGTGTGG	59.54	TCCTCGATATCACCATCACAGC
ssr001388	Contig5239	CGATCA	5	483	512	166	ACGCCTATATTCACGGTCCG	59.69	GGATGTCCAGGGTGATCAGG
ssr001389	Contig5246	TTC	7	106	126	134	GTTGAAGGTGTGCAAGGAGG	59.05	CTGTTGTTGCCAGTGTCAGC
ssr001390	Contig5258	CT	10	30	49	135	TCGTCTTCTAACTTTGCTGAGG	58.09	GCACTACTGTGGAGTTGATGC
ssr001391	Contig5263	TGA	6	1260	1277	166	GAGCTAGGGTTCGACAAGGG	59.82	CAGTGTCCCAGAAATCATAACGC
ssr001392	Contig5263	TGA	6	1349	1366	107	ATTGTTGCGTTATGATTTCTGGG	58	ATGCCATTAAAAGATCACGATTGG
ssr001393	Contig5268	CAA	6	126	143	126	ACACCAAACCCACTATCCCC	59.3	TAGCGGCGGTCATGAAATCG
ssr001394	Contig5275	GTT	5	2040	2054	104	TCGGTTCAAAGCCACAAAAGG	59.59	TTGATTCAATGTCGGTGATTTCG
ssr001395	Contig5283	TC	13	646	671	104	CCTCCAATCCAGTCCAACCC	60.03	ATCCTCCTTGTTTTGGTGCC
ssr001396	Contig5290	CGA	5	482	496	153	TCGGGAGAATTTCGTCGACG	60.18	TTCGTCAACACCGGAGATGG
ssr001397	Contig5296	GACGGA	4	356	379	141	ATATCGCTCTTCTCGGCAGC	60.04	ATTTAGTTCTCCTCCGGCGC
ssr001398	Contig5296	AG	10	794	813	111	AATGACGCCGATGACAATGC	59.62	CGTCTCTTTCACTTCTCCTCGG
ssr001399	Contig5311	GGCTAC	6	685	720	137	TTTTCAAGGTACCGGGGTGG	59.89	CGACCCCTCCCAACATAGC
ssr001400	Contig5352	TATA	4	510	525	144	CCGTTTGTACCTTTCGGTCG	59.21	TGCATTGCATTTACACAAACCC
ssr001401	Contig5352	AA	14	623	650	111	TGGGTTTGTGTAAATGCAATGC	58.6	AGTCTAGAGTCGACTGGGCC
ssr001402	Contig5354	GTT	7	867	887	110	CCCAATCACTGCAACTTCGC	60.11	TCATCATCGTCTCTCAGCACC
ssr001403	Contig5358	TCTC	4	291	306	149	GTGCTTTCAGGCGTAACTCG	59.56	TGCTTCTTTGGCTGTCATGG
ssr001404	Contig5365	TTG	5	887	901	139	TGTTCTATGCTTATCTACGGTTAGGG	60.02	AGACAAAGGGATACAGCAGATCC
ssr001405	Contig5368	GGT	9	777	803	117	GGAAGAGGTGGAGCTCATGG	59.82	CCTCCAATTGACATGTGCCC
ssr001406	Contig5368	GGA	5	804	818	104	CTCATGGTGGCCTTAGGTGG	60.11	CCTCCAATTGACATGTGCCC
ssr001407	Contig5397	GA	10	102	121	175	CCAGACCGAGAAACAATTGGC	59.8	AGGTCGATGAAGGAATTAGGGC
ssr001408	Contig5400	AAA	5	1160	1174	160	TGTTGGCTGTCCATTTTGGC	59.61	AGACGACCACGAGCAATACC
ssr001409	Contig5405	GA	10	1741	1760	139	CATCTTTAAGAGCCGCGAGC	59.42	CCAACCCCAGATCCTAACCC
ssr001410	Contig5408	GTG	5	311	325	138	AGAGCGATTGGGCGTATTCG	60.6	CAATCCAAACCCTCAACGGC
ssr001411	Contig5416	GCCACC	4	716	739	146	CTCACCAGAGGAGGTTGTCG	59.76	CTAAGCGAGAAAGGCCTCCC
ssr001412	Contig5428	TGA	7	822	842	138	TGGGATTGGTTGTGAGGCC	59.92	AGTCATGCAGGAGGTACTGG
ssr001413	Contig5438	TC	14	73	100	156	ACATGGTCAAGTCGATTTGCC	59.19	CTCCGCTGGCTTCTTCTCG
ssr001414	Contig5438	AA	15	768	797	146	AGTATTGGTGCTGCATTCAGG	58.63	CAAGGTGAGCTCGAATTGCG
ssr001415	Contig5441	ATC	7	53	73	156	CACAAAACAGAGAGAAAGAGAAAAGC	59.31	AGACTGGTTTTGCCGACTCC
ssr001416	Contig5456	AG	17	974	1007	119	GTTGTCAAAGTTGGGGGTGC	59.9	GTTCTCAAAACCCATCAAAAACCC
ssr001417	Contig5460	AG	10	1907	1926	139	GCAATGATCGAAGATGGGTCC	59.12	CGAAGCATTGTCCTCTCAGC
ssr001418	Contig5462	TGA	5	417	431	100	GGGAATGAGGAGGAATCTAGGG	59.09	CATTTTCAGCACCACCAGAGC
ssr001419	Contig5470	TGA	6	755	772	106	GACGATGAGGACTATGGCCG	60.04	CATAATGCTTGCGGTGGTGG
ssr001420	Contig5472	CT	10	42	61	117	ACAACCTTTCCGATTCCCGC	60.96	CCTATACGACAAAATTTTCAGAAACCC
ssr001421	Contig5477	AT	12	119	142	169	AACCGACGGTCTCACATTCC	60.04	GAGTGAACTAGGCTTGATTGGC
ssr001422	Contig5489	TTG	6	465	482	130	TTGAACCGAGATCTGGAGCG	59.83	CAATGCTTGTCCCCAACACC
ssr001423	Contig5494	TCTA	4	1306	1321	148	GAATGTTGTTGGGAACGTGGG	60	TCCATGATACATAGATCAATCCATGG
ssr001424	Contig5499	CTCT	4	58	73	158	TGTTGTACCAGTACAGGCCG	59.68	GGAAATGAAGATTCGCCGCC
ssr001425	Contig5504	AGAG	4	109	124	152	GTTGATTCTAGTGGCTTGGATCG	59.44	ACCTGAATACCTGCTTGCCC
ssr001426	Contig5507	CTG	5	556	570	141	AAGTCCACTGGCAGTTGAGG	59.89	CGTTTGTTTGGATCCCTCGC
ssr001427	Contig5521	GA	11	71	92	160	ACAATGTATCCCACGCACCC	60.39	GCTGGTTCTCTCCATAGCCG
ssr001428	Contig5522	CAA	5	120	134	115	ACGATCAAGAGCCTCAGGGG	61.33	GCAACAACAGTGTCTTCAGTACC
ssr001429	Contig5522	TCT	6	144	161	151	ACGATCAAGAGCCTCAGGGG	61.33	TCGTTACCCATCTGCTGATCC
ssr001430	Contig5533	TGG	5	259	273	184	TCATCTAGAGACCAGCACGC	59.26	GTGGGTAGAAGTGAGTGAGGG
ssr001431	Contig5536	GAGA	4	551	566	151	GACTGGCGCGAAACAATTGG	60.73	TTGAAAACCCTCACCCTGCC
ssr001432	Contig5537	CTCT	4	451	466	150	CTTCTGGGTCGACACTAGCC	59.83	CAGAGACAGCGAATCCTCCG
ssr001433	Contig5541	TCT	5	647	661	114	TCCAGAGTCGTAAACGGAGC	59.48	ATAATTTGGTGGAGGTGGCG
ssr001434	Contig5556	TCTC	4	820	835	139	GATCCTTCCAGAGACCAGGC	59.53	TTTTTAACGAACGCGGTGGG
ssr001435	Contig5562	AAG	5	113	127	141	GAGACGAGCACAGTCGAAGG	60.46	ACAGCTGGAAGGAAAAGGCC
ssr001436	Contig5570	GTT	5	1167	1181	124	AGAAAAGGGCTTCGTCTCGG	60.04	GAAGAAAGCCAAGCAGGAGG
ssr001437	Contig5574	TTT	5	1382	1396	109	CGGACAATGAAGCCACATCC	59.27	CAAAGAAATTTTCTCCAAATGATTCCG
ssr001438	Contig5580	CTCT	4	56	71	145	AGCCAAATGGAGATGCTACTAGG	59.93	AGCTGAGGGTCTAGCCTAGG
ssr001439	Contig5583	AGAG	4	102	117	185	AGAAGAAGAGTGTGTGTGTCCC	59.9	TGTTCTTGCATCCAAACCTCG
ssr001440	Contig5585	AG	10	33	52	146	ACTACTCTCTTCTCTTGAAATGAATCC	58.74	CCGCCATATACAGTTGCTGC
ssr001441	Contig5592	TTTTTG	4	1547	1570	183	TTCATGACGGTCCTAGTCGC	59.55	CTAGTACTAAGTCTGGCGCGG
ssr001442	Contig5598	CAC	9	943	969	197	AACGGTGTGAATCCAGCAGG	60.61	TCAGAAATCGACCAACCGGG
ssr001443	Contig5604	GGA	6	382	399	161	CGACGGTACTACTCTGACTCG	59.41	AACATTCGATACGGCGGAGG
ssr001444	Contig5608	TGA	9	1142	1168	149	TCGATTACAATTTCGAGTCCAATGG	59.71	CACAAGCAACAATGTCTTCGC
ssr001445	Contig5612	AGAG	4	124	139	187	ACAATTGTTTTACTACTCAAAAGCCC	58.79	TGAAGTTGTGGTGATCAACAGC
ssr001446	Contig5612	AGAG	4	1684	1699	137	AAGAGAGCAGTGGCAAGTGG	60.25	CGACACTCTCTGTTTCTGTGC
ssr001447	Contig5625	GTG	6	1825	1842	123	CTGCTGTTGCTAACCATGCG	60.18	CACCACCTACCTCCAACTCC
ssr001448	Contig5643	CTA	6	415	432	184	TTTTCTTCGCCACAACTCGG	59.06	GTTGATTTTTGTGTGAATTGACGC
ssr001449	Contig5643	CT	11	671	692	190	CTTTTTGGCTCGCTGTGACG	60.38	CTTCATTCCTCCTTCGGCCC
ssr001450	Contig5649	AGC	8	149	172	142	TTAGCTGGAAAAACAACATCAGC	58.13	CGTGCATCGCAAAGATAGGC
ssr001451	Contig5652	TCT	9	1267	1293	144	GGAGAGCGACACAGACATCG	60.52	TCAGATTCCACGTCGTTGGG
ssr001452	Contig5656	GAT	6	682	699	191	AGAAGAAGCTCGTCCACTGC	60.04	CCGGACGTGCTAGAACTTCC
ssr001453	Contig5669	CTCT	4	630	645	129	GTAATGTGGCTTGTGCTGGG	59.47	AACACACCAAAATGCCACGC
ssr001454	Contig5671	GCG	6	824	841	111	CGATCCTCCTCCAATACGGC	60.04	TTTGGAAAAAGGACACGCGC
ssr001455	Contig5674	AA	15	871	900	129	CACAAGTTCTTTTTCTGTTACCGC	59.27	AAGTGAGCTTGAATTGCGGC
ssr001456	Contig5677	TTT	6	1418	1435	168	CGCAACTTTATTACCGCGTCC	60.27	AAGCATCTGGATCGGCTTCG
ssr001457	Contig5678	GAGAGT	4	1609	1632	104	CTCAGAAGACGGTCTGGTCC	59.47	GAGAGCGCCTTATCCCTCC
ssr001458	Contig5693	CGT	5	141	155	147	CCTTGCCGAGAGTATGAGCG	60.6	GAGATGAGACCACCACCACC
ssr001459	Contig5693	GGT	8	159	182	134	TCCATTAATCGCCGTCGTCG	60.59	TGCTAGGCTCGATATTGGCC
ssr001460	Contig5698	TCT	5	682	696	127	TTCGGGCTCATCAATGACCC	60.11	GGGTTTTCCATCGCAGAAAGG
ssr001461	Contig5698	GAA	5	890	904	126	TCCAAAACAAAACCCAAATGTCG	58.82	GAAGAATCGGGCTCAGAGGG
ssr001462	Contig5715	CCG	5	765	779	121	GCTCCTCCACAGTCAACTCC	60.04	GAAGAGAACGTGTACATGGCG
ssr001463	Contig5716	CAT	7	1112	1132	154	GGGGCACAAATTCTTCAGCC	59.75	AGTGTAGTTCAGCAGCACGG
ssr001464	Contig5717	AA	30	944	1003	234	CGCTTTTCATTTTCATTTTGTGTTTGG	60.04	AATGGTTTTGCGTGTTGGGG
ssr001465	Contig5719	TCT	5	867	881	187	AGGTTCTGCTCATGATGCGG	60.46	CAGGCCAGGGTTCTAAGAGC
ssr001466	Contig5720	GAGA	4	2150	2165	145	AAGGGGATTGAGGAGAGGGG	60.33	ATACAACCACCACCGACTCG
ssr001467	Contig5725	CCT	5	1509	1523	147	CCAACGGCGTTGATTTCTCG	60.18	AGTGCCCAAACCCTAAACCC
ssr001468	Contig5727	ATC	11	148	180	161	CGATTCCATACCATACCACACC	58.6	GGAGTACGAGAACGGCAAGG
ssr001469	Contig5727	AGTG	4	652	667	188	CTCCCAATCCTGAGCCATGG	60.18	CCCAACCCCACGTATAAACCC
ssr001470	Contig5727	AG	11	798	819	119	TTTATACGTGGGGTTGGGGG	59.38	CGAACCCCATCGAACATTCC
ssr001471	Contig5741	TTAA	4	164	179	180	CCTCCAAGTTCAGAGGGCC	59.7	CGGAAGCTTCTGGGTTTCG
ssr001472	Contig5743	CCA	5	656	670	138	ATCGCGACCTGAGATTCTCG	59.69	GTCGCGTGAAGTGGATTTGG
ssr001473	Contig5747	TCT	5	1589	1603	138	TGTCTCACGTACTCGATCGC	59.63	ACCCTATCTTCAATCATTACAATTTGC
ssr001474	Contig5747	GAA	5	1744	1758	156	ACCCTAGAAATGGATTTTGGGG	58.01	GGCCGATCGAAAAGTTCACG
ssr001475	Contig5748	CT	12	673	696	139	GTGATCTGACCACCTCCTCC	59.17	TGAAACGCCATTTCCACTGC
ssr001476	Contig5749	GA	11	32	53	130	ACCGACTCTTCTTTCTTATCTGC	58.25	GTTGTTGTTGTTGTTCTCTGTTGG
ssr001477	Contig5749	AAC	6	116	133	154	GGAGATTGGAAGAGAAAACGGG	58.99	GAAAACTTGGGGGCTGAGGG
ssr001478	Contig5749	TCA	5	137	151	160	GGAGATTGGAAGAGAAAACGGG	58.99	TTCCTGGAAAACTTGGGGGC
ssr001479	Contig5752	GAA	8	1345	1368	199	TGAAAAGGAGGGAAAATTAAAGTTTGG	59.01	CCCGTGACTAGCCACAAACC
ssr001480	Contig5764	CAAAC	5	93	117	132	AGAAGTTCAACATTTCCGGTGC	59.71	CGACTAGAGTTGTCATTCAGTTTGG
ssr001481	Contig5764	GA	18	2318	2353	139	GACGCCATTAACGAGCTTGG	59.63	CACTCTCTCTCTCCCTCCCC
ssr001482	Contig5766	TATA	4	152	167	179	GTGATAAGTACTCACGTGATCATATCG	59.52	TCACGTGGAGGTTGAAGTGG
ssr001483	Contig5767	AAAC	4	290	305	167	CGGATACATCAACTTCTCATGATAACC	59.88	CGTTTGCTCTGGCTTTATCCG
ssr001484	Contig5770	CT	12	311	334	187	TGAACTCTGCTTCCTTCGCC	60.32	TCATGGTGTTGGTTTGCTGC
ssr001485	Contig5770	TA	11	353	374	168	CATGGCTCGTCACTCCTCC	59.86	TCATGGTGTTGGTTTGCTGC
ssr001486	Contig5775	GA	13	1317	1342	149	AGCTGAAAAAGGACAGATATGCG	59.38	ATAGGACAGAATCGAGCGGC
ssr001487	Contig5781	TATT	5	78	97	168	AGATTTTCTGGAACCGCCGG	60.68	CCTCATCGAGGCTCGTAGC
ssr001488	Contig5783	CACA	4	475	490	167	ACGAAGGGTGTTACACTTAGACC	59.99	TGCAATGCTTGAAGTGTCACC
ssr001489	Contig5791	AG	14	52	79	123	ACACACAGACACAGAGAGACC	59.32	GCCTTCCCTTCCCACTAACC
ssr001490	Contig5791	TAA	5	809	823	184	CTGCTTACTCTTCTGCCCGG	60.46	TGGTCCAGTCACAGTAGTGC
ssr001491	Contig5797	AGAG	4	1588	1603	155	GGGTTTCTGAGAAAATCGCAGC	60.41	TCACAACGCAAACAAACCCC
ssr001492	Contig5800	TC	10	139	158	170	CTGGCCTTCCTTCATCCTGG	60.11	ATTGAGAAGCACCCAACACC
ssr001493	Contig5802	ATT	5	1047	1061	154	ATGGTTTCAACTGTGGCTGC	59.32	TGGCATATTTACAGCAGGAGC
ssr001494	Contig5802	AA	14	1268	1295	150	AGGGCTCCTATATATGGACATGC	59.29	AGTCTAGAGTCGACTGGGCC
ssr001495	Contig5806	CTC	7	337	357	159	GTATTCCTTCGGCGAGGAGG	59.97	GACCAGTACGAGTAGCACGG
ssr001496	Contig5818	ATC	5	71	85	159	CTCCCTCTCTCAAGCAACCG	60.11	GAAATGGGCGAGCTGGAGG
ssr001497	Contig5819	TGT	8	205	228	169	TTGCCATGAGTGAAGGGTCG	60.32	CTTGCACAAACACCAATGCC
ssr001498	Contig5819	TCT	7	407	427	163	CAAGGGCACTGTTTTGCTGC	60.88	AGGGTCCGATTGTGGAAACC
ssr001499	Contig5821	TTTG	4	33	48	133	AGTTAGAGAGAGAAAGCTTGGGG	59.48	CTCCATGCTTCCTTAGATGAGC
ssr001500	Contig5821	CTGT	4	697	712	138	GCGGCAAGAATGGATAACGG	59.69	CCAGCTCATGTTTAGAAGATACAATCC
ssr001501	Contig5829	AT	10	721	740	191	ACGGTGTTTCCAGGAGAAGC	60.25	GCTCTCAAGTACAACAACTTTCTTAGG
ssr001502	Contig5829	CTCT	4	745	760	158	GGAGGAGAATTCTGCGAGCC	60.53	GCTCTCAAGTACAACAACTTTCTTAGG
ssr001503	Contig5833	AGAG	4	94	109	195	GTTATGCCACTCCGGAGAGG	59.89	ATGCAACCAAGTCCCTGTGC
ssr001504	Contig5833	TTT	5	1428	1442	155	CCAGTCACTATTGTGCAGTGC	59.53	TCATGATAGGAAAGTTTTTGTTGGC
ssr001505	Contig5836	TC	13	1025	1050	173	ATGTTGATGCTCTCCCTCGG	59.53	ATACCAAGGGTCGAATGCCC
ssr001506	Contig5836	AAA	6	1087	1104	102	TCTCCTTCATCTTCACCTCTGC	59.5	ATACCAAGGGTCGAATGCCC
ssr001507	Contig5842	AAT	5	249	263	157	GTCGGCTATATGAATCTTTCTTCTCC	59.41	GTGCTTGATGTCCATCACACC
ssr001508	Contig5862	TATA	4	2770	2785	131	CTCTCGAGACCTCAACACCG	59.83	CTCTCTCTCTCTCTCCCCGC
ssr001509	Contig5863	CCA	5	810	824	151	GTCAAGCCAACAGCCAAAGC	60.6	TTTTAGTGGGGGAGGAGGGG
ssr001510	Contig5866	CCT	8	1232	1255	137	AGAGTCCTATGCCCCATCCC	60.47	GGCAATACGAGTAGTCCCCG
ssr001511	Contig5867	AGAG	4	1110	1125	158	CATCGACATCCCCATGGTGG	60.54	GCTTGCCCTAGCTCTGTTCG
ssr001512	Contig5867	CT	10	1240	1259	158	CGAACAGAGCTAGGGCAAGC	61.09	GGAGGAATAAAGGAAGAAGGGGG
ssr001513	Contig5875	CT	11	600	621	134	CAGAGGAAGGATCGTCGTGG	59.9	CTGCCTCCTTTTGTTGTGCC
ssr001514	Contig5876	AG	16	1160	1191	159	TCGGAGTAGAGACCTGGACC	59.74	GGGATCCGCCATTGATGAGG
ssr001515	Contig5877	CTC	5	129	143	107	GTAACAGATCACCCCTGCCC	60.11	ATCTGTTGATGGACGGTCGG
ssr001516	Contig5888	TC	11	293	314	145	GTTGCATTGACCCGTGATGG	59.83	TTTCTGCGAGCAAACCAAGC
ssr001517	Contig5890	AA	14	1131	1158	158	TGCTGTATAGTTTTCTGAGGAAGC	58.82	AGTCTAGAGTCGACTGGGCC
ssr001518	Contig5894	TG	15	90	119	125	CGAGTTGGTTGGTTGGTTCG	59.69	CCGCAAAAGGTCCCAAAAGG
ssr001519	Contig5898	TC	10	625	644	140	GCGAAAAGAGGAGGTGTTGC	59.76	TGGCTCTCGCTTCTCAATCG
ssr001520	Contig5899	AACAAA	5	206	235	169	AGCTTTTTCACATAGAGGAGGAGG	60.08	TATTCTGCCGTGACAGCTCG
ssr001521	Contig5907	GA	10	33	52	108	CTGTGTTTTTGTGTGCGTGC	59.36	CCCCAATCCGCTGTAGTAGG
ssr001522	Contig5907	TTT	6	513	530	100	GTGAATGATGTACGGTGATATGAGC	59.88	TTGCATTTGACATCCACGTGC
ssr001523	Contig5910	GAGA	4	113	128	139	CCTTACAAGATCAGCCCCTCC	59.86	GGCTGGGCTTCCTACTGC
ssr001524	Contig5916	CT	11	1987	2008	120	ATCAGGATCAAGCGAGCTCG	59.97	CTCTCTCTCTACAAAAAGTTGTTTTCC
ssr001525	Contig5917	CT	12	42	65	143	CGATTTTCCCCCAACACGC	59.79	TCTTCTCTCTCGCCATTCTCG
ssr001526	Contig5922	AGA	5	1638	1652	100	AACACTGAGATCGTGTGGCG	60.67	CTGGAAACGCACCATCATCG
ssr001527	Contig5928	AGA	5	61	75	100	TTGTGATACAAACAGTATTCGATCCG	59.75	ACAAATCTGCTCCACCACTCC
ssr001528	Contig5934	GGA	7	1260	1280	148	TCCTTCATGGCCACCATAGC	59.82	ACACCCAACTCGAATCTCCG
ssr001529	Contig5934	AGA	5	1508	1522	109	AGGTGGTAGAATTGGGGTGG	59	AGAAGCGGAGGAGAAATGGC
ssr001530	Contig5944	GATG	5	2019	2038	154	GGTGTTGGAGAGTGTTGGAGG	60.54	CCATCCATCCATCCATCCATCC
ssr001531	Contig5951	CTCAA	4	592	611	146	ACCATTCACACAGAGCCACC	60.25	AAGTCTGCTCCATCCTTGGG
ssr001532	Contig5952	GCC	6	2199	2216	107	ACGCTGAAGTCCAAATCCCC	60.32	CAGAGTCACGTTTCGGGTCC
ssr001533	Contig5952	AG	13	2508	2533	184	TGGGGTTTTTGAGGGGATAGG	59.36	TCCACAGTTCCATCTCAGCC
ssr001534	Contig5959	TAC	5	1740	1754	157	AGGGTTCTGGGTTTGTTAGGG	59.57	CTGAAATTGAAGTTTCATAACAATGCC
ssr001535	Contig5966	AACAGG	4	203	226	121	TCAGCATCAGCAGCTACAGC	60.46	CTGGGATGTTGACGAGGACG
ssr001536	Contig5966	TATTT	4	2185	2204	185	GAGCCAAGGTCGAACCAAGG	60.96	TGTGGCAAAGAGTTTCACATTCC
ssr001537	Contig5967	CGCTG	4	1037	1056	134	TCTCACCATCCAAACGGAGC	60.04	AGCCATGTAGGACCAACTGC
ssr001538	Contig5977	AAG	7	599	619	171	AGCATTGGTCTTGGATGGAGG	60.06	AACCCTACCCACAAAACCCC
ssr001539	Contig5982	TG	16	1610	1641	145	AGGTGAGATGAGAATCGGCC	59.24	CACACACACACACACACACG
ssr001540	Contig5985	AAA	5	1350	1364	134	AAAAGGCCATCTTCTGCAGC	59.11	TTTTGGTGCAACAGTGGTCG
ssr001541	Contig5985	GAT	5	2519	2533	147	TGTAAGAGTCCCCCTCCTGC	60.62	GTTGCAGGGATGGCTTTTGC
ssr001542	Contig5986	CCT	6	2027	2044	147	ATAGAGGGGAGTGGCGATCC	60.54	GGAGAGGAGGGAGAAGAGGG
ssr001543	Contig5988	GAGA	4	358	373	160	TTGGAGAGTCCGGGAACAGG	61.19	TTGATGAGCTCCATGGTGGC
ssr001544	Contig5992	GA	12	238	261	130	GCACATCGGTCCACTGATCG	61.15	ACACCCACTCTCCTGTCTCC
ssr001545	Contig5997	TAA	6	44	61	150	TTCGTGACTTAAATTTCTGTACATACC	58.07	GCTCCTTGTATAAGTTTGTTTGTTACC
ssr001546	Contig5998	ATAT	4	865	880	110	GGTAGTGGTAGCTACTTACAAAGC	58.89	CGAACCATTTCTGTCCACATCC
ssr001547	Contig6000	TC	11	78	99	131	AAGCGGTGACTCTTCCAAGG	59.96	TCACAACACCTCTCTCGACG
ssr001548	Contig6004	CAT	6	229	246	138	GAGAGAGAAGTGGCCATGGC	60.46	AGGAAATGCCACACCAGTCC
ssr001549	Contig6004	AAC	6	306	323	139	AGGACTGGTGTGGCATTTCC	60.25	GTGAGACGGTGGTGGTGG
ssr001550	Contig6008	ATTC	4	1169	1184	172	TCCAACAACTGCCTGAATGG	58.38	AGTGTGCATTTTCTTTAAAAGGAGG
ssr001551	Contig6013	TGA	10	766	795	139	TATCTTACCAAGGGGCTCGC	59.24	TTCCTCCTCCTCCTCCTTCG
ssr001552	Contig6013	AGG	5	801	815	114	CTGACTGTTTTCGACAACAACG	58.66	CTCTCGCCAATCTCTCCTCC
ssr001553	Contig6019	TCCTCT	4	1165	1188	139	CAGCCTCTCCATCGTCATCG	60.32	GAAAAAGGAGACGGAAGCGG
ssr001554	Contig6021	GCG	5	505	519	127	CCGCCGTCTTTTTCAGAAGC	60.11	AGACCAAGACGATCACCACC
ssr001555	Contig6021	GAA	8	574	597	134	ATCTACTATTGGCTGCGGCG	60.32	TCTCTCTCCTCTCAACCTCCC
ssr001556	Contig6023	ACA	8	162	185	167	GCTGATCAGAAAACAAGATTACAAAGC	59.94	TGAAAGTCATGCATGGTAGTGC
ssr001557	Contig6024	CCA	6	964	981	152	ACTGCACACCAACCACTACC	60.18	AGGAGGATCAGAGGTGAGCG
ssr001558	Contig6033	TGA	5	720	734	131	TCTTGAGAAGTGCAAGGGGG	59.6	ATGACCTGCATTGGAATGGC
ssr001559	Contig6037	TTA	5	1098	1112	113	CAGGCCACTGGATGATGCC	60.83	CCCCAATATGCCAAATGGTCC
ssr001560	Contig6045	TGG	5	814	828	102	AGTAGAGGTTGAGTTGGCGG	59.39	CTCCTCAAACACAACTGCCG
ssr001561	Contig6051	ATAT	4	35	50	146	CAAGAGAGAACCAAGTTTACCTTCC	59.53	GACGCCTTGATTCCAAGTGG
ssr001562	Contig6051	AA	10	1154	1173	176	TGGCTGATAAAAAGCTCATATGGG	59.17	CAAGTGAGCTCGAATTGCGG
ssr001563	Contig6057	AGAG	4	113	128	162	ACCACTATCGGCCATTACGG	59.61	TCTGGGAACTTGTTGGCTCC
ssr001564	Contig6057	ACCAA	4	1287	1306	197	TGGGGTGTCTGGATCATTGC	60.03	TTATCCAGCACCAGCAACGG
ssr001565	Contig6065	TTT	5	1629	1643	144	CTTGAGGACGACCCCATAGC	59.89	GACAGCCTGAAGGATCTGCC
ssr001566	Contig6075	CA	14	356	383	142	TCACCTTTCCACATTGTGATTCC	59.17	AGGGGATGACTACTGAGGAGG
ssr001567	Contig6077	TTG	8	2617	2640	111	AGAGGGGGAGTCTCTCATGG	59.74	CAGCAACAACAACAGCCACC
ssr001568	Contig6077	TCTTGT	4	3542	3565	155	CTGCTAGTGGGGTGGTTTGG	60.61	CTGACGGAAACAACTATGGCG
ssr001569	Contig6080	AGAG	4	354	369	104	AAGTGTGGATGGTTGCCTCG	60.61	GATGTCCATGGTCTCCGACG
ssr001570	Contig6081	GA	11	295	316	180	CAGGAAAGACAGAACAGCATCC	59.25	TGATCTTCCTGAGCTTGCCG
ssr001571	Contig6087	CTCT	4	1207	1222	136	ACAGGAAGAGGTGTTCAGCG	59.97	TGTAGCACAGGAGTTTACAAGC
ssr001572	Contig6125	CT	10	512	531	173	AACCTAACCTTGCTCTCGGC	60.04	AGTCGACATGGCCAATGACC
ssr001573	Contig6125	AAA	6	2288	2305	137	TCCAAGTATTTGAACTCTTACATTTGG	58.21	AAGGGGAAATTGGCCAAAGG
ssr001574	Contig6130	AA	13	1331	1356	141	TCATGTGCTTAAACGAGCTTCC	59.26	CAGAATTGGGACCGTCTTGG
ssr001575	Contig6133	AA	11	1614	1635	158	TAATCTTGGACCGGCTGTGG	59.75	GGCGAATTGGTCAAGTGAGC
ssr001576	Contig6135	CAC	5	166	180	111	TCCGATCAGCACCACAATGG	60.39	GTGGTGGTGCCGGAATAAGG
ssr001577	Contig6140	CAC	8	126	149	158	CGGCTGTTTCAAATCGGTGG	60.11	TGCTCTCACACTCGTCATGG
ssr001578	Contig6140	TTA	5	941	955	141	AAGAAAAGGAGTGCGCATCC	58.83	TCTCTCATAAAAACAAAGGAAGTGC
ssr001579	Contig6141	AAA	6	145	162	148	TTGAAGAAGAACGGGGCTGG	60.25	CCGGACATGTATGAGTGGCC
ssr001580	Contig6142	CTCT	4	2742	2757	130	CAAGATGTTGCAAGTTGAGACC	58.11	TCGTGAGTTTAAGCAGTCATTTCG
ssr001581	Contig6143	TCAGCA	4	2101	2124	153	ACCCATGCAGCAATCTCTGG	60.4	TGTTGTTGCTGTTGCTGTGG
ssr001582	Contig6144	TC	14	55	82	167	CAAACGCAGAGTACATGGGG	58.91	GATCCTGGTAGTCCTTGGCG
ssr001583	Contig6144	TC	21	1037	1078	186	CTCTCGGGTCATTCAGGAGC	59.9	TCTCAATTGCTGTCAACTACCC
ssr001584	Contig6151	GA	14	49	76	141	GGGACATACAAGTAGGCTTTTTAGC	59.93	ATCGGTAAACGTACAGGCGC
ssr001585	Contig6151	CAGCCT	5	352	381	176	ACAGCGAATCCGAATCCTCC	59.89	AGGCGCAACCGAATTAAACG
ssr001586	Contig6153	TT	13	762	787	127	GTTTGGGAGCACTAAAGGAGC	59.19	GAGAGCACTAATAGACTACTAATGAGG
ssr001587	Contig6153	TTT	5	977	991	187	GCTAACTCAACAATTGTTATACCTTGC	59.52	TCCCAAACACATACCCACCC
ssr001588	Contig6156	AAAT	4	68	83	128	AGATTCTCCTTTCTTTGTAGGCC	58.15	AGTTTCATGGAGCCCTTTGG
ssr001589	Contig6156	AAA	6	175	192	103	CCTGTATGACCAAAGGGCTCC	60.41	TGTTGCTTCTATTGGCATAAAAGC
ssr001590	Contig6159	TCCT	4	115	130	100	CATTACTTTACCTTTCCCACCCC	58.98	CTCCCAATCTGCCACTACCC
ssr001591	Contig6159	TT	14	1485	1512	151	CAGTGGGTTCTGAAAAATGTTGC	59.2	ATAAAGCCTGGCAAAGTGGC
ssr001592	Contig6179	TTT	5	347	361	130	GCCTGTTTGGTTGTGTTTTCG	59.08	ACTTCTTGGTGTTTCCTAAAAATGG
ssr001593	Contig6185	TTA	7	157	177	184	CCAATTTGGTGACAGGCTGC	60.04	GCCATGTGAAGATGAATGGGG
ssr001594	Contig6192	CTG	8	405	428	107	GCCGCCAGATATTCTTCTGC	59.13	CTACCCAGACCACTTGCACC
ssr001595	Contig6193	AG	15	152	181	201	CATCAAGTGGACTCCTCCCC	59.46	CGTTCTCTGCAACGTCTTCG
ssr001596	Contig6194	AG	12	230	253	176	TGTTGAGTGGAAAGTTGATCCC	58.51	GTTAGCCTGCAGGGAACTCC
ssr001597	Contig6201	AGAG	4	717	732	127	AATGCTGCTTCTGGGTAGGC	60.39	CTCTCTCTCTCTCCCCTCCC
ssr001598	Contig6204	GTT	5	1460	1474	155	TCTCATGGTGAAAGTGCGGC	60.96	ATCCCAACCTCCACGAATCG
ssr001599	Contig6204	AGA	6	1686	1703	152	TCAACATCAGTGGGTGGTGG	59.89	GACTCCGAAACCCAAAACGG
ssr001600	Contig6215	TGT	5	762	776	110	CCAAAGCTTGGCGGATATGG	59.33	AGCCCTTCAACGATACTACACG
ssr001601	Contig6221	TC	10	212	231	128	GAATCCAGTACCTGCCCGG	59.85	CTCTCTTCTCCGAACGTCGC
ssr001602	Contig6221	CCG	6	237	254	128	GAATCCAGTACCTGCCCGG	59.85	CTCTCTTCTCCGAACGTCGC
ssr001603	Contig6227	GA	10	1030	1049	208	GCTCACTGAGGAGAGACTGC	59.83	GTACAATCACCACCGACTCG
ssr001604	Contig6261	AAA	5	2244	2258	137	TGTACAGAATTATGGTGGTGATAGG	58.17	CAAGTAGTAGGCCACATCACC
ssr001605	Contig6263	TC	16	328	359	173	TCCATCGCTGATTCTTGGCC	60.46	TTCCGGTGGAGGAAGAATCG
ssr001606	Contig6264	AG	12	86	109	169	CCCGACTCGATCATATCACCC	59.8	GAGTTCGTTCGTTCTACTCCG
ssr001607	Contig6270	GA	12	92	115	100	CAAAAGAGAGGGACGCAAGC	59.48	TTAGGGGAGTTGGATCAGCC
ssr001608	Contig6270	TGA	6	1047	1064	147	GCCACGCTTAAGACTCTTGC	59.56	GACGTCGTCCTTGTCCTTGG
ssr001609	Contig6270	ATA	5	1475	1489	172	TAGGGTTCACCACGTTGAGC	59.97	TCCAACCCAATCTGGAACCC
ssr001610	Contig6271	GAGA	4	120	135	129	AACAGCCGTCAGACTTCACC	60.25	GGTTTTGCTGCCACTACTGC
ssr001611	Contig6286	GT	10	2129	2148	100	TGTCCTCGTGTGCATGTGC	60.96	CTTGCTAACATCGAATCTCCGG
ssr001612	Contig6287	TCTC	4	113	128	128	GCGTCAAGATCGGGTCTAGG	59.97	CCAATTTCAACACCTGAGGGC
ssr001613	Contig6289	GTT	8	91	114	161	GCATTGTTGTTGTGTTGAAGGC	59.72	ACATTGCTTTCCTCCCAAATTCC
ssr001614	Contig6290	ATTTTT	4	419	442	153	GATCGTGCCTGTGTTTGACG	59.84	ACAAATTCAGCACCCTTACCC
ssr001615	Contig6291	ATGC	4	1222	1237	129	GTGAGTGAAAAATAAATACATGCATGG	58.19	ACTAGTACATATTTTCCCACACCC
ssr001616	Contig6291	TTG	5	1355	1369	100	AGTACTTGTGATGGAGGGCG	59.46	AACCAAAAAGGCCATTGATTGC
ssr001617	Contig6297	GAA	9	496	522	153	CAGAGTTGAATTCAATACTGTTGACG	58.99	CATTCATAACCACAGGTCTCACC
ssr001618	Contig6303	GG	12	107	130	162	CAACCAATAAAGGCCACATGC	58.38	ATGGATGGTTTTGGTGGTGC
ssr001619	Contig6308	GGA	7	1521	1541	113	TCTGGTATTTAGTGGCCCTGC	59.79	CCATCTCCTCCTCCTCCTCC
ssr001620	Contig6308	GGA	7	1559	1579	151	GGAGGAGGAGGAGGAGATGG	60.18	ATGGCACCATGTCATGTTGG
ssr001621	Contig6310	GAA	7	1404	1424	140	TTGTAGGCTGCCCAATCTCC	59.74	AGAGGAGGGTGGAGATCAGC
ssr001622	Contig6312	AT	11	70	91	107	AAAACCCACCCCCATAACCC	59.88	GTTTATAGGGAGGTGAGGGGG
ssr001623	Contig6312	CTTTT	4	1225	1244	100	TTGAGTTACTGCACTGGCCC	60.25	CCAACTAAGGAACACAATCAACCC
ssr001624	Contig6316	CAC	7	475	495	163	TCCACTCGCTGTAAATCCACC	60.07	CACCGATACCTTGGACGAGG
ssr001625	Contig6316	TAT	5	1760	1774	100	ATGATTCTGGATTTATTTTGCAGAGC	58.79	GCAGAGCTTGAGCCTTAAAAGC
ssr001626	Contig6330	TTC	5	102	116	183	CTCACCCACGTCTCATCTCC	59.54	GACCCATCGAGCGAAATTGC
ssr001627	Contig6340	TTC	5	231	245	147	TCGAAGAGATCAACAATCGAAGC	59.14	AGAGAACTGAAAGAAGAAAAATGACG
ssr001628	Contig6341	AA	10	197	216	148	GGACGTGTTCCCTGAATTGG	58.83	CAGTCCTGACCTCTCAGTGC
ssr001629	Contig6347	CTA	7	105	125	204	GGGTGGTTTGGTTAAGATGTCG	59.51	CTGCCACTAGCTTCAACAGG
ssr001630	Contig6349	TCTC	4	1521	1536	155	GGACGGCCCTTTCTTCTCC	60.08	AGATCATTCCCGCAACCTCC
ssr001631	Contig6352	CTCT	4	203	218	116	AACACCTGACCATCGTGACC	59.97	CAGACCTCTACCTCAATCCCC
ssr001632	Contig6355	TA	10	239	258	173	TGTTTTGTCAAGTTGGATGGCC	59.9	CCGACTTCGTCTACACCACC
ssr001633	Contig6355	TGTG	4	259	274	153	CCAAACACACATCCAACTTGGG	60.22	CCGACTTCGTCTACACCACC
ssr001634	Contig6358	TATA	4	92	107	102	TCTTCTACGGCAACTACATCCC	59.57	ACAACTGCCCTCCCTATTCC
ssr001635	Contig6368	AAA	5	1417	1431	109	GTTGCTCCTCTAACATGACATGG	59.38	CCTACTTGTCAGGGGATCTCC
ssr001636	Contig6370	AGAG	4	1704	1719	107	TTAGTGTAGACCGCTGGACG	59.19	TTCAGACAGACACACGCACC
ssr001637	Contig6372	ATCGCG	4	441	464	133	GCTGAGGAGGACTCTGAACG	59.83	AACTTCCACGCCCTTCTTCC
ssr001638	Contig6377	AAC	6	314	331	164	CCTCTCTACGAGAAAATGGGGG	59.9	ACGCAGTTTCTCCTACGTGG
ssr001639	Contig6388	CTCT	4	93	108	141	ATCTGCCAAAACAAACGGGC	59.97	GTGTCGATGGGAGGAGAAGG
ssr001640	Contig6388	TCTC	4	110	125	141	AGTGCTCCATCACAAAACGC	59.41	AATGATCATGGTGGGGGTGG
ssr001641	Contig6390	GCT	5	1331	1345	137	GAGCTTGAGACTGCTGTTGC	59.48	GGAACACCTTTTGGCACTGC
ssr001642	Contig6391	CT	11	185	206	166	GCTCCAACACCCAGAGATCC	60.11	GCCGGAAAAGGTTGGAAAGC
ssr001643	Contig6392	AAA	5	103	117	131	AGAGACAGACACAAACAAACCC	58.72	AGAGAGACAGAGAGAGGCAGG
ssr001644	Contig6412	ATAT	4	94	109	116	CAAGATGCTCTCACAACTTCCC	59.25	AGCTAGGTATGAAAGACCAATAACG
ssr001645	Contig6412	AG	10	110	129	116	CAAGATGCTCTCACAACTTCCC	59.25	AGCTAGGTATGAAAGACCAATAACG
ssr001646	Contig6413	AGAG	4	1462	1477	130	TGATGTTGAGAGTCGTGAGGG	59.45	ACGCTCCACCAGTTAATCGG
ssr001647	Contig6415	TTTC	5	3399	3418	143	GAGGTTCAAAACACTCGCCG	59.77	TTTCTTCTCTGAGAAAATTTGACGG
ssr001648	Contig6419	AA	10	161	180	138	ACAAAAAGTGAACAGCGAAACG	58.83	TGACATGTTCTTTGCTGGCG
ssr001649	Contig6419	AA	10	183	202	138	ACAAAAAGTGAACAGCGAAACG	58.83	TGACATGTTCTTTGCTGGCG
ssr001650	Contig6420	CTCT	4	558	573	136	TCTCTTTTTCTCTCTCTATATGGGGG	59.22	CAATACGCAGCGACACAGC
ssr001651	Contig6420	AT	11	662	683	198	CTCTCTCTCTGGTGTTGGGC	59.75	GAGTGAGAGAGAGCAGGTGC
ssr001652	Contig6421	TCTC	4	111	126	133	CTTCGAGCTTCGTTGCTGC	59.87	GCCTTGCACTCTGTATTTAAAATTGG
ssr001653	Contig6421	GACAGG	5	1136	1165	194	GAACGGGACAGGAACAGGG	60	TCCCTTCTGCTGCTTTCTCC
ssr001654	Contig6421	AGCAGG	4	1262	1285	114	AAGGTCCGGAGAAAGCAGC	60	TGTGCACTATGAGTTTGGTTGC
ssr001655	Contig6424	AAA	5	128	142	151	GCTGTTGTTAAATGCCATTTCAATCC	60.4	CACGGAAACAGCCTTTCTGC
ssr001656	Contig6425	CAA	9	118	144	178	TCTCGCGAGCTTATGACTGG	59.62	GACAAGCAGCGATTTGGAGG
ssr001657	Contig6426	GA	10	92	111	158	TCTCAGCATACCCATTTTGCG	58.98	TCGCACCGTTTTCTCTCTCC
ssr001658	Contig6427	TA	11	159	180	107	ACACAGCGTTCAAGTCAATGG	59.4	GTTGAGCCCCTTGTTTTGGC
ssr001659	Contig6427	AGAG	4	1296	1311	170	TCGAGAACCGTTAAGCCTCC	59.47	ACCCTAGCTCTCTCTCACCC
ssr001660	Contig6429	CT	10	93	112	107	GTGTCTCTCTCTGTGTCGCC	60.11	CCGCTTCGGCCATTCAGG
ssr001661	Contig6430	CTT	8	1155	1178	107	TCGTAGCCTCCTCCACTTCC	60.68	CTTGGACACAAAGCTTCCCC
ssr001662	Contig6438	GA	10	93	112	138	GTTCTCAAGTGGGTTAAAGGGG	58.85	GCACCCCTTATCCTCTATAGACC
ssr001663	Contig6446	AG	12	54	77	115	CCTTCCTTCCTTCCTTCCGC	60.39	TCATGGTGGTTGAGCTTCCC
ssr001664	Contig6452	ACCT	5	1332	1351	192	TTCACTGCCTCCAGATCAGC	59.75	TGACCAGTCCTCAACCTAGG
ssr001665	Contig6455	GAGA	4	1184	1199	125	TCTTGTTGTTGCCGCATAAGC	60.07	TCCCCCAAAAACATTCACAACC
ssr001666	Contig6457	GCA	5	1830	1844	134	GAACCATGCCTCGAGTACCC	60.18	CATGAGGCATCAGAGCATTGG
ssr001667	Contig6457	GGGCAG	4	2992	3015	196	ACGAAGTTGACTCCTGTTGGG	60.2	GGGTAGGAGGTGTTGAAGGC
ssr001668	Contig6457	TT	10	3533	3552	120	GTACAGGGGTCTCATCTCTCC	58.69	GCACCAACAAATAAGGCCCC
ssr001669	Contig6457	TACC	5	3737	3756	172	GGGTATCGATCATTGATATGGCC	58.87	AGCCCTCAAACACCTACTGG
ssr001670	Contig6459	ATG	5	138	152	119	TCAAACCCTAGCATGGTCCC	59.38	GGTCCAGAGAGTTCCATGGC
ssr001671	Contig6468	AAA	5	202	216	134	GAGGCGGCAAAGACAAATGC	60.73	CATGCATGCATTTTTAAGGGCC
ssr001672	Contig6470	CT	10	92	111	133	TGCATTACGCTGAGAGAGCC	60.18	GAGAGAGAAAGAGAGGGCGG
ssr001673	Contig6477	AG	12	89	112	127	TGTGCATACAGATAGAGAGGAAGG	59.41	ATCACTACCTCCTCCTCCCC
ssr001674	Contig6483	AAG	5	785	799	187	AAAGCCTCGAGGTATGCACC	60.11	TCGTACTTTTCAACTCGCAATTCC
ssr001675	Contig6483	GAT	8	1216	1239	131	ACGAGTGTTTGACAACTTCAAGG	59.63	CCACCACTTCCTCCTCATCC
ssr001676	Contig6487	AG	10	143	162	172	CAAGAGTGCTTTGCCGATGC	60.46	ATCTCCGAGATCGAGTCCCC
ssr001677	Contig6492	AT	11	81	102	140	TGCCTCAAATTTCCTCACTGC	59.11	AACAGCACAAGCAGTACTGG
ssr001678	Contig6499	TTTA	4	799	814	201	CATCCCATGCTCCACCTCC	59.85	CCCGGTAGCTCATTATAGATCACC
ssr001679	Contig6500	CTA	6	223	240	158	ACGAAGGTGGAGTCGAATCG	59.83	CTCTTCCTTATCACCGGCGG
ssr001680	Contig6500	TGA	6	419	436	164	GAGGAGATGAGGTTCGTCGC	60.25	AGAAAACCTTCCACGCTCGG
ssr001681	Contig6500	AA	11	1277	1298	109	GCATGCCTTTGCTTTGTTCC	58.85	CCATATGGTCGACCTGCAGG
ssr001682	Contig6503	TC	15	1115	1144	217	CTTGGATCCGAAGCTCCTCC	59.89	CCACTAGTGCCGACGATTCC
ssr001683	Contig6506	GA	11	51	72	132	AGAGAAGCACAAACTAGAGGGG	59.43	TCCGTTGATGAAGAGCTTCG
ssr001684	Contig6509	AGA	6	72	89	121	TCTCCCCTTAGTTTTTCTCTCTTCC	59.75	TGAATACAGTGAGTGAAAGGCC
ssr001685	Contig6514	ATG	7	65	85	122	AAACCGACTCATCCCATGGG	59.74	AAGTCATCTTCATCCCGGGC
ssr001686	Contig6518	ATAT	4	96	111	180	GGATTTTCCGATTCATGGAGAGC	59.75	GATCGATTGCGGAACAACCC
ssr001687	Contig6518	AG	11	112	133	206	GGATTTTCCGATTCATGGAGAGC	59.75	TCCCTGCTTTGTCCATTCCC
ssr001688	Contig6522	CT	11	67	88	139	TCTGTATTTTCAGTCTCAACCCC	58.09	ACAATGTAGGTTCGTTTTGCGG
ssr001689	Contig6523	TTCTCC	4	904	927	178	TCTTAGACCGCTCCTTTCCC	58.81	AAGCGAGAGGAGGAAAAGGC
ssr001690	Contig6523	TCCTTC	4	931	954	178	TCTTAGACCGCTCCTTTCCC	58.81	AAGCGAGAGGAGGAAAAGGC
ssr001691	Contig6528	AGAG	4	146	161	196	TTCTCATCCCACATTCCCGC	60.11	GACCTTCTCCTCCACATGCC
ssr001692	Contig6528	AGAG	4	166	181	182	GAGAGAAACAGAAAAAGGGGTCC	59.18	TGATCTGGTTCCGGTTTGGG
ssr001693	Contig6537	TC	11	91	112	157	AAGCTCTCCAGTTGTCCAGC	59.96	TGGGATGGAGCATTTTCCGG
ssr001694	Contig6539	TTT	5	2377	2391	100	AATGAATGGGTCTCTCAAAATTGC	58.27	GGTTTTGAAATCCCTATCTGCCC
ssr001695	Contig6540	TTT	5	392	406	123	GCTGTCGTCTCTGTTGTTTCC	59.47	AAAAATCCCCAGCAGCAGC
ssr001696	Contig6555	TCTC	4	133	148	120	CAAAACCACACACCCCAACC	59.82	TTAGAATAGGAGGGTGGCGG
ssr001697	Contig6555	AG	10	339	358	105	TCTGGACTAGTCTCATTCTACGC	59.12	ACACAAATTAACCAACGTGTATTCG
ssr001698	Contig6561	CCT	7	210	230	140	TGTCCTTGTTGCTGACTCCG	60.25	AGAAGCAAGCACTTTTGGCG
ssr001699	Contig6570	AGA	6	222	239	158	GCCGTTGCAATTCCAACTCC	60.39	AGAGTAGGGGTCGGATGAGG
ssr001700	Contig6574	TT	12	833	856	160	CGTGCAAGAACCTCCAAAGC	60.04	AGAGACAGACAGAGACAGTTGG
ssr001701	Contig6574	CT	10	941	960	143	CTGAAGGGCAATTTTTCCCCC	59.72	CATGAATTCCGGCAAGAGGC
ssr001702	Contig6574	CT	10	962	981	143	CTGAAGGGCAATTTTTCCCCC	59.72	CATGAATTCCGGCAAGAGGC
ssr001703	Contig6585	CAAACC	6	98	133	192	CGCTCCCTCTTCCAAACCC	60.38	CATTACAGCTTACTCGCATGGC
ssr001704	Contig6585	CT	14	141	168	150	CCAAACCCAAACCCAAACCC	59.82	GTCTTATGGTGCAGTTGTCGC
ssr001705	Contig6589	AAT	5	152	166	139	CCTCAAATCCAAGCTTGCACC	60.07	GGCATGTCTTTGATAGTTTTGTTGC
ssr001706	Contig6591	AA	10	312	331	147	AATACTCATCCACAAGCTGCC	58.35	AAAGATTTTGGGGGTATGGAGC
ssr001707	Contig6591	GA	12	1624	1647	108	TCACGACAATTTCATCTACTCGG	58.58	AGCAGAGTTCTTCCCCAAACC
ssr001708	Contig6592	AGAG	4	106	121	150	GGCAGAACTTCACAACATAACCC	60.06	ATTTTAAGTGCTGCACCGCC
ssr001709	Contig6592	TTTTTC	4	329	352	153	AACTTTCATAACAAGCTGCGC	58.07	TTGGTGACGACTTCTTAGATTGG
ssr001710	Contig6597	TGG	5	736	750	133	GGAGCCTTGGTGGAACTAGG	59.75	CAACAATGGTTGCTGGGAAGG
ssr001711	Contig6598	AAGA	4	299	314	128	AGACATTAGTGGACAAGCTGGG	60.03	GACTACCTGGTCCAGCTTCC
ssr001712	Contig6603	GA	11	1373	1394	130	CCTTGGATTTTGACCGCTGC	60.11	CTCTCCCCAAACCCAACACC
ssr001713	Contig6616	TT	10	468	487	179	GTCCTTTCTGGGACGTGGG	60	ATCCAAAAGTTGAGGTGCGC
ssr001714	Contig6616	TTT	5	1282	1296	144	CTCAAAAGGATGCAACGGGG	59.47	GACTGCCAACATCCATATCACC
ssr001715	Contig6622	TATT	4	138	153	197	GAGCAGCTTAGCACCAAAGG	59.19	CCCTTGTGAAAACCTCTTTGCC
ssr001716	Contig6623	TTTG	5	531	550	127	TCTTCTGCCATGATTGCTTTGC	60.09	TGCTTACATATCTCCCCTCCC
ssr001717	Contig6625	AAA	5	225	239	144	ATCCCGCCCTTTCACATTCC	60.4	ACTCTGGAGTCCGAGAGTCC
ssr001718	Contig6625	AA	10	242	261	144	ATCCCGCCCTTTCACATTCC	60.4	ACTCTGGAGTCCGAGAGTCC
ssr001719	Contig6627	AG	10	109	128	123	TCATCAACCAAACCTCGCCG	60.95	CAGTCCAACCATCTATCATGTTCC
ssr001720	Contig6627	AAC	8	197	220	193	AGAGAGAGAGAGAGAGAGGAGG	58.69	CTCAAGGAAGGAGGTGGTGG
ssr001721	Contig6627	CCA	8	266	289	182	ACAACAACAACAACCCACAGG	59.45	AGGCAATAGCTTCTGGTCGC
ssr001722	Contig6628	ACAA	4	51	66	100	AAGGCTTTCCTCTCTCAGTAGTCC	61.36	GGTAAAGAGAGAGAGAGAGAGATTGG
ssr001723	Contig6628	TCTC	4	90	105	178	TCTCTCAGTAGTCCCCCACC	59.66	CAGAATATCAAAGAAACAGAGAGGCC
ssr001724	Contig6631	AAG	8	290	313	136	AACCTAATTGGCCAAGCTGC	59.1	TCTGTGGCTAGCTGCATTGG
ssr001725	Contig6633	AAAAG	5	91	115	201	GGAGAGGGAGAGAGAGAGCC	60.18	GGGTGGGTGGACACTTCC
ssr001726	Contig6633	TTTA	6	382	405	170	GATCGCGCCTCCATTCAGG	60.96	GCAACTAAACCTGCACTCGC
ssr001727	Contig6633	GAGA	4	410	425	195	GCTTTGTTTGGGTCAGATCTGG	59.77	CCAGATTCTCCATCCCGACG
ssr001728	Contig6633	GCA	6	1058	1075	107	TTGGTTCCATCGACAGTGGG	59.96	ATGGATCGAGATTGCACGGG
ssr001729	Contig6634	AGAG	4	4351	4366	143	TGGCGAGACTGTCTCAATCG	59.83	ATTCCAATGTCTTCCTCTCGC
ssr001730	Contig6634	AGAG	4	4551	4566	145	AGGGACAGGGTTATAGAGAACG	58.7	ATTCCAATGTCTTCCTCTCGC
ssr001731	Contig6635	AAA	5	157	171	165	ACTGTCACATTCTTCCGGGG	59.68	CCATTCCATGCATGTTAAGTCTCC
ssr001732	Contig6635	TGT	5	1738	1752	186	TAGAGAGAGCTCGGTGTCGG	60.46	CCCTCTTCGAACCCAGTTCC
ssr001733	Contig6635	TCT	5	2121	2135	126	AAGAGGGACGAGAAGTAAAAGC	58.07	CAAATACAATAGTAACAACCACCACC
ssr001734	Contig6636	AGA	10	1941	1970	153	TCAAGTCCTACTGAACTGAGTGG	59.43	TCACATCGAACCCGTTCCC
ssr001735	Contig6638	CA	14	88	115	164	ACATTCCTACTCTCTAACTGGAGG	58.79	ATGGCAGACAGTTCAGCTCC
ssr001736	Contig6639	CCA	5	79	93	109	CGACCTCACCGTCTGAACC	60.08	TTTAGGGAGTAGGAGGGGCG
ssr001737	Contig6639	CAC	7	95	115	155	CAAACCAATGGCCGAACTCC	59.76	AGAGAGGGAGTGGTGGTGG
ssr001738	Contig6639	CTA	5	370	384	153	ATCCTCTACCTCAGCCTCCG	60.18	TAAGACGGCGAAGGAAGAGC
ssr001739	Contig6642	TC	10	123	142	166	AATGTCCTGCCTGCAATAGC	58.6	GAGTGGACAGAGACAGGACG
ssr001740	Contig6642	TC	11	554	575	131	GTTGCAACTTGGAACGAGCG	60.66	TCTTGCAGTGATGAGCAGGC
ssr001741	Contig6654	GAA	8	641	664	140	ACAATGAGTTCGGCAGGTGG	60.61	TCTTGTTATCCAACAGCTCATTTCC
ssr001742	Contig6657	AG	11	69	90	186	GGCCGAAGTCATCTGCACC	61.11	CTTGAGAATCGGGGGAGTCG
ssr001743	Contig6657	TTT	5	995	1009	142	TGAAAGTTTGCCGGTGATGC	59.69	ACCCCAAATTCAAAAACCCCC
ssr001744	Contig6658	GGG	5	2154	2168	137	AGTGTTGAGTTCACCGGAGC	60.25	GCATACGCCCATACTCTCCC
ssr001745	Contig6659	ACAT	4	63	78	161	TCTCTCTTTCTCTTGTTAACATCTGC	59.13	GATCGTCGCCTTTGCAAACC
ssr001746	Contig6659	AGAG	4	85	100	161	TCTCTCTTTCTCTTGTTAACATCTGC	59.13	GATCGTCGCCTTTGCAAACC
ssr001747	Contig6660	AG	11	150	171	151	TATTGAAGTCGGTCGGTCGC	60.18	TGGTTGTTGTTCCCTGGAGG
ssr001748	Contig6661	TGA	6	1032	1049	164	CTGCCCTTCATCAGAATGCG	59.34	ACGAAGAAACTCTGATGCAATCC
ssr001749	Contig6662	CAC	5	620	634	133	GCCACAAACTCATCTCTCTGC	59.26	GGAAGCCAAGGGAATGGTGG
ssr001750	Contig6668	AG	11	60	81	110	ACAGAGCTGTGTTTTCCTTTCC	59.05	CTCTCTCGGTCTCTTCTTGAGG
ssr001751	Contig6668	GA	15	134	163	190	AGAGAGAGAGAGAGAGAGAGAATCG	59.99	TGAGAATTGAGGCGACGAGG
ssr001752	Contig6673	AT	11	149	170	142	GCCCTCCTAAACCAAAATCCG	59.25	AGACACGGGGTTTGTATCTGG
ssr001753	Contig6675	AGT	6	86	103	201	TGCATCAATGGAGGAGGAGG	59.16	GAATGGGAAGGTGAATCATGGG
ssr001754	Contig6676	CAG	7	316	336	155	CCATTTCAACAGAGCAGCCC	59.47	TGTTGTAGTTGCTGCTGTTGC
ssr001755	Contig6676	ACA	11	375	407	156	ACAACAACAACAGCAGCAGC	60.18	CATTTGGTGCTGTAAGTGGCC
ssr001756	Contig6678	CTCT	4	91	106	120	ATCCTCCACGCTTTCTCACC	59.75	CTCCATGTTCAAGGGTTCAGC
ssr001757	Contig6679	CTCCT	4	71	90	108	AACACCAACCCCTCATCTCC	59.3	GAGAGAGAGAGAGAGAGGGGG
ssr001758	Contig6679	CT	14	129	156	154	TCCTCTTTTCCCCTCCCTCC	60.25	GGAGTGGCAAGTGATTTGGG
ssr001759	Contig6688	TCTC	4	767	782	112	AAACTTGTCCCTGACCACCC	59.81	GTTCGATTCGAGGAGGGAGG
ssr001760	Contig6702	CACA	4	90	105	109	ACTCTAAACACTCTGACACTTTTTCC	59.46	CTGGCTGGGAAGACTGTCG
ssr001761	Contig6706	TGA	7	201	221	134	GACGATGGTGACGGTGATGG	60.81	TCCAACTCTAACCCAGATCCG
ssr001762	Contig6706	AAA	5	2707	2721	175	GCCGGAGAGTTTTCTTGTGC	59.76	TCGGGCACATAAAACATGGC
ssr001763	Contig6714	CAA	5	261	275	130	GGAAGCTGGTCGATGATCCC	60.25	GCTGATAAAACTGCTGTTGTTGC
ssr001764	Contig6715	TCTC	4	54	69	116	TCATCTCGCCTCCATCAACC	59.53	ATGTTGAGATTCGGAGGCGG
ssr001765	Contig6722	CTT	5	1485	1499	140	ACCAAGACAGGAGGAGGAGG	60.25	GCAAAACACAGAGACAGAGGG
ssr001766	Contig6723	AG	14	951	978	151	CTAAGACATGGTTGCGATCGC	59.74	ACTTTCCCCCTCCTTCCTCC
ssr001767	Contig6728	GAT	5	669	683	133	CGGGTTTCGTCTTATTTTCCGG	59.91	TTTCGTTAAGCGCATCGAGC
ssr001768	Contig6733	TTC	5	845	859	108	TTCACACTTGAATCACCCGG	58.11	GGTTTGACGTTTTTGGTCATTTGG
ssr001769	Contig6751	TTC	6	1151	1168	133	CTACCATTGCCGCTTCAAGC	59.9	GAGGCAAGAGATGGTGGTGG
ssr001770	Contig6751	AA	10	1479	1498	161	TGGCTAGTTGCTGTTGTCCC	60.25	TCTTTGGATGGCTGCCTTCC
ssr001771	Contig6765	TCA	5	943	957	140	CTATCCACCAGAGAAATGATGCC	58.93	GCGGCCTGATTCGAATTTGG
ssr001772	Contig6766	ATT	5	1550	1564	115	CCTCTGCCGATTCTTCCTCC	59.89	TACAGTTAGGGAGGGAGGGG
ssr001773	Contig6774	GGA	5	711	725	143	TTGGCTTGGGATGCACTACC	60.32	GTTCATGGGCAAGCTCAAGC
ssr001774	Contig6780	CGGA	5	873	892	162	GTGCAGGATGGGATGTATGC	58.76	ATGCCGAAGCCATTCTAGCC
ssr001775	Contig6782	CTAACC	4	264	287	203	ATCGGAGCGCAGAAATCAGG	60.53	ATTGGAGGTGGAATCGGAGG
ssr001776	Contig6789	TTC	5	582	596	145	CTACACCCTAGCCAGTGACC	59.18	GGAAATGGGCTTTATTCCACTGG
ssr001777	Contig6802	TC	10	60	79	108	TTTCCCCAACATTTCTGCCG	59.03	ACAGACTCTGCGTACAAATGC
ssr001778	Contig6806	GAT	6	1011	1028	140	GCTATTAGGTGACGGGTCGG	59.97	TCCGGAATCCACATCCATGG
ssr001779	Contig6812	GTGA	5	1507	1526	149	AGCTTTTAGGTCTGCTTTGGG	58.48	TGACGTTTACCCTCGTTCCG
ssr001780	Contig6821	GAA	11	1272	1304	179	TCGAGCGATCTTGAGCTTCG	60.25	CACTGATTTTGCTTCCCGCC
ssr001781	Contig6825	GA	10	135	154	114	TCAAAATCTCCCAATAGCAATGGC	59.9	GACAGCGGCAATTTTGAAAGC
ssr001782	Contig6828	TCTC	4	151	166	143	ACACACCCTCTCTCTCTCCC	59.96	GGGTCTGTCTTCCACGATCC
ssr001783	Contig6831	TT	10	42	61	123	GGTTGTAAAGAATTTGTTGACACTGG	59.52	TCATGAATGGCTCACGTGGG
ssr001784	Contig6832	ATGA	5	1652	1671	147	GAAGGGTTCTTCGAGGGTGG	60.04	TTTCTCGGTTCCAGAGCTGC
ssr001785	Contig6832	GA	12	1679	1702	147	GAAGGGTTCTTCGAGGGTGG	60.04	TTTCTCGGTTCCAGAGCTGC
ssr001786	Contig6837	TGCG	4	100	115	214	CGCAAATTATCCATAATATGACTCCG	58.6	TCAGTTACCTTGGGCAATGC
ssr001787	Contig6869	CCA	6	177	194	141	GCTTCTCTTCACTCCCTCCC	59.46	GTCAGATTTCCGGCGAGAGG
ssr001788	Contig6879	TTT	5	935	949	100	TAGGGTTCATACTCGCTTTGCC	60.42	AGAGGACAAGCAGATCAAGGC
ssr001789	Contig6886	TTG	6	1407	1424	161	TTTGGGTCTCCGTAACTGGC	59.96	ACTTTTCTCTAGTCTCTCTCTTTCTCG
ssr001790	Contig6889	TCTC	4	52	67	114	AGGTGGCATTCCGTCTTCG	60.08	GGTTTGCTTCTTCTTCTTCAATTTGG
ssr001791	Contig6896	AG	10	471	490	107	CTCTTCCAAAGCATGCCTCC	58.9	TGTATCTGCTTCGACCTCGC
ssr001792	Contig6900	AA	10	66	85	175	ATCAGCCCAAGTGAACGGG	60	TGGGAGTTTGGAATTTGTGGC
ssr001793	Contig6905	TTT	5	101	115	135	CAAATCCTACTCCCTTCTTTTCTTCC	59.62	TGGATCAACACTTCAGAGGCC
ssr001794	Contig6905	CTCT	4	1157	1172	156	GGAAGAGGTGAATCGGGTGG	60.11	AGAGTTAGGGCTCCATTCTTGC
ssr001795	Contig6909	TGAA	4	120	135	112	ACAACCAAATGAAAACAATAAGCCC	59.24	ACCTTGTGGATGAAGAGTCACG
ssr001796	Contig6916	CTCT	4	56	71	155	CATACAACTGCCCCTCTCGC	60.81	GGTAAGCGGTAGTCAAAGATGC
ssr001797	Contig6916	TATA	4	89	104	166	CATACAACTGCCCCTCTCGC	60.81	AGATGCGATCTGGTAAGCGG
ssr001798	Contig6924	AG	13	73	98	126	GTTGGGTATTCGTTCGTCGC	59.63	AGTGAACAAGGGACCATCGC
ssr001799	Contig6936	CCATGC	4	309	332	144	GTCGGGCTCTGAGAACTACC	59.54	AAGTGGAGTGCACTTGAGGC
ssr001800	Contig6938	AGA	5	539	553	142	GTAGACCGCAACAAAGCTGC	60.11	ACTCTTTTATATGAATTTGGGTCACCC
ssr001801	Contig6943	TAG	5	2056	2070	162	CTCCATCCTCCATGACCAGG	59.24	GAACAGGAATGCCAATGGGG
ssr001802	Contig6946	AAA	5	48	62	143	TCCATTCCCAGTCCAGAAGC	59.38	GCAGCTGCTTCTCTTTCAAGC
ssr001803	Contig6975	ATC	5	1285	1299	165	TTCCTCCTCCCCTTCCATGC	61.28	GGTGACGAGGTGGGTAAACC
ssr001804	Contig6984	ACT	5	920	934	116	GGGTTTGATCAATCTCAGTCTCC	58.8	AGTGCAAAAAGCCTAACAAATGG
ssr001805	Contig6987	GGTTT	4	159	178	210	GCAGAGTATACACCAAAGGAGC	58.8	ACTCTCCATTTAAGACTTCTTCGC
ssr001806	Contig7000	GAGA	4	932	947	183	CACTCGCCTCGAATGAAACC	59.28	ATATGCATCGTTCCCCTCCC
ssr001807	Contig7003	CCC	5	492	506	121	CATCAGCTCTACCCCTTGCC	60.18	GTTTGACAGTGGGAATCAGGG
ssr001808	Contig7004	CTCT	4	2092	2107	123	CCCACTACCTTTTCCTCGGG	59.75	CCGCAAGCAAAAACGAATCC
ssr001809	Contig7022	GGT	5	905	919	179	AAGTTGCAACCCAAACAGCC	59.82	CTCAAGAACGTCATTGCCGG
ssr001810	Contig7022	CGA	5	1124	1138	155	TCGTCAGTCACCGAAGAACC	59.69	AGAGGGTGTGATTCAACGGC
ssr001811	Contig7025	CTCT	4	1030	1045	101	ATGTTTGATTTGCTGGCGGC	60.39	CACCCGAATTCACCCTCACC
ssr001812	Contig7032	TTT	6	844	861	120	TGCCTCACTTGCCTTTCTCC	60.25	GCAGAAATGCTTGCTAGGGG
ssr001813	Contig7042	TT	10	90	109	140	CAGTTTGAATGCTAACTGTTATTTGC	58.28	TTGCATGCAATACAACCCCC
ssr001814	Contig7046	AAA	5	87	101	176	ATGGTGAAAGGGAGGCTTCC	59.67	GAACCTCTGCTTTGCTTGTCC
ssr001815	Contig7046	AAA	5	105	119	176	ATGGTGAAAGGGAGGCTTCC	59.67	GAACCTCTGCTTTGCTTGTCC
ssr001816	Contig7053	TC	11	56	77	102	ACCTTTTCGTTCTCTGGTTCG	58.52	ATTTCTGGGTTTTTCAATGGCG
ssr001817	Contig7053	CTG	5	2281	2295	108	GAGCACTTCGCAATCCAACC	59.83	GTCTTGGCTGCTGAAGTTGC
ssr001818	Contig7062	AAA	6	87	104	117	TGAATTGAATCCAAATAGCCGCC	59.93	CCTCCTGCAGTTTTTATGAGGG
ssr001819	Contig7064	AAA	5	73	87	131	ACTCGCAACATAATAAAACTTGAGGG	60.13	GATGATCACCATCTGTACTGTCG
ssr001820	Contig7064	TGC	5	1489	1503	102	CACCACAACCTCCAGACTCC	59.96	GCAGGGCCAAAGATCAATCG
ssr001821	Contig7065	CTT	5	86	100	101	GGCCGATTCGACTCACTTGG	61.08	GAGAGCAGCTCGGAAGACG
ssr001822	Contig7069	AAG	5	464	478	114	GCTTCAATGACCAAGCAGAGG	59.53	CAGGTTTTGGCTCCTCATCC
ssr001823	Contig7077	TCC	5	320	334	133	TTCTTGGGCTTTCTTGGTGC	58.96	AAATCAAGACACCATCTCTCGG
ssr001824	Contig7086	AG	15	1102	1131	178	CTTCGGGATCGTTGACAGGG	60.46	CTACCCCTTTCCCCGTTTCC
ssr001825	Contig7094	GA	12	1291	1314	134	AAAGACCAGGACCTTTGCCC	60.18	TTCCTACTCCATTCTCGCCG
ssr001826	Contig7096	TTTG	6	306	329	201	AGCACTCTATTTGTTGCTTTGC	58.09	TGAGATCGGCCCCTAAATGG
ssr001827	Contig7104	AGA	5	309	323	172	AGTCATCCAACTGCTTGGCC	60.61	AGCTAACATGGAGTCTCTGCC
ssr001828	Contig7104	CATGG	4	1057	1076	202	GGAGCGTTACACTTTCCATTCC	59.58	AGCCTCATGGAAGTATGCTGG
ssr001829	Contig7121	GAG	5	867	881	130	TTGCCGGAGTAGGAAATCCC	59.46	CCTCCTCACTGCTCAATCCC
ssr001830	Contig7145	AGAG	4	51	66	100	CTGTATCAACTAACCTGCCAGC	59.06	TCACCTCCCAAATCACAACCC
ssr001831	Contig7145	GG	10	68	87	162	AACTAACCTGCCAGCCACC	59.93	CTTTCTTTTGGTTGCGTTGGG
ssr001832	Contig7149	CAG	6	995	1012	130	CTCAGCAGCAAGGGTACGG	60.45	TCGCCTATCAAAAGCCCACC
ssr001833	Contig7168	GTG	5	756	770	117	ACCCTGCAAGACTCTGATGG	59.38	CTCCCTCTTCACCTCCCTCC
ssr001834	Contig7198	CAA	5	751	765	109	TTCTGGTTTCCCCGAATCCG	60.04	GGTCGGATCACTGGAGAAGC
ssr001835	Contig7204	TC	11	64	85	103	GGACCTCCGAAAACAAACCG	59.41	ACAGAGATACGGCAATTGGC
ssr001836	Contig7204	GAG	5	963	977	184	GGAGAAGAGGAGGAGGAGGG	60.11	AACAGATGGTGAAGCTGCCC
ssr001837	Contig7219	CTC	8	1870	1893	174	CAACACTTTTGGGCTCGTCC	59.69	GCACCAACAACAATGAGGCG
ssr001838	Contig7222	AG	11	1578	1599	102	TTTTGCTTCGCTTGGTGAGG	59.33	ATCTCACAGCTCTTGTCGCC
ssr001839	Contig7223	AGAG	4	2082	2097	184	AGCAACTAAAGGGAGGAGTGG	59.37	CTTTAATCAAACGTTCCTTCTGTCC
ssr001840	Contig7231	TCTA	5	57	76	100	TCTCATTTCTTCTAGTTATTGTCCTCC	58.52	AACCCATCGAAGTAGAGAATTTATACG
ssr001841	Contig7238	TCT	9	97	123	195	CTTGTGCCGTCTTCATCTTCC	59.27	GTTTTGAGGTCAGACCAGCG
ssr001842	Contig7256	GGT	7	518	538	116	AGCGAAAGTGGTGCTAGTCC	60.04	GCCACTTCACTACCACCTCC
ssr001843	Contig7261	TCT	8	1305	1328	111	TTCCTGTGTAGAGCAAGGGC	59.68	GGATGGGAGAGAAGTGAAGGC
ssr001844	Contig7281	GCC	7	470	490	108	AGCGATTCCTTGAGCCTTGG	60.39	CCTTCAACACCTAACGCAGC
ssr001845	Contig7283	TTT	6	93	110	121	CAAAGATGGGTTAACCTAGAAGGG	58.81	TTTCATTGGATGTCCCCCGC
ssr001846	Contig7284	GA	11	80	101	114	GATCTTCCAAAACGAGAGAGCC	59.07	TAGGGCTTTCGTAGAGTCGC
ssr001847	Contig7292	ATTGT	5	314	338	149	ACCCTAACACTCACTCTGCG	59.4	TCCCATTTTGCTTCCCTCTCC
ssr001848	Contig7300	GGT	8	1485	1508	100	CGCAAATTCCAGCCACTTGG	60.39	ATCAGATGTCATTGAAATTGATGGGG
ssr001849	Contig7318	GA	12	64	87	159	TGGTCATCGCTTGAAGATATGC	58.87	ACCAGTCCCATCAATTCCTCG
ssr001850	Contig7323	AT	11	62	83	170	ACGACCGTCCCTTTCATACC	59.47	AGTACTTGCAGCTAATAGCAACC
ssr001851	Contig7325	CACT	4	80	95	159	AGGGCCAAGAAAACAAAGCG	59.61	TTTCAGAGATCGGTGGGTGG
ssr001852	Contig7326	GAGA	4	55	70	116	AACACTCCAATCCCCGTTCG	60.32	GCGTCCAAAAACCCATTCCC
ssr001853	Contig7337	CTCT	4	2599	2614	105	GTGGTTCCACGAAGGTTTGC	59.97	GCATTCACCTGATAGATTGCTCG
ssr001854	Contig7340	CTCT	4	251	266	181	CCATTTTCTTTCCTCCACTGTCC	59.49	GCCGGCAGTATACAGAGTGC
ssr001855	Contig7341	GAGGA	4	1356	1375	187	TCCCTCACTTGACTCTCACC	58.37	ACACAAAAGCACAAAAGCATCC
ssr001856	Contig7342	CT	10	638	657	135	CCATGTCGTTGGAGAAAACTTGG	60.3	GAGAGAGGGAGAGAGGGAGG
ssr001857	Contig7344	AGG	7	469	489	139	GTGAGTATCCCAGCACCACC	60.11	AGCATTGATCCTCTGCCTCC
ssr001858	Contig7349	TGG	5	1985	1999	106	GACGTGGTTGTTGTTGGTGG	59.9	CCTACCCTCCCCTACCATGG
ssr001859	Contig7351	AGA	6	134	151	108	GTTTGTTCGTGTGGGTGCG	60.3	TTCGGGCTCATCAATGACCC
ssr001860	Contig7355	TTCCAC	4	1506	1529	173	GTATCTCCCCATCTCGACGC	59.76	CTTCATCGATCGATCTGTGCG
ssr001861	Contig7364	GGAAGA	4	916	939	185	GGAAGCCGTAGTTGGTGAGC	61.02	CCCAACTCTCTGAGTCCACG
ssr001862	Contig7364	AGAG	4	1027	1042	114	AGGTTTAGCCATGGTCTGCG	60.39	TTGTTTCCCGTTACTCCCCC
ssr001863	Contig7369	CT	11	48	69	134	ACTCAACCTCCTCCTCTCCC	59.96	GAGGTTCTGCTAGAGAGACAGG
ssr001864	Contig7379	AAA	6	128	145	166	ATTTGACTCCTTCTTAGCTCTGC	58.49	ATCCCCTAGGCCTCCTTTCC
ssr001865	Contig7382	GCTGAG	4	2754	2777	195	GGGATTTAGAGAGAGATGAGATGGG	59.81	TTCTCGACAATGGGACCTCG
ssr001866	Contig7393	AG	10	57	76	138	TGGAAAGTAGCAGAGGAGGC	59.09	AGGACGAGGACCAAGATTGC
ssr001867	Contig7410	TTC	12	1253	1288	161	GAACAGAGCACGTTGACTGC	59.77	CGTAGGTGCCCTGAAATTTGG
ssr001868	Contig7435	AG	11	63	84	110	CTTTCTCCCTCCAGTCTTTTTCC	58.92	CCATGTTCAAGTGAAGGGGC
ssr001869	Contig7436	CCT	8	1080	1103	144	ACGGTATGCCTGATTATAATCAAGG	58.83	GTGCATGCATGTAAGACGGC
ssr001870	Contig7442	AA	10	90	109	188	ACTTTCACTCCACCAACCCC	59.81	CGTGGGGGTAGGTTTATTAGGG
ssr001871	Contig7442	AAA	5	115	129	201	ACTTTCACTCCACCAACCCC	59.81	TCTCAGATAGGGTCGTGGGG
ssr001872	Contig7445	TCT	8	158	181	143	TCCTTCAACTTTCAATCTCACACC	59.18	AGCTGTCGGGCATGAAAAGG
ssr001873	Contig7446	TT	10	249	268	180	TCTTTGAAAACCTGGGAGGC	58	GCAGGCTTCCACATTATCGG
ssr001874	Contig7446	TT	10	283	302	214	TCTTTGAAAACCTGGGAGGC	58	TGTCCCCTCAAAGGAAGTGG
ssr001875	Contig7446	AAAT	4	753	768	193	TCAAGAGAGGCGATTGTCCG	59.83	ATTTTTCTCCAGGCCCCTCG
ssr001876	Contig7456	TT	10	243	262	143	GACGTGTTTTGTGATGCATGC	59.28	AGTAGGTAGCAGTAAGGATATGGC
ssr001877	Contig7468	AGAG	4	72	87	180	CAAATCGCACGTGTCTGGG	59.5	ACCCATTGGAGAATCTGTAGGG
ssr001878	Contig7475	GA	10	661	680	166	AGCGCATGATTTGGAGATGG	58.68	AGAAGAAGAGCTTGATGTCAAAGC
ssr001879	Contig7475	TCA	11	710	742	167	AGAGAGAGAGAGACAGAGAGAGG	59.29	TCCGTTCTTGAAACACTGCC
ssr001880	Contig7477	TTCCAT	4	82	105	152	CCCCCAGGTGTGTGTTGG	60.2	GGAACCACATTCGCTTCTCC
ssr001881	Contig7477	TCTC	4	109	124	180	CCCCCAGGTGTGTGTTGG	60.2	AGACACGTTACGAGTACGCC
ssr001882	Contig7477	AC	11	131	152	180	CCCCCAGGTGTGTGTTGG	60.2	AGACACGTTACGAGTACGCC
ssr001883	Contig7480	AAA	6	244	261	165	AGCTTCTCAATAGCTTTTCTGTGG	59.3	TCGCAGATCAGATTTTCAGGC
ssr001884	Contig7482	TCCGTG	4	51	74	154	TCCGTGTTCGTGTCATGTCC	60.32	CCCTCTCCATTTGGCATCCG
ssr001885	Contig7486	CAC	6	453	470	125	CACAAACCCATCTCGTAACGC	59.87	CGGAGAGATTAGGGTTGGGG
ssr001886	Contig7512	CC	24	351	398	135	TTGGCTGTCTCCTCAAGTCC	59.31	TAGCAATAGTTTGGCGGGGG
ssr001887	Contig7525	AG	11	1537	1558	127	TGTTCCGTAGTCACAGCAGC	60.32	AAACCCTCTCTCTCCTCCCG
ssr001888	Contig7529	CT	13	109	134	141	TGGGTTCTGTTAATTTGTTCACCC	59.66	AAGCTGCCAAGGCTCATCC
ssr001889	Contig7531	ACC	6	948	965	141	AACAACCCACCGTTCTTCCC	60.47	TTGTTGATCGGGGATGGTCG
ssr001890	Contig7536	ACC	8	47	70	150	GGCTTCTCTAGAGCAGTCTATCC	59.49	CTTTCTTCTCGGATGCGACG
ssr001891	Contig7545	AAA	5	58	72	113	AATGACTCCAAGCCAGAGCC	60.03	TTGTCCCATTACAGGCTGCC
ssr001892	Contig7560	TCT	7	138	158	166	TCTCTCCTCTCCACCTCTGC	60.03	AAAACTACTTTACACCATACACTTGC
ssr001893	Contig7566	AA	15	1918	1947	165	AAATTACTATTGAGTGTGTGAAAAGGG	58.42	CAAGTGAGCTCGAATTGCGG
ssr001894	Contig7573	TT	10	123	142	177	GTGAACAATGCAGCAAAGATGG	59.01	AACTGAAACTTGAGAGTAATGAAAAGG
ssr001895	Contig7573	TT	10	150	169	196	TTGAACAGTGTATCATGGTATGGG	58.56	AAGGCCGTAGAAGCTGAGG
ssr001896	Contig7576	CT	10	1255	1274	126	CATATCTCATCGATGCCGCC	58.72	GGCTAAGAGAGAGAGACCTTGC
ssr001897	Contig7576	TTC	5	1316	1330	119	GCAAGGTCTCTCTCTCTTAGCC	59.9	TGATCACTGCTCCGTCAAGC
ssr001898	Contig7582	AACCA	4	210	229	111	TTCATCTGCTTGGTGTTGGC	59.04	TGATTGGTACACAAGGCTTAGC
ssr001899	Contig7586	CAT	5	217	231	101	TCTGCAAAATTCAAGAAGGATCCG	59.84	CTCTTCTTCAAACCAGGAACCG
ssr001900	Contig7593	AG	10	145	164	136	TCCCAACAAAAAGCTCCTCC	58	TGGATAGATACTTAGGCCCTTCC
ssr001901	Contig7594	TTT	5	1206	1220	103	ACGTCCTCAATGGCTATGGG	59.53	AGGCCAAGTTCAAGAAGGGC
ssr001902	Contig7597	TC	11	56	77	116	CCGCTGAAACAACAGAAGCC	60.04	TCTACCGTAGTCTTCAGCTTCG
ssr001903	Contig7597	CT	11	89	110	172	CCGCTGAAACAACAGAAGCC	60.04	AGCAGACGTACAAGCTCAGC
ssr001904	Contig7597	ATCT	4	111	126	172	CCGCTGAAACAACAGAAGCC	60.04	AGCAGACGTACAAGCTCAGC
ssr001905	Contig7600	AG	12	89	112	104	TTTTGATCTCAGAGTGAAATTGAATCC	58.48	GCTCTTCTCCTTCATCCCCC
ssr001906	Contig7613	GAT	8	236	259	185	AATGGAGGGCTTCACGAACC	60.32	CTCTCTCAGTCTCAGACCACG
ssr001907	Contig7614	GAT	9	695	721	180	GTCGAAGTGGAGGAAGAGGC	60.11	CCTTCGCCAAACCCAAAAGG
ssr001908	Contig7616	TCTC	4	673	688	127	AGGTTCACTCAATTCTTTCTGTCC	58.93	GCAAGTTGCGCTGCATATCC
ssr001909	Contig7626	AA	13	210	235	125	GAAGAAGCTTTGCCTAGTGAGG	58.99	CAAGTCTTCCCTACCGCTCC
ssr001910	Contig7634	TCTC	4	790	805	189	TTCTTCTTCGGCCAGGATCG	59.82	GTTGCGTAGGGATGCTCACC
ssr001911	Contig7641	CAATT	4	102	121	177	GACCGAGTCAACGATCTCCC	59.9	TGATTGTCTGGCTGTGGAGG
ssr001912	Contig7654	GTG	5	973	987	138	TTCATTACATCCGTTTGTTTCAGC	58.54	ATGTTAACCACCACCACCCC
ssr001913	Contig7656	TCT	5	886	900	161	TCTTCTCCCTCCAACCATGC	59.38	CTTGTGGATGCAAGTCTAGCC
ssr001914	Contig7658	TTT	5	205	219	153	ACTTGATGAGGAGGCTTGCC	60.03	GGCCGTCAACTGTTTAAGCC
ssr001915	Contig7666	GAGA	4	1703	1718	170	GATTCCCGGCATTTCTCAGC	59.33	TTTCCTTGTGGTCTACGCCG
ssr001916	Contig7674	AG	11	1217	1238	150	CATCAGGAGCTCCACCACC	59.78	CCACCACCACCATTCTCTCC
ssr001917	Contig7676	GAGA	4	90	105	121	CACACCATATAACGAAGAAGAGGG	58.95	GGATTGGAATGCAAAAACACACG
ssr001918	Contig7679	GTG	7	849	869	124	CGGTTAGGGTTATGACTTCAGC	58.8	AGAAGAGCTGCGATGAAACG
ssr001919	Contig7682	TTG	5	830	844	106	TCGGACTCGGTGGAAAATGG	60.04	CCTCTGCACAGAAGATTTCACC
ssr001920	Contig7691	AAAAAT	4	49	72	151	AGAGAGAGAAAGGCCAAGATCG	59.57	TGCTCACTATATGCTTGTGCC
ssr001921	Contig7691	GA	14	89	116	195	AGAGAGAGAAAGGCCAAGATCG	59.57	CGGTGGTGTCCTTCATCTCC
ssr001922	Contig7694	GAGA	4	3613	3628	142	AGAGAGCGAAGAACTACGGC	59.55	CTAACCTCCACCGAAGTCCG
ssr001923	Contig7696	CTCT	4	59	74	151	CCAAACTCCAAATCCCACTCC	58.83	AGCAGAGACACTCCAAGAGC
ssr001924	Contig7710	CC	10	212	231	156	ACTCAAACAAGTAAAAAGCATAGGG	58.02	TCCACCTTTTGATCACTCCCC
ssr001925	Contig7710	TTG	5	1736	1750	140	ACGATTCGAGTCTTTGGAGGG	59.8	ACCATCGAAACCCCAGAACC
ssr001926	Contig7713	TTT	5	2540	2554	174	CCAAGTCTTGCTAAGATCTGTGG	59.06	TCCATCACATGCTCTGCAGC
ssr001927	Contig7719	AGG	6	195	212	192	GATCGATCTTGGGGTGTGGG	60.18	AGCCATCCAACACTACCACC
ssr001928	Contig7724	CCAAA	5	207	231	146	TCGGTACACTGGTATATGCAGC	59.96	AGGGACTGAGAATCCTTTAGTTCG
ssr001929	Contig7728	CT	11	215	236	150	CACCTTTTGTTGCTTCCCCG	59.97	TTTGGGGGTTTCTAGTGGCG
ssr001930	Contig7729	AT	10	829	848	158	GTACTGAAAAGTAGTTTTTGGTAGAGC	58.72	TGATACAACAATTACAAACCCCTAGC
ssr001931	Contig7731	AG	11	1333	1354	154	ATCGTTTGATTTGACGCCGC	60.18	TCCAAGTTCGAACCGTCTGC
ssr001932	Contig7736	TCA	9	195	221	177	TGGCCTGTTCATCATCATCG	58.04	CGCCGATACAGAAGCAATGG
ssr001933	Contig7736	CAT	6	287	304	102	CGCCCATTGCTTCTGTATCG	59.42	GGTAGATTGACGATGTGAGAAGC
ssr001934	Contig7742	AC	11	197	218	140	TCGTCGAAAACTTGATCTACAGG	58.52	AGACACAGTTCCTGCAGATCG
ssr001935	Contig7742	ATAT	4	219	234	140	TCGTCGAAAACTTGATCTACAGG	58.52	AGACACAGTTCCTGCAGATCG
ssr001936	Contig7744	TC	14	1772	1799	133	CTCTACCATCGCCACTGACC	59.9	CTTGATCTTGAGTTGAGAGCCG
ssr001937	Contig7768	GAGA	4	1718	1733	133	CTGGGTGGTGGTAGTAGTGG	59.1	TGGAGACATATGGTTCTCTCCC
ssr001938	Contig7769	TCA	6	566	583	157	CAACCAACACTAGCTTCACCG	59.47	ATGAGGGTGTTGCTTCAGGG
ssr001939	Contig7784	AA	10	119	138	168	GAAGAAGCTACTGCCTCTGC	58.35	ACGCACACAGAATTCATAACGG
ssr001940	Contig7786	GGA	6	90	107	112	TCGTAGACAATGGCAGTGGC	60.39	CTTTCTTTGCCACCTGCTCC
ssr001941	Contig7786	GGA	8	294	317	121	TGTGCTTGCAGACCTTTTGC	59.9	CACCACCACTACATCCAGGC
ssr001942	Contig7787	CCC	5	209	223	160	CTACCCTCTACCCGGAGTCC	60.18	AGGAGAGGTCGGAGATGAGG
ssr001943	Contig7802	GGG	6	1464	1481	197	TGTAGACGCCATCACCTTCG	59.83	TCCGATCCTCACTTCAAACCC
ssr001944	Contig7808	AAA	5	486	500	149	ACTAGCCCTCCTATCTGTTTGG	58.96	AATTGGGCTGAGTGGGTTCC
ssr001945	Contig7811	AAA	5	113	127	120	TTCTCTGACTCCACAAGCCC	59.31	CCCACCAAAAGATGAATGACGG
ssr001946	Contig7817	GA	12	223	246	162	TGCACCTTGCCAACTTTTGC	60.46	ACTACCCCACGAAGCAACG
ssr001947	Contig7825	AAA	6	192	209	104	TGCTCACTTCGACAGATGTGG	60.34	CCAAGTTATCCAGCAACTGCC
ssr001948	Contig7827	GA	10	203	222	108	GTGTAAGAATGCTCCTCGGC	58.71	CAGAGCATTGATCATCTTTACGTCC
ssr001949	Contig7831	TT	10	201	220	147	GGCACAGAATTCTCAAGACTCG	59.33	AGAGTTGATTCCATTTGTCTCAAGC
ssr001950	Contig7831	TTA	5	487	501	161	CGTGAATGGCAGCAGAAAGC	60.46	ACCACCACCATCAACACCG
ssr001951	Contig7831	GTG	7	609	629	106	TGTTGTCGGAGGTTGTTGGC	61.1	GAGCAGAACCTAAAGAAGATGGC
ssr001952	Contig7835	AA	10	526	545	187	GCCAACAGACACAAAATAACATTCG	59.88	CAAGTGAGCTCGAATTGCGG
ssr001953	Contig7836	AG	12	105	128	148	GTCCTCTGGTCAGGTCAACC	59.68	CAGCATTTTCAAATCCACAACGG
ssr001954	Contig7836	TTT	5	1259	1273	175	TGCCAAGTCATGAGTTCGGG	60.32	TCATAGCCTTTTCTTGATGTAGTGC
ssr001955	Contig7836	TTT	5	1276	1290	175	TGCCAAGTCATGAGTTCGGG	60.32	TCATAGCCTTTTCTTGATGTAGTGC
ssr001956	Contig7838	TATA	4	66	81	104	ACAAGCCAATCCAACTCACC	58.38	TGTGTCAAGAGATCGGTGGC
ssr001957	Contig7838	GAGA	4	2675	2690	156	GACTTTGCCCCACCAAATGC	60.32	ACTCCTATCTCATTTGATCTTTGTGG
ssr001958	Contig7842	AAG	8	87	110	142	TTTTGGCAAATCGGTGCTCC	59.68	GTAGCCTCCATTGCTTTGGG
ssr001959	Contig7863	TTGC	4	755	770	101	TGAAGCCTACGGGTTTGAGG	59.68	AGCTGGTCTTTATGGCCTAGC
ssr001960	Contig7866	TTTTTC	4	79	102	168	CCCCTGAATTTTTAGTCCTTTATCGC	60.46	GGGTTTTCCATGACAAAGTCCC
ssr001961	Contig7877	TTT	6	196	213	127	TTCACTCAGGGGCTGTTTGG	60.18	TTCCGCTTAGTAAGTTGTGAGC
ssr001962	Contig7890	TCC	8	76	99	155	TTCCTTCCTCCTCGAGTCCC	60.32	AAACAGACTCCGAGACGTCG
ssr001963	Contig7890	GAGC	5	623	642	160	CGTTGTTCGGATCGAGTTTCG	59.94	GCTTCCTCCTTTCAACACGC
ssr001964	Contig7908	AATG	4	3469	3484	142	CGTTTTGCAGACATCTCCACC	59.8	CAACTACTCTTTTGGGTTGTCTGG
ssr001965	Contig7916	GAT	5	947	961	137	CCGGAGTGACTTTCAGAGGG	59.75	GCCTTCTCTGGGAAATGTCAGG
ssr001966	Contig7939	AG	12	82	105	200	GCTAAGGTTCCGTTGTTGTTGC	60.86	CACAAAGATGGAGGAGGAGGG
ssr001967	Contig7943	AATA	5	1431	1450	136	TGTTTTGTAGCAGTAATACCCAGC	59.3	GTGCTGTTCTTCTCTTCCATCC
ssr001968	Contig7946	CAC	6	249	266	151	TCAAAGTAGGGCGACGAAGG	59.75	TCTAGAAGGGGAGGTGTCGC
ssr001969	Contig7957	TCC	8	1050	1073	119	GATCGGAAGTGAGGACGAGG	59.62	AGTGATCGTGTCTTCGCAGC
ssr001970	Contig7957	TGC	6	1074	1091	146	GATCGGAAGTGAGGACGAGG	59.62	TCCCAGGTTGATTCAGACCC
ssr001971	Contig7978	GCA	5	239	253	117	ATTTCACCTGCATGCTGTCC	58.82	TGAAGAGTGATGTTTTCTCCCCC
ssr001972	Contig7990	CT	12	2659	2682	121	AAGTAGTCTCTCTCTCGCTCG	58.45	GCTTCATTTCCTTGTCAACCCC
ssr001973	Contig7992	TT	10	185	204	118	ACATCATTATGAACAATGAGGGGG	58.86	TGTAGCAAGTCTATATTCTGCAAAGC
ssr001974	Contig7994	GAG	7	265	285	130	GAATGGGCTAGCCGTAGAGG	59.68	TCCACCAACCAAATTCACGC
ssr001975	Contig7996	AGAG	4	180	195	187	TCGATTCCAACATTGCAACGG	59.8	TGGGTAGTTTTGTTTCAGCTTCC
ssr001976	Contig8004	TCTC	4	906	921	142	CACTTCATCAACGACGACGC	59.91	ATCGGTCCTTTTGGTCTCCG
ssr001977	Contig8005	TCCGCT	4	360	383	120	CGATACGAGGAGTAGAACCACC	59.71	AGAATAATGCTGGGCGGAGG
ssr001978	Contig8006	GAA	6	182	199	134	TGTTGTTGCATTTGATGTAGTCCC	60.02	CCTTTCTCTCCTGTCGTGGC
ssr001979	Contig8014	TTT	5	284	298	124	TCCATTTGAAGAAGTTTCGCACC	60	CATCTGAAACCGAGACTACTGC
ssr001980	Contig8014	TT	10	2700	2719	183	TCACATGATTAGTCTTTTAGGTAGGG	58.21	ACAAACCTCTCAGCCCACC
ssr001981	Contig8020	AG	10	2724	2743	131	TTCACCATATTTGAAATTTCACCTCC	58.39	GCTGTCTTTGTTATGGCCGC
ssr001982	Contig8029	TC	12	60	83	174	TCCTCACCTACTTTGCCACC	59.31	ACGGTTGTCAGATCTACGGC
ssr001983	Contig8034	GAGA	4	188	203	203	CTTCTTTGGGAAAGATCTGGTCC	58.99	TGAGAAGCAGCAGTCATGGC
ssr001984	Contig8034	TGTG	4	513	528	133	TCTTCAAAGGGGCTTCTTCTCC	59.96	TCTTTTTAACCCTCCTTTCCATTTCC
ssr001985	Contig8037	TTT	5	276	290	141	CATAAGACCGACCGACGACC	60.25	TCCTTGAGCACCCCATTTGG
ssr001986	Contig8043	GA	10	181	200	130	TCGTGGAAGCGAGATTTAGGG	59.86	GGCCGATTGTTTGACATCGC
ssr001987	Contig8044	ACCTCG	4	89	112	137	AATGCCATTCATGCCCTTGC	59.82	TCATTGTCGGACTTTGCATGC
ssr001988	Contig8046	AGAG	4	1638	1653	109	TGAAACGATTGAGATTGAAGAGAGG	59.13	CCCTCCTCCCTCTCTCTTCC
ssr001989	Contig8047	CT	11	177	198	147	GTGAACCAGCTATGCCAATCC	59.32	GTGCCGTTGTAGATGAGTCG
ssr001990	Contig8049	AGG	6	304	321	134	TCGAACGAGTCCATCAACCG	60.11	GATTCCCAGGACCCACATCC
ssr001991	Contig8053	AAGA	5	1113	1132	126	TGAGAGAGAAAAAGAGTTATTGATTGC	58.27	GAATCGAACTCGCAATTCGC
ssr001992	Contig8056	CT	11	90	111	141	GTCGCTCACTCTGCAATTGG	59.55	ATCTCCAGTAAGCATCCGCC
ssr001993	Contig8061	GGT	5	2317	2331	123	CCCTAGCCAGTCAGCAAACC	60.68	GTGACCGTAGTGAACCACCG
ssr001994	Contig8069	TTT	5	1639	1653	136	GGGGGTATGGTAGAGGATGC	59.02	AACCAACTACACAAATCCCCC
ssr001995	Contig8070	TTT	6	79	96	134	AGGGTCTTAATCTCAACGGCC	59.79	TGTGGACAAGTGGCTCATCC
ssr001996	Contig8070	GA	11	1045	1066	147	TGAGGTTGGTGTAGCAGAGC	59.68	GCCGCTCTCTTTCTCTCTCC
ssr001997	Contig8071	ACC	6	883	900	170	TTGTCTTCTTCCCAGCTCCC	59.31	CCAACCATCTAGGGCTGACG
ssr001998	Contig8071	TCT	5	1296	1310	116	CCTGAATCTCTCCGACCTCG	59.33	TTTCCGAGCCTGAAGGAAGC
[truncated: 16,033 more rows]
